# Supplementary material for: TAS3351 is a brain penetrable EGFR-TKI that overcomes T790M and C797S resistant mutations
Source: Commun Med (Lond). 2026 Mar 25;6:284. doi: 10.1038/s43856-026-01546-1 (PMC13181001; doi:10.1038/s43856-026-01546-1)
Supplement: Supplementary file 4 — Supplementary Data 1 [file 43856_2026_1546_MOESM4_ESM.cif]

data_9KL4
# 
_entry.id   9KL4 
# 
_audit_conform.dict_name       mmcif_pdbx.dic 
_audit_conform.dict_version    5.404 
_audit_conform.dict_location   http://mmcif.pdb.org/dictionaries/ascii/mmcif_pdbx.dic 
# 
loop_
_database_2.database_id 
_database_2.database_code 
_database_2.pdbx_database_accession 
_database_2.pdbx_DOI 
PDB   9KL4         pdb_00009kl4 10.2210/pdb9kl4/pdb 
WWPDB D_1300053137 ?            ?                   
# 
_pdbx_audit_revision_history.ordinal             1 
_pdbx_audit_revision_history.data_content_type   'Structure model' 
_pdbx_audit_revision_history.major_revision      1 
_pdbx_audit_revision_history.minor_revision      0 
_pdbx_audit_revision_history.revision_date       2025-09-24 
_pdbx_audit_revision_history.part_number         ? 
# 
_pdbx_audit_revision_details.ordinal             1 
_pdbx_audit_revision_details.revision_ordinal    1 
_pdbx_audit_revision_details.data_content_type   'Structure model' 
_pdbx_audit_revision_details.provider            repository 
_pdbx_audit_revision_details.type                'Initial release' 
_pdbx_audit_revision_details.description         ? 
_pdbx_audit_revision_details.details             ? 
# 
_pdbx_database_status.status_code                     REL 
_pdbx_database_status.status_code_sf                  REL 
_pdbx_database_status.status_code_mr                  ? 
_pdbx_database_status.entry_id                        9KL4 
_pdbx_database_status.recvd_initial_deposition_date   2024-11-14 
_pdbx_database_status.SG_entry                        N 
_pdbx_database_status.deposit_site                    PDBJ 
_pdbx_database_status.process_site                    PDBJ 
_pdbx_database_status.status_code_cs                  ? 
_pdbx_database_status.status_code_nmr_data            ? 
_pdbx_database_status.methods_development_category    ? 
_pdbx_database_status.pdb_format_compatible           N 
# 
_pdbx_contact_author.id                 2 
_pdbx_contact_author.email              tat-suzuki@taiho.co.jp 
_pdbx_contact_author.name_first         Tatsuya 
_pdbx_contact_author.name_last          Suzuki 
_pdbx_contact_author.name_mi            ? 
_pdbx_contact_author.role               'principal investigator/group leader' 
_pdbx_contact_author.identifier_ORCID   0000-0002-0344-3785 
# 
loop_
_audit_author.name 
_audit_author.pdbx_ordinal 
_audit_author.identifier_ORCID 
'Suzuki, T.'   1 0000-0002-0344-3785 
'Kasuga, H.'   2 ?                   
'Yamamoto, F.' 3 0009-0008-0067-1820 
# 
_citation.abstract                  ? 
_citation.abstract_id_CAS           ? 
_citation.book_id_ISBN              ? 
_citation.book_publisher            ? 
_citation.book_publisher_city       ? 
_citation.book_title                ? 
_citation.coordinate_linkage        ? 
_citation.country                   US 
_citation.database_id_Medline       ? 
_citation.details                   ? 
_citation.id                        primary 
_citation.journal_abbrev            'Res Sq' 
_citation.journal_id_ASTM           ? 
_citation.journal_id_CSD            ? 
_citation.journal_id_ISSN           2693-5015 
_citation.journal_full              ? 
_citation.journal_issue             ? 
_citation.journal_volume            ? 
_citation.language                  ? 
_citation.page_first                ? 
_citation.page_last                 ? 
_citation.title                     
'Discovery of TAS3351, a brain-penetrable 4th generation EGFR-TKI overcoming T790M and C797S resistant mutations.' 
_citation.year                      2025 
_citation.database_id_CSD           ? 
_citation.pdbx_database_id_DOI      10.21203/rs.3.rs-6573462/v1 
_citation.pdbx_database_id_PubMed   ? 
_citation.pdbx_database_id_patent   ? 
_citation.unpublished_flag          ? 
# 
loop_
_citation_author.citation_id 
_citation_author.name 
_citation_author.ordinal 
_citation_author.identifier_ORCID 
primary 'Kasuga, H.'   1 ?                   
primary 'Kataoka, Y.'  2 ?                   
primary 'Yamamoto, F.' 3 0009-0008-0067-1820 
primary 'Tsuji, S.'    4 ?                   
primary 'Miyamoto, R.' 5 ?                   
primary 'Suzuki, T.'   6 0000-0002-0344-3785 
primary 'Mizuarai, S.' 7 ?                   
# 
loop_
_entity.id 
_entity.type 
_entity.src_method 
_entity.pdbx_description 
_entity.formula_weight 
_entity.pdbx_number_of_molecules 
_entity.pdbx_ec 
_entity.pdbx_mutation 
_entity.pdbx_fragment 
_entity.details 
1 polymer     man 'Epidermal growth factor receptor'                                                                           
37579.457 1  2.7.10.1 ? ? ? 
2 non-polymer syn 'N-[4-[4-amino-6-ethynyl-5-(3-quinolyl)pyrrolo[2,3-d]pyrimidin-7-yl]norbornan-1-yl]pyrimidine-5-carboxamide' 
500.554   1  ?        ? ? ? 
3 non-polymer syn 'CHLORIDE ION'                                                                                               
35.453    1  ?        ? ? ? 
4 water       nat water                                                                                                        
18.015    54 ?        ? ? ? 
# 
_entity_name_com.entity_id   1 
_entity_name_com.name        'Proto-oncogene c-ErbB-1,Receptor tyrosine-protein kinase erbB-1' 
# 
_entity_poly.entity_id                      1 
_entity_poly.type                           'polypeptide(L)' 
_entity_poly.nstd_linkage                   no 
_entity_poly.nstd_monomer                   no 
_entity_poly.pdbx_seq_one_letter_code       
;GSMGEAPNQALLRILKETEFKKIKVLGSGAFGTVYKGLWIPEGEKVKIPVAIKELREATSPKANKEILDEAYVMASVDNP
HVCRLLGICLTSTVQLITQLMPFGCLLDYVREHKDNIGSQYLLNWCVQIAKGMNYLEDRRLVHRDLAARNVLVKTPQHVK
ITDFGLAKLLGAEEKEYHAEGGKVPIKWMALESILHRIYTHQSDVWSYGVTVWELMTFGSKPYDGIPASEISSILEKGER
LPQPPICTIDVYMIMVKCWMIDADSRPKFRELIIEFSKMARDPQRYLVIQGDERMHLPSPTDSNFYRALMDEEDMDDVVD
ADEYLIPQQG
;
_entity_poly.pdbx_seq_one_letter_code_can   
;GSMGEAPNQALLRILKETEFKKIKVLGSGAFGTVYKGLWIPEGEKVKIPVAIKELREATSPKANKEILDEAYVMASVDNP
HVCRLLGICLTSTVQLITQLMPFGCLLDYVREHKDNIGSQYLLNWCVQIAKGMNYLEDRRLVHRDLAARNVLVKTPQHVK
ITDFGLAKLLGAEEKEYHAEGGKVPIKWMALESILHRIYTHQSDVWSYGVTVWELMTFGSKPYDGIPASEISSILEKGER
LPQPPICTIDVYMIMVKCWMIDADSRPKFRELIIEFSKMARDPQRYLVIQGDERMHLPSPTDSNFYRALMDEEDMDDVVD
ADEYLIPQQG
;
_entity_poly.pdbx_strand_id                 A 
_entity_poly.pdbx_target_identifier         ? 
# 
loop_
_pdbx_entity_nonpoly.entity_id 
_pdbx_entity_nonpoly.name 
_pdbx_entity_nonpoly.comp_id 
2 'N-[4-[4-amino-6-ethynyl-5-(3-quinolyl)pyrrolo[2,3-d]pyrimidin-7-yl]norbornan-1-yl]pyrimidine-5-carboxamide' A1L53 
3 'CHLORIDE ION'                                                                                               CL    
4 water                                                                                                        HOH   
# 
loop_
_entity_poly_seq.entity_id 
_entity_poly_seq.num 
_entity_poly_seq.mon_id 
_entity_poly_seq.hetero 
1 1   GLY n 
1 2   SER n 
1 3   MET n 
1 4   GLY n 
1 5   GLU n 
1 6   ALA n 
1 7   PRO n 
1 8   ASN n 
1 9   GLN n 
1 10  ALA n 
1 11  LEU n 
1 12  LEU n 
1 13  ARG n 
1 14  ILE n 
1 15  LEU n 
1 16  LYS n 
1 17  GLU n 
1 18  THR n 
1 19  GLU n 
1 20  PHE n 
1 21  LYS n 
1 22  LYS n 
1 23  ILE n 
1 24  LYS n 
1 25  VAL n 
1 26  LEU n 
1 27  GLY n 
1 28  SER n 
1 29  GLY n 
1 30  ALA n 
1 31  PHE n 
1 32  GLY n 
1 33  THR n 
1 34  VAL n 
1 35  TYR n 
1 36  LYS n 
1 37  GLY n 
1 38  LEU n 
1 39  TRP n 
1 40  ILE n 
1 41  PRO n 
1 42  GLU n 
1 43  GLY n 
1 44  GLU n 
1 45  LYS n 
1 46  VAL n 
1 47  LYS n 
1 48  ILE n 
1 49  PRO n 
1 50  VAL n 
1 51  ALA n 
1 52  ILE n 
1 53  LYS n 
1 54  GLU n 
1 55  LEU n 
1 56  ARG n 
1 57  GLU n 
1 58  ALA n 
1 59  THR n 
1 60  SER n 
1 61  PRO n 
1 62  LYS n 
1 63  ALA n 
1 64  ASN n 
1 65  LYS n 
1 66  GLU n 
1 67  ILE n 
1 68  LEU n 
1 69  ASP n 
1 70  GLU n 
1 71  ALA n 
1 72  TYR n 
1 73  VAL n 
1 74  MET n 
1 75  ALA n 
1 76  SER n 
1 77  VAL n 
1 78  ASP n 
1 79  ASN n 
1 80  PRO n 
1 81  HIS n 
1 82  VAL n 
1 83  CYS n 
1 84  ARG n 
1 85  LEU n 
1 86  LEU n 
1 87  GLY n 
1 88  ILE n 
1 89  CYS n 
1 90  LEU n 
1 91  THR n 
1 92  SER n 
1 93  THR n 
1 94  VAL n 
1 95  GLN n 
1 96  LEU n 
1 97  ILE n 
1 98  THR n 
1 99  GLN n 
1 100 LEU n 
1 101 MET n 
1 102 PRO n 
1 103 PHE n 
1 104 GLY n 
1 105 CYS n 
1 106 LEU n 
1 107 LEU n 
1 108 ASP n 
1 109 TYR n 
1 110 VAL n 
1 111 ARG n 
1 112 GLU n 
1 113 HIS n 
1 114 LYS n 
1 115 ASP n 
1 116 ASN n 
1 117 ILE n 
1 118 GLY n 
1 119 SER n 
1 120 GLN n 
1 121 TYR n 
1 122 LEU n 
1 123 LEU n 
1 124 ASN n 
1 125 TRP n 
1 126 CYS n 
1 127 VAL n 
1 128 GLN n 
1 129 ILE n 
1 130 ALA n 
1 131 LYS n 
1 132 GLY n 
1 133 MET n 
1 134 ASN n 
1 135 TYR n 
1 136 LEU n 
1 137 GLU n 
1 138 ASP n 
1 139 ARG n 
1 140 ARG n 
1 141 LEU n 
1 142 VAL n 
1 143 HIS n 
1 144 ARG n 
1 145 ASP n 
1 146 LEU n 
1 147 ALA n 
1 148 ALA n 
1 149 ARG n 
1 150 ASN n 
1 151 VAL n 
1 152 LEU n 
1 153 VAL n 
1 154 LYS n 
1 155 THR n 
1 156 PRO n 
1 157 GLN n 
1 158 HIS n 
1 159 VAL n 
1 160 LYS n 
1 161 ILE n 
1 162 THR n 
1 163 ASP n 
1 164 PHE n 
1 165 GLY n 
1 166 LEU n 
1 167 ALA n 
1 168 LYS n 
1 169 LEU n 
1 170 LEU n 
1 171 GLY n 
1 172 ALA n 
1 173 GLU n 
1 174 GLU n 
1 175 LYS n 
1 176 GLU n 
1 177 TYR n 
1 178 HIS n 
1 179 ALA n 
1 180 GLU n 
1 181 GLY n 
1 182 GLY n 
1 183 LYS n 
1 184 VAL n 
1 185 PRO n 
1 186 ILE n 
1 187 LYS n 
1 188 TRP n 
1 189 MET n 
1 190 ALA n 
1 191 LEU n 
1 192 GLU n 
1 193 SER n 
1 194 ILE n 
1 195 LEU n 
1 196 HIS n 
1 197 ARG n 
1 198 ILE n 
1 199 TYR n 
1 200 THR n 
1 201 HIS n 
1 202 GLN n 
1 203 SER n 
1 204 ASP n 
1 205 VAL n 
1 206 TRP n 
1 207 SER n 
1 208 TYR n 
1 209 GLY n 
1 210 VAL n 
1 211 THR n 
1 212 VAL n 
1 213 TRP n 
1 214 GLU n 
1 215 LEU n 
1 216 MET n 
1 217 THR n 
1 218 PHE n 
1 219 GLY n 
1 220 SER n 
1 221 LYS n 
1 222 PRO n 
1 223 TYR n 
1 224 ASP n 
1 225 GLY n 
1 226 ILE n 
1 227 PRO n 
1 228 ALA n 
1 229 SER n 
1 230 GLU n 
1 231 ILE n 
1 232 SER n 
1 233 SER n 
1 234 ILE n 
1 235 LEU n 
1 236 GLU n 
1 237 LYS n 
1 238 GLY n 
1 239 GLU n 
1 240 ARG n 
1 241 LEU n 
1 242 PRO n 
1 243 GLN n 
1 244 PRO n 
1 245 PRO n 
1 246 ILE n 
1 247 CYS n 
1 248 THR n 
1 249 ILE n 
1 250 ASP n 
1 251 VAL n 
1 252 TYR n 
1 253 MET n 
1 254 ILE n 
1 255 MET n 
1 256 VAL n 
1 257 LYS n 
1 258 CYS n 
1 259 TRP n 
1 260 MET n 
1 261 ILE n 
1 262 ASP n 
1 263 ALA n 
1 264 ASP n 
1 265 SER n 
1 266 ARG n 
1 267 PRO n 
1 268 LYS n 
1 269 PHE n 
1 270 ARG n 
1 271 GLU n 
1 272 LEU n 
1 273 ILE n 
1 274 ILE n 
1 275 GLU n 
1 276 PHE n 
1 277 SER n 
1 278 LYS n 
1 279 MET n 
1 280 ALA n 
1 281 ARG n 
1 282 ASP n 
1 283 PRO n 
1 284 GLN n 
1 285 ARG n 
1 286 TYR n 
1 287 LEU n 
1 288 VAL n 
1 289 ILE n 
1 290 GLN n 
1 291 GLY n 
1 292 ASP n 
1 293 GLU n 
1 294 ARG n 
1 295 MET n 
1 296 HIS n 
1 297 LEU n 
1 298 PRO n 
1 299 SER n 
1 300 PRO n 
1 301 THR n 
1 302 ASP n 
1 303 SER n 
1 304 ASN n 
1 305 PHE n 
1 306 TYR n 
1 307 ARG n 
1 308 ALA n 
1 309 LEU n 
1 310 MET n 
1 311 ASP n 
1 312 GLU n 
1 313 GLU n 
1 314 ASP n 
1 315 MET n 
1 316 ASP n 
1 317 ASP n 
1 318 VAL n 
1 319 VAL n 
1 320 ASP n 
1 321 ALA n 
1 322 ASP n 
1 323 GLU n 
1 324 TYR n 
1 325 LEU n 
1 326 ILE n 
1 327 PRO n 
1 328 GLN n 
1 329 GLN n 
1 330 GLY n 
# 
_entity_src_gen.entity_id                          1 
_entity_src_gen.pdbx_src_id                        1 
_entity_src_gen.pdbx_alt_source_flag               sample 
_entity_src_gen.pdbx_seq_type                      'Biological sequence' 
_entity_src_gen.pdbx_beg_seq_num                   1 
_entity_src_gen.pdbx_end_seq_num                   330 
_entity_src_gen.gene_src_common_name               human 
_entity_src_gen.gene_src_genus                     ? 
_entity_src_gen.pdbx_gene_src_gene                 'EGFR, ERBB, ERBB1, HER1' 
_entity_src_gen.gene_src_species                   ? 
_entity_src_gen.gene_src_strain                    ? 
_entity_src_gen.gene_src_tissue                    ? 
_entity_src_gen.gene_src_tissue_fraction           ? 
_entity_src_gen.gene_src_details                   ? 
_entity_src_gen.pdbx_gene_src_fragment             ? 
_entity_src_gen.pdbx_gene_src_scientific_name      'Homo sapiens' 
_entity_src_gen.pdbx_gene_src_ncbi_taxonomy_id     9606 
_entity_src_gen.pdbx_gene_src_variant              ? 
_entity_src_gen.pdbx_gene_src_cell_line            ? 
_entity_src_gen.pdbx_gene_src_atcc                 ? 
_entity_src_gen.pdbx_gene_src_organ                ? 
_entity_src_gen.pdbx_gene_src_organelle            ? 
_entity_src_gen.pdbx_gene_src_cell                 ? 
_entity_src_gen.pdbx_gene_src_cellular_location    ? 
_entity_src_gen.host_org_common_name               ? 
_entity_src_gen.pdbx_host_org_scientific_name      'Spodoptera frugiperda' 
_entity_src_gen.pdbx_host_org_ncbi_taxonomy_id     7108 
_entity_src_gen.host_org_genus                     ? 
_entity_src_gen.pdbx_host_org_gene                 ? 
_entity_src_gen.pdbx_host_org_organ                ? 
_entity_src_gen.host_org_species                   ? 
_entity_src_gen.pdbx_host_org_tissue               ? 
_entity_src_gen.pdbx_host_org_tissue_fraction      ? 
_entity_src_gen.pdbx_host_org_strain               ? 
_entity_src_gen.pdbx_host_org_variant              ? 
_entity_src_gen.pdbx_host_org_cell_line            ? 
_entity_src_gen.pdbx_host_org_atcc                 ? 
_entity_src_gen.pdbx_host_org_culture_collection   ? 
_entity_src_gen.pdbx_host_org_cell                 ? 
_entity_src_gen.pdbx_host_org_organelle            ? 
_entity_src_gen.pdbx_host_org_cellular_location    ? 
_entity_src_gen.pdbx_host_org_vector_type          ? 
_entity_src_gen.pdbx_host_org_vector               ? 
_entity_src_gen.host_org_details                   ? 
_entity_src_gen.expression_system_id               ? 
_entity_src_gen.plasmid_name                       ? 
_entity_src_gen.plasmid_details                    ? 
_entity_src_gen.pdbx_description                   ? 
# 
loop_
_chem_comp.id 
_chem_comp.type 
_chem_comp.mon_nstd_flag 
_chem_comp.name 
_chem_comp.pdbx_synonyms 
_chem_comp.formula 
_chem_comp.formula_weight 
A1L53 non-polymer         . 
'N-[4-[4-amino-6-ethynyl-5-(3-quinolyl)pyrrolo[2,3-d]pyrimidin-7-yl]norbornan-1-yl]pyrimidine-5-carboxamide' 
'~{N}-[4-(4-azanyl-6-ethynyl-5-quinolin-3-yl-pyrrolo[2,3-d]pyrimidin-7-yl)-1-bicyclo[2.2.1]heptanyl]pyrimidine-5-carboxamide' 
'C29 H24 N8 O'   500.554 
ALA   'L-peptide linking' y ALANINE ? 'C3 H7 N O2'     89.093  
ARG   'L-peptide linking' y ARGININE ? 'C6 H15 N4 O2 1' 175.209 
ASN   'L-peptide linking' y ASPARAGINE ? 'C4 H8 N2 O3'    132.118 
ASP   'L-peptide linking' y 'ASPARTIC ACID' ? 'C4 H7 N O4'     133.103 
CL    non-polymer         . 'CHLORIDE ION' ? 'Cl -1'          35.453  
CYS   'L-peptide linking' y CYSTEINE ? 'C3 H7 N O2 S'   121.158 
GLN   'L-peptide linking' y GLUTAMINE ? 'C5 H10 N2 O3'   146.144 
GLU   'L-peptide linking' y 'GLUTAMIC ACID' ? 'C5 H9 N O4'     147.129 
GLY   'peptide linking'   y GLYCINE ? 'C2 H5 N O2'     75.067  
HIS   'L-peptide linking' y HISTIDINE ? 'C6 H10 N3 O2 1' 156.162 
HOH   non-polymer         . WATER ? 'H2 O'           18.015  
ILE   'L-peptide linking' y ISOLEUCINE ? 'C6 H13 N O2'    131.173 
LEU   'L-peptide linking' y LEUCINE ? 'C6 H13 N O2'    131.173 
LYS   'L-peptide linking' y LYSINE ? 'C6 H15 N2 O2 1' 147.195 
MET   'L-peptide linking' y METHIONINE ? 'C5 H11 N O2 S'  149.211 
PHE   'L-peptide linking' y PHENYLALANINE ? 'C9 H11 N O2'    165.189 
PRO   'L-peptide linking' y PROLINE ? 'C5 H9 N O2'     115.130 
SER   'L-peptide linking' y SERINE ? 'C3 H7 N O3'     105.093 
THR   'L-peptide linking' y THREONINE ? 'C4 H9 N O3'     119.119 
TRP   'L-peptide linking' y TRYPTOPHAN ? 'C11 H12 N2 O2'  204.225 
TYR   'L-peptide linking' y TYROSINE ? 'C9 H11 N O3'    181.189 
VAL   'L-peptide linking' y VALINE ? 'C5 H11 N O2'    117.146 
# 
loop_
_pdbx_poly_seq_scheme.asym_id 
_pdbx_poly_seq_scheme.entity_id 
_pdbx_poly_seq_scheme.seq_id 
_pdbx_poly_seq_scheme.mon_id 
_pdbx_poly_seq_scheme.ndb_seq_num 
_pdbx_poly_seq_scheme.pdb_seq_num 
_pdbx_poly_seq_scheme.auth_seq_num 
_pdbx_poly_seq_scheme.pdb_mon_id 
_pdbx_poly_seq_scheme.auth_mon_id 
_pdbx_poly_seq_scheme.pdb_strand_id 
_pdbx_poly_seq_scheme.pdb_ins_code 
_pdbx_poly_seq_scheme.hetero 
A 1 1   GLY 1   693  ?    ?   ?   A . n 
A 1 2   SER 2   694  ?    ?   ?   A . n 
A 1 3   MET 3   695  ?    ?   ?   A . n 
A 1 4   GLY 4   696  696  GLY GLY A . n 
A 1 5   GLU 5   697  697  GLU GLU A . n 
A 1 6   ALA 6   698  698  ALA ALA A . n 
A 1 7   PRO 7   699  699  PRO PRO A . n 
A 1 8   ASN 8   700  700  ASN ASN A . n 
A 1 9   GLN 9   701  701  GLN GLN A . n 
A 1 10  ALA 10  702  702  ALA ALA A . n 
A 1 11  LEU 11  703  703  LEU LEU A . n 
A 1 12  LEU 12  704  704  LEU LEU A . n 
A 1 13  ARG 13  705  705  ARG ARG A . n 
A 1 14  ILE 14  706  706  ILE ILE A . n 
A 1 15  LEU 15  707  707  LEU LEU A . n 
A 1 16  LYS 16  708  708  LYS LYS A . n 
A 1 17  GLU 17  709  709  GLU GLU A . n 
A 1 18  THR 18  710  710  THR THR A . n 
A 1 19  GLU 19  711  711  GLU GLU A . n 
A 1 20  PHE 20  712  712  PHE PHE A . n 
A 1 21  LYS 21  713  713  LYS LYS A . n 
A 1 22  LYS 22  714  714  LYS LYS A . n 
A 1 23  ILE 23  715  715  ILE ILE A . n 
A 1 24  LYS 24  716  716  LYS LYS A . n 
A 1 25  VAL 25  717  717  VAL VAL A . n 
A 1 26  LEU 26  718  718  LEU LEU A . n 
A 1 27  GLY 27  719  719  GLY GLY A . n 
A 1 28  SER 28  720  720  SER SER A . n 
A 1 29  GLY 29  721  721  GLY GLY A . n 
A 1 30  ALA 30  722  722  ALA ALA A . n 
A 1 31  PHE 31  723  723  PHE PHE A . n 
A 1 32  GLY 32  724  724  GLY GLY A . n 
A 1 33  THR 33  725  725  THR THR A . n 
A 1 34  VAL 34  726  726  VAL VAL A . n 
A 1 35  TYR 35  727  727  TYR TYR A . n 
A 1 36  LYS 36  728  728  LYS LYS A . n 
A 1 37  GLY 37  729  729  GLY GLY A . n 
A 1 38  LEU 38  730  730  LEU LEU A . n 
A 1 39  TRP 39  731  731  TRP TRP A . n 
A 1 40  ILE 40  732  732  ILE ILE A . n 
A 1 41  PRO 41  733  733  PRO PRO A . n 
A 1 42  GLU 42  734  734  GLU GLU A . n 
A 1 43  GLY 43  735  735  GLY GLY A . n 
A 1 44  GLU 44  736  736  GLU GLU A . n 
A 1 45  LYS 45  737  737  LYS LYS A . n 
A 1 46  VAL 46  738  738  VAL VAL A . n 
A 1 47  LYS 47  739  739  LYS LYS A . n 
A 1 48  ILE 48  740  740  ILE ILE A . n 
A 1 49  PRO 49  741  741  PRO PRO A . n 
A 1 50  VAL 50  742  742  VAL VAL A . n 
A 1 51  ALA 51  743  743  ALA ALA A . n 
A 1 52  ILE 52  744  744  ILE ILE A . n 
A 1 53  LYS 53  745  745  LYS LYS A . n 
A 1 54  GLU 54  746  746  GLU GLU A . n 
A 1 55  LEU 55  747  747  LEU LEU A . n 
A 1 56  ARG 56  748  748  ARG ARG A . n 
A 1 57  GLU 57  749  749  GLU GLU A . n 
A 1 58  ALA 58  750  750  ALA ALA A . n 
A 1 59  THR 59  751  751  THR THR A . n 
A 1 60  SER 60  752  752  SER SER A . n 
A 1 61  PRO 61  753  753  PRO PRO A . n 
A 1 62  LYS 62  754  754  LYS LYS A . n 
A 1 63  ALA 63  755  755  ALA ALA A . n 
A 1 64  ASN 64  756  756  ASN ASN A . n 
A 1 65  LYS 65  757  757  LYS LYS A . n 
A 1 66  GLU 66  758  758  GLU GLU A . n 
A 1 67  ILE 67  759  759  ILE ILE A . n 
A 1 68  LEU 68  760  760  LEU LEU A . n 
A 1 69  ASP 69  761  761  ASP ASP A . n 
A 1 70  GLU 70  762  762  GLU GLU A . n 
A 1 71  ALA 71  763  763  ALA ALA A . n 
A 1 72  TYR 72  764  764  TYR TYR A . n 
A 1 73  VAL 73  765  765  VAL VAL A . n 
A 1 74  MET 74  766  766  MET MET A . n 
A 1 75  ALA 75  767  767  ALA ALA A . n 
A 1 76  SER 76  768  768  SER SER A . n 
A 1 77  VAL 77  769  769  VAL VAL A . n 
A 1 78  ASP 78  770  770  ASP ASP A . n 
A 1 79  ASN 79  771  771  ASN ASN A . n 
A 1 80  PRO 80  772  772  PRO PRO A . n 
A 1 81  HIS 81  773  773  HIS HIS A . n 
A 1 82  VAL 82  774  774  VAL VAL A . n 
A 1 83  CYS 83  775  775  CYS CYS A . n 
A 1 84  ARG 84  776  776  ARG ARG A . n 
A 1 85  LEU 85  777  777  LEU LEU A . n 
A 1 86  LEU 86  778  778  LEU LEU A . n 
A 1 87  GLY 87  779  779  GLY GLY A . n 
A 1 88  ILE 88  780  780  ILE ILE A . n 
A 1 89  CYS 89  781  781  CYS CYS A . n 
A 1 90  LEU 90  782  782  LEU LEU A . n 
A 1 91  THR 91  783  783  THR THR A . n 
A 1 92  SER 92  784  784  SER SER A . n 
A 1 93  THR 93  785  785  THR THR A . n 
A 1 94  VAL 94  786  786  VAL VAL A . n 
A 1 95  GLN 95  787  787  GLN GLN A . n 
A 1 96  LEU 96  788  788  LEU LEU A . n 
A 1 97  ILE 97  789  789  ILE ILE A . n 
A 1 98  THR 98  790  790  THR THR A . n 
A 1 99  GLN 99  791  791  GLN GLN A . n 
A 1 100 LEU 100 792  792  LEU LEU A . n 
A 1 101 MET 101 793  793  MET MET A . n 
A 1 102 PRO 102 794  794  PRO PRO A . n 
A 1 103 PHE 103 795  795  PHE PHE A . n 
A 1 104 GLY 104 796  796  GLY GLY A . n 
A 1 105 CYS 105 797  797  CYS CYS A . n 
A 1 106 LEU 106 798  798  LEU LEU A . n 
A 1 107 LEU 107 799  799  LEU LEU A . n 
A 1 108 ASP 108 800  800  ASP ASP A . n 
A 1 109 TYR 109 801  801  TYR TYR A . n 
A 1 110 VAL 110 802  802  VAL VAL A . n 
A 1 111 ARG 111 803  803  ARG ARG A . n 
A 1 112 GLU 112 804  804  GLU GLU A . n 
A 1 113 HIS 113 805  805  HIS HIS A . n 
A 1 114 LYS 114 806  806  LYS LYS A . n 
A 1 115 ASP 115 807  807  ASP ASP A . n 
A 1 116 ASN 116 808  808  ASN ASN A . n 
A 1 117 ILE 117 809  809  ILE ILE A . n 
A 1 118 GLY 118 810  810  GLY GLY A . n 
A 1 119 SER 119 811  811  SER SER A . n 
A 1 120 GLN 120 812  812  GLN GLN A . n 
A 1 121 TYR 121 813  813  TYR TYR A . n 
A 1 122 LEU 122 814  814  LEU LEU A . n 
A 1 123 LEU 123 815  815  LEU LEU A . n 
A 1 124 ASN 124 816  816  ASN ASN A . n 
A 1 125 TRP 125 817  817  TRP TRP A . n 
A 1 126 CYS 126 818  818  CYS CYS A . n 
A 1 127 VAL 127 819  819  VAL VAL A . n 
A 1 128 GLN 128 820  820  GLN GLN A . n 
A 1 129 ILE 129 821  821  ILE ILE A . n 
A 1 130 ALA 130 822  822  ALA ALA A . n 
A 1 131 LYS 131 823  823  LYS LYS A . n 
A 1 132 GLY 132 824  824  GLY GLY A . n 
A 1 133 MET 133 825  825  MET MET A . n 
A 1 134 ASN 134 826  826  ASN ASN A . n 
A 1 135 TYR 135 827  827  TYR TYR A . n 
A 1 136 LEU 136 828  828  LEU LEU A . n 
A 1 137 GLU 137 829  829  GLU GLU A . n 
A 1 138 ASP 138 830  830  ASP ASP A . n 
A 1 139 ARG 139 831  831  ARG ARG A . n 
A 1 140 ARG 140 832  832  ARG ARG A . n 
A 1 141 LEU 141 833  833  LEU LEU A . n 
A 1 142 VAL 142 834  834  VAL VAL A . n 
A 1 143 HIS 143 835  835  HIS HIS A . n 
A 1 144 ARG 144 836  836  ARG ARG A . n 
A 1 145 ASP 145 837  837  ASP ASP A . n 
A 1 146 LEU 146 838  838  LEU LEU A . n 
A 1 147 ALA 147 839  839  ALA ALA A . n 
A 1 148 ALA 148 840  840  ALA ALA A . n 
A 1 149 ARG 149 841  841  ARG ARG A . n 
A 1 150 ASN 150 842  842  ASN ASN A . n 
A 1 151 VAL 151 843  843  VAL VAL A . n 
A 1 152 LEU 152 844  844  LEU LEU A . n 
A 1 153 VAL 153 845  845  VAL VAL A . n 
A 1 154 LYS 154 846  846  LYS LYS A . n 
A 1 155 THR 155 847  847  THR THR A . n 
A 1 156 PRO 156 848  848  PRO PRO A . n 
A 1 157 GLN 157 849  849  GLN GLN A . n 
A 1 158 HIS 158 850  850  HIS HIS A . n 
A 1 159 VAL 159 851  851  VAL VAL A . n 
A 1 160 LYS 160 852  852  LYS LYS A . n 
A 1 161 ILE 161 853  853  ILE ILE A . n 
A 1 162 THR 162 854  854  THR THR A . n 
A 1 163 ASP 163 855  855  ASP ASP A . n 
A 1 164 PHE 164 856  856  PHE PHE A . n 
A 1 165 GLY 165 857  857  GLY GLY A . n 
A 1 166 LEU 166 858  858  LEU LEU A . n 
A 1 167 ALA 167 859  859  ALA ALA A . n 
A 1 168 LYS 168 860  860  LYS LYS A . n 
A 1 169 LEU 169 861  861  LEU LEU A . n 
A 1 170 LEU 170 862  862  LEU LEU A . n 
A 1 171 GLY 171 863  863  GLY GLY A . n 
A 1 172 ALA 172 864  864  ALA ALA A . n 
A 1 173 GLU 173 865  865  GLU GLU A . n 
A 1 174 GLU 174 866  866  GLU GLU A . n 
A 1 175 LYS 175 867  867  LYS LYS A . n 
A 1 176 GLU 176 868  868  GLU GLU A . n 
A 1 177 TYR 177 869  869  TYR TYR A . n 
A 1 178 HIS 178 870  870  HIS HIS A . n 
A 1 179 ALA 179 871  871  ALA ALA A . n 
A 1 180 GLU 180 872  872  GLU GLU A . n 
A 1 181 GLY 181 873  873  GLY GLY A . n 
A 1 182 GLY 182 874  874  GLY GLY A . n 
A 1 183 LYS 183 875  875  LYS LYS A . n 
A 1 184 VAL 184 876  876  VAL VAL A . n 
A 1 185 PRO 185 877  877  PRO PRO A . n 
A 1 186 ILE 186 878  878  ILE ILE A . n 
A 1 187 LYS 187 879  879  LYS LYS A . n 
A 1 188 TRP 188 880  880  TRP TRP A . n 
A 1 189 MET 189 881  881  MET MET A . n 
A 1 190 ALA 190 882  882  ALA ALA A . n 
A 1 191 LEU 191 883  883  LEU LEU A . n 
A 1 192 GLU 192 884  884  GLU GLU A . n 
A 1 193 SER 193 885  885  SER SER A . n 
A 1 194 ILE 194 886  886  ILE ILE A . n 
A 1 195 LEU 195 887  887  LEU LEU A . n 
A 1 196 HIS 196 888  888  HIS HIS A . n 
A 1 197 ARG 197 889  889  ARG ARG A . n 
A 1 198 ILE 198 890  890  ILE ILE A . n 
A 1 199 TYR 199 891  891  TYR TYR A . n 
A 1 200 THR 200 892  892  THR THR A . n 
A 1 201 HIS 201 893  893  HIS HIS A . n 
A 1 202 GLN 202 894  894  GLN GLN A . n 
A 1 203 SER 203 895  895  SER SER A . n 
A 1 204 ASP 204 896  896  ASP ASP A . n 
A 1 205 VAL 205 897  897  VAL VAL A . n 
A 1 206 TRP 206 898  898  TRP TRP A . n 
A 1 207 SER 207 899  899  SER SER A . n 
A 1 208 TYR 208 900  900  TYR TYR A . n 
A 1 209 GLY 209 901  901  GLY GLY A . n 
A 1 210 VAL 210 902  902  VAL VAL A . n 
A 1 211 THR 211 903  903  THR THR A . n 
A 1 212 VAL 212 904  904  VAL VAL A . n 
A 1 213 TRP 213 905  905  TRP TRP A . n 
A 1 214 GLU 214 906  906  GLU GLU A . n 
A 1 215 LEU 215 907  907  LEU LEU A . n 
A 1 216 MET 216 908  908  MET MET A . n 
A 1 217 THR 217 909  909  THR THR A . n 
A 1 218 PHE 218 910  910  PHE PHE A . n 
A 1 219 GLY 219 911  911  GLY GLY A . n 
A 1 220 SER 220 912  912  SER SER A . n 
A 1 221 LYS 221 913  913  LYS LYS A . n 
A 1 222 PRO 222 914  914  PRO PRO A . n 
A 1 223 TYR 223 915  915  TYR TYR A . n 
A 1 224 ASP 224 916  916  ASP ASP A . n 
A 1 225 GLY 225 917  917  GLY GLY A . n 
A 1 226 ILE 226 918  918  ILE ILE A . n 
A 1 227 PRO 227 919  919  PRO PRO A . n 
A 1 228 ALA 228 920  920  ALA ALA A . n 
A 1 229 SER 229 921  921  SER SER A . n 
A 1 230 GLU 230 922  922  GLU GLU A . n 
A 1 231 ILE 231 923  923  ILE ILE A . n 
A 1 232 SER 232 924  924  SER SER A . n 
A 1 233 SER 233 925  925  SER SER A . n 
A 1 234 ILE 234 926  926  ILE ILE A . n 
A 1 235 LEU 235 927  927  LEU LEU A . n 
A 1 236 GLU 236 928  928  GLU GLU A . n 
A 1 237 LYS 237 929  929  LYS LYS A . n 
A 1 238 GLY 238 930  930  GLY GLY A . n 
A 1 239 GLU 239 931  931  GLU GLU A . n 
A 1 240 ARG 240 932  932  ARG ARG A . n 
A 1 241 LEU 241 933  933  LEU LEU A . n 
A 1 242 PRO 242 934  934  PRO PRO A . n 
A 1 243 GLN 243 935  935  GLN GLN A . n 
A 1 244 PRO 244 936  936  PRO PRO A . n 
A 1 245 PRO 245 937  937  PRO PRO A . n 
A 1 246 ILE 246 938  938  ILE ILE A . n 
A 1 247 CYS 247 939  939  CYS CYS A . n 
A 1 248 THR 248 940  940  THR THR A . n 
A 1 249 ILE 249 941  941  ILE ILE A . n 
A 1 250 ASP 250 942  942  ASP ASP A . n 
A 1 251 VAL 251 943  943  VAL VAL A . n 
A 1 252 TYR 252 944  944  TYR TYR A . n 
A 1 253 MET 253 945  945  MET MET A . n 
A 1 254 ILE 254 946  946  ILE ILE A . n 
A 1 255 MET 255 947  947  MET MET A . n 
A 1 256 VAL 256 948  948  VAL VAL A . n 
A 1 257 LYS 257 949  949  LYS LYS A . n 
A 1 258 CYS 258 950  950  CYS CYS A . n 
A 1 259 TRP 259 951  951  TRP TRP A . n 
A 1 260 MET 260 952  952  MET MET A . n 
A 1 261 ILE 261 953  953  ILE ILE A . n 
A 1 262 ASP 262 954  954  ASP ASP A . n 
A 1 263 ALA 263 955  955  ALA ALA A . n 
A 1 264 ASP 264 956  956  ASP ASP A . n 
A 1 265 SER 265 957  957  SER SER A . n 
A 1 266 ARG 266 958  958  ARG ARG A . n 
A 1 267 PRO 267 959  959  PRO PRO A . n 
A 1 268 LYS 268 960  960  LYS LYS A . n 
A 1 269 PHE 269 961  961  PHE PHE A . n 
A 1 270 ARG 270 962  962  ARG ARG A . n 
A 1 271 GLU 271 963  963  GLU GLU A . n 
A 1 272 LEU 272 964  964  LEU LEU A . n 
A 1 273 ILE 273 965  965  ILE ILE A . n 
A 1 274 ILE 274 966  966  ILE ILE A . n 
A 1 275 GLU 275 967  967  GLU GLU A . n 
A 1 276 PHE 276 968  968  PHE PHE A . n 
A 1 277 SER 277 969  969  SER SER A . n 
A 1 278 LYS 278 970  970  LYS LYS A . n 
A 1 279 MET 279 971  971  MET MET A . n 
A 1 280 ALA 280 972  972  ALA ALA A . n 
A 1 281 ARG 281 973  973  ARG ARG A . n 
A 1 282 ASP 282 974  974  ASP ASP A . n 
A 1 283 PRO 283 975  975  PRO PRO A . n 
A 1 284 GLN 284 976  976  GLN GLN A . n 
A 1 285 ARG 285 977  977  ARG ARG A . n 
A 1 286 TYR 286 978  978  TYR TYR A . n 
A 1 287 LEU 287 979  979  LEU LEU A . n 
A 1 288 VAL 288 980  980  VAL VAL A . n 
A 1 289 ILE 289 981  981  ILE ILE A . n 
A 1 290 GLN 290 982  982  GLN GLN A . n 
A 1 291 GLY 291 983  983  GLY GLY A . n 
A 1 292 ASP 292 984  984  ASP ASP A . n 
A 1 293 GLU 293 985  985  GLU GLU A . n 
A 1 294 ARG 294 986  986  ARG ARG A . n 
A 1 295 MET 295 987  987  MET MET A . n 
A 1 296 HIS 296 988  988  HIS HIS A . n 
A 1 297 LEU 297 989  989  LEU LEU A . n 
A 1 298 PRO 298 990  990  PRO PRO A . n 
A 1 299 SER 299 991  ?    ?   ?   A . n 
A 1 300 PRO 300 992  ?    ?   ?   A . n 
A 1 301 THR 301 993  ?    ?   ?   A . n 
A 1 302 ASP 302 994  ?    ?   ?   A . n 
A 1 303 SER 303 995  ?    ?   ?   A . n 
A 1 304 ASN 304 996  ?    ?   ?   A . n 
A 1 305 PHE 305 997  ?    ?   ?   A . n 
A 1 306 TYR 306 998  ?    ?   ?   A . n 
A 1 307 ARG 307 999  ?    ?   ?   A . n 
A 1 308 ALA 308 1000 ?    ?   ?   A . n 
A 1 309 LEU 309 1001 ?    ?   ?   A . n 
A 1 310 MET 310 1002 1002 MET MET A . n 
A 1 311 ASP 311 1003 1003 ASP ASP A . n 
A 1 312 GLU 312 1004 1004 GLU GLU A . n 
A 1 313 GLU 313 1005 1005 GLU GLU A . n 
A 1 314 ASP 314 1006 1006 ASP ASP A . n 
A 1 315 MET 315 1007 1007 MET MET A . n 
A 1 316 ASP 316 1008 1008 ASP ASP A . n 
A 1 317 ASP 317 1009 1009 ASP ASP A . n 
A 1 318 VAL 318 1010 1010 VAL VAL A . n 
A 1 319 VAL 319 1011 1011 VAL VAL A . n 
A 1 320 ASP 320 1012 1012 ASP ASP A . n 
A 1 321 ALA 321 1013 1013 ALA ALA A . n 
A 1 322 ASP 322 1014 1014 ASP ASP A . n 
A 1 323 GLU 323 1015 1015 GLU GLU A . n 
A 1 324 TYR 324 1016 1016 TYR TYR A . n 
A 1 325 LEU 325 1017 1017 LEU LEU A . n 
A 1 326 ILE 326 1018 1018 ILE ILE A . n 
A 1 327 PRO 327 1019 1019 PRO PRO A . n 
A 1 328 GLN 328 1020 ?    ?   ?   A . n 
A 1 329 GLN 329 1021 ?    ?   ?   A . n 
A 1 330 GLY 330 1022 ?    ?   ?   A . n 
# 
_pdbx_entity_instance_feature.ordinal        1 
_pdbx_entity_instance_feature.comp_id        A1L53 
_pdbx_entity_instance_feature.asym_id        ? 
_pdbx_entity_instance_feature.seq_num        ? 
_pdbx_entity_instance_feature.auth_comp_id   A1L53 
_pdbx_entity_instance_feature.auth_asym_id   ? 
_pdbx_entity_instance_feature.auth_seq_num   ? 
_pdbx_entity_instance_feature.feature_type   'SUBJECT OF INVESTIGATION' 
_pdbx_entity_instance_feature.details        ? 
# 
loop_
_pdbx_nonpoly_scheme.asym_id 
_pdbx_nonpoly_scheme.entity_id 
_pdbx_nonpoly_scheme.mon_id 
_pdbx_nonpoly_scheme.ndb_seq_num 
_pdbx_nonpoly_scheme.pdb_seq_num 
_pdbx_nonpoly_scheme.auth_seq_num 
_pdbx_nonpoly_scheme.pdb_mon_id 
_pdbx_nonpoly_scheme.auth_mon_id 
_pdbx_nonpoly_scheme.pdb_strand_id 
_pdbx_nonpoly_scheme.pdb_ins_code 
B 2 A1L53 1  1101 1  A1L53 INX A . 
C 3 CL    1  1102 1  CL    CL  A . 
D 4 HOH   1  1201 25 HOH   HOH A . 
D 4 HOH   2  1202 36 HOH   HOH A . 
D 4 HOH   3  1203 12 HOH   HOH A . 
D 4 HOH   4  1204 23 HOH   HOH A . 
D 4 HOH   5  1205 1  HOH   HOH A . 
D 4 HOH   6  1206 20 HOH   HOH A . 
D 4 HOH   7  1207 4  HOH   HOH A . 
D 4 HOH   8  1208 2  HOH   HOH A . 
D 4 HOH   9  1209 16 HOH   HOH A . 
D 4 HOH   10 1210 50 HOH   HOH A . 
D 4 HOH   11 1211 45 HOH   HOH A . 
D 4 HOH   12 1212 21 HOH   HOH A . 
D 4 HOH   13 1213 49 HOH   HOH A . 
D 4 HOH   14 1214 22 HOH   HOH A . 
D 4 HOH   15 1215 46 HOH   HOH A . 
D 4 HOH   16 1216 5  HOH   HOH A . 
D 4 HOH   17 1217 52 HOH   HOH A . 
D 4 HOH   18 1218 19 HOH   HOH A . 
D 4 HOH   19 1219 51 HOH   HOH A . 
D 4 HOH   20 1220 6  HOH   HOH A . 
D 4 HOH   21 1221 31 HOH   HOH A . 
D 4 HOH   22 1222 28 HOH   HOH A . 
D 4 HOH   23 1223 37 HOH   HOH A . 
D 4 HOH   24 1224 54 HOH   HOH A . 
D 4 HOH   25 1225 3  HOH   HOH A . 
D 4 HOH   26 1226 38 HOH   HOH A . 
D 4 HOH   27 1227 40 HOH   HOH A . 
D 4 HOH   28 1228 43 HOH   HOH A . 
D 4 HOH   29 1229 8  HOH   HOH A . 
D 4 HOH   30 1230 9  HOH   HOH A . 
D 4 HOH   31 1231 17 HOH   HOH A . 
D 4 HOH   32 1232 48 HOH   HOH A . 
D 4 HOH   33 1233 39 HOH   HOH A . 
D 4 HOH   34 1234 26 HOH   HOH A . 
D 4 HOH   35 1235 29 HOH   HOH A . 
D 4 HOH   36 1236 44 HOH   HOH A . 
D 4 HOH   37 1237 30 HOH   HOH A . 
D 4 HOH   38 1238 7  HOH   HOH A . 
D 4 HOH   39 1239 18 HOH   HOH A . 
D 4 HOH   40 1240 14 HOH   HOH A . 
D 4 HOH   41 1241 53 HOH   HOH A . 
D 4 HOH   42 1242 24 HOH   HOH A . 
D 4 HOH   43 1243 11 HOH   HOH A . 
D 4 HOH   44 1244 32 HOH   HOH A . 
D 4 HOH   45 1245 13 HOH   HOH A . 
D 4 HOH   46 1246 15 HOH   HOH A . 
D 4 HOH   47 1247 35 HOH   HOH A . 
D 4 HOH   48 1248 33 HOH   HOH A . 
D 4 HOH   49 1249 41 HOH   HOH A . 
D 4 HOH   50 1250 10 HOH   HOH A . 
D 4 HOH   51 1251 34 HOH   HOH A . 
D 4 HOH   52 1252 27 HOH   HOH A . 
D 4 HOH   53 1253 47 HOH   HOH A . 
D 4 HOH   54 1254 42 HOH   HOH A . 
# 
loop_
_pdbx_unobs_or_zero_occ_atoms.id 
_pdbx_unobs_or_zero_occ_atoms.PDB_model_num 
_pdbx_unobs_or_zero_occ_atoms.polymer_flag 
_pdbx_unobs_or_zero_occ_atoms.occupancy_flag 
_pdbx_unobs_or_zero_occ_atoms.auth_asym_id 
_pdbx_unobs_or_zero_occ_atoms.auth_comp_id 
_pdbx_unobs_or_zero_occ_atoms.auth_seq_id 
_pdbx_unobs_or_zero_occ_atoms.PDB_ins_code 
_pdbx_unobs_or_zero_occ_atoms.auth_atom_id 
_pdbx_unobs_or_zero_occ_atoms.label_alt_id 
_pdbx_unobs_or_zero_occ_atoms.label_asym_id 
_pdbx_unobs_or_zero_occ_atoms.label_comp_id 
_pdbx_unobs_or_zero_occ_atoms.label_seq_id 
_pdbx_unobs_or_zero_occ_atoms.label_atom_id 
1  1 Y 0 A GLU 734  ? CG  ? A GLU 42  CG  
2  1 Y 0 A GLU 734  ? CD  ? A GLU 42  CD  
3  1 Y 0 A GLU 734  ? OE1 ? A GLU 42  OE1 
4  1 Y 0 A GLU 734  ? OE2 ? A GLU 42  OE2 
5  1 Y 0 A LEU 747  ? CG  ? A LEU 55  CG  
6  1 Y 0 A LEU 747  ? CD1 ? A LEU 55  CD1 
7  1 Y 0 A LEU 747  ? CD2 ? A LEU 55  CD2 
8  1 Y 0 A ARG 748  ? CD  ? A ARG 56  CD  
9  1 Y 0 A ARG 748  ? NE  ? A ARG 56  NE  
10 1 Y 0 A ARG 748  ? CZ  ? A ARG 56  CZ  
11 1 Y 0 A ARG 748  ? NH1 ? A ARG 56  NH1 
12 1 Y 0 A ARG 748  ? NH2 ? A ARG 56  NH2 
13 1 Y 0 A GLU 749  ? CG  ? A GLU 57  CG  
14 1 Y 0 A GLU 749  ? CD  ? A GLU 57  CD  
15 1 Y 0 A GLU 749  ? OE1 ? A GLU 57  OE1 
16 1 Y 0 A GLU 749  ? OE2 ? A GLU 57  OE2 
17 1 Y 0 A LYS 754  ? CG  ? A LYS 62  CG  
18 1 Y 0 A LYS 754  ? CD  ? A LYS 62  CD  
19 1 Y 0 A LYS 754  ? CE  ? A LYS 62  CE  
20 1 Y 0 A LYS 754  ? NZ  ? A LYS 62  NZ  
21 1 Y 0 A LYS 806  ? CD  ? A LYS 114 CD  
22 1 Y 0 A LYS 806  ? CE  ? A LYS 114 CE  
23 1 Y 0 A LYS 806  ? NZ  ? A LYS 114 NZ  
24 1 Y 0 A LYS 860  ? CD  ? A LYS 168 CD  
25 1 Y 0 A LYS 860  ? CE  ? A LYS 168 CE  
26 1 Y 0 A LYS 860  ? NZ  ? A LYS 168 NZ  
27 1 Y 0 A GLU 866  ? CG  ? A GLU 174 CG  
28 1 Y 0 A GLU 866  ? CD  ? A GLU 174 CD  
29 1 Y 0 A GLU 866  ? OE1 ? A GLU 174 OE1 
30 1 Y 0 A GLU 866  ? OE2 ? A GLU 174 OE2 
31 1 Y 0 A LYS 867  ? CG  ? A LYS 175 CG  
32 1 Y 0 A LYS 867  ? CD  ? A LYS 175 CD  
33 1 Y 0 A LYS 867  ? CE  ? A LYS 175 CE  
34 1 Y 0 A LYS 867  ? NZ  ? A LYS 175 NZ  
35 1 Y 0 A HIS 988  ? CG  ? A HIS 296 CG  
36 1 Y 0 A HIS 988  ? ND1 ? A HIS 296 ND1 
37 1 Y 0 A HIS 988  ? CD2 ? A HIS 296 CD2 
38 1 Y 0 A HIS 988  ? CE1 ? A HIS 296 CE1 
39 1 Y 0 A HIS 988  ? NE2 ? A HIS 296 NE2 
40 1 Y 0 A MET 1002 ? CG  ? A MET 310 CG  
41 1 Y 0 A MET 1002 ? SD  ? A MET 310 SD  
42 1 Y 0 A MET 1002 ? CE  ? A MET 310 CE  
43 1 Y 0 A ASP 1003 ? CG  ? A ASP 311 CG  
44 1 Y 0 A ASP 1003 ? OD1 ? A ASP 311 OD1 
45 1 Y 0 A ASP 1003 ? OD2 ? A ASP 311 OD2 
46 1 Y 0 A GLU 1004 ? CG  ? A GLU 312 CG  
47 1 Y 0 A GLU 1004 ? CD  ? A GLU 312 CD  
48 1 Y 0 A GLU 1004 ? OE1 ? A GLU 312 OE1 
49 1 Y 0 A GLU 1004 ? OE2 ? A GLU 312 OE2 
50 1 Y 0 A GLU 1005 ? CG  ? A GLU 313 CG  
51 1 Y 0 A GLU 1005 ? CD  ? A GLU 313 CD  
52 1 Y 0 A GLU 1005 ? OE1 ? A GLU 313 OE1 
53 1 Y 0 A GLU 1005 ? OE2 ? A GLU 313 OE2 
54 1 Y 0 A MET 1007 ? CG  ? A MET 315 CG  
55 1 Y 0 A MET 1007 ? SD  ? A MET 315 SD  
56 1 Y 0 A MET 1007 ? CE  ? A MET 315 CE  
# 
loop_
_software.citation_id 
_software.classification 
_software.compiler_name 
_software.compiler_version 
_software.contact_author 
_software.contact_author_email 
_software.date 
_software.description 
_software.dependencies 
_software.hardware 
_software.language 
_software.location 
_software.mods 
_software.name 
_software.os 
_software.os_version 
_software.type 
_software.version 
_software.pdbx_ordinal 
? 'data reduction' ? ? ? ? ? ? ? ? ? ? ? autoPROC ? ? ? .                 1 
? 'data reduction' ? ? ? ? ? ? ? ? ? ? ? XDS      ? ? ? '(VERSION Jan 26' 2 
? 'data scaling'   ? ? ? ? ? ? ? ? ? ? ? autoPROC ? ? ? '(Version 1.1.7)' 3 
? 'data scaling'   ? ? ? ? ? ? ? ? ? ? ? Aimless  ? ? ? .                 4 
? refinement       ? ? ? ? ? ? ? ? ? ? ? REFMAC   ? ? ? 5.8.0155          5 
# 
_cell.angle_alpha                  90.00 
_cell.angle_alpha_esd              ? 
_cell.angle_beta                   90.00 
_cell.angle_beta_esd               ? 
_cell.angle_gamma                  90.00 
_cell.angle_gamma_esd              ? 
_cell.entry_id                     9KL4 
_cell.details                      ? 
_cell.formula_units_Z              ? 
_cell.length_a                     146.920 
_cell.length_a_esd                 ? 
_cell.length_b                     146.920 
_cell.length_b_esd                 ? 
_cell.length_c                     146.920 
_cell.length_c_esd                 ? 
_cell.volume                       ? 
_cell.volume_esd                   ? 
_cell.Z_PDB                        24 
_cell.reciprocal_angle_alpha       ? 
_cell.reciprocal_angle_beta        ? 
_cell.reciprocal_angle_gamma       ? 
_cell.reciprocal_angle_alpha_esd   ? 
_cell.reciprocal_angle_beta_esd    ? 
_cell.reciprocal_angle_gamma_esd   ? 
_cell.reciprocal_length_a          ? 
_cell.reciprocal_length_b          ? 
_cell.reciprocal_length_c          ? 
_cell.reciprocal_length_a_esd      ? 
_cell.reciprocal_length_b_esd      ? 
_cell.reciprocal_length_c_esd      ? 
_cell.pdbx_unique_axis             ? 
_cell.pdbx_esd_method              ? 
# 
_symmetry.entry_id                         9KL4 
_symmetry.cell_setting                     ? 
_symmetry.Int_Tables_number                197 
_symmetry.space_group_name_Hall            ? 
_symmetry.space_group_name_H-M             'I 2 3' 
_symmetry.pdbx_full_space_group_name_H-M   ? 
# 
_exptl.absorpt_coefficient_mu     ? 
_exptl.absorpt_correction_T_max   ? 
_exptl.absorpt_correction_T_min   ? 
_exptl.absorpt_correction_type    ? 
_exptl.absorpt_process_details    ? 
_exptl.entry_id                   9KL4 
_exptl.crystals_number            1 
_exptl.details                    ? 
_exptl.method                     'X-RAY DIFFRACTION' 
_exptl.method_details             ? 
# 
_exptl_crystal.colour                       ? 
_exptl_crystal.density_diffrn               ? 
_exptl_crystal.density_Matthews             3.52 
_exptl_crystal.density_method               ? 
_exptl_crystal.density_percent_sol          65.02 
_exptl_crystal.description                  ? 
_exptl_crystal.F_000                        ? 
_exptl_crystal.id                           1 
_exptl_crystal.preparation                  ? 
_exptl_crystal.size_max                     ? 
_exptl_crystal.size_mid                     ? 
_exptl_crystal.size_min                     ? 
_exptl_crystal.size_rad                     ? 
_exptl_crystal.colour_lustre                ? 
_exptl_crystal.colour_modifier              ? 
_exptl_crystal.colour_primary               ? 
_exptl_crystal.density_meas                 ? 
_exptl_crystal.density_meas_esd             ? 
_exptl_crystal.density_meas_gt              ? 
_exptl_crystal.density_meas_lt              ? 
_exptl_crystal.density_meas_temp            ? 
_exptl_crystal.density_meas_temp_esd        ? 
_exptl_crystal.density_meas_temp_gt         ? 
_exptl_crystal.density_meas_temp_lt         ? 
_exptl_crystal.pdbx_crystal_image_url       ? 
_exptl_crystal.pdbx_crystal_image_format    ? 
_exptl_crystal.pdbx_mosaicity               ? 
_exptl_crystal.pdbx_mosaicity_esd           ? 
_exptl_crystal.pdbx_mosaic_method           ? 
_exptl_crystal.pdbx_mosaic_block_size       ? 
_exptl_crystal.pdbx_mosaic_block_size_esd   ? 
# 
_exptl_crystal_grow.apparatus       ? 
_exptl_crystal_grow.atmosphere      ? 
_exptl_crystal_grow.crystal_id      1 
_exptl_crystal_grow.details         ? 
_exptl_crystal_grow.method          'VAPOR DIFFUSION' 
_exptl_crystal_grow.method_ref      ? 
_exptl_crystal_grow.pH              7.0 
_exptl_crystal_grow.pressure        ? 
_exptl_crystal_grow.pressure_esd    ? 
_exptl_crystal_grow.seeding         ? 
_exptl_crystal_grow.seeding_ref     ? 
_exptl_crystal_grow.temp_details    ? 
_exptl_crystal_grow.temp_esd        ? 
_exptl_crystal_grow.time            ? 
_exptl_crystal_grow.pdbx_details    '1.2 M K/Na-tartrate, 0.1 M HEPES pH 7.0' 
_exptl_crystal_grow.pdbx_pH_range   ? 
_exptl_crystal_grow.temp            293 
# 
_diffrn.ambient_environment              ? 
_diffrn.ambient_temp                     100 
_diffrn.ambient_temp_details             ? 
_diffrn.ambient_temp_esd                 ? 
_diffrn.crystal_id                       1 
_diffrn.crystal_support                  ? 
_diffrn.crystal_treatment                ? 
_diffrn.details                          ? 
_diffrn.id                               1 
_diffrn.ambient_pressure                 ? 
_diffrn.ambient_pressure_esd             ? 
_diffrn.ambient_pressure_gt              ? 
_diffrn.ambient_pressure_lt              ? 
_diffrn.ambient_temp_gt                  ? 
_diffrn.ambient_temp_lt                  ? 
_diffrn.pdbx_serial_crystal_experiment   N 
# 
_diffrn_detector.details                      ? 
_diffrn_detector.detector                     PIXEL 
_diffrn_detector.diffrn_id                    1 
_diffrn_detector.type                         'DECTRIS EIGER X 16M' 
_diffrn_detector.area_resol_mean              ? 
_diffrn_detector.dtime                        ? 
_diffrn_detector.pdbx_frames_total            ? 
_diffrn_detector.pdbx_collection_time_total   ? 
_diffrn_detector.pdbx_collection_date         2020-07-09 
_diffrn_detector.pdbx_frequency               ? 
_diffrn_detector.id                           ? 
_diffrn_detector.number_of_axes               ? 
# 
_diffrn_radiation.collimation                      ? 
_diffrn_radiation.diffrn_id                        1 
_diffrn_radiation.filter_edge                      ? 
_diffrn_radiation.inhomogeneity                    ? 
_diffrn_radiation.monochromator                    ? 
_diffrn_radiation.polarisn_norm                    ? 
_diffrn_radiation.polarisn_ratio                   ? 
_diffrn_radiation.probe                            ? 
_diffrn_radiation.type                             ? 
_diffrn_radiation.xray_symbol                      ? 
_diffrn_radiation.wavelength_id                    1 
_diffrn_radiation.pdbx_monochromatic_or_laue_m_l   M 
_diffrn_radiation.pdbx_wavelength_list             ? 
_diffrn_radiation.pdbx_wavelength                  ? 
_diffrn_radiation.pdbx_diffrn_protocol             'SINGLE WAVELENGTH' 
_diffrn_radiation.pdbx_analyzer                    ? 
_diffrn_radiation.pdbx_scattering_type             x-ray 
# 
_diffrn_radiation_wavelength.id           1 
_diffrn_radiation_wavelength.wavelength   0.99981 
_diffrn_radiation_wavelength.wt           1.0 
# 
_diffrn_source.current                     ? 
_diffrn_source.details                     ? 
_diffrn_source.diffrn_id                   1 
_diffrn_source.power                       ? 
_diffrn_source.size                        ? 
_diffrn_source.source                      SYNCHROTRON 
_diffrn_source.target                      ? 
_diffrn_source.type                        'SLS BEAMLINE X10SA' 
_diffrn_source.voltage                     ? 
_diffrn_source.take-off_angle              ? 
_diffrn_source.pdbx_wavelength_list        0.99981 
_diffrn_source.pdbx_wavelength             ? 
_diffrn_source.pdbx_synchrotron_beamline   X10SA 
_diffrn_source.pdbx_synchrotron_site       SLS 
# 
_reflns.B_iso_Wilson_estimate                          ? 
_reflns.entry_id                                       9KL4 
_reflns.data_reduction_details                         ? 
_reflns.data_reduction_method                          ? 
_reflns.d_resolution_high                              2.32 
_reflns.d_resolution_low                               103.89 
_reflns.details                                        ? 
_reflns.limit_h_max                                    ? 
_reflns.limit_h_min                                    ? 
_reflns.limit_k_max                                    ? 
_reflns.limit_k_min                                    ? 
_reflns.limit_l_max                                    ? 
_reflns.limit_l_min                                    ? 
_reflns.number_all                                     ? 
_reflns.number_obs                                     22851 
_reflns.observed_criterion                             ? 
_reflns.observed_criterion_F_max                       ? 
_reflns.observed_criterion_F_min                       ? 
_reflns.observed_criterion_I_max                       ? 
_reflns.observed_criterion_I_min                       ? 
_reflns.observed_criterion_sigma_F                     ? 
_reflns.observed_criterion_sigma_I                     ? 
_reflns.percent_possible_obs                           100 
_reflns.R_free_details                                 ? 
_reflns.Rmerge_F_all                                   ? 
_reflns.Rmerge_F_obs                                   ? 
_reflns.Friedel_coverage                               ? 
_reflns.number_gt                                      ? 
_reflns.threshold_expression                           ? 
_reflns.pdbx_redundancy                                24.7 
_reflns.pdbx_netI_over_av_sigmaI                       ? 
_reflns.pdbx_netI_over_sigmaI                          21.8 
_reflns.pdbx_res_netI_over_av_sigmaI_2                 ? 
_reflns.pdbx_res_netI_over_sigmaI_2                    ? 
_reflns.pdbx_chi_squared                               ? 
_reflns.pdbx_scaling_rejects                           ? 
_reflns.pdbx_d_res_high_opt                            ? 
_reflns.pdbx_d_res_low_opt                             ? 
_reflns.pdbx_d_res_opt_method                          ? 
_reflns.phase_calculation_details                      ? 
_reflns.pdbx_Rrim_I_all                                ? 
_reflns.pdbx_Rpim_I_all                                ? 
_reflns.pdbx_d_opt                                     ? 
_reflns.pdbx_number_measured_all                       ? 
_reflns.pdbx_diffrn_id                                 1 
_reflns.pdbx_ordinal                                   1 
_reflns.pdbx_CC_half                                   1.0 
_reflns.pdbx_CC_star                                   ? 
_reflns.pdbx_R_split                                   ? 
_reflns.pdbx_Rmerge_I_obs                              ? 
_reflns.pdbx_Rmerge_I_all                              ? 
_reflns.pdbx_Rsym_value                                ? 
_reflns.pdbx_CC_split_method                           ? 
_reflns.pdbx_aniso_diffraction_limit_axis_1_ortho[1]   ? 
_reflns.pdbx_aniso_diffraction_limit_axis_1_ortho[2]   ? 
_reflns.pdbx_aniso_diffraction_limit_axis_1_ortho[3]   ? 
_reflns.pdbx_aniso_diffraction_limit_axis_2_ortho[1]   ? 
_reflns.pdbx_aniso_diffraction_limit_axis_2_ortho[2]   ? 
_reflns.pdbx_aniso_diffraction_limit_axis_2_ortho[3]   ? 
_reflns.pdbx_aniso_diffraction_limit_axis_3_ortho[1]   ? 
_reflns.pdbx_aniso_diffraction_limit_axis_3_ortho[2]   ? 
_reflns.pdbx_aniso_diffraction_limit_axis_3_ortho[3]   ? 
_reflns.pdbx_aniso_diffraction_limit_1                 ? 
_reflns.pdbx_aniso_diffraction_limit_2                 ? 
_reflns.pdbx_aniso_diffraction_limit_3                 ? 
_reflns.pdbx_aniso_B_tensor_eigenvector_1_ortho[1]     ? 
_reflns.pdbx_aniso_B_tensor_eigenvector_1_ortho[2]     ? 
_reflns.pdbx_aniso_B_tensor_eigenvector_1_ortho[3]     ? 
_reflns.pdbx_aniso_B_tensor_eigenvector_2_ortho[1]     ? 
_reflns.pdbx_aniso_B_tensor_eigenvector_2_ortho[2]     ? 
_reflns.pdbx_aniso_B_tensor_eigenvector_2_ortho[3]     ? 
_reflns.pdbx_aniso_B_tensor_eigenvector_3_ortho[1]     ? 
_reflns.pdbx_aniso_B_tensor_eigenvector_3_ortho[2]     ? 
_reflns.pdbx_aniso_B_tensor_eigenvector_3_ortho[3]     ? 
_reflns.pdbx_aniso_B_tensor_eigenvalue_1               ? 
_reflns.pdbx_aniso_B_tensor_eigenvalue_2               ? 
_reflns.pdbx_aniso_B_tensor_eigenvalue_3               ? 
_reflns.pdbx_orthogonalization_convention              ? 
_reflns.pdbx_percent_possible_ellipsoidal              ? 
_reflns.pdbx_percent_possible_spherical                ? 
_reflns.pdbx_percent_possible_ellipsoidal_anomalous    ? 
_reflns.pdbx_percent_possible_spherical_anomalous      ? 
_reflns.pdbx_redundancy_anomalous                      ? 
_reflns.pdbx_CC_half_anomalous                         ? 
_reflns.pdbx_absDiff_over_sigma_anomalous              ? 
_reflns.pdbx_percent_possible_anomalous                ? 
_reflns.pdbx_observed_signal_threshold                 ? 
_reflns.pdbx_signal_type                               ? 
_reflns.pdbx_signal_details                            ? 
_reflns.pdbx_signal_software_id                        ? 
# 
_reflns_shell.d_res_high                                    2.32 
_reflns_shell.d_res_low                                     2.37 
_reflns_shell.meanI_over_sigI_all                           ? 
_reflns_shell.meanI_over_sigI_obs                           ? 
_reflns_shell.number_measured_all                           ? 
_reflns_shell.number_measured_obs                           ? 
_reflns_shell.number_possible                               ? 
_reflns_shell.number_unique_all                             ? 
_reflns_shell.number_unique_obs                             1163 
_reflns_shell.percent_possible_obs                          ? 
_reflns_shell.Rmerge_F_all                                  ? 
_reflns_shell.Rmerge_F_obs                                  ? 
_reflns_shell.meanI_over_sigI_gt                            ? 
_reflns_shell.meanI_over_uI_all                             ? 
_reflns_shell.meanI_over_uI_gt                              ? 
_reflns_shell.number_measured_gt                            ? 
_reflns_shell.number_unique_gt                              ? 
_reflns_shell.percent_possible_gt                           ? 
_reflns_shell.Rmerge_F_gt                                   ? 
_reflns_shell.Rmerge_I_gt                                   ? 
_reflns_shell.pdbx_redundancy                               ? 
_reflns_shell.pdbx_chi_squared                              ? 
_reflns_shell.pdbx_netI_over_sigmaI_all                     ? 
_reflns_shell.pdbx_netI_over_sigmaI_obs                     ? 
_reflns_shell.pdbx_Rrim_I_all                               ? 
_reflns_shell.pdbx_Rpim_I_all                               ? 
_reflns_shell.pdbx_rejects                                  ? 
_reflns_shell.pdbx_ordinal                                  1 
_reflns_shell.pdbx_diffrn_id                                1 
_reflns_shell.pdbx_CC_half                                  0.607 
_reflns_shell.pdbx_CC_star                                  ? 
_reflns_shell.pdbx_R_split                                  ? 
_reflns_shell.percent_possible_all                          100 
_reflns_shell.Rmerge_I_all                                  ? 
_reflns_shell.Rmerge_I_obs                                  ? 
_reflns_shell.pdbx_Rsym_value                               ? 
_reflns_shell.pdbx_percent_possible_ellipsoidal             ? 
_reflns_shell.pdbx_percent_possible_spherical               ? 
_reflns_shell.pdbx_percent_possible_ellipsoidal_anomalous   ? 
_reflns_shell.pdbx_percent_possible_spherical_anomalous     ? 
_reflns_shell.pdbx_redundancy_anomalous                     ? 
_reflns_shell.pdbx_CC_half_anomalous                        ? 
_reflns_shell.pdbx_absDiff_over_sigma_anomalous             ? 
_reflns_shell.pdbx_percent_possible_anomalous               ? 
# 
_refine.aniso_B[1][1]                            0.00 
_refine.aniso_B[1][2]                            0.00 
_refine.aniso_B[1][3]                            0.00 
_refine.aniso_B[2][2]                            0.00 
_refine.aniso_B[2][3]                            0.00 
_refine.aniso_B[3][3]                            0.00 
_refine.B_iso_max                                ? 
_refine.B_iso_mean                               79.282 
_refine.B_iso_min                                ? 
_refine.correlation_coeff_Fo_to_Fc               0.962 
_refine.correlation_coeff_Fo_to_Fc_free          0.944 
_refine.details                                  'HYDROGENS HAVE BEEN ADDED IN THE RIDING POSITIONS' 
_refine.diff_density_max                         ? 
_refine.diff_density_max_esd                     ? 
_refine.diff_density_min                         ? 
_refine.diff_density_min_esd                     ? 
_refine.diff_density_rms                         ? 
_refine.diff_density_rms_esd                     ? 
_refine.entry_id                                 9KL4 
_refine.pdbx_refine_id                           'X-RAY DIFFRACTION' 
_refine.ls_abs_structure_details                 ? 
_refine.ls_abs_structure_Flack                   ? 
_refine.ls_abs_structure_Flack_esd               ? 
_refine.ls_abs_structure_Rogers                  ? 
_refine.ls_abs_structure_Rogers_esd              ? 
_refine.ls_d_res_high                            2.32 
_refine.ls_d_res_low                             103.89 
_refine.ls_extinction_coef                       ? 
_refine.ls_extinction_coef_esd                   ? 
_refine.ls_extinction_expression                 ? 
_refine.ls_extinction_method                     ? 
_refine.ls_goodness_of_fit_all                   ? 
_refine.ls_goodness_of_fit_all_esd               ? 
_refine.ls_goodness_of_fit_obs                   ? 
_refine.ls_goodness_of_fit_obs_esd               ? 
_refine.ls_hydrogen_treatment                    ? 
_refine.ls_matrix_type                           ? 
_refine.ls_number_constraints                    ? 
_refine.ls_number_parameters                     ? 
_refine.ls_number_reflns_all                     ? 
_refine.ls_number_reflns_obs                     21538 
_refine.ls_number_reflns_R_free                  1296 
_refine.ls_number_reflns_R_work                  ? 
_refine.ls_number_restraints                     ? 
_refine.ls_percent_reflns_obs                    100.00 
_refine.ls_percent_reflns_R_free                 5.7 
_refine.ls_R_factor_all                          ? 
_refine.ls_R_factor_obs                          0.18863 
_refine.ls_R_factor_R_free                       0.23801 
_refine.ls_R_factor_R_free_error                 ? 
_refine.ls_R_factor_R_free_error_details         ? 
_refine.ls_R_factor_R_work                       0.18565 
_refine.ls_R_Fsqd_factor_obs                     ? 
_refine.ls_R_I_factor_obs                        ? 
_refine.ls_redundancy_reflns_all                 ? 
_refine.ls_redundancy_reflns_obs                 ? 
_refine.ls_restrained_S_all                      ? 
_refine.ls_restrained_S_obs                      ? 
_refine.ls_shift_over_esd_max                    ? 
_refine.ls_shift_over_esd_mean                   ? 
_refine.ls_structure_factor_coef                 ? 
_refine.ls_weighting_details                     ? 
_refine.ls_weighting_scheme                      ? 
_refine.ls_wR_factor_all                         ? 
_refine.ls_wR_factor_obs                         ? 
_refine.ls_wR_factor_R_free                      ? 
_refine.ls_wR_factor_R_work                      ? 
_refine.occupancy_max                            ? 
_refine.occupancy_min                            ? 
_refine.solvent_model_details                    MASK 
_refine.solvent_model_param_bsol                 ? 
_refine.solvent_model_param_ksol                 ? 
_refine.pdbx_R_complete                          ? 
_refine.ls_R_factor_gt                           ? 
_refine.ls_goodness_of_fit_gt                    ? 
_refine.ls_goodness_of_fit_ref                   ? 
_refine.ls_shift_over_su_max                     ? 
_refine.ls_shift_over_su_max_lt                  ? 
_refine.ls_shift_over_su_mean                    ? 
_refine.ls_shift_over_su_mean_lt                 ? 
_refine.pdbx_ls_sigma_I                          ? 
_refine.pdbx_ls_sigma_F                          ? 
_refine.pdbx_ls_sigma_Fsqd                       ? 
_refine.pdbx_data_cutoff_high_absF               ? 
_refine.pdbx_data_cutoff_high_rms_absF           ? 
_refine.pdbx_data_cutoff_low_absF                ? 
_refine.pdbx_isotropic_thermal_model             ? 
_refine.pdbx_ls_cross_valid_method               THROUGHOUT 
_refine.pdbx_method_to_determine_struct          'MOLECULAR REPLACEMENT' 
_refine.pdbx_starting_model                      'Analysis by outsourcing.' 
_refine.pdbx_stereochemistry_target_values       'MAXIMUM LIKELIHOOD' 
_refine.pdbx_R_Free_selection_details            RANDOM 
_refine.pdbx_stereochem_target_val_spec_case     ? 
_refine.pdbx_overall_ESU_R                       0.208 
_refine.pdbx_overall_ESU_R_Free                  0.194 
_refine.pdbx_solvent_vdw_probe_radii             1.20 
_refine.pdbx_solvent_ion_probe_radii             0.80 
_refine.pdbx_solvent_shrinkage_radii             0.80 
_refine.pdbx_real_space_R                        ? 
_refine.pdbx_density_correlation                 ? 
_refine.pdbx_pd_number_of_powder_patterns        ? 
_refine.pdbx_pd_number_of_points                 ? 
_refine.pdbx_pd_meas_number_of_points            ? 
_refine.pdbx_pd_proc_ls_prof_R_factor            ? 
_refine.pdbx_pd_proc_ls_prof_wR_factor           ? 
_refine.pdbx_pd_Marquardt_correlation_coeff      ? 
_refine.pdbx_pd_Fsqrd_R_factor                   ? 
_refine.pdbx_pd_ls_matrix_band_width             ? 
_refine.pdbx_overall_phase_error                 ? 
_refine.pdbx_overall_SU_R_free_Cruickshank_DPI   ? 
_refine.pdbx_overall_SU_R_free_Blow_DPI          ? 
_refine.pdbx_overall_SU_R_Blow_DPI               ? 
_refine.pdbx_TLS_residual_ADP_flag               ? 
_refine.pdbx_diffrn_id                           1 
_refine.overall_SU_B                             6.837 
_refine.overall_SU_ML                            0.156 
_refine.overall_SU_R_Cruickshank_DPI             ? 
_refine.overall_SU_R_free                        ? 
_refine.overall_FOM_free_R_set                   ? 
_refine.overall_FOM_work_R_set                   ? 
_refine.pdbx_average_fsc_overall                 ? 
_refine.pdbx_average_fsc_work                    ? 
_refine.pdbx_average_fsc_free                    ? 
# 
_refine_hist.pdbx_refine_id                   'X-RAY DIFFRACTION' 
_refine_hist.cycle_id                         LAST 
_refine_hist.details                          ? 
_refine_hist.d_res_high                       2.32 
_refine_hist.d_res_low                        103.89 
_refine_hist.number_atoms_solvent             54 
_refine_hist.number_atoms_total               2597 
_refine_hist.number_reflns_all                ? 
_refine_hist.number_reflns_obs                ? 
_refine_hist.number_reflns_R_free             ? 
_refine_hist.number_reflns_R_work             ? 
_refine_hist.R_factor_all                     ? 
_refine_hist.R_factor_obs                     ? 
_refine_hist.R_factor_R_free                  ? 
_refine_hist.R_factor_R_work                  ? 
_refine_hist.pdbx_number_residues_total       ? 
_refine_hist.pdbx_B_iso_mean_ligand           ? 
_refine_hist.pdbx_B_iso_mean_solvent          ? 
_refine_hist.pdbx_number_atoms_protein        2504 
_refine_hist.pdbx_number_atoms_nucleic_acid   0 
_refine_hist.pdbx_number_atoms_ligand         39 
_refine_hist.pdbx_number_atoms_lipid          ? 
_refine_hist.pdbx_number_atoms_carb           ? 
_refine_hist.pdbx_pseudo_atom_details         ? 
# 
loop_
_refine_ls_restr.pdbx_refine_id 
_refine_ls_restr.criterion 
_refine_ls_restr.dev_ideal 
_refine_ls_restr.dev_ideal_target 
_refine_ls_restr.number 
_refine_ls_restr.rejects 
_refine_ls_restr.type 
_refine_ls_restr.weight 
_refine_ls_restr.pdbx_restraint_function 
'X-RAY DIFFRACTION' ? 0.012  0.019  2545 ? r_bond_refined_d             ? ? 
'X-RAY DIFFRACTION' ? 0.004  0.020  2456 ? r_bond_other_d               ? ? 
'X-RAY DIFFRACTION' ? 1.584  1.994  3461 ? r_angle_refined_deg          ? ? 
'X-RAY DIFFRACTION' ? 1.242  3.000  5646 ? r_angle_other_deg            ? ? 
'X-RAY DIFFRACTION' ? 6.665  5.000  311  ? r_dihedral_angle_1_deg       ? ? 
'X-RAY DIFFRACTION' ? 37.668 24.095 105  ? r_dihedral_angle_2_deg       ? ? 
'X-RAY DIFFRACTION' ? 13.106 15.090 446  ? r_dihedral_angle_3_deg       ? ? 
'X-RAY DIFFRACTION' ? 13.699 15.000 14   ? r_dihedral_angle_4_deg       ? ? 
'X-RAY DIFFRACTION' ? 0.089  0.200  387  ? r_chiral_restr               ? ? 
'X-RAY DIFFRACTION' ? 0.006  0.021  2824 ? r_gen_planes_refined         ? ? 
'X-RAY DIFFRACTION' ? 0.002  0.020  545  ? r_gen_planes_other           ? ? 
'X-RAY DIFFRACTION' ? ?      ?      ?    ? r_nbd_refined                ? ? 
'X-RAY DIFFRACTION' ? ?      ?      ?    ? r_nbd_other                  ? ? 
'X-RAY DIFFRACTION' ? ?      ?      ?    ? r_nbtor_refined              ? ? 
'X-RAY DIFFRACTION' ? ?      ?      ?    ? r_nbtor_other                ? ? 
'X-RAY DIFFRACTION' ? ?      ?      ?    ? r_xyhbond_nbd_refined        ? ? 
'X-RAY DIFFRACTION' ? ?      ?      ?    ? r_xyhbond_nbd_other          ? ? 
'X-RAY DIFFRACTION' ? ?      ?      ?    ? r_metal_ion_refined          ? ? 
'X-RAY DIFFRACTION' ? ?      ?      ?    ? r_metal_ion_other            ? ? 
'X-RAY DIFFRACTION' ? ?      ?      ?    ? r_symmetry_vdw_refined       ? ? 
'X-RAY DIFFRACTION' ? ?      ?      ?    ? r_symmetry_vdw_other         ? ? 
'X-RAY DIFFRACTION' ? ?      ?      ?    ? r_symmetry_hbond_refined     ? ? 
'X-RAY DIFFRACTION' ? ?      ?      ?    ? r_symmetry_hbond_other       ? ? 
'X-RAY DIFFRACTION' ? ?      ?      ?    ? r_symmetry_metal_ion_refined ? ? 
'X-RAY DIFFRACTION' ? ?      ?      ?    ? r_symmetry_metal_ion_other   ? ? 
'X-RAY DIFFRACTION' ? 12.919 10.639 1250 ? r_mcbond_it                  ? ? 
'X-RAY DIFFRACTION' ? 12.907 10.635 1249 ? r_mcbond_other               ? ? 
'X-RAY DIFFRACTION' ? 16.483 17.886 1559 ? r_mcangle_it                 ? ? 
'X-RAY DIFFRACTION' ? 16.486 17.894 1560 ? r_mcangle_other              ? ? 
'X-RAY DIFFRACTION' ? 14.223 11.070 1295 ? r_scbond_it                  ? ? 
'X-RAY DIFFRACTION' ? 14.217 11.079 1296 ? r_scbond_other               ? ? 
'X-RAY DIFFRACTION' ? ?      ?      ?    ? r_scangle_it                 ? ? 
'X-RAY DIFFRACTION' ? 18.562 18.188 1903 ? r_scangle_other              ? ? 
'X-RAY DIFFRACTION' ? 21.104 89.472 2705 ? r_long_range_B_refined       ? ? 
'X-RAY DIFFRACTION' ? 21.106 89.468 2705 ? r_long_range_B_other         ? ? 
'X-RAY DIFFRACTION' ? ?      ?      ?    ? r_rigid_bond_restr           ? ? 
'X-RAY DIFFRACTION' ? ?      ?      ?    ? r_sphericity_free            ? ? 
'X-RAY DIFFRACTION' ? ?      ?      ?    ? r_sphericity_bonded          ? ? 
# 
_refine_ls_shell.pdbx_refine_id                   'X-RAY DIFFRACTION' 
_refine_ls_shell.d_res_high                       2.325 
_refine_ls_shell.d_res_low                        2.385 
_refine_ls_shell.number_reflns_all                ? 
_refine_ls_shell.number_reflns_obs                ? 
_refine_ls_shell.number_reflns_R_free             95 
_refine_ls_shell.number_reflns_R_work             1564 
_refine_ls_shell.percent_reflns_obs               100.00 
_refine_ls_shell.percent_reflns_R_free            ? 
_refine_ls_shell.R_factor_all                     ? 
_refine_ls_shell.R_factor_obs                     ? 
_refine_ls_shell.R_factor_R_free_error            ? 
_refine_ls_shell.R_factor_R_work                  0.311 
_refine_ls_shell.redundancy_reflns_all            ? 
_refine_ls_shell.redundancy_reflns_obs            ? 
_refine_ls_shell.wR_factor_all                    ? 
_refine_ls_shell.wR_factor_obs                    ? 
_refine_ls_shell.wR_factor_R_free                 ? 
_refine_ls_shell.wR_factor_R_work                 ? 
_refine_ls_shell.pdbx_R_complete                  ? 
_refine_ls_shell.pdbx_total_number_of_bins_used   20 
_refine_ls_shell.pdbx_phase_error                 ? 
_refine_ls_shell.pdbx_fsc_work                    ? 
_refine_ls_shell.pdbx_fsc_free                    ? 
_refine_ls_shell.R_factor_R_free                  0.394 
# 
_struct.entry_id                     9KL4 
_struct.title                        
;Crystal structure of EGFR complexed with N-[4-[4-amino-6-ethynyl-5-(3-quinolyl)pyrrolo[2,3-d]pyrimidin-7-yl]norbornan-1-yl]pyrimidine-5-carboxamide
;
_struct.pdbx_model_details           ? 
_struct.pdbx_formula_weight          ? 
_struct.pdbx_formula_weight_method   ? 
_struct.pdbx_model_type_details      ? 
_struct.pdbx_CASP_flag               N 
# 
_struct_keywords.entry_id        9KL4 
_struct_keywords.text            'TKI, TRANSFERASE' 
_struct_keywords.pdbx_keywords   TRANSFERASE 
# 
loop_
_struct_asym.id 
_struct_asym.pdbx_blank_PDB_chainid_flag 
_struct_asym.pdbx_modified 
_struct_asym.entity_id 
_struct_asym.details 
A N N 1 ? 
B N N 2 ? 
C N N 3 ? 
D N N 4 ? 
# 
_struct_ref.id                         1 
_struct_ref.db_name                    UNP 
_struct_ref.db_code                    EGFR_HUMAN 
_struct_ref.pdbx_db_accession          P00533 
_struct_ref.pdbx_db_isoform            ? 
_struct_ref.entity_id                  1 
_struct_ref.pdbx_seq_one_letter_code   
;GEAPNQALLRILKETEFKKIKVLGSGAFGTVYKGLWIPEGEKVKIPVAIKELREATSPKANKEILDEAYVMASVDNPHVC
RLLGICLTSTVQLITQLMPFGCLLDYVREHKDNIGSQYLLNWCVQIAKGMNYLEDRRLVHRDLAARNVLVKTPQHVKITD
FGLAKLLGAEEKEYHAEGGKVPIKWMALESILHRIYTHQSDVWSYGVTVWELMTFGSKPYDGIPASEISSILEKGERLPQ
PPICTIDVYMIMVKCWMIDADSRPKFRELIIEFSKMARDPQRYLVIQGDERMHLPSPTDSNFYRALMDEEDMDDVVDADE
YLIPQQG
;
_struct_ref.pdbx_align_begin           696 
# 
_struct_ref_seq.align_id                      1 
_struct_ref_seq.ref_id                        1 
_struct_ref_seq.pdbx_PDB_id_code              9KL4 
_struct_ref_seq.pdbx_strand_id                A 
_struct_ref_seq.seq_align_beg                 4 
_struct_ref_seq.pdbx_seq_align_beg_ins_code   ? 
_struct_ref_seq.seq_align_end                 330 
_struct_ref_seq.pdbx_seq_align_end_ins_code   ? 
_struct_ref_seq.pdbx_db_accession             P00533 
_struct_ref_seq.db_align_beg                  696 
_struct_ref_seq.pdbx_db_align_beg_ins_code    ? 
_struct_ref_seq.db_align_end                  1022 
_struct_ref_seq.pdbx_db_align_end_ins_code    ? 
_struct_ref_seq.pdbx_auth_seq_align_beg       696 
_struct_ref_seq.pdbx_auth_seq_align_end       1022 
# 
loop_
_struct_ref_seq_dif.align_id 
_struct_ref_seq_dif.pdbx_pdb_id_code 
_struct_ref_seq_dif.mon_id 
_struct_ref_seq_dif.pdbx_pdb_strand_id 
_struct_ref_seq_dif.seq_num 
_struct_ref_seq_dif.pdbx_pdb_ins_code 
_struct_ref_seq_dif.pdbx_seq_db_name 
_struct_ref_seq_dif.pdbx_seq_db_accession_code 
_struct_ref_seq_dif.db_mon_id 
_struct_ref_seq_dif.pdbx_seq_db_seq_num 
_struct_ref_seq_dif.details 
_struct_ref_seq_dif.pdbx_auth_seq_num 
_struct_ref_seq_dif.pdbx_ordinal 
1 9KL4 GLY A 1 ? UNP P00533 ? ? 'expression tag' 693 1 
1 9KL4 SER A 2 ? UNP P00533 ? ? 'expression tag' 694 2 
1 9KL4 MET A 3 ? UNP P00533 ? ? 'expression tag' 695 3 
# 
_pdbx_struct_assembly.id                   1 
_pdbx_struct_assembly.details              author_and_software_defined_assembly 
_pdbx_struct_assembly.method_details       PISA 
_pdbx_struct_assembly.oligomeric_details   monomeric 
_pdbx_struct_assembly.oligomeric_count     1 
# 
loop_
_pdbx_struct_assembly_prop.biol_id 
_pdbx_struct_assembly_prop.type 
_pdbx_struct_assembly_prop.value 
_pdbx_struct_assembly_prop.details 
1 'ABSA (A^2)' 160   ? 
1 MORE         -9    ? 
1 'SSA (A^2)'  16810 ? 
# 
_pdbx_struct_assembly_gen.assembly_id       1 
_pdbx_struct_assembly_gen.oper_expression   1 
_pdbx_struct_assembly_gen.asym_id_list      A,B,C,D 
# 
_pdbx_struct_assembly_auth_evidence.id                     1 
_pdbx_struct_assembly_auth_evidence.assembly_id            1 
_pdbx_struct_assembly_auth_evidence.experimental_support   none 
_pdbx_struct_assembly_auth_evidence.details                ? 
# 
_pdbx_struct_oper_list.id                   1 
_pdbx_struct_oper_list.type                 'identity operation' 
_pdbx_struct_oper_list.name                 1_555 
_pdbx_struct_oper_list.symmetry_operation   x,y,z 
_pdbx_struct_oper_list.matrix[1][1]         1.0000000000 
_pdbx_struct_oper_list.matrix[1][2]         0.0000000000 
_pdbx_struct_oper_list.matrix[1][3]         0.0000000000 
_pdbx_struct_oper_list.vector[1]            0.0000000000 
_pdbx_struct_oper_list.matrix[2][1]         0.0000000000 
_pdbx_struct_oper_list.matrix[2][2]         1.0000000000 
_pdbx_struct_oper_list.matrix[2][3]         0.0000000000 
_pdbx_struct_oper_list.vector[2]            0.0000000000 
_pdbx_struct_oper_list.matrix[3][1]         0.0000000000 
_pdbx_struct_oper_list.matrix[3][2]         0.0000000000 
_pdbx_struct_oper_list.matrix[3][3]         1.0000000000 
_pdbx_struct_oper_list.vector[3]            0.0000000000 
# 
loop_
_struct_conf.conf_type_id 
_struct_conf.id 
_struct_conf.pdbx_PDB_helix_id 
_struct_conf.beg_label_comp_id 
_struct_conf.beg_label_asym_id 
_struct_conf.beg_label_seq_id 
_struct_conf.pdbx_beg_PDB_ins_code 
_struct_conf.end_label_comp_id 
_struct_conf.end_label_asym_id 
_struct_conf.end_label_seq_id 
_struct_conf.pdbx_end_PDB_ins_code 
_struct_conf.beg_auth_comp_id 
_struct_conf.beg_auth_asym_id 
_struct_conf.beg_auth_seq_id 
_struct_conf.end_auth_comp_id 
_struct_conf.end_auth_asym_id 
_struct_conf.end_auth_seq_id 
_struct_conf.pdbx_PDB_helix_class 
_struct_conf.details 
_struct_conf.pdbx_PDB_helix_length 
HELX_P HELX_P1  AA1 LYS A 16  ? THR A 18  ? LYS A 708  THR A 710  5 ? 3  
HELX_P HELX_P2  AA2 SER A 60  ? ALA A 75  ? SER A 752  ALA A 767  1 ? 16 
HELX_P HELX_P3  AA3 CYS A 105 ? HIS A 113 ? CYS A 797  HIS A 805  1 ? 9  
HELX_P HELX_P4  AA4 LYS A 114 ? ILE A 117 ? LYS A 806  ILE A 809  5 ? 4  
HELX_P HELX_P5  AA5 GLY A 118 ? ARG A 139 ? GLY A 810  ARG A 831  1 ? 22 
HELX_P HELX_P6  AA6 ALA A 147 ? ARG A 149 ? ALA A 839  ARG A 841  5 ? 3  
HELX_P HELX_P7  AA7 PRO A 185 ? MET A 189 ? PRO A 877  MET A 881  5 ? 5  
HELX_P HELX_P8  AA8 ALA A 190 ? ARG A 197 ? ALA A 882  ARG A 889  1 ? 8  
HELX_P HELX_P9  AA9 THR A 200 ? THR A 217 ? THR A 892  THR A 909  1 ? 18 
HELX_P HELX_P10 AB1 PRO A 227 ? SER A 229 ? PRO A 919  SER A 921  5 ? 3  
HELX_P HELX_P11 AB2 GLU A 230 ? GLY A 238 ? GLU A 922  GLY A 930  1 ? 9  
HELX_P HELX_P12 AB3 THR A 248 ? TRP A 259 ? THR A 940  TRP A 951  1 ? 12 
HELX_P HELX_P13 AB4 ASP A 262 ? ARG A 266 ? ASP A 954  ARG A 958  5 ? 5  
HELX_P HELX_P14 AB5 LYS A 268 ? ARG A 281 ? LYS A 960  ARG A 973  1 ? 14 
HELX_P HELX_P15 AB6 ASP A 282 ? TYR A 286 ? ASP A 974  TYR A 978  5 ? 5  
HELX_P HELX_P16 AB7 ASP A 314 ? VAL A 318 ? ASP A 1006 VAL A 1010 5 ? 5  
HELX_P HELX_P17 AB8 ASP A 320 ? TYR A 324 ? ASP A 1012 TYR A 1016 5 ? 5  
# 
_struct_conf_type.id          HELX_P 
_struct_conf_type.criteria    ? 
_struct_conf_type.reference   ? 
# 
loop_
_struct_sheet.id 
_struct_sheet.type 
_struct_sheet.number_strands 
_struct_sheet.details 
AA1 ? 5 ? 
AA2 ? 2 ? 
AA3 ? 2 ? 
AA4 ? 2 ? 
# 
loop_
_struct_sheet_order.sheet_id 
_struct_sheet_order.range_id_1 
_struct_sheet_order.range_id_2 
_struct_sheet_order.offset 
_struct_sheet_order.sense 
AA1 1 2 ? anti-parallel 
AA1 2 3 ? anti-parallel 
AA1 3 4 ? anti-parallel 
AA1 4 5 ? anti-parallel 
AA2 1 2 ? anti-parallel 
AA3 1 2 ? anti-parallel 
AA4 1 2 ? anti-parallel 
# 
loop_
_struct_sheet_range.sheet_id 
_struct_sheet_range.id 
_struct_sheet_range.beg_label_comp_id 
_struct_sheet_range.beg_label_asym_id 
_struct_sheet_range.beg_label_seq_id 
_struct_sheet_range.pdbx_beg_PDB_ins_code 
_struct_sheet_range.end_label_comp_id 
_struct_sheet_range.end_label_asym_id 
_struct_sheet_range.end_label_seq_id 
_struct_sheet_range.pdbx_end_PDB_ins_code 
_struct_sheet_range.beg_auth_comp_id 
_struct_sheet_range.beg_auth_asym_id 
_struct_sheet_range.beg_auth_seq_id 
_struct_sheet_range.end_auth_comp_id 
_struct_sheet_range.end_auth_asym_id 
_struct_sheet_range.end_auth_seq_id 
AA1 1 PHE A 20  ? GLY A 29  ? PHE A 712 GLY A 721 
AA1 2 GLY A 32  ? TRP A 39  ? GLY A 724 TRP A 731 
AA1 3 ILE A 48  ? GLU A 54  ? ILE A 740 GLU A 746 
AA1 4 GLN A 95  ? GLN A 99  ? GLN A 787 GLN A 791 
AA1 5 LEU A 85  ? CYS A 89  ? LEU A 777 CYS A 781 
AA2 1 LEU A 141 ? VAL A 142 ? LEU A 833 VAL A 834 
AA2 2 LYS A 168 ? LEU A 169 ? LYS A 860 LEU A 861 
AA3 1 VAL A 151 ? THR A 155 ? VAL A 843 THR A 847 
AA3 2 HIS A 158 ? ILE A 161 ? HIS A 850 ILE A 853 
AA4 1 TYR A 177 ? HIS A 178 ? TYR A 869 HIS A 870 
AA4 2 ILE A 198 ? TYR A 199 ? ILE A 890 TYR A 891 
# 
loop_
_pdbx_struct_sheet_hbond.sheet_id 
_pdbx_struct_sheet_hbond.range_id_1 
_pdbx_struct_sheet_hbond.range_id_2 
_pdbx_struct_sheet_hbond.range_1_label_atom_id 
_pdbx_struct_sheet_hbond.range_1_label_comp_id 
_pdbx_struct_sheet_hbond.range_1_label_asym_id 
_pdbx_struct_sheet_hbond.range_1_label_seq_id 
_pdbx_struct_sheet_hbond.range_1_PDB_ins_code 
_pdbx_struct_sheet_hbond.range_1_auth_atom_id 
_pdbx_struct_sheet_hbond.range_1_auth_comp_id 
_pdbx_struct_sheet_hbond.range_1_auth_asym_id 
_pdbx_struct_sheet_hbond.range_1_auth_seq_id 
_pdbx_struct_sheet_hbond.range_2_label_atom_id 
_pdbx_struct_sheet_hbond.range_2_label_comp_id 
_pdbx_struct_sheet_hbond.range_2_label_asym_id 
_pdbx_struct_sheet_hbond.range_2_label_seq_id 
_pdbx_struct_sheet_hbond.range_2_PDB_ins_code 
_pdbx_struct_sheet_hbond.range_2_auth_atom_id 
_pdbx_struct_sheet_hbond.range_2_auth_comp_id 
_pdbx_struct_sheet_hbond.range_2_auth_asym_id 
_pdbx_struct_sheet_hbond.range_2_auth_seq_id 
AA1 1 2 N LYS A 24  ? N LYS A 716 O LYS A 36  ? O LYS A 728 
AA1 2 3 N TYR A 35  ? N TYR A 727 O ILE A 52  ? O ILE A 744 
AA1 3 4 N ALA A 51  ? N ALA A 743 O THR A 98  ? O THR A 790 
AA1 4 5 O ILE A 97  ? O ILE A 789 N GLY A 87  ? N GLY A 779 
AA2 1 2 N VAL A 142 ? N VAL A 834 O LYS A 168 ? O LYS A 860 
AA3 1 2 N LEU A 152 ? N LEU A 844 O LYS A 160 ? O LYS A 852 
AA4 1 2 N TYR A 177 ? N TYR A 869 O TYR A 199 ? O TYR A 891 
# 
_pdbx_entry_details.entry_id                   9KL4 
_pdbx_entry_details.nonpolymer_details         ? 
_pdbx_entry_details.sequence_details           ? 
_pdbx_entry_details.compound_details           ? 
_pdbx_entry_details.source_details             ? 
_pdbx_entry_details.has_ligand_of_interest     Y 
_pdbx_entry_details.has_protein_modification   N 
# 
loop_
_pdbx_validate_torsion.id 
_pdbx_validate_torsion.PDB_model_num 
_pdbx_validate_torsion.auth_comp_id 
_pdbx_validate_torsion.auth_asym_id 
_pdbx_validate_torsion.auth_seq_id 
_pdbx_validate_torsion.PDB_ins_code 
_pdbx_validate_torsion.label_alt_id 
_pdbx_validate_torsion.phi 
_pdbx_validate_torsion.psi 
1 1 GLU A 734  ? ? -47.67  -72.70  
2 1 ARG A 748  ? ? -48.80  79.90   
3 1 GLU A 749  ? ? 53.62   -113.42 
4 1 ALA A 750  ? ? 67.60   169.80  
5 1 THR A 751  ? ? -146.97 32.68   
6 1 ASP A 837  ? ? -153.01 36.69   
7 1 ASP A 855  ? ? 67.15   83.40   
8 1 GLU A 872  ? ? -115.15 -159.39 
9 1 MET A 1007 ? ? -31.81  -34.22  
# 
loop_
_pdbx_unobs_or_zero_occ_residues.id 
_pdbx_unobs_or_zero_occ_residues.PDB_model_num 
_pdbx_unobs_or_zero_occ_residues.polymer_flag 
_pdbx_unobs_or_zero_occ_residues.occupancy_flag 
_pdbx_unobs_or_zero_occ_residues.auth_asym_id 
_pdbx_unobs_or_zero_occ_residues.auth_comp_id 
_pdbx_unobs_or_zero_occ_residues.auth_seq_id 
_pdbx_unobs_or_zero_occ_residues.PDB_ins_code 
_pdbx_unobs_or_zero_occ_residues.label_asym_id 
_pdbx_unobs_or_zero_occ_residues.label_comp_id 
_pdbx_unobs_or_zero_occ_residues.label_seq_id 
1  1 Y 1 A GLY 693  ? A GLY 1   
2  1 Y 1 A SER 694  ? A SER 2   
3  1 Y 1 A MET 695  ? A MET 3   
4  1 Y 1 A SER 991  ? A SER 299 
5  1 Y 1 A PRO 992  ? A PRO 300 
6  1 Y 1 A THR 993  ? A THR 301 
7  1 Y 1 A ASP 994  ? A ASP 302 
8  1 Y 1 A SER 995  ? A SER 303 
9  1 Y 1 A ASN 996  ? A ASN 304 
10 1 Y 1 A PHE 997  ? A PHE 305 
11 1 Y 1 A TYR 998  ? A TYR 306 
12 1 Y 1 A ARG 999  ? A ARG 307 
13 1 Y 1 A ALA 1000 ? A ALA 308 
14 1 Y 1 A LEU 1001 ? A LEU 309 
15 1 Y 1 A GLN 1020 ? A GLN 328 
16 1 Y 1 A GLN 1021 ? A GLN 329 
17 1 Y 1 A GLY 1022 ? A GLY 330 
# 
loop_
_chem_comp_atom.comp_id 
_chem_comp_atom.atom_id 
_chem_comp_atom.type_symbol 
_chem_comp_atom.pdbx_aromatic_flag 
_chem_comp_atom.pdbx_stereo_config 
_chem_comp_atom.pdbx_ordinal 
A1L53 C2   C  Y N 1   
A1L53 C4   C  Y N 2   
A1L53 C6   C  Y N 3   
A1L53 C7   C  Y N 4   
A1L53 C8   C  Y N 5   
A1L53 C12  C  Y N 6   
A1L53 C15  C  Y N 7   
A1L53 C16  C  Y N 8   
A1L53 C17  C  Y N 9   
A1L53 C18  C  Y N 10  
A1L53 C19  C  Y N 11  
A1L53 C21  C  N N 12  
A1L53 N22  N  Y N 13  
A1L53 C23  C  N N 14  
A1L53 C24  C  N N 15  
A1L53 C27  C  N N 16  
A1L53 C31  C  N N 17  
A1L53 C33  C  Y N 18  
A1L53 C34  C  Y N 19  
A1L53 C36  C  Y N 20  
A1L53 C38  C  Y N 21  
A1L53 N1   N  N N 22  
A1L53 N3   N  Y N 23  
A1L53 N5   N  Y N 24  
A1L53 C9   C  Y N 25  
A1L53 C10  C  Y N 26  
A1L53 N11  N  Y N 27  
A1L53 C13  C  Y N 28  
A1L53 C14  C  Y N 29  
A1L53 C20  C  N N 30  
A1L53 C25  C  N N 31  
A1L53 C26  C  N N 32  
A1L53 C28  C  N N 33  
A1L53 C29  C  N N 34  
A1L53 N30  N  N N 35  
A1L53 O32  O  N N 36  
A1L53 N35  N  Y N 37  
A1L53 N37  N  Y N 38  
A1L53 H1   H  N N 39  
A1L53 H2   H  N N 40  
A1L53 H3   H  N N 41  
A1L53 H4   H  N N 42  
A1L53 H5   H  N N 43  
A1L53 H6   H  N N 44  
A1L53 H7   H  N N 45  
A1L53 H8   H  N N 46  
A1L53 H9   H  N N 47  
A1L53 H10  H  N N 48  
A1L53 H11  H  N N 49  
A1L53 H12  H  N N 50  
A1L53 H13  H  N N 51  
A1L53 H14  H  N N 52  
A1L53 H15  H  N N 53  
A1L53 H16  H  N N 54  
A1L53 H17  H  N N 55  
A1L53 H18  H  N N 56  
A1L53 H19  H  N N 57  
A1L53 H20  H  N N 58  
A1L53 H21  H  N N 59  
A1L53 H22  H  N N 60  
A1L53 H23  H  N N 61  
A1L53 H24  H  N N 62  
ALA   N    N  N N 63  
ALA   CA   C  N S 64  
ALA   C    C  N N 65  
ALA   O    O  N N 66  
ALA   CB   C  N N 67  
ALA   OXT  O  N N 68  
ALA   H    H  N N 69  
ALA   H2   H  N N 70  
ALA   HA   H  N N 71  
ALA   HB1  H  N N 72  
ALA   HB2  H  N N 73  
ALA   HB3  H  N N 74  
ALA   HXT  H  N N 75  
ARG   N    N  N N 76  
ARG   CA   C  N S 77  
ARG   C    C  N N 78  
ARG   O    O  N N 79  
ARG   CB   C  N N 80  
ARG   CG   C  N N 81  
ARG   CD   C  N N 82  
ARG   NE   N  N N 83  
ARG   CZ   C  N N 84  
ARG   NH1  N  N N 85  
ARG   NH2  N  N N 86  
ARG   OXT  O  N N 87  
ARG   H    H  N N 88  
ARG   H2   H  N N 89  
ARG   HA   H  N N 90  
ARG   HB2  H  N N 91  
ARG   HB3  H  N N 92  
ARG   HG2  H  N N 93  
ARG   HG3  H  N N 94  
ARG   HD2  H  N N 95  
ARG   HD3  H  N N 96  
ARG   HE   H  N N 97  
ARG   HH11 H  N N 98  
ARG   HH12 H  N N 99  
ARG   HH21 H  N N 100 
ARG   HH22 H  N N 101 
ARG   HXT  H  N N 102 
ASN   N    N  N N 103 
ASN   CA   C  N S 104 
ASN   C    C  N N 105 
ASN   O    O  N N 106 
ASN   CB   C  N N 107 
ASN   CG   C  N N 108 
ASN   OD1  O  N N 109 
ASN   ND2  N  N N 110 
ASN   OXT  O  N N 111 
ASN   H    H  N N 112 
ASN   H2   H  N N 113 
ASN   HA   H  N N 114 
ASN   HB2  H  N N 115 
ASN   HB3  H  N N 116 
ASN   HD21 H  N N 117 
ASN   HD22 H  N N 118 
ASN   HXT  H  N N 119 
ASP   N    N  N N 120 
ASP   CA   C  N S 121 
ASP   C    C  N N 122 
ASP   O    O  N N 123 
ASP   CB   C  N N 124 
ASP   CG   C  N N 125 
ASP   OD1  O  N N 126 
ASP   OD2  O  N N 127 
ASP   OXT  O  N N 128 
ASP   H    H  N N 129 
ASP   H2   H  N N 130 
ASP   HA   H  N N 131 
ASP   HB2  H  N N 132 
ASP   HB3  H  N N 133 
ASP   HD2  H  N N 134 
ASP   HXT  H  N N 135 
CL    CL   CL N N 136 
CYS   N    N  N N 137 
CYS   CA   C  N R 138 
CYS   C    C  N N 139 
CYS   O    O  N N 140 
CYS   CB   C  N N 141 
CYS   SG   S  N N 142 
CYS   OXT  O  N N 143 
CYS   H    H  N N 144 
CYS   H2   H  N N 145 
CYS   HA   H  N N 146 
CYS   HB2  H  N N 147 
CYS   HB3  H  N N 148 
CYS   HG   H  N N 149 
CYS   HXT  H  N N 150 
GLN   N    N  N N 151 
GLN   CA   C  N S 152 
GLN   C    C  N N 153 
GLN   O    O  N N 154 
GLN   CB   C  N N 155 
GLN   CG   C  N N 156 
GLN   CD   C  N N 157 
GLN   OE1  O  N N 158 
GLN   NE2  N  N N 159 
GLN   OXT  O  N N 160 
GLN   H    H  N N 161 
GLN   H2   H  N N 162 
GLN   HA   H  N N 163 
GLN   HB2  H  N N 164 
GLN   HB3  H  N N 165 
GLN   HG2  H  N N 166 
GLN   HG3  H  N N 167 
GLN   HE21 H  N N 168 
GLN   HE22 H  N N 169 
GLN   HXT  H  N N 170 
GLU   N    N  N N 171 
GLU   CA   C  N S 172 
GLU   C    C  N N 173 
GLU   O    O  N N 174 
GLU   CB   C  N N 175 
GLU   CG   C  N N 176 
GLU   CD   C  N N 177 
GLU   OE1  O  N N 178 
GLU   OE2  O  N N 179 
GLU   OXT  O  N N 180 
GLU   H    H  N N 181 
GLU   H2   H  N N 182 
GLU   HA   H  N N 183 
GLU   HB2  H  N N 184 
GLU   HB3  H  N N 185 
GLU   HG2  H  N N 186 
GLU   HG3  H  N N 187 
GLU   HE2  H  N N 188 
GLU   HXT  H  N N 189 
GLY   N    N  N N 190 
GLY   CA   C  N N 191 
GLY   C    C  N N 192 
GLY   O    O  N N 193 
GLY   OXT  O  N N 194 
GLY   H    H  N N 195 
GLY   H2   H  N N 196 
GLY   HA2  H  N N 197 
GLY   HA3  H  N N 198 
GLY   HXT  H  N N 199 
HIS   N    N  N N 200 
HIS   CA   C  N S 201 
HIS   C    C  N N 202 
HIS   O    O  N N 203 
HIS   CB   C  N N 204 
HIS   CG   C  Y N 205 
HIS   ND1  N  Y N 206 
HIS   CD2  C  Y N 207 
HIS   CE1  C  Y N 208 
HIS   NE2  N  Y N 209 
HIS   OXT  O  N N 210 
HIS   H    H  N N 211 
HIS   H2   H  N N 212 
HIS   HA   H  N N 213 
HIS   HB2  H  N N 214 
HIS   HB3  H  N N 215 
HIS   HD1  H  N N 216 
HIS   HD2  H  N N 217 
HIS   HE1  H  N N 218 
HIS   HE2  H  N N 219 
HIS   HXT  H  N N 220 
HOH   O    O  N N 221 
HOH   H1   H  N N 222 
HOH   H2   H  N N 223 
ILE   N    N  N N 224 
ILE   CA   C  N S 225 
ILE   C    C  N N 226 
ILE   O    O  N N 227 
ILE   CB   C  N S 228 
ILE   CG1  C  N N 229 
ILE   CG2  C  N N 230 
ILE   CD1  C  N N 231 
ILE   OXT  O  N N 232 
ILE   H    H  N N 233 
ILE   H2   H  N N 234 
ILE   HA   H  N N 235 
ILE   HB   H  N N 236 
ILE   HG12 H  N N 237 
ILE   HG13 H  N N 238 
ILE   HG21 H  N N 239 
ILE   HG22 H  N N 240 
ILE   HG23 H  N N 241 
ILE   HD11 H  N N 242 
ILE   HD12 H  N N 243 
ILE   HD13 H  N N 244 
ILE   HXT  H  N N 245 
LEU   N    N  N N 246 
LEU   CA   C  N S 247 
LEU   C    C  N N 248 
LEU   O    O  N N 249 
LEU   CB   C  N N 250 
LEU   CG   C  N N 251 
LEU   CD1  C  N N 252 
LEU   CD2  C  N N 253 
LEU   OXT  O  N N 254 
LEU   H    H  N N 255 
LEU   H2   H  N N 256 
LEU   HA   H  N N 257 
LEU   HB2  H  N N 258 
LEU   HB3  H  N N 259 
LEU   HG   H  N N 260 
LEU   HD11 H  N N 261 
LEU   HD12 H  N N 262 
LEU   HD13 H  N N 263 
LEU   HD21 H  N N 264 
LEU   HD22 H  N N 265 
LEU   HD23 H  N N 266 
LEU   HXT  H  N N 267 
LYS   N    N  N N 268 
LYS   CA   C  N S 269 
LYS   C    C  N N 270 
LYS   O    O  N N 271 
LYS   CB   C  N N 272 
LYS   CG   C  N N 273 
LYS   CD   C  N N 274 
LYS   CE   C  N N 275 
LYS   NZ   N  N N 276 
LYS   OXT  O  N N 277 
LYS   H    H  N N 278 
LYS   H2   H  N N 279 
LYS   HA   H  N N 280 
LYS   HB2  H  N N 281 
LYS   HB3  H  N N 282 
LYS   HG2  H  N N 283 
LYS   HG3  H  N N 284 
LYS   HD2  H  N N 285 
LYS   HD3  H  N N 286 
LYS   HE2  H  N N 287 
LYS   HE3  H  N N 288 
LYS   HZ1  H  N N 289 
LYS   HZ2  H  N N 290 
LYS   HZ3  H  N N 291 
LYS   HXT  H  N N 292 
MET   N    N  N N 293 
MET   CA   C  N S 294 
MET   C    C  N N 295 
MET   O    O  N N 296 
MET   CB   C  N N 297 
MET   CG   C  N N 298 
MET   SD   S  N N 299 
MET   CE   C  N N 300 
MET   OXT  O  N N 301 
MET   H    H  N N 302 
MET   H2   H  N N 303 
MET   HA   H  N N 304 
MET   HB2  H  N N 305 
MET   HB3  H  N N 306 
MET   HG2  H  N N 307 
MET   HG3  H  N N 308 
MET   HE1  H  N N 309 
MET   HE2  H  N N 310 
MET   HE3  H  N N 311 
MET   HXT  H  N N 312 
PHE   N    N  N N 313 
PHE   CA   C  N S 314 
PHE   C    C  N N 315 
PHE   O    O  N N 316 
PHE   CB   C  N N 317 
PHE   CG   C  Y N 318 
PHE   CD1  C  Y N 319 
PHE   CD2  C  Y N 320 
PHE   CE1  C  Y N 321 
PHE   CE2  C  Y N 322 
PHE   CZ   C  Y N 323 
PHE   OXT  O  N N 324 
PHE   H    H  N N 325 
PHE   H2   H  N N 326 
PHE   HA   H  N N 327 
PHE   HB2  H  N N 328 
PHE   HB3  H  N N 329 
PHE   HD1  H  N N 330 
PHE   HD2  H  N N 331 
PHE   HE1  H  N N 332 
PHE   HE2  H  N N 333 
PHE   HZ   H  N N 334 
PHE   HXT  H  N N 335 
PRO   N    N  N N 336 
PRO   CA   C  N S 337 
PRO   C    C  N N 338 
PRO   O    O  N N 339 
PRO   CB   C  N N 340 
PRO   CG   C  N N 341 
PRO   CD   C  N N 342 
PRO   OXT  O  N N 343 
PRO   H    H  N N 344 
PRO   HA   H  N N 345 
PRO   HB2  H  N N 346 
PRO   HB3  H  N N 347 
PRO   HG2  H  N N 348 
PRO   HG3  H  N N 349 
PRO   HD2  H  N N 350 
PRO   HD3  H  N N 351 
PRO   HXT  H  N N 352 
SER   N    N  N N 353 
SER   CA   C  N S 354 
SER   C    C  N N 355 
SER   O    O  N N 356 
SER   CB   C  N N 357 
SER   OG   O  N N 358 
SER   OXT  O  N N 359 
SER   H    H  N N 360 
SER   H2   H  N N 361 
SER   HA   H  N N 362 
SER   HB2  H  N N 363 
SER   HB3  H  N N 364 
SER   HG   H  N N 365 
SER   HXT  H  N N 366 
THR   N    N  N N 367 
THR   CA   C  N S 368 
THR   C    C  N N 369 
THR   O    O  N N 370 
THR   CB   C  N R 371 
THR   OG1  O  N N 372 
THR   CG2  C  N N 373 
THR   OXT  O  N N 374 
THR   H    H  N N 375 
THR   H2   H  N N 376 
THR   HA   H  N N 377 
THR   HB   H  N N 378 
THR   HG1  H  N N 379 
THR   HG21 H  N N 380 
THR   HG22 H  N N 381 
THR   HG23 H  N N 382 
THR   HXT  H  N N 383 
TRP   N    N  N N 384 
TRP   CA   C  N S 385 
TRP   C    C  N N 386 
TRP   O    O  N N 387 
TRP   CB   C  N N 388 
TRP   CG   C  Y N 389 
TRP   CD1  C  Y N 390 
TRP   CD2  C  Y N 391 
TRP   NE1  N  Y N 392 
TRP   CE2  C  Y N 393 
TRP   CE3  C  Y N 394 
TRP   CZ2  C  Y N 395 
TRP   CZ3  C  Y N 396 
TRP   CH2  C  Y N 397 
TRP   OXT  O  N N 398 
TRP   H    H  N N 399 
TRP   H2   H  N N 400 
TRP   HA   H  N N 401 
TRP   HB2  H  N N 402 
TRP   HB3  H  N N 403 
TRP   HD1  H  N N 404 
TRP   HE1  H  N N 405 
TRP   HE3  H  N N 406 
TRP   HZ2  H  N N 407 
TRP   HZ3  H  N N 408 
TRP   HH2  H  N N 409 
TRP   HXT  H  N N 410 
TYR   N    N  N N 411 
TYR   CA   C  N S 412 
TYR   C    C  N N 413 
TYR   O    O  N N 414 
TYR   CB   C  N N 415 
TYR   CG   C  Y N 416 
TYR   CD1  C  Y N 417 
TYR   CD2  C  Y N 418 
TYR   CE1  C  Y N 419 
TYR   CE2  C  Y N 420 
TYR   CZ   C  Y N 421 
TYR   OH   O  N N 422 
TYR   OXT  O  N N 423 
TYR   H    H  N N 424 
TYR   H2   H  N N 425 
TYR   HA   H  N N 426 
TYR   HB2  H  N N 427 
TYR   HB3  H  N N 428 
TYR   HD1  H  N N 429 
TYR   HD2  H  N N 430 
TYR   HE1  H  N N 431 
TYR   HE2  H  N N 432 
TYR   HH   H  N N 433 
TYR   HXT  H  N N 434 
VAL   N    N  N N 435 
VAL   CA   C  N S 436 
VAL   C    C  N N 437 
VAL   O    O  N N 438 
VAL   CB   C  N N 439 
VAL   CG1  C  N N 440 
VAL   CG2  C  N N 441 
VAL   OXT  O  N N 442 
VAL   H    H  N N 443 
VAL   H2   H  N N 444 
VAL   HA   H  N N 445 
VAL   HB   H  N N 446 
VAL   HG11 H  N N 447 
VAL   HG12 H  N N 448 
VAL   HG13 H  N N 449 
VAL   HG21 H  N N 450 
VAL   HG22 H  N N 451 
VAL   HG23 H  N N 452 
VAL   HXT  H  N N 453 
# 
loop_
_chem_comp_bond.comp_id 
_chem_comp_bond.atom_id_1 
_chem_comp_bond.atom_id_2 
_chem_comp_bond.value_order 
_chem_comp_bond.pdbx_aromatic_flag 
_chem_comp_bond.pdbx_stereo_config 
_chem_comp_bond.pdbx_ordinal 
A1L53 C14 C15  doub Y N 1   
A1L53 C14 C13  sing Y N 2   
A1L53 C15 C16  sing Y N 3   
A1L53 C13 C12  doub Y N 4   
A1L53 C16 C17  doub Y N 5   
A1L53 C12 C17  sing Y N 6   
A1L53 C12 N11  sing Y N 7   
A1L53 C17 C18  sing Y N 8   
A1L53 N11 C10  doub Y N 9   
A1L53 C10 C9   sing Y N 10  
A1L53 C18 C9   doub Y N 11  
A1L53 C9  C8   sing N N 12  
A1L53 C21 C20  trip N N 13  
A1L53 C20 C19  sing N N 14  
A1L53 N1  C2   sing N N 15  
A1L53 C8  C19  doub Y N 16  
A1L53 C8  C7   sing Y N 17  
A1L53 C19 N22  sing Y N 18  
A1L53 C7  C2   doub Y N 19  
A1L53 C7  C6   sing Y N 20  
A1L53 C2  N3   sing Y N 21  
A1L53 N22 C6   sing Y N 22  
A1L53 N22 C23  sing N N 23  
A1L53 N3  C4   doub Y N 24  
A1L53 C6  N5   doub Y N 25  
A1L53 C24 C23  sing N N 26  
A1L53 C24 C25  sing N N 27  
A1L53 C23 C28  sing N N 28  
A1L53 C23 C29  sing N N 29  
A1L53 C28 C27  sing N N 30  
A1L53 C4  N5   sing Y N 31  
A1L53 C25 C26  sing N N 32  
A1L53 C27 C26  sing N N 33  
A1L53 C29 C26  sing N N 34  
A1L53 C26 N30  sing N N 35  
A1L53 N30 C31  sing N N 36  
A1L53 O32 C31  doub N N 37  
A1L53 C31 C33  sing N N 38  
A1L53 C33 C38  doub Y N 39  
A1L53 C33 C34  sing Y N 40  
A1L53 C38 N37  sing Y N 41  
A1L53 C34 N35  doub Y N 42  
A1L53 N37 C36  doub Y N 43  
A1L53 N35 C36  sing Y N 44  
A1L53 C4  H1   sing N N 45  
A1L53 C15 H2   sing N N 46  
A1L53 C16 H3   sing N N 47  
A1L53 C18 H4   sing N N 48  
A1L53 C21 H5   sing N N 49  
A1L53 C24 H6   sing N N 50  
A1L53 C24 H7   sing N N 51  
A1L53 C27 H8   sing N N 52  
A1L53 C27 H9   sing N N 53  
A1L53 C34 H10  sing N N 54  
A1L53 C36 H11  sing N N 55  
A1L53 C38 H12  sing N N 56  
A1L53 N1  H13  sing N N 57  
A1L53 N1  H14  sing N N 58  
A1L53 C10 H15  sing N N 59  
A1L53 C13 H16  sing N N 60  
A1L53 C14 H17  sing N N 61  
A1L53 C25 H18  sing N N 62  
A1L53 C25 H19  sing N N 63  
A1L53 C28 H20  sing N N 64  
A1L53 C28 H21  sing N N 65  
A1L53 C29 H22  sing N N 66  
A1L53 C29 H23  sing N N 67  
A1L53 N30 H24  sing N N 68  
ALA   N   CA   sing N N 69  
ALA   N   H    sing N N 70  
ALA   N   H2   sing N N 71  
ALA   CA  C    sing N N 72  
ALA   CA  CB   sing N N 73  
ALA   CA  HA   sing N N 74  
ALA   C   O    doub N N 75  
ALA   C   OXT  sing N N 76  
ALA   CB  HB1  sing N N 77  
ALA   CB  HB2  sing N N 78  
ALA   CB  HB3  sing N N 79  
ALA   OXT HXT  sing N N 80  
ARG   N   CA   sing N N 81  
ARG   N   H    sing N N 82  
ARG   N   H2   sing N N 83  
ARG   CA  C    sing N N 84  
ARG   CA  CB   sing N N 85  
ARG   CA  HA   sing N N 86  
ARG   C   O    doub N N 87  
ARG   C   OXT  sing N N 88  
ARG   CB  CG   sing N N 89  
ARG   CB  HB2  sing N N 90  
ARG   CB  HB3  sing N N 91  
ARG   CG  CD   sing N N 92  
ARG   CG  HG2  sing N N 93  
ARG   CG  HG3  sing N N 94  
ARG   CD  NE   sing N N 95  
ARG   CD  HD2  sing N N 96  
ARG   CD  HD3  sing N N 97  
ARG   NE  CZ   sing N N 98  
ARG   NE  HE   sing N N 99  
ARG   CZ  NH1  sing N N 100 
ARG   CZ  NH2  doub N N 101 
ARG   NH1 HH11 sing N N 102 
ARG   NH1 HH12 sing N N 103 
ARG   NH2 HH21 sing N N 104 
ARG   NH2 HH22 sing N N 105 
ARG   OXT HXT  sing N N 106 
ASN   N   CA   sing N N 107 
ASN   N   H    sing N N 108 
ASN   N   H2   sing N N 109 
ASN   CA  C    sing N N 110 
ASN   CA  CB   sing N N 111 
ASN   CA  HA   sing N N 112 
ASN   C   O    doub N N 113 
ASN   C   OXT  sing N N 114 
ASN   CB  CG   sing N N 115 
ASN   CB  HB2  sing N N 116 
ASN   CB  HB3  sing N N 117 
ASN   CG  OD1  doub N N 118 
ASN   CG  ND2  sing N N 119 
ASN   ND2 HD21 sing N N 120 
ASN   ND2 HD22 sing N N 121 
ASN   OXT HXT  sing N N 122 
ASP   N   CA   sing N N 123 
ASP   N   H    sing N N 124 
ASP   N   H2   sing N N 125 
ASP   CA  C    sing N N 126 
ASP   CA  CB   sing N N 127 
ASP   CA  HA   sing N N 128 
ASP   C   O    doub N N 129 
ASP   C   OXT  sing N N 130 
ASP   CB  CG   sing N N 131 
ASP   CB  HB2  sing N N 132 
ASP   CB  HB3  sing N N 133 
ASP   CG  OD1  doub N N 134 
ASP   CG  OD2  sing N N 135 
ASP   OD2 HD2  sing N N 136 
ASP   OXT HXT  sing N N 137 
CYS   N   CA   sing N N 138 
CYS   N   H    sing N N 139 
CYS   N   H2   sing N N 140 
CYS   CA  C    sing N N 141 
CYS   CA  CB   sing N N 142 
CYS   CA  HA   sing N N 143 
CYS   C   O    doub N N 144 
CYS   C   OXT  sing N N 145 
CYS   CB  SG   sing N N 146 
CYS   CB  HB2  sing N N 147 
CYS   CB  HB3  sing N N 148 
CYS   SG  HG   sing N N 149 
CYS   OXT HXT  sing N N 150 
GLN   N   CA   sing N N 151 
GLN   N   H    sing N N 152 
GLN   N   H2   sing N N 153 
GLN   CA  C    sing N N 154 
GLN   CA  CB   sing N N 155 
GLN   CA  HA   sing N N 156 
GLN   C   O    doub N N 157 
GLN   C   OXT  sing N N 158 
GLN   CB  CG   sing N N 159 
GLN   CB  HB2  sing N N 160 
GLN   CB  HB3  sing N N 161 
GLN   CG  CD   sing N N 162 
GLN   CG  HG2  sing N N 163 
GLN   CG  HG3  sing N N 164 
GLN   CD  OE1  doub N N 165 
GLN   CD  NE2  sing N N 166 
GLN   NE2 HE21 sing N N 167 
GLN   NE2 HE22 sing N N 168 
GLN   OXT HXT  sing N N 169 
GLU   N   CA   sing N N 170 
GLU   N   H    sing N N 171 
GLU   N   H2   sing N N 172 
GLU   CA  C    sing N N 173 
GLU   CA  CB   sing N N 174 
GLU   CA  HA   sing N N 175 
GLU   C   O    doub N N 176 
GLU   C   OXT  sing N N 177 
GLU   CB  CG   sing N N 178 
GLU   CB  HB2  sing N N 179 
GLU   CB  HB3  sing N N 180 
GLU   CG  CD   sing N N 181 
GLU   CG  HG2  sing N N 182 
GLU   CG  HG3  sing N N 183 
GLU   CD  OE1  doub N N 184 
GLU   CD  OE2  sing N N 185 
GLU   OE2 HE2  sing N N 186 
GLU   OXT HXT  sing N N 187 
GLY   N   CA   sing N N 188 
GLY   N   H    sing N N 189 
GLY   N   H2   sing N N 190 
GLY   CA  C    sing N N 191 
GLY   CA  HA2  sing N N 192 
GLY   CA  HA3  sing N N 193 
GLY   C   O    doub N N 194 
GLY   C   OXT  sing N N 195 
GLY   OXT HXT  sing N N 196 
HIS   N   CA   sing N N 197 
HIS   N   H    sing N N 198 
HIS   N   H2   sing N N 199 
HIS   CA  C    sing N N 200 
HIS   CA  CB   sing N N 201 
HIS   CA  HA   sing N N 202 
HIS   C   O    doub N N 203 
HIS   C   OXT  sing N N 204 
HIS   CB  CG   sing N N 205 
HIS   CB  HB2  sing N N 206 
HIS   CB  HB3  sing N N 207 
HIS   CG  ND1  sing Y N 208 
HIS   CG  CD2  doub Y N 209 
HIS   ND1 CE1  doub Y N 210 
HIS   ND1 HD1  sing N N 211 
HIS   CD2 NE2  sing Y N 212 
HIS   CD2 HD2  sing N N 213 
HIS   CE1 NE2  sing Y N 214 
HIS   CE1 HE1  sing N N 215 
HIS   NE2 HE2  sing N N 216 
HIS   OXT HXT  sing N N 217 
HOH   O   H1   sing N N 218 
HOH   O   H2   sing N N 219 
ILE   N   CA   sing N N 220 
ILE   N   H    sing N N 221 
ILE   N   H2   sing N N 222 
ILE   CA  C    sing N N 223 
ILE   CA  CB   sing N N 224 
ILE   CA  HA   sing N N 225 
ILE   C   O    doub N N 226 
ILE   C   OXT  sing N N 227 
ILE   CB  CG1  sing N N 228 
ILE   CB  CG2  sing N N 229 
ILE   CB  HB   sing N N 230 
ILE   CG1 CD1  sing N N 231 
ILE   CG1 HG12 sing N N 232 
ILE   CG1 HG13 sing N N 233 
ILE   CG2 HG21 sing N N 234 
ILE   CG2 HG22 sing N N 235 
ILE   CG2 HG23 sing N N 236 
ILE   CD1 HD11 sing N N 237 
ILE   CD1 HD12 sing N N 238 
ILE   CD1 HD13 sing N N 239 
ILE   OXT HXT  sing N N 240 
LEU   N   CA   sing N N 241 
LEU   N   H    sing N N 242 
LEU   N   H2   sing N N 243 
LEU   CA  C    sing N N 244 
LEU   CA  CB   sing N N 245 
LEU   CA  HA   sing N N 246 
LEU   C   O    doub N N 247 
LEU   C   OXT  sing N N 248 
LEU   CB  CG   sing N N 249 
LEU   CB  HB2  sing N N 250 
LEU   CB  HB3  sing N N 251 
LEU   CG  CD1  sing N N 252 
LEU   CG  CD2  sing N N 253 
LEU   CG  HG   sing N N 254 
LEU   CD1 HD11 sing N N 255 
LEU   CD1 HD12 sing N N 256 
LEU   CD1 HD13 sing N N 257 
LEU   CD2 HD21 sing N N 258 
LEU   CD2 HD22 sing N N 259 
LEU   CD2 HD23 sing N N 260 
LEU   OXT HXT  sing N N 261 
LYS   N   CA   sing N N 262 
LYS   N   H    sing N N 263 
LYS   N   H2   sing N N 264 
LYS   CA  C    sing N N 265 
LYS   CA  CB   sing N N 266 
LYS   CA  HA   sing N N 267 
LYS   C   O    doub N N 268 
LYS   C   OXT  sing N N 269 
LYS   CB  CG   sing N N 270 
LYS   CB  HB2  sing N N 271 
LYS   CB  HB3  sing N N 272 
LYS   CG  CD   sing N N 273 
LYS   CG  HG2  sing N N 274 
LYS   CG  HG3  sing N N 275 
LYS   CD  CE   sing N N 276 
LYS   CD  HD2  sing N N 277 
LYS   CD  HD3  sing N N 278 
LYS   CE  NZ   sing N N 279 
LYS   CE  HE2  sing N N 280 
LYS   CE  HE3  sing N N 281 
LYS   NZ  HZ1  sing N N 282 
LYS   NZ  HZ2  sing N N 283 
LYS   NZ  HZ3  sing N N 284 
LYS   OXT HXT  sing N N 285 
MET   N   CA   sing N N 286 
MET   N   H    sing N N 287 
MET   N   H2   sing N N 288 
MET   CA  C    sing N N 289 
MET   CA  CB   sing N N 290 
MET   CA  HA   sing N N 291 
MET   C   O    doub N N 292 
MET   C   OXT  sing N N 293 
MET   CB  CG   sing N N 294 
MET   CB  HB2  sing N N 295 
MET   CB  HB3  sing N N 296 
MET   CG  SD   sing N N 297 
MET   CG  HG2  sing N N 298 
MET   CG  HG3  sing N N 299 
MET   SD  CE   sing N N 300 
MET   CE  HE1  sing N N 301 
MET   CE  HE2  sing N N 302 
MET   CE  HE3  sing N N 303 
MET   OXT HXT  sing N N 304 
PHE   N   CA   sing N N 305 
PHE   N   H    sing N N 306 
PHE   N   H2   sing N N 307 
PHE   CA  C    sing N N 308 
PHE   CA  CB   sing N N 309 
PHE   CA  HA   sing N N 310 
PHE   C   O    doub N N 311 
PHE   C   OXT  sing N N 312 
PHE   CB  CG   sing N N 313 
PHE   CB  HB2  sing N N 314 
PHE   CB  HB3  sing N N 315 
PHE   CG  CD1  doub Y N 316 
PHE   CG  CD2  sing Y N 317 
PHE   CD1 CE1  sing Y N 318 
PHE   CD1 HD1  sing N N 319 
PHE   CD2 CE2  doub Y N 320 
PHE   CD2 HD2  sing N N 321 
PHE   CE1 CZ   doub Y N 322 
PHE   CE1 HE1  sing N N 323 
PHE   CE2 CZ   sing Y N 324 
PHE   CE2 HE2  sing N N 325 
PHE   CZ  HZ   sing N N 326 
PHE   OXT HXT  sing N N 327 
PRO   N   CA   sing N N 328 
PRO   N   CD   sing N N 329 
PRO   N   H    sing N N 330 
PRO   CA  C    sing N N 331 
PRO   CA  CB   sing N N 332 
PRO   CA  HA   sing N N 333 
PRO   C   O    doub N N 334 
PRO   C   OXT  sing N N 335 
PRO   CB  CG   sing N N 336 
PRO   CB  HB2  sing N N 337 
PRO   CB  HB3  sing N N 338 
PRO   CG  CD   sing N N 339 
PRO   CG  HG2  sing N N 340 
PRO   CG  HG3  sing N N 341 
PRO   CD  HD2  sing N N 342 
PRO   CD  HD3  sing N N 343 
PRO   OXT HXT  sing N N 344 
SER   N   CA   sing N N 345 
SER   N   H    sing N N 346 
SER   N   H2   sing N N 347 
SER   CA  C    sing N N 348 
SER   CA  CB   sing N N 349 
SER   CA  HA   sing N N 350 
SER   C   O    doub N N 351 
SER   C   OXT  sing N N 352 
SER   CB  OG   sing N N 353 
SER   CB  HB2  sing N N 354 
SER   CB  HB3  sing N N 355 
SER   OG  HG   sing N N 356 
SER   OXT HXT  sing N N 357 
THR   N   CA   sing N N 358 
THR   N   H    sing N N 359 
THR   N   H2   sing N N 360 
THR   CA  C    sing N N 361 
THR   CA  CB   sing N N 362 
THR   CA  HA   sing N N 363 
THR   C   O    doub N N 364 
THR   C   OXT  sing N N 365 
THR   CB  OG1  sing N N 366 
THR   CB  CG2  sing N N 367 
THR   CB  HB   sing N N 368 
THR   OG1 HG1  sing N N 369 
THR   CG2 HG21 sing N N 370 
THR   CG2 HG22 sing N N 371 
THR   CG2 HG23 sing N N 372 
THR   OXT HXT  sing N N 373 
TRP   N   CA   sing N N 374 
TRP   N   H    sing N N 375 
TRP   N   H2   sing N N 376 
TRP   CA  C    sing N N 377 
TRP   CA  CB   sing N N 378 
TRP   CA  HA   sing N N 379 
TRP   C   O    doub N N 380 
TRP   C   OXT  sing N N 381 
TRP   CB  CG   sing N N 382 
TRP   CB  HB2  sing N N 383 
TRP   CB  HB3  sing N N 384 
TRP   CG  CD1  doub Y N 385 
TRP   CG  CD2  sing Y N 386 
TRP   CD1 NE1  sing Y N 387 
TRP   CD1 HD1  sing N N 388 
TRP   CD2 CE2  doub Y N 389 
TRP   CD2 CE3  sing Y N 390 
TRP   NE1 CE2  sing Y N 391 
TRP   NE1 HE1  sing N N 392 
TRP   CE2 CZ2  sing Y N 393 
TRP   CE3 CZ3  doub Y N 394 
TRP   CE3 HE3  sing N N 395 
TRP   CZ2 CH2  doub Y N 396 
TRP   CZ2 HZ2  sing N N 397 
TRP   CZ3 CH2  sing Y N 398 
TRP   CZ3 HZ3  sing N N 399 
TRP   CH2 HH2  sing N N 400 
TRP   OXT HXT  sing N N 401 
TYR   N   CA   sing N N 402 
TYR   N   H    sing N N 403 
TYR   N   H2   sing N N 404 
TYR   CA  C    sing N N 405 
TYR   CA  CB   sing N N 406 
TYR   CA  HA   sing N N 407 
TYR   C   O    doub N N 408 
TYR   C   OXT  sing N N 409 
TYR   CB  CG   sing N N 410 
TYR   CB  HB2  sing N N 411 
TYR   CB  HB3  sing N N 412 
TYR   CG  CD1  doub Y N 413 
TYR   CG  CD2  sing Y N 414 
TYR   CD1 CE1  sing Y N 415 
TYR   CD1 HD1  sing N N 416 
TYR   CD2 CE2  doub Y N 417 
TYR   CD2 HD2  sing N N 418 
TYR   CE1 CZ   doub Y N 419 
TYR   CE1 HE1  sing N N 420 
TYR   CE2 CZ   sing Y N 421 
TYR   CE2 HE2  sing N N 422 
TYR   CZ  OH   sing N N 423 
TYR   OH  HH   sing N N 424 
TYR   OXT HXT  sing N N 425 
VAL   N   CA   sing N N 426 
VAL   N   H    sing N N 427 
VAL   N   H2   sing N N 428 
VAL   CA  C    sing N N 429 
VAL   CA  CB   sing N N 430 
VAL   CA  HA   sing N N 431 
VAL   C   O    doub N N 432 
VAL   C   OXT  sing N N 433 
VAL   CB  CG1  sing N N 434 
VAL   CB  CG2  sing N N 435 
VAL   CB  HB   sing N N 436 
VAL   CG1 HG11 sing N N 437 
VAL   CG1 HG12 sing N N 438 
VAL   CG1 HG13 sing N N 439 
VAL   CG2 HG21 sing N N 440 
VAL   CG2 HG22 sing N N 441 
VAL   CG2 HG23 sing N N 442 
VAL   OXT HXT  sing N N 443 
# 
_pdbx_audit_support.funding_organization   'Not funded' 
_pdbx_audit_support.country                ? 
_pdbx_audit_support.grant_number           ? 
_pdbx_audit_support.ordinal                1 
# 
_pdbx_initial_refinement_model.id               1 
_pdbx_initial_refinement_model.entity_id_list   ? 
_pdbx_initial_refinement_model.type             'experimental model' 
_pdbx_initial_refinement_model.source_name      Other 
_pdbx_initial_refinement_model.accession_code   ? 
_pdbx_initial_refinement_model.details          'Analysis by outsourcing.' 
# 
_atom_sites.entry_id                    9KL4 
_atom_sites.Cartn_transf_matrix[1][1]   ? 
_atom_sites.Cartn_transf_matrix[1][2]   ? 
_atom_sites.Cartn_transf_matrix[1][3]   ? 
_atom_sites.Cartn_transf_matrix[2][1]   ? 
_atom_sites.Cartn_transf_matrix[2][2]   ? 
_atom_sites.Cartn_transf_matrix[2][3]   ? 
_atom_sites.Cartn_transf_matrix[3][1]   ? 
_atom_sites.Cartn_transf_matrix[3][2]   ? 
_atom_sites.Cartn_transf_matrix[3][3]   ? 
_atom_sites.Cartn_transf_vector[1]      ? 
_atom_sites.Cartn_transf_vector[2]      ? 
_atom_sites.Cartn_transf_vector[3]      ? 
_atom_sites.Cartn_transform_axes        ? 
_atom_sites.fract_transf_matrix[1][1]   0.006806 
_atom_sites.fract_transf_matrix[1][2]   0.000000 
_atom_sites.fract_transf_matrix[1][3]   0.000000 
_atom_sites.fract_transf_matrix[2][1]   -0.000000 
_atom_sites.fract_transf_matrix[2][2]   0.006806 
_atom_sites.fract_transf_matrix[2][3]   0.000000 
_atom_sites.fract_transf_matrix[3][1]   0.000000 
_atom_sites.fract_transf_matrix[3][2]   -0.000000 
_atom_sites.fract_transf_matrix[3][3]   0.006806 
_atom_sites.fract_transf_vector[1]      0.00000 
_atom_sites.fract_transf_vector[2]      0.00000 
_atom_sites.fract_transf_vector[3]      0.00000 
_atom_sites.solution_primary            ? 
_atom_sites.solution_secondary          ? 
_atom_sites.solution_hydrogens          ? 
_atom_sites.special_details             ? 
# 
loop_
_atom_type.symbol 
C  
CL 
N  
O  
S  
# 
loop_
_atom_site.group_PDB 
_atom_site.id 
_atom_site.type_symbol 
_atom_site.label_atom_id 
_atom_site.label_alt_id 
_atom_site.label_comp_id 
_atom_site.label_asym_id 
_atom_site.label_entity_id 
_atom_site.label_seq_id 
_atom_site.pdbx_PDB_ins_code 
_atom_site.Cartn_x 
_atom_site.Cartn_y 
_atom_site.Cartn_z 
_atom_site.occupancy 
_atom_site.B_iso_or_equiv 
_atom_site.pdbx_formal_charge 
_atom_site.auth_seq_id 
_atom_site.auth_comp_id 
_atom_site.auth_asym_id 
_atom_site.auth_atom_id 
_atom_site.pdbx_PDB_model_num 
ATOM   1    N  N   . GLY   A 1 4   ? 68.145 8.134   -54.420 1.00 89.01  ?  696  GLY   A N   1 
ATOM   2    C  CA  . GLY   A 1 4   ? 67.518 8.563   -53.126 1.00 117.77 ?  696  GLY   A CA  1 
ATOM   3    C  C   . GLY   A 1 4   ? 67.992 7.818   -51.878 1.00 129.84 ?  696  GLY   A C   1 
ATOM   4    O  O   . GLY   A 1 4   ? 69.088 7.250   -51.873 1.00 146.09 ?  696  GLY   A O   1 
ATOM   5    N  N   . GLU   A 1 5   ? 67.146 7.836   -50.835 1.00 114.61 ?  697  GLU   A N   1 
ATOM   6    C  CA  . GLU   A 1 5   ? 67.378 7.202   -49.499 1.00 101.77 ?  697  GLU   A CA  1 
ATOM   7    C  C   . GLU   A 1 5   ? 67.759 5.702   -49.568 1.00 90.43  ?  697  GLU   A C   1 
ATOM   8    O  O   . GLU   A 1 5   ? 67.469 5.017   -50.559 1.00 92.26  ?  697  GLU   A O   1 
ATOM   9    C  CB  . GLU   A 1 5   ? 66.117 7.433   -48.613 1.00 96.10  ?  697  GLU   A CB  1 
ATOM   10   C  CG  . GLU   A 1 5   ? 66.032 6.837   -47.198 1.00 110.60 ?  697  GLU   A CG  1 
ATOM   11   C  CD  . GLU   A 1 5   ? 66.872 7.573   -46.158 1.00 145.92 ?  697  GLU   A CD  1 
ATOM   12   O  OE1 . GLU   A 1 5   ? 68.098 7.699   -46.362 1.00 158.69 ?  697  GLU   A OE1 1 
ATOM   13   O  OE2 . GLU   A 1 5   ? 66.311 8.014   -45.123 1.00 103.07 ?  697  GLU   A OE2 1 
ATOM   14   N  N   . ALA   A 1 6   ? 68.436 5.224   -48.518 1.00 74.68  ?  698  ALA   A N   1 
ATOM   15   C  CA  . ALA   A 1 6   ? 68.970 3.850   -48.452 1.00 79.11  ?  698  ALA   A CA  1 
ATOM   16   C  C   . ALA   A 1 6   ? 67.901 2.797   -48.104 1.00 69.77  ?  698  ALA   A C   1 
ATOM   17   O  O   . ALA   A 1 6   ? 67.022 3.068   -47.271 1.00 65.69  ?  698  ALA   A O   1 
ATOM   18   C  CB  . ALA   A 1 6   ? 70.093 3.764   -47.431 1.00 69.38  ?  698  ALA   A CB  1 
ATOM   19   N  N   . PRO   A 1 7   ? 68.004 1.579   -48.687 1.00 65.31  ?  699  PRO   A N   1 
ATOM   20   C  CA  . PRO   A 1 7   ? 67.003 0.536   -48.420 1.00 57.94  ?  699  PRO   A CA  1 
ATOM   21   C  C   . PRO   A 1 7   ? 66.834 0.179   -46.942 1.00 65.63  ?  699  PRO   A C   1 
ATOM   22   O  O   . PRO   A 1 7   ? 67.824 -0.042  -46.253 1.00 68.94  ?  699  PRO   A O   1 
ATOM   23   C  CB  . PRO   A 1 7   ? 67.531 -0.675  -49.204 1.00 59.55  ?  699  PRO   A CB  1 
ATOM   24   C  CG  . PRO   A 1 7   ? 68.954 -0.386  -49.497 1.00 59.18  ?  699  PRO   A CG  1 
ATOM   25   C  CD  . PRO   A 1 7   ? 69.028 1.097   -49.636 1.00 65.32  ?  699  PRO   A CD  1 
ATOM   26   N  N   . ASN   A 1 8   ? 65.584 0.140   -46.485 1.00 59.86  ?  700  ASN   A N   1 
ATOM   27   C  CA  . ASN   A 1 8   ? 65.247 -0.234  -45.114 1.00 52.07  ?  700  ASN   A CA  1 
ATOM   28   C  C   . ASN   A 1 8   ? 65.115 -1.759  -45.059 1.00 56.83  ?  700  ASN   A C   1 
ATOM   29   O  O   . ASN   A 1 8   ? 64.073 -2.302  -45.394 1.00 65.93  ?  700  ASN   A O   1 
ATOM   30   C  CB  . ASN   A 1 8   ? 63.950 0.477   -44.661 1.00 42.50  ?  700  ASN   A CB  1 
ATOM   31   C  CG  . ASN   A 1 8   ? 63.567 0.158   -43.223 1.00 52.74  ?  700  ASN   A CG  1 
ATOM   32   O  OD1 . ASN   A 1 8   ? 64.190 -0.679  -42.566 1.00 55.00  ?  700  ASN   A OD1 1 
ATOM   33   N  ND2 . ASN   A 1 8   ? 62.524 0.830   -42.725 1.00 51.50  ?  700  ASN   A ND2 1 
ATOM   34   N  N   . GLN   A 1 9   ? 66.148 -2.424  -44.558 1.00 58.04  ?  701  GLN   A N   1 
ATOM   35   C  CA  . GLN   A 1 9   ? 66.195 -3.888  -44.501 1.00 60.96  ?  701  GLN   A CA  1 
ATOM   36   C  C   . GLN   A 1 9   ? 65.769 -4.483  -43.148 1.00 61.36  ?  701  GLN   A C   1 
ATOM   37   O  O   . GLN   A 1 9   ? 66.183 -5.610  -42.809 1.00 67.52  ?  701  GLN   A O   1 
ATOM   38   C  CB  . GLN   A 1 9   ? 67.599 -4.374  -44.885 1.00 68.89  ?  701  GLN   A CB  1 
ATOM   39   C  CG  . GLN   A 1 9   ? 68.087 -3.845  -46.221 1.00 81.36  ?  701  GLN   A CG  1 
ATOM   40   C  CD  . GLN   A 1 9   ? 69.503 -4.295  -46.519 1.00 81.43  ?  701  GLN   A CD  1 
ATOM   41   O  OE1 . GLN   A 1 9   ? 69.738 -5.485  -46.749 1.00 80.19  ?  701  GLN   A OE1 1 
ATOM   42   N  NE2 . GLN   A 1 9   ? 70.458 -3.349  -46.523 1.00 74.67  ?  701  GLN   A NE2 1 
ATOM   43   N  N   . ALA   A 1 10  ? 64.918 -3.776  -42.394 1.00 51.48  ?  702  ALA   A N   1 
ATOM   44   C  CA  . ALA   A 1 10  ? 64.363 -4.331  -41.146 1.00 57.08  ?  702  ALA   A CA  1 
ATOM   45   C  C   . ALA   A 1 10  ? 63.467 -5.544  -41.415 1.00 63.01  ?  702  ALA   A C   1 
ATOM   46   O  O   . ALA   A 1 10  ? 62.847 -5.620  -42.460 1.00 60.31  ?  702  ALA   A O   1 
ATOM   47   C  CB  . ALA   A 1 10  ? 63.571 -3.279  -40.402 1.00 57.80  ?  702  ALA   A CB  1 
ATOM   48   N  N   . LEU   A 1 11  ? 63.429 -6.467  -40.457 1.00 68.54  ?  703  LEU   A N   1 
ATOM   49   C  CA  . LEU   A 1 11  ? 62.606 -7.666  -40.504 1.00 64.99  ?  703  LEU   A CA  1 
ATOM   50   C  C   . LEU   A 1 11  ? 61.328 -7.423  -39.743 1.00 64.64  ?  703  LEU   A C   1 
ATOM   51   O  O   . LEU   A 1 11  ? 61.378 -7.113  -38.557 1.00 73.95  ?  703  LEU   A O   1 
ATOM   52   C  CB  . LEU   A 1 11  ? 63.332 -8.871  -39.904 1.00 69.82  ?  703  LEU   A CB  1 
ATOM   53   C  CG  . LEU   A 1 11  ? 64.686 -9.266  -40.513 1.00 83.04  ?  703  LEU   A CG  1 
ATOM   54   C  CD1 . LEU   A 1 11  ? 65.132 -10.613 -39.960 1.00 81.73  ?  703  LEU   A CD1 1 
ATOM   55   C  CD2 . LEU   A 1 11  ? 64.689 -9.296  -42.038 1.00 83.09  ?  703  LEU   A CD2 1 
ATOM   56   N  N   . LEU   A 1 12  ? 60.192 -7.518  -40.444 1.00 67.11  ?  704  LEU   A N   1 
ATOM   57   C  CA  . LEU   A 1 12  ? 58.872 -7.533  -39.811 1.00 63.60  ?  704  LEU   A CA  1 
ATOM   58   C  C   . LEU   A 1 12  ? 58.587 -9.001  -39.488 1.00 69.87  ?  704  LEU   A C   1 
ATOM   59   O  O   . LEU   A 1 12  ? 58.495 -9.845  -40.397 1.00 68.77  ?  704  LEU   A O   1 
ATOM   60   C  CB  . LEU   A 1 12  ? 57.806 -6.936  -40.736 1.00 56.06  ?  704  LEU   A CB  1 
ATOM   61   C  CG  . LEU   A 1 12  ? 56.421 -6.749  -40.129 1.00 64.90  ?  704  LEU   A CG  1 
ATOM   62   C  CD1 . LEU   A 1 12  ? 56.410 -5.725  -38.999 1.00 67.27  ?  704  LEU   A CD1 1 
ATOM   63   C  CD2 . LEU   A 1 12  ? 55.463 -6.330  -41.224 1.00 70.08  ?  704  LEU   A CD2 1 
ATOM   64   N  N   . ARG   A 1 13  ? 58.527 -9.305  -38.197 1.00 62.63  ?  705  ARG   A N   1 
ATOM   65   C  CA  . ARG   A 1 13  ? 58.301 -10.665 -37.719 1.00 72.77  ?  705  ARG   A CA  1 
ATOM   66   C  C   . ARG   A 1 13  ? 56.813 -10.810 -37.475 1.00 58.30  ?  705  ARG   A C   1 
ATOM   67   O  O   . ARG   A 1 13  ? 56.189 -9.927  -36.874 1.00 61.92  ?  705  ARG   A O   1 
ATOM   68   C  CB  . ARG   A 1 13  ? 59.099 -10.947 -36.444 1.00 69.06  ?  705  ARG   A CB  1 
ATOM   69   C  CG  . ARG   A 1 13  ? 59.088 -12.409 -36.031 1.00 93.76  ?  705  ARG   A CG  1 
ATOM   70   C  CD  . ARG   A 1 13  ? 60.103 -12.710 -34.938 1.00 94.74  ?  705  ARG   A CD  1 
ATOM   71   N  NE  . ARG   A 1 13  ? 60.078 -14.124 -34.553 1.00 83.32  ?  705  ARG   A NE  1 
ATOM   72   C  CZ  . ARG   A 1 13  ? 60.980 -14.749 -33.789 1.00 84.50  ?  705  ARG   A CZ  1 
ATOM   73   N  NH1 . ARG   A 1 13  ? 62.039 -14.107 -33.283 1.00 113.10 ?  705  ARG   A NH1 1 
ATOM   74   N  NH2 . ARG   A 1 13  ? 60.826 -16.049 -33.525 1.00 105.61 ?  705  ARG   A NH2 1 
ATOM   75   N  N   . ILE   A 1 14  ? 56.247 -11.913 -37.962 1.00 71.70  ?  706  ILE   A N   1 
ATOM   76   C  CA  . ILE   A 1 14  ? 54.832 -12.216 -37.781 1.00 71.31  ?  706  ILE   A CA  1 
ATOM   77   C  C   . ILE   A 1 14  ? 54.771 -13.339 -36.750 1.00 70.67  ?  706  ILE   A C   1 
ATOM   78   O  O   . ILE   A 1 14  ? 55.425 -14.374 -36.912 1.00 72.11  ?  706  ILE   A O   1 
ATOM   79   C  CB  . ILE   A 1 14  ? 54.143 -12.527 -39.126 1.00 69.48  ?  706  ILE   A CB  1 
ATOM   80   C  CG1 . ILE   A 1 14  ? 54.077 -11.225 -39.948 1.00 82.61  ?  706  ILE   A CG1 1 
ATOM   81   C  CG2 . ILE   A 1 14  ? 52.723 -13.059 -38.917 1.00 78.68  ?  706  ILE   A CG2 1 
ATOM   82   C  CD1 . ILE   A 1 14  ? 53.711 -11.410 -41.392 1.00 100.54 ?  706  ILE   A CD1 1 
ATOM   83   N  N   . LEU   A 1 15  ? 53.967 -13.107 -35.710 1.00 62.99  ?  707  LEU   A N   1 
ATOM   84   C  CA  . LEU   A 1 15  ? 53.899 -13.942 -34.517 1.00 80.89  ?  707  LEU   A CA  1 
ATOM   85   C  C   . LEU   A 1 15  ? 52.538 -14.637 -34.477 1.00 91.04  ?  707  LEU   A C   1 
ATOM   86   O  O   . LEU   A 1 15  ? 51.496 -13.959 -34.495 1.00 72.15  ?  707  LEU   A O   1 
ATOM   87   C  CB  . LEU   A 1 15  ? 54.088 -13.067 -33.267 1.00 73.06  ?  707  LEU   A CB  1 
ATOM   88   C  CG  . LEU   A 1 15  ? 55.328 -12.145 -33.236 1.00 73.60  ?  707  LEU   A CG  1 
ATOM   89   C  CD1 . LEU   A 1 15  ? 55.344 -11.281 -31.988 1.00 78.86  ?  707  LEU   A CD1 1 
ATOM   90   C  CD2 . LEU   A 1 15  ? 56.605 -12.961 -33.312 1.00 70.08  ?  707  LEU   A CD2 1 
ATOM   91   N  N   . LYS   A 1 16  ? 52.556 -15.977 -34.423 1.00 86.57  ?  708  LYS   A N   1 
ATOM   92   C  CA  . LYS   A 1 16  ? 51.333 -16.796 -34.279 1.00 76.00  ?  708  LYS   A CA  1 
ATOM   93   C  C   . LYS   A 1 16  ? 50.652 -16.495 -32.948 1.00 74.96  ?  708  LYS   A C   1 
ATOM   94   O  O   . LYS   A 1 16  ? 51.345 -16.361 -31.936 1.00 87.58  ?  708  LYS   A O   1 
ATOM   95   C  CB  . LYS   A 1 16  ? 51.643 -18.299 -34.336 1.00 85.28  ?  708  LYS   A CB  1 
ATOM   96   C  CG  . LYS   A 1 16  ? 52.337 -18.780 -35.612 1.00 116.44 ?  708  LYS   A CG  1 
ATOM   97   C  CD  . LYS   A 1 16  ? 53.791 -19.205 -35.399 1.00 141.99 ?  708  LYS   A CD  1 
ATOM   98   C  CE  . LYS   A 1 16  ? 54.632 -19.029 -36.657 1.00 131.84 ?  708  LYS   A CE  1 
ATOM   99   N  NZ  . LYS   A 1 16  ? 56.002 -19.583 -36.488 1.00 134.40 ?  708  LYS   A NZ  1 
ATOM   100  N  N   . GLU   A 1 17  ? 49.318 -16.388 -32.952 1.00 84.06  ?  709  GLU   A N   1 
ATOM   101  C  CA  . GLU   A 1 17  ? 48.535 -16.108 -31.727 1.00 93.65  ?  709  GLU   A CA  1 
ATOM   102  C  C   . GLU   A 1 17  ? 48.681 -17.175 -30.629 1.00 94.96  ?  709  GLU   A C   1 
ATOM   103  O  O   . GLU   A 1 17  ? 48.591 -16.845 -29.449 1.00 84.70  ?  709  GLU   A O   1 
ATOM   104  C  CB  . GLU   A 1 17  ? 47.045 -15.876 -32.024 1.00 99.21  ?  709  GLU   A CB  1 
ATOM   105  C  CG  . GLU   A 1 17  ? 46.316 -15.155 -30.892 1.00 110.53 ?  709  GLU   A CG  1 
ATOM   106  C  CD  . GLU   A 1 17  ? 44.901 -14.737 -31.236 1.00 134.12 ?  709  GLU   A CD  1 
ATOM   107  O  OE1 . GLU   A 1 17  ? 44.210 -15.477 -31.971 1.00 169.98 ?  709  GLU   A OE1 1 
ATOM   108  O  OE2 . GLU   A 1 17  ? 44.470 -13.670 -30.742 1.00 127.89 ?  709  GLU   A OE2 1 
ATOM   109  N  N   . THR   A 1 18  ? 48.956 -18.425 -31.013 1.00 78.17  ?  710  THR   A N   1 
ATOM   110  C  CA  . THR   A 1 18  ? 49.221 -19.501 -30.041 1.00 81.95  ?  710  THR   A CA  1 
ATOM   111  C  C   . THR   A 1 18  ? 50.517 -19.346 -29.227 1.00 81.19  ?  710  THR   A C   1 
ATOM   112  O  O   . THR   A 1 18  ? 50.698 -20.063 -28.234 1.00 88.79  ?  710  THR   A O   1 
ATOM   113  C  CB  . THR   A 1 18  ? 49.243 -20.889 -30.713 1.00 97.85  ?  710  THR   A CB  1 
ATOM   114  O  OG1 . THR   A 1 18  ? 50.270 -20.929 -31.713 1.00 82.91  ?  710  THR   A OG1 1 
ATOM   115  C  CG2 . THR   A 1 18  ? 47.875 -21.211 -31.323 1.00 103.03 ?  710  THR   A CG2 1 
ATOM   116  N  N   . GLU   A 1 19  ? 51.407 -18.435 -29.649 1.00 81.27  ?  711  GLU   A N   1 
ATOM   117  C  CA  . GLU   A 1 19  ? 52.609 -18.075 -28.889 1.00 72.46  ?  711  GLU   A CA  1 
ATOM   118  C  C   . GLU   A 1 19  ? 52.400 -17.077 -27.711 1.00 60.77  ?  711  GLU   A C   1 
ATOM   119  O  O   . GLU   A 1 19  ? 53.359 -16.808 -27.003 1.00 74.57  ?  711  GLU   A O   1 
ATOM   120  C  CB  . GLU   A 1 19  ? 53.697 -17.569 -29.835 1.00 66.88  ?  711  GLU   A CB  1 
ATOM   121  C  CG  . GLU   A 1 19  ? 54.104 -18.549 -30.923 1.00 78.72  ?  711  GLU   A CG  1 
ATOM   122  C  CD  . GLU   A 1 19  ? 55.221 -18.017 -31.818 1.00 91.18  ?  711  GLU   A CD  1 
ATOM   123  O  OE1 . GLU   A 1 19  ? 55.177 -16.837 -32.238 1.00 75.03  ?  711  GLU   A OE1 1 
ATOM   124  O  OE2 . GLU   A 1 19  ? 56.142 -18.798 -32.125 1.00 121.00 ?  711  GLU   A OE2 1 
ATOM   125  N  N   . PHE   A 1 20  ? 51.180 -16.560 -27.497 1.00 71.54  ?  712  PHE   A N   1 
ATOM   126  C  CA  . PHE   A 1 20  ? 50.880 -15.588 -26.431 1.00 75.56  ?  712  PHE   A CA  1 
ATOM   127  C  C   . PHE   A 1 20  ? 50.017 -16.170 -25.324 1.00 81.50  ?  712  PHE   A C   1 
ATOM   128  O  O   . PHE   A 1 20  ? 48.971 -16.754 -25.609 1.00 140.41 ?  712  PHE   A O   1 
ATOM   129  C  CB  . PHE   A 1 20  ? 50.174 -14.351 -26.992 1.00 101.05 ?  712  PHE   A CB  1 
ATOM   130  C  CG  . PHE   A 1 20  ? 50.964 -13.615 -28.030 1.00 84.22  ?  712  PHE   A CG  1 
ATOM   131  C  CD1 . PHE   A 1 20  ? 52.141 -12.954 -27.682 1.00 85.45  ?  712  PHE   A CD1 1 
ATOM   132  C  CD2 . PHE   A 1 20  ? 50.527 -13.566 -29.356 1.00 100.97 ?  712  PHE   A CD2 1 
ATOM   133  C  CE1 . PHE   A 1 20  ? 52.879 -12.269 -28.643 1.00 126.60 ?  712  PHE   A CE1 1 
ATOM   134  C  CE2 . PHE   A 1 20  ? 51.258 -12.888 -30.320 1.00 119.47 ?  712  PHE   A CE2 1 
ATOM   135  C  CZ  . PHE   A 1 20  ? 52.438 -12.243 -29.966 1.00 131.71 ?  712  PHE   A CZ  1 
ATOM   136  N  N   . LYS   A 1 21  ? 50.447 -15.967 -24.072 1.00 97.83  ?  713  LYS   A N   1 
ATOM   137  C  CA  . LYS   A 1 21  ? 49.809 -16.527 -22.862 1.00 85.90  ?  713  LYS   A CA  1 
ATOM   138  C  C   . LYS   A 1 21  ? 49.786 -15.513 -21.700 1.00 93.63  ?  713  LYS   A C   1 
ATOM   139  O  O   . LYS   A 1 21  ? 50.436 -14.465 -21.771 1.00 104.79 ?  713  LYS   A O   1 
ATOM   140  C  CB  . LYS   A 1 21  ? 50.536 -17.819 -22.451 1.00 91.20  ?  713  LYS   A CB  1 
ATOM   141  C  CG  . LYS   A 1 21  ? 50.112 -19.028 -23.282 1.00 131.48 ?  713  LYS   A CG  1 
ATOM   142  C  CD  . LYS   A 1 21  ? 51.151 -20.134 -23.336 1.00 134.00 ?  713  LYS   A CD  1 
ATOM   143  C  CE  . LYS   A 1 21  ? 50.784 -21.165 -24.394 1.00 116.90 ?  713  LYS   A CE  1 
ATOM   144  N  NZ  . LYS   A 1 21  ? 51.760 -22.283 -24.410 1.00 128.69 ?  713  LYS   A NZ  1 
ATOM   145  N  N   . LYS   A 1 22  ? 49.021 -15.851 -20.652 1.00 98.83  ?  714  LYS   A N   1 
ATOM   146  C  CA  . LYS   A 1 22  ? 48.824 -15.044 -19.417 1.00 79.80  ?  714  LYS   A CA  1 
ATOM   147  C  C   . LYS   A 1 22  ? 48.443 -13.573 -19.670 1.00 101.90 ?  714  LYS   A C   1 
ATOM   148  O  O   . LYS   A 1 22  ? 48.934 -12.635 -19.009 1.00 84.77  ?  714  LYS   A O   1 
ATOM   149  C  CB  . LYS   A 1 22  ? 50.028 -15.183 -18.459 1.00 96.28  ?  714  LYS   A CB  1 
ATOM   150  C  CG  . LYS   A 1 22  ? 50.253 -16.612 -17.954 1.00 97.97  ?  714  LYS   A CG  1 
ATOM   151  C  CD  . LYS   A 1 22  ? 50.942 -16.658 -16.596 1.00 108.25 ?  714  LYS   A CD  1 
ATOM   152  C  CE  . LYS   A 1 22  ? 51.061 -18.085 -16.083 1.00 134.65 ?  714  LYS   A CE  1 
ATOM   153  N  NZ  . LYS   A 1 22  ? 51.455 -18.134 -14.646 1.00 136.07 ?  714  LYS   A NZ  1 
ATOM   154  N  N   . ILE   A 1 23  ? 47.522 -13.405 -20.616 1.00 74.33  ?  715  ILE   A N   1 
ATOM   155  C  CA  . ILE   A 1 23  ? 47.184 -12.098 -21.158 1.00 80.65  ?  715  ILE   A CA  1 
ATOM   156  C  C   . ILE   A 1 23  ? 46.222 -11.372 -20.182 1.00 80.26  ?  715  ILE   A C   1 
ATOM   157  O  O   . ILE   A 1 23  ? 45.083 -11.801 -20.007 1.00 130.53 ?  715  ILE   A O   1 
ATOM   158  C  CB  . ILE   A 1 23  ? 46.660 -12.240 -22.617 1.00 77.18  ?  715  ILE   A CB  1 
ATOM   159  C  CG1 . ILE   A 1 23  ? 47.799 -12.737 -23.526 1.00 80.87  ?  715  ILE   A CG1 1 
ATOM   160  C  CG2 . ILE   A 1 23  ? 46.094 -10.927 -23.167 1.00 72.91  ?  715  ILE   A CG2 1 
ATOM   161  C  CD1 . ILE   A 1 23  ? 47.312 -13.365 -24.811 1.00 118.82 ?  715  ILE   A CD1 1 
ATOM   162  N  N   . LYS   A 1 24  ? 46.716 -10.299 -19.550 1.00 91.39  ?  716  LYS   A N   1 
ATOM   163  C  CA  . LYS   A 1 24  ? 45.970 -9.439  -18.607 1.00 69.07  ?  716  LYS   A CA  1 
ATOM   164  C  C   . LYS   A 1 24  ? 46.024 -7.958  -19.078 1.00 76.90  ?  716  LYS   A C   1 
ATOM   165  O  O   . LYS   A 1 24  ? 47.037 -7.507  -19.607 1.00 82.88  ?  716  LYS   A O   1 
ATOM   166  C  CB  . LYS   A 1 24  ? 46.577 -9.578  -17.215 1.00 84.53  ?  716  LYS   A CB  1 
ATOM   167  C  CG  . LYS   A 1 24  ? 45.714 -9.045  -16.076 1.00 134.24 ?  716  LYS   A CG  1 
ATOM   168  C  CD  . LYS   A 1 24  ? 46.530 -8.332  -15.000 1.00 149.42 ?  716  LYS   A CD  1 
ATOM   169  C  CE  . LYS   A 1 24  ? 45.639 -7.813  -13.878 1.00 137.28 ?  716  LYS   A CE  1 
ATOM   170  N  NZ  . LYS   A 1 24  ? 46.324 -6.789  -13.044 1.00 129.73 ?  716  LYS   A NZ  1 
ATOM   171  N  N   . VAL   A 1 25  ? 44.935 -7.218  -18.870 1.00 72.15  ?  717  VAL   A N   1 
ATOM   172  C  CA  . VAL   A 1 25  ? 44.780 -5.838  -19.368 1.00 79.65  ?  717  VAL   A CA  1 
ATOM   173  C  C   . VAL   A 1 25  ? 45.577 -4.872  -18.487 1.00 82.19  ?  717  VAL   A C   1 
ATOM   174  O  O   . VAL   A 1 25  ? 45.521 -4.983  -17.264 1.00 82.39  ?  717  VAL   A O   1 
ATOM   175  C  CB  . VAL   A 1 25  ? 43.292 -5.372  -19.363 1.00 80.80  ?  717  VAL   A CB  1 
ATOM   176  C  CG1 . VAL   A 1 25  ? 43.139 -3.964  -19.951 1.00 84.82  ?  717  VAL   A CG1 1 
ATOM   177  C  CG2 . VAL   A 1 25  ? 42.399 -6.341  -20.134 1.00 88.85  ?  717  VAL   A CG2 1 
ATOM   178  N  N   . LEU   A 1 26  ? 46.285 -3.925  -19.117 1.00 83.09  ?  718  LEU   A N   1 
ATOM   179  C  CA  . LEU   A 1 26  ? 47.036 -2.850  -18.415 1.00 75.96  ?  718  LEU   A CA  1 
ATOM   180  C  C   . LEU   A 1 26  ? 46.319 -1.492  -18.449 1.00 78.53  ?  718  LEU   A C   1 
ATOM   181  O  O   . LEU   A 1 26  ? 46.355 -0.746  -17.467 1.00 81.16  ?  718  LEU   A O   1 
ATOM   182  C  CB  . LEU   A 1 26  ? 48.445 -2.695  -19.012 1.00 72.49  ?  718  LEU   A CB  1 
ATOM   183  C  CG  . LEU   A 1 26  ? 49.432 -3.847  -18.861 1.00 72.39  ?  718  LEU   A CG  1 
ATOM   184  C  CD1 . LEU   A 1 26  ? 50.716 -3.531  -19.606 1.00 74.68  ?  718  LEU   A CD1 1 
ATOM   185  C  CD2 . LEU   A 1 26  ? 49.739 -4.135  -17.397 1.00 80.15  ?  718  LEU   A CD2 1 
ATOM   186  N  N   . GLY   A 1 27  ? 45.705 -1.151  -19.577 1.00 67.54  ?  719  GLY   A N   1 
ATOM   187  C  CA  . GLY   A 1 27  ? 44.942 0.091   -19.677 1.00 71.99  ?  719  GLY   A CA  1 
ATOM   188  C  C   . GLY   A 1 27  ? 44.233 0.227   -21.002 1.00 78.11  ?  719  GLY   A C   1 
ATOM   189  O  O   . GLY   A 1 27  ? 44.644 -0.388  -21.994 1.00 84.74  ?  719  GLY   A O   1 
ATOM   190  N  N   . SER   A 1 28  ? 43.178 1.042   -21.012 1.00 94.37  ?  720  SER   A N   1 
ATOM   191  C  CA  . SER   A 1 28  ? 42.341 1.242   -22.207 1.00 134.71 ?  720  SER   A CA  1 
ATOM   192  C  C   . SER   A 1 28  ? 41.795 2.668   -22.329 1.00 149.38 ?  720  SER   A C   1 
ATOM   193  O  O   . SER   A 1 28  ? 41.875 3.450   -21.372 1.00 126.25 ?  720  SER   A O   1 
ATOM   194  C  CB  . SER   A 1 28  ? 41.206 0.196   -22.262 1.00 112.45 ?  720  SER   A CB  1 
ATOM   195  O  OG  . SER   A 1 28  ? 40.695 -0.101  -20.973 1.00 115.45 ?  720  SER   A OG  1 
ATOM   196  N  N   . GLY   A 1 29  ? 41.290 2.986   -23.531 1.00 161.93 ?  721  GLY   A N   1 
ATOM   197  C  CA  . GLY   A 1 29  ? 40.556 4.231   -23.831 1.00 163.97 ?  721  GLY   A CA  1 
ATOM   198  C  C   . GLY   A 1 29  ? 41.047 4.997   -25.054 1.00 170.83 ?  721  GLY   A C   1 
ATOM   199  O  O   . GLY   A 1 29  ? 40.674 4.671   -26.195 1.00 122.78 ?  721  GLY   A O   1 
ATOM   200  N  N   . ALA   A 1 30  ? 41.879 6.015   -24.799 1.00 171.44 ?  722  ALA   A N   1 
ATOM   201  C  CA  . ALA   A 1 30  ? 42.353 6.971   -25.821 1.00 172.61 ?  722  ALA   A CA  1 
ATOM   202  C  C   . ALA   A 1 30  ? 43.320 6.359   -26.834 1.00 181.31 ?  722  ALA   A C   1 
ATOM   203  O  O   . ALA   A 1 30  ? 43.192 6.604   -28.036 1.00 186.48 ?  722  ALA   A O   1 
ATOM   204  C  CB  . ALA   A 1 30  ? 43.002 8.183   -25.159 1.00 148.94 ?  722  ALA   A CB  1 
ATOM   205  N  N   . PHE   A 1 31  ? 44.261 5.552   -26.336 1.00 187.31 ?  723  PHE   A N   1 
ATOM   206  C  CA  . PHE   A 1 31  ? 45.275 4.850   -27.169 1.00 176.69 ?  723  PHE   A CA  1 
ATOM   207  C  C   . PHE   A 1 31  ? 44.876 3.400   -27.546 1.00 178.39 ?  723  PHE   A C   1 
ATOM   208  O  O   . PHE   A 1 31  ? 45.751 2.594   -27.890 1.00 150.13 ?  723  PHE   A O   1 
ATOM   209  C  CB  . PHE   A 1 31  ? 46.693 4.918   -26.515 1.00 166.90 ?  723  PHE   A CB  1 
ATOM   210  C  CG  . PHE   A 1 31  ? 46.732 4.541   -25.046 1.00 159.14 ?  723  PHE   A CG  1 
ATOM   211  C  CD1 . PHE   A 1 31  ? 46.555 3.212   -24.634 1.00 127.59 ?  723  PHE   A CD1 1 
ATOM   212  C  CD2 . PHE   A 1 31  ? 46.928 5.524   -24.060 1.00 158.95 ?  723  PHE   A CD2 1 
ATOM   213  C  CE1 . PHE   A 1 31  ? 46.580 2.874   -23.278 1.00 131.50 ?  723  PHE   A CE1 1 
ATOM   214  C  CE2 . PHE   A 1 31  ? 46.955 5.189   -22.704 1.00 155.20 ?  723  PHE   A CE2 1 
ATOM   215  C  CZ  . PHE   A 1 31  ? 46.781 3.862   -22.311 1.00 141.73 ?  723  PHE   A CZ  1 
ATOM   216  N  N   . GLY   A 1 32  ? 43.568 3.087   -27.534 1.00 149.40 ?  724  GLY   A N   1 
ATOM   217  C  CA  . GLY   A 1 32  ? 43.070 1.715   -27.701 1.00 147.80 ?  724  GLY   A CA  1 
ATOM   218  C  C   . GLY   A 1 32  ? 43.059 0.924   -26.399 1.00 139.47 ?  724  GLY   A C   1 
ATOM   219  O  O   . GLY   A 1 32  ? 42.570 1.433   -25.392 1.00 116.02 ?  724  GLY   A O   1 
ATOM   220  N  N   . THR   A 1 33  ? 43.568 -0.321  -26.449 1.00 111.17 ?  725  THR   A N   1 
ATOM   221  C  CA  . THR   A 1 33  ? 43.741 -1.230  -25.298 1.00 115.61 ?  725  THR   A CA  1 
ATOM   222  C  C   . THR   A 1 33  ? 45.174 -1.792  -25.293 1.00 89.56  ?  725  THR   A C   1 
ATOM   223  O  O   . THR   A 1 33  ? 45.639 -2.273  -26.318 1.00 87.50  ?  725  THR   A O   1 
ATOM   224  C  CB  . THR   A 1 33  ? 42.772 -2.441  -25.378 1.00 112.79 ?  725  THR   A CB  1 
ATOM   225  O  OG1 . THR   A 1 33  ? 41.456 -1.990  -25.720 1.00 145.33 ?  725  THR   A OG1 1 
ATOM   226  C  CG2 . THR   A 1 33  ? 42.718 -3.215  -24.045 1.00 92.04  ?  725  THR   A CG2 1 
ATOM   227  N  N   . VAL   A 1 34  ? 45.839 -1.771  -24.135 1.00 92.44  ?  726  VAL   A N   1 
ATOM   228  C  CA  . VAL   A 1 34  ? 47.176 -2.367  -23.950 1.00 81.61  ?  726  VAL   A CA  1 
ATOM   229  C  C   . VAL   A 1 34  ? 47.057 -3.526  -22.951 1.00 67.77  ?  726  VAL   A C   1 
ATOM   230  O  O   . VAL   A 1 34  ? 46.562 -3.336  -21.839 1.00 69.79  ?  726  VAL   A O   1 
ATOM   231  C  CB  . VAL   A 1 34  ? 48.219 -1.324  -23.460 1.00 83.65  ?  726  VAL   A CB  1 
ATOM   232  C  CG1 . VAL   A 1 34  ? 49.610 -1.942  -23.324 1.00 79.67  ?  726  VAL   A CG1 1 
ATOM   233  C  CG2 . VAL   A 1 34  ? 48.300 -0.145  -24.423 1.00 81.01  ?  726  VAL   A CG2 1 
ATOM   234  N  N   . TYR   A 1 35  ? 47.527 -4.704  -23.358 1.00 60.46  ?  727  TYR   A N   1 
ATOM   235  C  CA  . TYR   A 1 35  ? 47.603 -5.915  -22.514 1.00 76.81  ?  727  TYR   A CA  1 
ATOM   236  C  C   . TYR   A 1 35  ? 49.054 -6.203  -22.159 1.00 78.30  ?  727  TYR   A C   1 
ATOM   237  O  O   . TYR   A 1 35  ? 49.945 -5.803  -22.891 1.00 67.13  ?  727  TYR   A O   1 
ATOM   238  C  CB  . TYR   A 1 35  ? 47.078 -7.148  -23.270 1.00 73.16  ?  727  TYR   A CB  1 
ATOM   239  C  CG  . TYR   A 1 35  ? 45.662 -7.033  -23.796 1.00 87.15  ?  727  TYR   A CG  1 
ATOM   240  C  CD1 . TYR   A 1 35  ? 45.395 -6.378  -25.011 1.00 78.78  ?  727  TYR   A CD1 1 
ATOM   241  C  CD2 . TYR   A 1 35  ? 44.579 -7.603  -23.095 1.00 99.23  ?  727  TYR   A CD2 1 
ATOM   242  C  CE1 . TYR   A 1 35  ? 44.095 -6.273  -25.503 1.00 122.06 ?  727  TYR   A CE1 1 
ATOM   243  C  CE2 . TYR   A 1 35  ? 43.275 -7.508  -23.583 1.00 102.16 ?  727  TYR   A CE2 1 
ATOM   244  C  CZ  . TYR   A 1 35  ? 43.037 -6.843  -24.785 1.00 131.50 ?  727  TYR   A CZ  1 
ATOM   245  O  OH  . TYR   A 1 35  ? 41.759 -6.741  -25.274 1.00 143.86 ?  727  TYR   A OH  1 
ATOM   246  N  N   . LYS   A 1 36  ? 49.266 -6.902  -21.044 1.00 75.27  ?  728  LYS   A N   1 
ATOM   247  C  CA  . LYS   A 1 36  ? 50.528 -7.569  -20.720 1.00 66.28  ?  728  LYS   A CA  1 
ATOM   248  C  C   . LYS   A 1 36  ? 50.346 -9.058  -20.982 1.00 65.70  ?  728  LYS   A C   1 
ATOM   249  O  O   . LYS   A 1 36  ? 49.248 -9.570  -20.846 1.00 66.58  ?  728  LYS   A O   1 
ATOM   250  C  CB  . LYS   A 1 36  ? 50.947 -7.299  -19.266 1.00 74.18  ?  728  LYS   A CB  1 
ATOM   251  C  CG  . LYS   A 1 36  ? 50.592 -8.336  -18.204 1.00 86.91  ?  728  LYS   A CG  1 
ATOM   252  C  CD  . LYS   A 1 36  ? 50.941 -7.846  -16.804 1.00 89.00  ?  728  LYS   A CD  1 
ATOM   253  C  CE  . LYS   A 1 36  ? 50.716 -8.947  -15.772 1.00 117.03 ?  728  LYS   A CE  1 
ATOM   254  N  NZ  . LYS   A 1 36  ? 50.953 -8.510  -14.367 1.00 106.95 ?  728  LYS   A NZ  1 
ATOM   255  N  N   . GLY   A 1 37  ? 51.428 -9.732  -21.351 1.00 58.56  ?  729  GLY   A N   1 
ATOM   256  C  CA  . GLY   A 1 37  ? 51.422 -11.170 -21.619 1.00 64.16  ?  729  GLY   A CA  1 
ATOM   257  C  C   . GLY   A 1 37  ? 52.812 -11.765 -21.572 1.00 50.89  ?  729  GLY   A C   1 
ATOM   258  O  O   . GLY   A 1 37  ? 53.765 -11.091 -21.200 1.00 65.08  ?  729  GLY   A O   1 
ATOM   259  N  N   . LEU   A 1 38  ? 52.895 -13.043 -21.924 1.00 57.14  ?  730  LEU   A N   1 
ATOM   260  C  CA  . LEU   A 1 38  ? 54.150 -13.741 -22.200 1.00 61.59  ?  730  LEU   A CA  1 
ATOM   261  C  C   . LEU   A 1 38  ? 54.159 -14.220 -23.648 1.00 56.37  ?  730  LEU   A C   1 
ATOM   262  O  O   . LEU   A 1 38  ? 53.139 -14.632 -24.160 1.00 69.51  ?  730  LEU   A O   1 
ATOM   263  C  CB  . LEU   A 1 38  ? 54.325 -14.944 -21.274 1.00 72.81  ?  730  LEU   A CB  1 
ATOM   264  C  CG  . LEU   A 1 38  ? 54.523 -14.661 -19.783 1.00 84.28  ?  730  LEU   A CG  1 
ATOM   265  C  CD1 . LEU   A 1 38  ? 54.482 -15.967 -19.005 1.00 74.83  ?  730  LEU   A CD1 1 
ATOM   266  C  CD2 . LEU   A 1 38  ? 55.830 -13.928 -19.507 1.00 76.76  ?  730  LEU   A CD2 1 
ATOM   267  N  N   . TRP   A 1 39  ? 55.331 -14.154 -24.277 1.00 68.56  ?  731  TRP   A N   1 
ATOM   268  C  CA  . TRP   A 1 39  ? 55.580 -14.643 -25.619 1.00 62.08  ?  731  TRP   A CA  1 
ATOM   269  C  C   . TRP   A 1 39  ? 56.566 -15.811 -25.485 1.00 61.65  ?  731  TRP   A C   1 
ATOM   270  O  O   . TRP   A 1 39  ? 57.678 -15.620 -24.998 1.00 72.12  ?  731  TRP   A O   1 
ATOM   271  C  CB  . TRP   A 1 39  ? 56.126 -13.525 -26.521 1.00 65.59  ?  731  TRP   A CB  1 
ATOM   272  C  CG  . TRP   A 1 39  ? 56.534 -13.998 -27.896 1.00 67.52  ?  731  TRP   A CG  1 
ATOM   273  C  CD1 . TRP   A 1 39  ? 55.872 -14.892 -28.681 1.00 71.81  ?  731  TRP   A CD1 1 
ATOM   274  C  CD2 . TRP   A 1 39  ? 57.691 -13.604 -28.628 1.00 62.23  ?  731  TRP   A CD2 1 
ATOM   275  N  NE1 . TRP   A 1 39  ? 56.544 -15.086 -29.861 1.00 72.56  ?  731  TRP   A NE1 1 
ATOM   276  C  CE2 . TRP   A 1 39  ? 57.666 -14.304 -29.858 1.00 69.66  ?  731  TRP   A CE2 1 
ATOM   277  C  CE3 . TRP   A 1 39  ? 58.740 -12.711 -28.379 1.00 60.54  ?  731  TRP   A CE3 1 
ATOM   278  C  CZ2 . TRP   A 1 39  ? 58.671 -14.160 -30.827 1.00 64.10  ?  731  TRP   A CZ2 1 
ATOM   279  C  CZ3 . TRP   A 1 39  ? 59.732 -12.555 -29.348 1.00 66.88  ?  731  TRP   A CZ3 1 
ATOM   280  C  CH2 . TRP   A 1 39  ? 59.692 -13.285 -30.554 1.00 63.27  ?  731  TRP   A CH2 1 
ATOM   281  N  N   . ILE   A 1 40  ? 56.119 -17.015 -25.865 1.00 66.23  ?  732  ILE   A N   1 
ATOM   282  C  CA  . ILE   A 1 40  ? 56.947 -18.237 -25.922 1.00 78.99  ?  732  ILE   A CA  1 
ATOM   283  C  C   . ILE   A 1 40  ? 57.103 -18.545 -27.417 1.00 63.53  ?  732  ILE   A C   1 
ATOM   284  O  O   . ILE   A 1 40  ? 56.166 -19.086 -28.020 1.00 100.28 ?  732  ILE   A O   1 
ATOM   285  C  CB  . ILE   A 1 40  ? 56.308 -19.464 -25.182 1.00 77.71  ?  732  ILE   A CB  1 
ATOM   286  C  CG1 . ILE   A 1 40  ? 56.106 -19.187 -23.678 1.00 72.71  ?  732  ILE   A CG1 1 
ATOM   287  C  CG2 . ILE   A 1 40  ? 57.202 -20.704 -25.333 1.00 85.02  ?  732  ILE   A CG2 1 
ATOM   288  C  CD1 . ILE   A 1 40  ? 54.849 -18.441 -23.306 1.00 92.74  ?  732  ILE   A CD1 1 
ATOM   289  N  N   . PRO   A 1 41  ? 58.253 -18.180 -28.031 1.00 78.61  ?  733  PRO   A N   1 
ATOM   290  C  CA  . PRO   A 1 41  ? 58.510 -18.582 -29.428 1.00 80.54  ?  733  PRO   A CA  1 
ATOM   291  C  C   . PRO   A 1 41  ? 58.579 -20.105 -29.600 1.00 83.78  ?  733  PRO   A C   1 
ATOM   292  O  O   . PRO   A 1 41  ? 58.916 -20.809 -28.644 1.00 91.39  ?  733  PRO   A O   1 
ATOM   293  C  CB  . PRO   A 1 41  ? 59.866 -17.939 -29.753 1.00 85.47  ?  733  PRO   A CB  1 
ATOM   294  C  CG  . PRO   A 1 41  ? 60.134 -16.957 -28.665 1.00 83.76  ?  733  PRO   A CG  1 
ATOM   295  C  CD  . PRO   A 1 41  ? 59.387 -17.423 -27.467 1.00 76.35  ?  733  PRO   A CD  1 
ATOM   296  N  N   . GLU   A 1 42  ? 58.280 -20.568 -30.820 1.00 141.77 ?  734  GLU   A N   1 
ATOM   297  C  CA  . GLU   A 1 42  ? 57.960 -21.982 -31.133 1.00 128.57 ?  734  GLU   A CA  1 
ATOM   298  C  C   . GLU   A 1 42  ? 58.926 -23.023 -30.545 1.00 107.59 ?  734  GLU   A C   1 
ATOM   299  O  O   . GLU   A 1 42  ? 58.581 -23.696 -29.568 1.00 90.50  ?  734  GLU   A O   1 
ATOM   300  C  CB  . GLU   A 1 42  ? 57.818 -22.181 -32.659 1.00 132.47 ?  734  GLU   A CB  1 
ATOM   301  C  CG  . GLU   A 1 42  ? 56.573 -21.708 -33.315 0.00 148.41 ?  734  GLU   A CG  1 
ATOM   302  C  CD  . GLU   A 1 42  ? 56.161 -22.493 -34.551 0.00 146.77 ?  734  GLU   A CD  1 
ATOM   303  O  OE1 . GLU   A 1 42  ? 57.033 -22.791 -35.397 0.00 144.37 ?  734  GLU   A OE1 1 
ATOM   304  O  OE2 . GLU   A 1 42  ? 54.960 -22.805 -34.682 0.00 145.77 ?  734  GLU   A OE2 1 
ATOM   305  N  N   . GLY   A 1 43  ? 60.133 -23.112 -31.101 1.00 92.59  ?  735  GLY   A N   1 
ATOM   306  C  CA  . GLY   A 1 43  ? 61.101 -24.148 -30.710 1.00 119.72 ?  735  GLY   A CA  1 
ATOM   307  C  C   . GLY   A 1 43  ? 61.879 -23.903 -29.424 1.00 128.71 ?  735  GLY   A C   1 
ATOM   308  O  O   . GLY   A 1 43  ? 62.427 -24.851 -28.850 1.00 129.60 ?  735  GLY   A O   1 
ATOM   309  N  N   . GLU   A 1 44  ? 61.905 -22.649 -28.961 1.00 119.65 ?  736  GLU   A N   1 
ATOM   310  C  CA  . GLU   A 1 44  ? 62.899 -22.162 -28.006 1.00 100.75 ?  736  GLU   A CA  1 
ATOM   311  C  C   . GLU   A 1 44  ? 62.328 -22.098 -26.589 1.00 100.49 ?  736  GLU   A C   1 
ATOM   312  O  O   . GLU   A 1 44  ? 61.167 -21.713 -26.394 1.00 116.37 ?  736  GLU   A O   1 
ATOM   313  C  CB  . GLU   A 1 44  ? 63.395 -20.790 -28.458 1.00 100.02 ?  736  GLU   A CB  1 
ATOM   314  C  CG  . GLU   A 1 44  ? 64.028 -20.805 -29.846 1.00 113.17 ?  736  GLU   A CG  1 
ATOM   315  C  CD  . GLU   A 1 44  ? 64.399 -19.421 -30.336 1.00 163.78 ?  736  GLU   A CD  1 
ATOM   316  O  OE1 . GLU   A 1 44  ? 65.325 -18.803 -29.765 1.00 149.54 ?  736  GLU   A OE1 1 
ATOM   317  O  OE2 . GLU   A 1 44  ? 63.767 -18.949 -31.307 1.00 189.40 ?  736  GLU   A OE2 1 
ATOM   318  N  N   . LYS   A 1 45  ? 63.160 -22.453 -25.609 1.00 84.44  ?  737  LYS   A N   1 
ATOM   319  C  CA  . LYS   A 1 45  ? 62.761 -22.563 -24.198 1.00 105.97 ?  737  LYS   A CA  1 
ATOM   320  C  C   . LYS   A 1 45  ? 62.991 -21.210 -23.496 1.00 101.29 ?  737  LYS   A C   1 
ATOM   321  O  O   . LYS   A 1 45  ? 63.894 -21.050 -22.664 1.00 88.08  ?  737  LYS   A O   1 
ATOM   322  C  CB  . LYS   A 1 45  ? 63.533 -23.716 -23.530 1.00 118.81 ?  737  LYS   A CB  1 
ATOM   323  C  CG  . LYS   A 1 45  ? 63.033 -24.115 -22.148 1.00 121.53 ?  737  LYS   A CG  1 
ATOM   324  C  CD  . LYS   A 1 45  ? 63.891 -25.225 -21.561 1.00 110.32 ?  737  LYS   A CD  1 
ATOM   325  C  CE  . LYS   A 1 45  ? 63.494 -25.519 -20.125 1.00 114.05 ?  737  LYS   A CE  1 
ATOM   326  N  NZ  . LYS   A 1 45  ? 64.395 -26.511 -19.477 1.00 109.53 ?  737  LYS   A NZ  1 
ATOM   327  N  N   . VAL   A 1 46  ? 62.176 -20.228 -23.880 1.00 77.32  ?  738  VAL   A N   1 
ATOM   328  C  CA  . VAL   A 1 46  ? 62.250 -18.859 -23.358 1.00 72.52  ?  738  VAL   A CA  1 
ATOM   329  C  C   . VAL   A 1 46  ? 60.825 -18.324 -23.182 1.00 75.57  ?  738  VAL   A C   1 
ATOM   330  O  O   . VAL   A 1 46  ? 59.948 -18.650 -23.984 1.00 69.52  ?  738  VAL   A O   1 
ATOM   331  C  CB  . VAL   A 1 46  ? 63.104 -17.904 -24.258 1.00 74.10  ?  738  VAL   A CB  1 
ATOM   332  C  CG1 . VAL   A 1 46  ? 64.526 -18.423 -24.430 1.00 73.77  ?  738  VAL   A CG1 1 
ATOM   333  C  CG2 . VAL   A 1 46  ? 62.486 -17.661 -25.630 1.00 72.94  ?  738  VAL   A CG2 1 
ATOM   334  N  N   . LYS   A 1 47  ? 60.609 -17.530 -22.130 1.00 60.44  ?  739  LYS   A N   1 
ATOM   335  C  CA  . LYS   A 1 47  ? 59.367 -16.782 -21.912 1.00 67.69  ?  739  LYS   A CA  1 
ATOM   336  C  C   . LYS   A 1 47  ? 59.734 -15.299 -21.878 1.00 63.39  ?  739  LYS   A C   1 
ATOM   337  O  O   . LYS   A 1 47  ? 60.565 -14.893 -21.079 1.00 67.69  ?  739  LYS   A O   1 
ATOM   338  C  CB  . LYS   A 1 47  ? 58.709 -17.205 -20.606 1.00 64.45  ?  739  LYS   A CB  1 
ATOM   339  C  CG  . LYS   A 1 47  ? 58.408 -18.682 -20.549 1.00 74.66  ?  739  LYS   A CG  1 
ATOM   340  C  CD  . LYS   A 1 47  ? 57.486 -19.051 -19.398 1.00 90.57  ?  739  LYS   A CD  1 
ATOM   341  C  CE  . LYS   A 1 47  ? 57.338 -20.569 -19.330 1.00 101.47 ?  739  LYS   A CE  1 
ATOM   342  N  NZ  . LYS   A 1 47  ? 56.613 -21.047 -18.126 1.00 109.25 ?  739  LYS   A NZ  1 
ATOM   343  N  N   . ILE   A 1 48  ? 59.123 -14.502 -22.747 1.00 61.64  ?  740  ILE   A N   1 
ATOM   344  C  CA  . ILE   A 1 48  ? 59.492 -13.108 -22.937 1.00 51.23  ?  740  ILE   A CA  1 
ATOM   345  C  C   . ILE   A 1 48  ? 58.311 -12.289 -22.457 1.00 64.66  ?  740  ILE   A C   1 
ATOM   346  O  O   . ILE   A 1 48  ? 57.236 -12.377 -23.071 1.00 52.97  ?  740  ILE   A O   1 
ATOM   347  C  CB  . ILE   A 1 48  ? 59.873 -12.810 -24.415 1.00 54.70  ?  740  ILE   A CB  1 
ATOM   348  C  CG1 . ILE   A 1 48  ? 61.119 -13.616 -24.814 1.00 58.34  ?  740  ILE   A CG1 1 
ATOM   349  C  CG2 . ILE   A 1 48  ? 60.199 -11.321 -24.611 1.00 65.23  ?  740  ILE   A CG2 1 
ATOM   350  C  CD1 . ILE   A 1 48  ? 61.274 -13.827 -26.300 1.00 92.05  ?  740  ILE   A CD1 1 
ATOM   351  N  N   . PRO   A 1 49  ? 58.496 -11.478 -21.380 1.00 50.07  ?  741  PRO   A N   1 
ATOM   352  C  CA  . PRO   A 1 49  ? 57.423 -10.554 -21.027 1.00 50.84  ?  741  PRO   A CA  1 
ATOM   353  C  C   . PRO   A 1 49  ? 57.213 -9.480  -22.099 1.00 54.49  ?  741  PRO   A C   1 
ATOM   354  O  O   . PRO   A 1 49  ? 58.183 -8.840  -22.529 1.00 58.44  ?  741  PRO   A O   1 
ATOM   355  C  CB  . PRO   A 1 49  ? 57.891 -9.945  -19.698 1.00 52.59  ?  741  PRO   A CB  1 
ATOM   356  C  CG  . PRO   A 1 49  ? 58.855 -10.931 -19.161 1.00 55.44  ?  741  PRO   A CG  1 
ATOM   357  C  CD  . PRO   A 1 49  ? 59.563 -11.436 -20.374 1.00 55.59  ?  741  PRO   A CD  1 
ATOM   358  N  N   . VAL   A 1 50  ? 55.951 -9.320  -22.508 1.00 55.56  ?  742  VAL   A N   1 
ATOM   359  C  CA  . VAL   A 1 50  ? 55.538 -8.433  -23.593 1.00 53.52  ?  742  VAL   A CA  1 
ATOM   360  C  C   . VAL   A 1 50  ? 54.326 -7.595  -23.213 1.00 55.76  ?  742  VAL   A C   1 
ATOM   361  O  O   . VAL   A 1 50  ? 53.586 -7.947  -22.298 1.00 59.59  ?  742  VAL   A O   1 
ATOM   362  C  CB  . VAL   A 1 50  ? 55.176 -9.209  -24.900 1.00 55.78  ?  742  VAL   A CB  1 
ATOM   363  C  CG1 . VAL   A 1 50  ? 56.393 -9.862  -25.484 1.00 52.69  ?  742  VAL   A CG1 1 
ATOM   364  C  CG2 . VAL   A 1 50  ? 54.086 -10.262 -24.690 1.00 62.89  ?  742  VAL   A CG2 1 
ATOM   365  N  N   . ALA   A 1 51  ? 54.174 -6.479  -23.924 1.00 53.42  ?  743  ALA   A N   1 
ATOM   366  C  CA  . ALA   A 1 51  ? 52.957 -5.680  -23.989 1.00 51.48  ?  743  ALA   A CA  1 
ATOM   367  C  C   . ALA   A 1 51  ? 52.373 -5.755  -25.415 1.00 54.15  ?  743  ALA   A C   1 
ATOM   368  O  O   . ALA   A 1 51  ? 53.115 -5.814  -26.408 1.00 68.52  ?  743  ALA   A O   1 
ATOM   369  C  CB  . ALA   A 1 51  ? 53.247 -4.237  -23.618 1.00 57.73  ?  743  ALA   A CB  1 
ATOM   370  N  N   . ILE   A 1 52  ? 51.047 -5.771  -25.492 1.00 74.62  ?  744  ILE   A N   1 
ATOM   371  C  CA  . ILE   A 1 52  ? 50.297 -6.019  -26.738 1.00 61.04  ?  744  ILE   A CA  1 
ATOM   372  C  C   . ILE   A 1 52  ? 49.309 -4.846  -26.854 1.00 63.86  ?  744  ILE   A C   1 
ATOM   373  O  O   . ILE   A 1 52  ? 48.489 -4.657  -25.954 1.00 70.30  ?  744  ILE   A O   1 
ATOM   374  C  CB  . ILE   A 1 52  ? 49.542 -7.367  -26.682 1.00 66.06  ?  744  ILE   A CB  1 
ATOM   375  C  CG1 . ILE   A 1 52  ? 50.470 -8.524  -26.264 1.00 63.22  ?  744  ILE   A CG1 1 
ATOM   376  C  CG2 . ILE   A 1 52  ? 48.905 -7.687  -28.037 1.00 78.34  ?  744  ILE   A CG2 1 
ATOM   377  C  CD1 . ILE   A 1 52  ? 49.767 -9.772  -25.775 1.00 63.50  ?  744  ILE   A CD1 1 
ATOM   378  N  N   . LYS   A 1 53  ? 49.432 -4.046  -27.916 1.00 67.30  ?  745  LYS   A N   1 
ATOM   379  C  CA  . LYS   A 1 53  ? 48.570 -2.873  -28.185 1.00 79.52  ?  745  LYS   A CA  1 
ATOM   380  C  C   . LYS   A 1 53  ? 47.567 -3.190  -29.304 1.00 86.45  ?  745  LYS   A C   1 
ATOM   381  O  O   . LYS   A 1 53  ? 47.896 -3.923  -30.237 1.00 90.93  ?  745  LYS   A O   1 
ATOM   382  C  CB  . LYS   A 1 53  ? 49.451 -1.700  -28.593 1.00 84.94  ?  745  LYS   A CB  1 
ATOM   383  C  CG  . LYS   A 1 53  ? 48.778 -0.342  -28.719 1.00 99.46  ?  745  LYS   A CG  1 
ATOM   384  C  CD  . LYS   A 1 53  ? 49.789 0.680   -29.228 1.00 114.43 ?  745  LYS   A CD  1 
ATOM   385  C  CE  . LYS   A 1 53  ? 49.284 2.102   -29.086 1.00 113.92 ?  745  LYS   A CE  1 
ATOM   386  N  NZ  . LYS   A 1 53  ? 50.334 3.081   -29.464 1.00 112.15 ?  745  LYS   A NZ  1 
ATOM   387  N  N   . GLU   A 1 54  ? 46.355 -2.635  -29.203 1.00 118.08 ?  746  GLU   A N   1 
ATOM   388  C  CA  . GLU   A 1 54  ? 45.270 -2.848  -30.189 1.00 112.74 ?  746  GLU   A CA  1 
ATOM   389  C  C   . GLU   A 1 54  ? 44.141 -1.814  -30.002 1.00 127.43 ?  746  GLU   A C   1 
ATOM   390  O  O   . GLU   A 1 54  ? 43.661 -1.644  -28.871 1.00 101.31 ?  746  GLU   A O   1 
ATOM   391  C  CB  . GLU   A 1 54  ? 44.696 -4.265  -30.044 1.00 114.52 ?  746  GLU   A CB  1 
ATOM   392  C  CG  . GLU   A 1 54  ? 43.887 -4.739  -31.245 1.00 135.78 ?  746  GLU   A CG  1 
ATOM   393  C  CD  . GLU   A 1 54  ? 43.254 -6.115  -31.063 1.00 163.41 ?  746  GLU   A CD  1 
ATOM   394  O  OE1 . GLU   A 1 54  ? 42.799 -6.685  -32.079 1.00 193.13 ?  746  GLU   A OE1 1 
ATOM   395  O  OE2 . GLU   A 1 54  ? 43.202 -6.641  -29.925 1.00 127.53 ?  746  GLU   A OE2 1 
ATOM   396  N  N   . LEU   A 1 55  ? 43.710 -1.163  -31.094 1.00 163.77 ?  747  LEU   A N   1 
ATOM   397  C  CA  . LEU   A 1 55  ? 42.694 -0.073  -31.054 1.00 158.03 ?  747  LEU   A CA  1 
ATOM   398  C  C   . LEU   A 1 55  ? 41.282 -0.542  -30.656 1.00 182.34 ?  747  LEU   A C   1 
ATOM   399  O  O   . LEU   A 1 55  ? 40.959 -1.723  -30.810 1.00 142.81 ?  747  LEU   A O   1 
ATOM   400  C  CB  . LEU   A 1 55  ? 42.635 0.670   -32.393 1.00 112.32 ?  747  LEU   A CB  1 
ATOM   401  C  CG  . LEU   A 1 55  ? 43.907 1.423   -32.767 0.00 139.60 ?  747  LEU   A CG  1 
ATOM   402  C  CD1 . LEU   A 1 55  ? 43.779 1.945   -34.187 0.00 138.63 ?  747  LEU   A CD1 1 
ATOM   403  C  CD2 . LEU   A 1 55  ? 44.239 2.568   -31.822 0.00 138.57 ?  747  LEU   A CD2 1 
ATOM   404  N  N   . ARG   A 1 56  ? 40.463 0.419   -30.197 1.00 177.43 ?  748  ARG   A N   1 
ATOM   405  C  CA  . ARG   A 1 56  ? 39.179 0.196   -29.455 1.00 168.71 ?  748  ARG   A CA  1 
ATOM   406  C  C   . ARG   A 1 56  ? 38.201 -0.822  -30.086 1.00 171.97 ?  748  ARG   A C   1 
ATOM   407  O  O   . ARG   A 1 56  ? 37.220 -0.439  -30.739 1.00 178.47 ?  748  ARG   A O   1 
ATOM   408  C  CB  . ARG   A 1 56  ? 38.450 1.542   -29.223 1.00 142.74 ?  748  ARG   A CB  1 
ATOM   409  C  CG  . ARG   A 1 56  ? 39.138 2.496   -28.255 1.00 155.26 ?  748  ARG   A CG  1 
ATOM   410  C  CD  . ARG   A 1 56  ? 38.126 3.734   -28.097 0.00 183.93 ?  748  ARG   A CD  1 
ATOM   411  N  NE  . ARG   A 1 56  ? 36.996 3.445   -27.216 0.00 182.29 ?  748  ARG   A NE  1 
ATOM   412  C  CZ  . ARG   A 1 56  ? 36.139 4.361   -26.778 0.00 180.38 ?  748  ARG   A CZ  1 
ATOM   413  N  NH1 . ARG   A 1 56  ? 36.284 5.630   -27.133 0.00 179.69 ?  748  ARG   A NH1 1 
ATOM   414  N  NH2 . ARG   A 1 56  ? 35.138 4.010   -25.981 0.00 179.36 ?  748  ARG   A NH2 1 
ATOM   415  N  N   . GLU   A 1 57  ? 38.485 -2.112  -29.858 1.00 190.93 ?  749  GLU   A N   1 
ATOM   416  C  CA  . GLU   A 1 57  ? 37.817 -3.248  -30.528 1.00 185.53 ?  749  GLU   A CA  1 
ATOM   417  C  C   . GLU   A 1 57  ? 37.891 -3.080  -32.076 1.00 208.48 ?  749  GLU   A C   1 
ATOM   418  O  O   . GLU   A 1 57  ? 39.001 -3.134  -32.616 1.00 169.02 ?  749  GLU   A O   1 
ATOM   419  C  CB  . GLU   A 1 57  ? 36.403 -3.462  -29.958 1.00 172.74 ?  749  GLU   A CB  1 
ATOM   420  C  CG  . GLU   A 1 57  ? 36.396 -3.750  -28.442 0.00 209.64 ?  749  GLU   A CG  1 
ATOM   421  C  CD  . GLU   A 1 57  ? 35.026 -4.148  -27.920 0.00 206.16 ?  749  GLU   A CD  1 
ATOM   422  O  OE1 . GLU   A 1 57  ? 34.024 -3.498  -28.288 0.00 203.55 ?  749  GLU   A OE1 1 
ATOM   423  O  OE2 . GLU   A 1 57  ? 34.953 -5.111  -27.127 0.00 203.59 ?  749  GLU   A OE2 1 
ATOM   424  N  N   . ALA   A 1 58  ? 36.756 -2.870  -32.767 1.00 213.08 ?  750  ALA   A N   1 
ATOM   425  C  CA  . ALA   A 1 58  ? 36.697 -2.322  -34.147 1.00 176.48 ?  750  ALA   A CA  1 
ATOM   426  C  C   . ALA   A 1 58  ? 37.263 -3.217  -35.267 1.00 191.23 ?  750  ALA   A C   1 
ATOM   427  O  O   . ALA   A 1 58  ? 37.849 -4.271  -35.009 1.00 200.93 ?  750  ALA   A O   1 
ATOM   428  C  CB  . ALA   A 1 58  ? 37.319 -0.922  -34.200 1.00 160.90 ?  750  ALA   A CB  1 
ATOM   429  N  N   . THR   A 1 59  ? 37.010 -2.804  -36.513 1.00 200.86 ?  751  THR   A N   1 
ATOM   430  C  CA  . THR   A 1 59  ? 37.554 -3.454  -37.731 1.00 180.42 ?  751  THR   A CA  1 
ATOM   431  C  C   . THR   A 1 59  ? 37.816 -2.418  -38.864 1.00 165.62 ?  751  THR   A C   1 
ATOM   432  O  O   . THR   A 1 59  ? 37.713 -2.743  -40.051 1.00 185.95 ?  751  THR   A O   1 
ATOM   433  C  CB  . THR   A 1 59  ? 36.598 -4.585  -38.246 1.00 198.94 ?  751  THR   A CB  1 
ATOM   434  O  OG1 . THR   A 1 59  ? 35.967 -5.261  -37.150 1.00 229.93 ?  751  THR   A OG1 1 
ATOM   435  C  CG2 . THR   A 1 59  ? 37.344 -5.629  -39.067 1.00 188.20 ?  751  THR   A CG2 1 
ATOM   436  N  N   . SER   A 1 60  ? 38.188 -1.187  -38.495 1.00 149.27 ?  752  SER   A N   1 
ATOM   437  C  CA  . SER   A 1 60  ? 38.246 -0.053  -39.444 1.00 154.79 ?  752  SER   A CA  1 
ATOM   438  C  C   . SER   A 1 60  ? 39.437 -0.200  -40.433 1.00 197.68 ?  752  SER   A C   1 
ATOM   439  O  O   . SER   A 1 60  ? 40.555 -0.478  -39.986 1.00 160.32 ?  752  SER   A O   1 
ATOM   440  C  CB  . SER   A 1 60  ? 38.320 1.285   -38.671 1.00 128.47 ?  752  SER   A CB  1 
ATOM   441  O  OG  . SER   A 1 60  ? 38.575 2.410   -39.505 1.00 93.62  ?  752  SER   A OG  1 
ATOM   442  N  N   . PRO   A 1 61  ? 39.196 -0.064  -41.770 1.00 196.82 ?  753  PRO   A N   1 
ATOM   443  C  CA  . PRO   A 1 61  ? 40.307 0.061   -42.748 1.00 154.36 ?  753  PRO   A CA  1 
ATOM   444  C  C   . PRO   A 1 61  ? 41.224 1.293   -42.582 1.00 129.80 ?  753  PRO   A C   1 
ATOM   445  O  O   . PRO   A 1 61  ? 42.426 1.197   -42.850 1.00 119.48 ?  753  PRO   A O   1 
ATOM   446  C  CB  . PRO   A 1 61  ? 39.578 0.108   -44.097 1.00 122.32 ?  753  PRO   A CB  1 
ATOM   447  C  CG  . PRO   A 1 61  ? 38.350 -0.699  -43.864 1.00 152.88 ?  753  PRO   A CG  1 
ATOM   448  C  CD  . PRO   A 1 61  ? 37.921 -0.343  -42.469 1.00 156.86 ?  753  PRO   A CD  1 
ATOM   449  N  N   . LYS   A 1 62  ? 40.657 2.430   -42.172 1.00 111.00 ?  754  LYS   A N   1 
ATOM   450  C  CA  . LYS   A 1 62  ? 41.448 3.613   -41.775 1.00 138.74 ?  754  LYS   A CA  1 
ATOM   451  C  C   . LYS   A 1 62  ? 42.372 3.368   -40.562 1.00 132.91 ?  754  LYS   A C   1 
ATOM   452  O  O   . LYS   A 1 62  ? 43.462 3.942   -40.495 1.00 114.32 ?  754  LYS   A O   1 
ATOM   453  C  CB  . LYS   A 1 62  ? 40.522 4.802   -41.483 1.00 147.17 ?  754  LYS   A CB  1 
ATOM   454  C  CG  . LYS   A 1 62  ? 39.725 5.337   -42.661 0.00 168.59 ?  754  LYS   A CG  1 
ATOM   455  C  CD  . LYS   A 1 62  ? 38.630 6.295   -42.212 0.00 168.50 ?  754  LYS   A CD  1 
ATOM   456  C  CE  . LYS   A 1 62  ? 37.690 6.649   -43.353 0.00 167.76 ?  754  LYS   A CE  1 
ATOM   457  N  NZ  . LYS   A 1 62  ? 36.516 7.433   -42.879 0.00 167.04 ?  754  LYS   A NZ  1 
ATOM   458  N  N   . ALA   A 1 63  ? 41.927 2.526   -39.621 1.00 117.53 ?  755  ALA   A N   1 
ATOM   459  C  CA  . ALA   A 1 63  ? 42.687 2.202   -38.394 1.00 111.78 ?  755  ALA   A CA  1 
ATOM   460  C  C   . ALA   A 1 63  ? 43.945 1.343   -38.622 1.00 94.52  ?  755  ALA   A C   1 
ATOM   461  O  O   . ALA   A 1 63  ? 45.008 1.668   -38.089 1.00 92.26  ?  755  ALA   A O   1 
ATOM   462  C  CB  . ALA   A 1 63  ? 41.780 1.538   -37.358 1.00 91.09  ?  755  ALA   A CB  1 
ATOM   463  N  N   . ASN   A 1 64  ? 43.815 0.251   -39.383 1.00 87.83  ?  756  ASN   A N   1 
ATOM   464  C  CA  . ASN   A 1 64  ? 44.956 -0.647  -39.704 1.00 91.35  ?  756  ASN   A CA  1 
ATOM   465  C  C   . ASN   A 1 64  ? 46.087 0.032   -40.517 1.00 73.19  ?  756  ASN   A C   1 
ATOM   466  O  O   . ASN   A 1 64  ? 47.246 -0.332  -40.393 1.00 83.97  ?  756  ASN   A O   1 
ATOM   467  C  CB  . ASN   A 1 64  ? 44.469 -1.926  -40.409 1.00 86.24  ?  756  ASN   A CB  1 
ATOM   468  C  CG  . ASN   A 1 64  ? 43.682 -2.860  -39.476 1.00 102.10 ?  756  ASN   A CG  1 
ATOM   469  O  OD1 . ASN   A 1 64  ? 44.159 -3.225  -38.403 1.00 103.92 ?  756  ASN   A OD1 1 
ATOM   470  N  ND2 . ASN   A 1 64  ? 42.487 -3.267  -39.892 1.00 95.05  ?  756  ASN   A ND2 1 
ATOM   471  N  N   . LYS   A 1 65  ? 45.718 1.008   -41.338 1.00 69.13  ?  757  LYS   A N   1 
ATOM   472  C  CA  . LYS   A 1 65  ? 46.651 1.927   -42.018 1.00 89.37  ?  757  LYS   A CA  1 
ATOM   473  C  C   . LYS   A 1 65  ? 47.578 2.674   -41.023 1.00 74.19  ?  757  LYS   A C   1 
ATOM   474  O  O   . LYS   A 1 65  ? 48.796 2.723   -41.214 1.00 80.92  ?  757  LYS   A O   1 
ATOM   475  C  CB  . LYS   A 1 65  ? 45.845 2.882   -42.957 1.00 85.34  ?  757  LYS   A CB  1 
ATOM   476  C  CG  . LYS   A 1 65  ? 46.461 4.211   -43.385 1.00 110.32 ?  757  LYS   A CG  1 
ATOM   477  C  CD  . LYS   A 1 65  ? 47.719 4.062   -44.214 1.00 97.33  ?  757  LYS   A CD  1 
ATOM   478  C  CE  . LYS   A 1 65  ? 48.276 5.437   -44.543 1.00 104.33 ?  757  LYS   A CE  1 
ATOM   479  N  NZ  . LYS   A 1 65  ? 49.482 5.350   -45.407 1.00 133.18 ?  757  LYS   A NZ  1 
ATOM   480  N  N   . GLU   A 1 66  ? 47.008 3.222   -39.961 1.00 89.47  ?  758  GLU   A N   1 
ATOM   481  C  CA  . GLU   A 1 66  ? 47.801 3.966   -38.963 1.00 92.96  ?  758  GLU   A CA  1 
ATOM   482  C  C   . GLU   A 1 66  ? 48.624 3.026   -38.059 1.00 83.46  ?  758  GLU   A C   1 
ATOM   483  O  O   . GLU   A 1 66  ? 49.803 3.294   -37.793 1.00 79.29  ?  758  GLU   A O   1 
ATOM   484  C  CB  . GLU   A 1 66  ? 46.910 4.910   -38.146 1.00 106.63 ?  758  GLU   A CB  1 
ATOM   485  C  CG  . GLU   A 1 66  ? 46.102 5.879   -39.020 1.00 119.92 ?  758  GLU   A CG  1 
ATOM   486  C  CD  . GLU   A 1 66  ? 45.932 7.265   -38.419 1.00 122.49 ?  758  GLU   A CD  1 
ATOM   487  O  OE1 . GLU   A 1 66  ? 45.720 7.383   -37.192 1.00 153.02 ?  758  GLU   A OE1 1 
ATOM   488  O  OE2 . GLU   A 1 66  ? 46.010 8.245   -39.188 1.00 133.44 ?  758  GLU   A OE2 1 
ATOM   489  N  N   . ILE   A 1 67  ? 48.012 1.914   -37.636 1.00 68.65  ?  759  ILE   A N   1 
ATOM   490  C  CA  . ILE   A 1 67  ? 48.689 0.885   -36.842 1.00 75.43  ?  759  ILE   A CA  1 
ATOM   491  C  C   . ILE   A 1 67  ? 49.925 0.363   -37.596 1.00 71.42  ?  759  ILE   A C   1 
ATOM   492  O  O   . ILE   A 1 67  ? 50.990 0.235   -37.011 1.00 65.98  ?  759  ILE   A O   1 
ATOM   493  C  CB  . ILE   A 1 67  ? 47.741 -0.296  -36.461 1.00 72.78  ?  759  ILE   A CB  1 
ATOM   494  C  CG1 . ILE   A 1 67  ? 46.598 0.174   -35.535 1.00 97.85  ?  759  ILE   A CG1 1 
ATOM   495  C  CG2 . ILE   A 1 67  ? 48.500 -1.413  -35.734 1.00 86.36  ?  759  ILE   A CG2 1 
ATOM   496  C  CD1 . ILE   A 1 67  ? 45.362 -0.712  -35.565 1.00 114.39 ?  759  ILE   A CD1 1 
ATOM   497  N  N   . LEU   A 1 68  ? 49.775 0.060   -38.881 1.00 63.82  ?  760  LEU   A N   1 
ATOM   498  C  CA  . LEU   A 1 68  ? 50.882 -0.514  -39.649 1.00 62.38  ?  760  LEU   A CA  1 
ATOM   499  C  C   . LEU   A 1 68  ? 51.964 0.515   -39.981 1.00 61.54  ?  760  LEU   A C   1 
ATOM   500  O  O   . LEU   A 1 68  ? 53.127 0.127   -40.082 1.00 58.92  ?  760  LEU   A O   1 
ATOM   501  C  CB  . LEU   A 1 68  ? 50.371 -1.259  -40.881 1.00 64.49  ?  760  LEU   A CB  1 
ATOM   502  C  CG  . LEU   A 1 68  ? 49.572 -2.538  -40.556 1.00 69.89  ?  760  LEU   A CG  1 
ATOM   503  C  CD1 . LEU   A 1 68  ? 48.742 -2.977  -41.748 1.00 85.77  ?  760  LEU   A CD1 1 
ATOM   504  C  CD2 . LEU   A 1 68  ? 50.466 -3.699  -40.136 1.00 71.77  ?  760  LEU   A CD2 1 
ATOM   505  N  N   . ASP   A 1 69  ? 51.597 1.805   -40.132 1.00 53.27  ?  761  ASP   A N   1 
ATOM   506  C  CA  . ASP   A 1 69  ? 52.590 2.909   -40.203 1.00 64.15  ?  761  ASP   A CA  1 
ATOM   507  C  C   . ASP   A 1 69  ? 53.467 2.948   -38.945 1.00 56.81  ?  761  ASP   A C   1 
ATOM   508  O  O   . ASP   A 1 69  ? 54.667 3.080   -39.056 1.00 57.37  ?  761  ASP   A O   1 
ATOM   509  C  CB  . ASP   A 1 69  ? 51.934 4.293   -40.416 1.00 71.94  ?  761  ASP   A CB  1 
ATOM   510  C  CG  . ASP   A 1 69  ? 51.497 4.556   -41.878 1.00 87.99  ?  761  ASP   A CG  1 
ATOM   511  O  OD1 . ASP   A 1 69  ? 51.990 3.906   -42.828 1.00 91.15  ?  761  ASP   A OD1 1 
ATOM   512  O  OD2 . ASP   A 1 69  ? 50.655 5.459   -42.076 1.00 104.97 ?  761  ASP   A OD2 1 
ATOM   513  N  N   . GLU   A 1 70  ? 52.848 2.795   -37.776 1.00 61.36  ?  762  GLU   A N   1 
ATOM   514  C  CA  . GLU   A 1 70  ? 53.551 2.710   -36.497 1.00 68.65  ?  762  GLU   A CA  1 
ATOM   515  C  C   . GLU   A 1 70  ? 54.480 1.497   -36.426 1.00 72.72  ?  762  GLU   A C   1 
ATOM   516  O  O   . GLU   A 1 70  ? 55.630 1.631   -36.009 1.00 77.90  ?  762  GLU   A O   1 
ATOM   517  C  CB  . GLU   A 1 70  ? 52.553 2.677   -35.334 1.00 70.98  ?  762  GLU   A CB  1 
ATOM   518  C  CG  . GLU   A 1 70  ? 53.183 2.865   -33.963 1.00 92.99  ?  762  GLU   A CG  1 
ATOM   519  C  CD  . GLU   A 1 70  ? 52.172 3.149   -32.862 1.00 84.41  ?  762  GLU   A CD  1 
ATOM   520  O  OE1 . GLU   A 1 70  ? 51.227 3.939   -33.079 1.00 100.92 ?  762  GLU   A OE1 1 
ATOM   521  O  OE2 . GLU   A 1 70  ? 52.340 2.592   -31.757 1.00 101.54 ?  762  GLU   A OE2 1 
ATOM   522  N  N   . ALA   A 1 71  ? 53.969 0.341   -36.846 1.00 63.46  ?  763  ALA   A N   1 
ATOM   523  C  CA  . ALA   A 1 71  ? 54.745 -0.912  -36.929 1.00 61.99  ?  763  ALA   A CA  1 
ATOM   524  C  C   . ALA   A 1 71  ? 55.987 -0.792  -37.786 1.00 63.47  ?  763  ALA   A C   1 
ATOM   525  O  O   . ALA   A 1 71  ? 57.056 -1.265  -37.394 1.00 62.28  ?  763  ALA   A O   1 
ATOM   526  C  CB  . ALA   A 1 71  ? 53.886 -2.036  -37.472 1.00 59.74  ?  763  ALA   A CB  1 
ATOM   527  N  N   . TYR   A 1 72  ? 55.818 -0.170  -38.956 1.00 53.77  ?  764  TYR   A N   1 
ATOM   528  C  CA  . TYR   A 1 72  ? 56.912 0.122   -39.885 1.00 58.33  ?  764  TYR   A CA  1 
ATOM   529  C  C   . TYR   A 1 72  ? 58.064 0.888   -39.197 1.00 59.16  ?  764  TYR   A C   1 
ATOM   530  O  O   . TYR   A 1 72  ? 59.221 0.482   -39.296 1.00 60.02  ?  764  TYR   A O   1 
ATOM   531  C  CB  . TYR   A 1 72  ? 56.403 0.908   -41.131 1.00 50.69  ?  764  TYR   A CB  1 
ATOM   532  C  CG  . TYR   A 1 72  ? 57.504 1.234   -42.128 1.00 56.73  ?  764  TYR   A CG  1 
ATOM   533  C  CD1 . TYR   A 1 72  ? 58.327 2.363   -41.967 1.00 61.36  ?  764  TYR   A CD1 1 
ATOM   534  C  CD2 . TYR   A 1 72  ? 57.758 0.399   -43.204 1.00 59.51  ?  764  TYR   A CD2 1 
ATOM   535  C  CE1 . TYR   A 1 72  ? 59.358 2.640   -42.868 1.00 58.44  ?  764  TYR   A CE1 1 
ATOM   536  C  CE2 . TYR   A 1 72  ? 58.773 0.679   -44.117 1.00 54.16  ?  764  TYR   A CE2 1 
ATOM   537  C  CZ  . TYR   A 1 72  ? 59.572 1.787   -43.941 1.00 59.23  ?  764  TYR   A CZ  1 
ATOM   538  O  OH  . TYR   A 1 72  ? 60.583 2.039   -44.831 1.00 66.07  ?  764  TYR   A OH  1 
ATOM   539  N  N   . VAL   A 1 73  ? 57.736 1.992   -38.526 1.00 59.63  ?  765  VAL   A N   1 
ATOM   540  C  CA  . VAL   A 1 73  ? 58.751 2.826   -37.840 1.00 64.48  ?  765  VAL   A CA  1 
ATOM   541  C  C   . VAL   A 1 73  ? 59.368 2.031   -36.676 1.00 56.24  ?  765  VAL   A C   1 
ATOM   542  O  O   . VAL   A 1 73  ? 60.587 1.877   -36.569 1.00 57.84  ?  765  VAL   A O   1 
ATOM   543  C  CB  . VAL   A 1 73  ? 58.164 4.151   -37.315 1.00 61.79  ?  765  VAL   A CB  1 
ATOM   544  C  CG1 . VAL   A 1 73  ? 59.246 4.980   -36.623 1.00 74.11  ?  765  VAL   A CG1 1 
ATOM   545  C  CG2 . VAL   A 1 73  ? 57.578 4.972   -38.465 1.00 63.79  ?  765  VAL   A CG2 1 
ATOM   546  N  N   . MET   A 1 74  ? 58.498 1.450   -35.867 1.00 52.82  ?  766  MET   A N   1 
ATOM   547  C  CA  . MET   A 1 74  ? 58.903 0.758   -34.651 1.00 53.43  ?  766  MET   A CA  1 
ATOM   548  C  C   . MET   A 1 74  ? 59.725 -0.500  -34.912 1.00 57.63  ?  766  MET   A C   1 
ATOM   549  O  O   . MET   A 1 74  ? 60.544 -0.888  -34.072 1.00 59.74  ?  766  MET   A O   1 
ATOM   550  C  CB  . MET   A 1 74  ? 57.661 0.482   -33.816 1.00 67.21  ?  766  MET   A CB  1 
ATOM   551  C  CG  . MET   A 1 74  ? 57.897 0.324   -32.362 1.00 64.03  ?  766  MET   A CG  1 
ATOM   552  S  SD  . MET   A 1 74  ? 56.307 0.318   -31.533 1.00 71.31  ?  766  MET   A SD  1 
ATOM   553  C  CE  . MET   A 1 74  ? 56.924 -0.221  -29.938 1.00 86.07  ?  766  MET   A CE  1 
ATOM   554  N  N   . ALA   A 1 75  ? 59.534 -1.111  -36.084 1.00 60.90  ?  767  ALA   A N   1 
ATOM   555  C  CA  . ALA   A 1 75  ? 60.372 -2.228  -36.550 1.00 57.25  ?  767  ALA   A CA  1 
ATOM   556  C  C   . ALA   A 1 75  ? 61.757 -1.827  -37.081 1.00 52.01  ?  767  ALA   A C   1 
ATOM   557  O  O   . ALA   A 1 75  ? 62.632 -2.690  -37.241 1.00 55.16  ?  767  ALA   A O   1 
ATOM   558  C  CB  . ALA   A 1 75  ? 59.623 -3.034  -37.621 1.00 64.44  ?  767  ALA   A CB  1 
ATOM   559  N  N   . SER   A 1 76  ? 61.941 -0.546  -37.397 1.00 52.86  ?  768  SER   A N   1 
ATOM   560  C  CA  . SER   A 1 76  ? 63.158 -0.032  -38.054 1.00 62.36  ?  768  SER   A CA  1 
ATOM   561  C  C   . SER   A 1 76  ? 64.188 0.624   -37.117 1.00 58.43  ?  768  SER   A C   1 
ATOM   562  O  O   . SER   A 1 76  ? 65.221 1.098   -37.582 1.00 68.10  ?  768  SER   A O   1 
ATOM   563  C  CB  . SER   A 1 76  ? 62.749 0.984   -39.112 1.00 70.29  ?  768  SER   A CB  1 
ATOM   564  O  OG  . SER   A 1 76  ? 61.766 0.444   -39.956 1.00 62.23  ?  768  SER   A OG  1 
ATOM   565  N  N   . VAL   A 1 77  ? 63.926 0.592   -35.813 1.00 60.07  ?  769  VAL   A N   1 
ATOM   566  C  CA  . VAL   A 1 77  ? 64.737 1.265   -34.802 1.00 60.19  ?  769  VAL   A CA  1 
ATOM   567  C  C   . VAL   A 1 77  ? 65.408 0.196   -33.943 1.00 63.11  ?  769  VAL   A C   1 
ATOM   568  O  O   . VAL   A 1 77  ? 64.771 -0.792  -33.594 1.00 71.77  ?  769  VAL   A O   1 
ATOM   569  C  CB  . VAL   A 1 77  ? 63.910 2.259   -33.952 1.00 58.78  ?  769  VAL   A CB  1 
ATOM   570  C  CG1 . VAL   A 1 77  ? 63.426 3.419   -34.819 1.00 54.83  ?  769  VAL   A CG1 1 
ATOM   571  C  CG2 . VAL   A 1 77  ? 62.737 1.617   -33.221 1.00 49.72  ?  769  VAL   A CG2 1 
ATOM   572  N  N   . ASP   A 1 78  ? 66.706 0.355   -33.681 1.00 63.80  ?  770  ASP   A N   1 
ATOM   573  C  CA  . ASP   A 1 78  ? 67.445 -0.499  -32.748 1.00 61.59  ?  770  ASP   A CA  1 
ATOM   574  C  C   . ASP   A 1 78  ? 68.392 0.332   -31.868 1.00 54.60  ?  770  ASP   A C   1 
ATOM   575  O  O   . ASP   A 1 78  ? 69.522 0.633   -32.250 1.00 63.06  ?  770  ASP   A O   1 
ATOM   576  C  CB  . ASP   A 1 78  ? 68.199 -1.589  -33.523 1.00 59.05  ?  770  ASP   A CB  1 
ATOM   577  C  CG  . ASP   A 1 78  ? 68.898 -2.605  -32.610 1.00 69.34  ?  770  ASP   A CG  1 
ATOM   578  O  OD1 . ASP   A 1 78  ? 68.388 -2.896  -31.509 1.00 71.18  ?  770  ASP   A OD1 1 
ATOM   579  O  OD2 . ASP   A 1 78  ? 69.959 -3.131  -33.007 1.00 91.01  ?  770  ASP   A OD2 1 
ATOM   580  N  N   . ASN   A 1 79  ? 67.911 0.699   -30.686 1.00 61.28  ?  771  ASN   A N   1 
ATOM   581  C  CA  . ASN   A 1 79  ? 68.685 1.507   -29.752 1.00 49.16  ?  771  ASN   A CA  1 
ATOM   582  C  C   . ASN   A 1 79  ? 68.236 1.200   -28.332 1.00 52.35  ?  771  ASN   A C   1 
ATOM   583  O  O   . ASN   A 1 79  ? 67.036 1.009   -28.134 1.00 50.17  ?  771  ASN   A O   1 
ATOM   584  C  CB  . ASN   A 1 79  ? 68.454 2.978   -30.047 1.00 54.46  ?  771  ASN   A CB  1 
ATOM   585  C  CG  . ASN   A 1 79  ? 69.319 3.891   -29.198 1.00 56.32  ?  771  ASN   A CG  1 
ATOM   586  O  OD1 . ASN   A 1 79  ? 68.879 4.379   -28.159 1.00 53.32  ?  771  ASN   A OD1 1 
ATOM   587  N  ND2 . ASN   A 1 79  ? 70.551 4.092   -29.610 1.00 57.48  ?  771  ASN   A ND2 1 
ATOM   588  N  N   . PRO   A 1 80  ? 69.170 1.226   -27.336 1.00 51.12  ?  772  PRO   A N   1 
ATOM   589  C  CA  . PRO   A 1 80  ? 68.756 0.961   -25.960 1.00 39.81  ?  772  PRO   A CA  1 
ATOM   590  C  C   . PRO   A 1 80  ? 67.745 1.926   -25.336 1.00 44.47  ?  772  PRO   A C   1 
ATOM   591  O  O   . PRO   A 1 80  ? 67.130 1.556   -24.354 1.00 56.14  ?  772  PRO   A O   1 
ATOM   592  C  CB  . PRO   A 1 80  ? 70.070 0.973   -25.179 1.00 49.65  ?  772  PRO   A CB  1 
ATOM   593  C  CG  . PRO   A 1 80  ? 71.105 0.623   -26.197 1.00 49.60  ?  772  PRO   A CG  1 
ATOM   594  C  CD  . PRO   A 1 80  ? 70.649 1.316   -27.429 1.00 57.51  ?  772  PRO   A CD  1 
ATOM   595  N  N   . HIS   A 1 81  ? 67.570 3.120   -25.894 1.00 50.33  ?  773  HIS   A N   1 
ATOM   596  C  CA  . HIS   A 1 81  ? 66.605 4.103   -25.380 1.00 52.88  ?  773  HIS   A CA  1 
ATOM   597  C  C   . HIS   A 1 81  ? 65.433 4.400   -26.295 1.00 48.42  ?  773  HIS   A C   1 
ATOM   598  O  O   . HIS   A 1 81  ? 64.760 5.435   -26.150 1.00 53.42  ?  773  HIS   A O   1 
ATOM   599  C  CB  . HIS   A 1 81  ? 67.383 5.355   -24.984 1.00 60.24  ?  773  HIS   A CB  1 
ATOM   600  C  CG  . HIS   A 1 81  ? 68.508 5.033   -24.060 1.00 54.95  ?  773  HIS   A CG  1 
ATOM   601  N  ND1 . HIS   A 1 81  ? 68.292 4.579   -22.776 1.00 54.19  ?  773  HIS   A ND1 1 
ATOM   602  C  CD2 . HIS   A 1 81  ? 69.842 4.959   -24.270 1.00 50.94  ?  773  HIS   A CD2 1 
ATOM   603  C  CE1 . HIS   A 1 81  ? 69.455 4.304   -22.213 1.00 49.93  ?  773  HIS   A CE1 1 
ATOM   604  N  NE2 . HIS   A 1 81  ? 70.410 4.537   -23.094 1.00 60.61  ?  773  HIS   A NE2 1 
ATOM   605  N  N   . VAL   A 1 82  ? 65.154 3.460   -27.198 1.00 53.89  ?  774  VAL   A N   1 
ATOM   606  C  CA  . VAL   A 1 82  ? 63.954 3.478   -28.030 1.00 55.82  ?  774  VAL   A CA  1 
ATOM   607  C  C   . VAL   A 1 82  ? 63.294 2.092   -27.940 1.00 53.17  ?  774  VAL   A C   1 
ATOM   608  O  O   . VAL   A 1 82  ? 63.978 1.076   -28.046 1.00 48.74  ?  774  VAL   A O   1 
ATOM   609  C  CB  . VAL   A 1 82  ? 64.334 3.828   -29.489 1.00 60.85  ?  774  VAL   A CB  1 
ATOM   610  C  CG1 . VAL   A 1 82  ? 63.124 3.778   -30.389 1.00 58.79  ?  774  VAL   A CG1 1 
ATOM   611  C  CG2 . VAL   A 1 82  ? 64.968 5.220   -29.560 1.00 59.39  ?  774  VAL   A CG2 1 
ATOM   612  N  N   . CYS   A 1 83  ? 61.980 2.058   -27.763 1.00 52.20  ?  775  CYS   A N   1 
ATOM   613  C  CA  . CYS   A 1 83  ? 61.207 0.795   -27.846 1.00 59.50  ?  775  CYS   A CA  1 
ATOM   614  C  C   . CYS   A 1 83  ? 61.154 0.237   -29.275 1.00 58.83  ?  775  CYS   A C   1 
ATOM   615  O  O   . CYS   A 1 83  ? 60.846 0.967   -30.215 1.00 82.46  ?  775  CYS   A O   1 
ATOM   616  C  CB  . CYS   A 1 83  ? 59.779 1.004   -27.347 1.00 63.64  ?  775  CYS   A CB  1 
ATOM   617  S  SG  . CYS   A 1 83  ? 59.730 1.201   -25.564 1.00 86.50  ?  775  CYS   A SG  1 
ATOM   618  N  N   . ARG   A 1 84  ? 61.438 -1.055  -29.412 1.00 59.72  ?  776  ARG   A N   1 
ATOM   619  C  CA  . ARG   A 1 84  ? 61.407 -1.781  -30.702 1.00 69.67  ?  776  ARG   A CA  1 
ATOM   620  C  C   . ARG   A 1 84  ? 60.178 -2.707  -30.756 1.00 57.09  ?  776  ARG   A C   1 
ATOM   621  O  O   . ARG   A 1 84  ? 59.705 -3.229  -29.721 1.00 54.66  ?  776  ARG   A O   1 
ATOM   622  C  CB  . ARG   A 1 84  ? 62.685 -2.626  -30.845 1.00 62.63  ?  776  ARG   A CB  1 
ATOM   623  C  CG  . ARG   A 1 84  ? 62.867 -3.406  -32.142 1.00 82.92  ?  776  ARG   A CG  1 
ATOM   624  C  CD  . ARG   A 1 84  ? 64.223 -4.104  -32.200 1.00 96.57  ?  776  ARG   A CD  1 
ATOM   625  N  NE  . ARG   A 1 84  ? 64.512 -4.916  -30.999 1.00 111.60 ?  776  ARG   A NE  1 
ATOM   626  C  CZ  . ARG   A 1 84  ? 64.174 -6.201  -30.790 1.00 120.46 ?  776  ARG   A CZ  1 
ATOM   627  N  NH1 . ARG   A 1 84  ? 63.502 -6.929  -31.703 1.00 109.92 ?  776  ARG   A NH1 1 
ATOM   628  N  NH2 . ARG   A 1 84  ? 64.518 -6.783  -29.632 1.00 82.76  ?  776  ARG   A NH2 1 
ATOM   629  N  N   . LEU   A 1 85  ? 59.700 -2.916  -31.979 1.00 69.95  ?  777  LEU   A N   1 
ATOM   630  C  CA  . LEU   A 1 85  ? 58.654 -3.877  -32.283 1.00 60.34  ?  777  LEU   A CA  1 
ATOM   631  C  C   . LEU   A 1 85  ? 59.260 -5.277  -32.298 1.00 55.11  ?  777  LEU   A C   1 
ATOM   632  O  O   . LEU   A 1 85  ? 60.182 -5.535  -33.053 1.00 65.12  ?  777  LEU   A O   1 
ATOM   633  C  CB  . LEU   A 1 85  ? 58.037 -3.558  -33.644 1.00 67.81  ?  777  LEU   A CB  1 
ATOM   634  C  CG  . LEU   A 1 85  ? 56.708 -4.260  -33.974 1.00 72.10  ?  777  LEU   A CG  1 
ATOM   635  C  CD1 . LEU   A 1 85  ? 55.525 -3.563  -33.313 1.00 66.99  ?  777  LEU   A CD1 1 
ATOM   636  C  CD2 . LEU   A 1 85  ? 56.513 -4.316  -35.477 1.00 75.23  ?  777  LEU   A CD2 1 
ATOM   637  N  N   . LEU   A 1 86  ? 58.740 -6.164  -31.453 1.00 59.44  ?  778  LEU   A N   1 
ATOM   638  C  CA  . LEU   A 1 86  ? 59.062 -7.591  -31.518 1.00 66.02  ?  778  LEU   A CA  1 
ATOM   639  C  C   . LEU   A 1 86  ? 58.392 -8.268  -32.731 1.00 63.60  ?  778  LEU   A C   1 
ATOM   640  O  O   . LEU   A 1 86  ? 59.019 -9.044  -33.455 1.00 61.37  ?  778  LEU   A O   1 
ATOM   641  C  CB  . LEU   A 1 86  ? 58.670 -8.282  -30.207 1.00 69.96  ?  778  LEU   A CB  1 
ATOM   642  C  CG  . LEU   A 1 86  ? 59.425 -7.735  -28.982 1.00 77.00  ?  778  LEU   A CG  1 
ATOM   643  C  CD1 . LEU   A 1 86  ? 58.867 -8.303  -27.687 1.00 62.94  ?  778  LEU   A CD1 1 
ATOM   644  C  CD2 . LEU   A 1 86  ? 60.918 -8.017  -29.086 1.00 59.96  ?  778  LEU   A CD2 1 
ATOM   645  N  N   . GLY   A 1 87  ? 57.132 -7.934  -32.951 1.00 51.26  ?  779  GLY   A N   1 
ATOM   646  C  CA  . GLY   A 1 87  ? 56.382 -8.441  -34.083 1.00 65.75  ?  779  GLY   A CA  1 
ATOM   647  C  C   . GLY   A 1 87  ? 54.970 -7.897  -34.155 1.00 63.29  ?  779  GLY   A C   1 
ATOM   648  O  O   . GLY   A 1 87  ? 54.570 -7.056  -33.331 1.00 59.02  ?  779  GLY   A O   1 
ATOM   649  N  N   . ILE   A 1 88  ? 54.241 -8.362  -35.171 1.00 74.90  ?  780  ILE   A N   1 
ATOM   650  C  CA  . ILE   A 1 88  ? 52.796 -8.141  -35.286 1.00 67.44  ?  780  ILE   A CA  1 
ATOM   651  C  C   . ILE   A 1 88  ? 52.083 -9.494  -35.258 1.00 69.43  ?  780  ILE   A C   1 
ATOM   652  O  O   . ILE   A 1 88  ? 52.651 -10.528 -35.662 1.00 65.83  ?  780  ILE   A O   1 
ATOM   653  C  CB  . ILE   A 1 88  ? 52.408 -7.314  -36.542 1.00 78.22  ?  780  ILE   A CB  1 
ATOM   654  C  CG1 . ILE   A 1 88  ? 52.884 -7.962  -37.852 1.00 76.16  ?  780  ILE   A CG1 1 
ATOM   655  C  CG2 . ILE   A 1 88  ? 52.979 -5.908  -36.438 1.00 77.30  ?  780  ILE   A CG2 1 
ATOM   656  C  CD1 . ILE   A 1 88  ? 52.265 -7.330  -39.082 1.00 86.58  ?  780  ILE   A CD1 1 
ATOM   657  N  N   . CYS   A 1 89  ? 50.855 -9.480  -34.746 1.00 65.39  ?  781  CYS   A N   1 
ATOM   658  C  CA  . CYS   A 1 89  ? 49.939 -10.617 -34.839 1.00 98.00  ?  781  CYS   A CA  1 
ATOM   659  C  C   . CYS   A 1 89  ? 48.732 -10.181 -35.689 1.00 67.64  ?  781  CYS   A C   1 
ATOM   660  O  O   . CYS   A 1 89  ? 48.116 -9.131  -35.407 1.00 70.39  ?  781  CYS   A O   1 
ATOM   661  C  CB  . CYS   A 1 89  ? 49.511 -11.065 -33.441 1.00 93.17  ?  781  CYS   A CB  1 
ATOM   662  S  SG  . CYS   A 1 89  ? 48.744 -12.696 -33.442 1.00 108.62 ?  781  CYS   A SG  1 
ATOM   663  N  N   . LEU   A 1 90  ? 48.400 -10.979 -36.713 1.00 71.81  ?  782  LEU   A N   1 
ATOM   664  C  CA  . LEU   A 1 90  ? 47.351 -10.624 -37.698 1.00 86.77  ?  782  LEU   A CA  1 
ATOM   665  C  C   . LEU   A 1 90  ? 45.931 -11.127 -37.354 1.00 76.05  ?  782  LEU   A C   1 
ATOM   666  O  O   . LEU   A 1 90  ? 45.350 -11.955 -38.066 1.00 96.46  ?  782  LEU   A O   1 
ATOM   667  C  CB  . LEU   A 1 90  ? 47.773 -11.078 -39.104 1.00 71.45  ?  782  LEU   A CB  1 
ATOM   668  C  CG  . LEU   A 1 90  ? 49.084 -10.536 -39.667 1.00 73.74  ?  782  LEU   A CG  1 
ATOM   669  C  CD1 . LEU   A 1 90  ? 49.260 -11.117 -41.057 1.00 97.25  ?  782  LEU   A CD1 1 
ATOM   670  C  CD2 . LEU   A 1 90  ? 49.132 -9.014  -39.725 1.00 72.02  ?  782  LEU   A CD2 1 
ATOM   671  N  N   . THR   A 1 91  ? 45.389 -10.589 -36.262 1.00 105.68 ?  783  THR   A N   1 
ATOM   672  C  CA  . THR   A 1 91  ? 43.959 -10.682 -35.936 1.00 138.71 ?  783  THR   A CA  1 
ATOM   673  C  C   . THR   A 1 91  ? 43.231 -9.584  -36.714 1.00 118.38 ?  783  THR   A C   1 
ATOM   674  O  O   . THR   A 1 91  ? 43.883 -8.718  -37.303 1.00 116.22 ?  783  THR   A O   1 
ATOM   675  C  CB  . THR   A 1 91  ? 43.705 -10.521 -34.418 1.00 139.54 ?  783  THR   A CB  1 
ATOM   676  O  OG1 . THR   A 1 91  ? 44.125 -9.223  -33.981 1.00 88.69  ?  783  THR   A OG1 1 
ATOM   677  C  CG2 . THR   A 1 91  ? 44.448 -11.595 -33.628 1.00 120.00 ?  783  THR   A CG2 1 
ATOM   678  N  N   . SER   A 1 92  ? 41.895 -9.615  -36.687 1.00 88.41  ?  784  SER   A N   1 
ATOM   679  C  CA  . SER   A 1 92  ? 41.034 -8.723  -37.507 1.00 103.93 ?  784  SER   A CA  1 
ATOM   680  C  C   . SER   A 1 92  ? 41.406 -7.215  -37.473 1.00 99.90  ?  784  SER   A C   1 
ATOM   681  O  O   . SER   A 1 92  ? 41.396 -6.548  -38.514 1.00 123.28 ?  784  SER   A O   1 
ATOM   682  C  CB  . SER   A 1 92  ? 39.554 -8.914  -37.135 1.00 112.77 ?  784  SER   A CB  1 
ATOM   683  O  OG  . SER   A 1 92  ? 38.703 -8.370  -38.128 1.00 128.04 ?  784  SER   A OG  1 
ATOM   684  N  N   . THR   A 1 93  ? 41.702 -6.705  -36.276 1.00 133.22 ?  785  THR   A N   1 
ATOM   685  C  CA  . THR   A 1 93  ? 42.492 -5.471  -36.079 1.00 119.01 ?  785  THR   A CA  1 
ATOM   686  C  C   . THR   A 1 93  ? 43.896 -5.948  -35.705 1.00 134.40 ?  785  THR   A C   1 
ATOM   687  O  O   . THR   A 1 93  ? 44.041 -6.907  -34.929 1.00 104.39 ?  785  THR   A O   1 
ATOM   688  C  CB  . THR   A 1 93  ? 41.915 -4.562  -34.964 1.00 127.82 ?  785  THR   A CB  1 
ATOM   689  O  OG1 . THR   A 1 93  ? 40.553 -4.230  -35.268 1.00 173.47 ?  785  THR   A OG1 1 
ATOM   690  C  CG2 . THR   A 1 93  ? 42.722 -3.245  -34.809 1.00 121.65 ?  785  THR   A CG2 1 
ATOM   691  N  N   . VAL   A 1 94  ? 44.920 -5.282  -36.247 1.00 99.06  ?  786  VAL   A N   1 
ATOM   692  C  CA  . VAL   A 1 94  ? 46.317 -5.727  -36.079 1.00 102.83 ?  786  VAL   A CA  1 
ATOM   693  C  C   . VAL   A 1 94  ? 46.805 -5.409  -34.654 1.00 94.37  ?  786  VAL   A C   1 
ATOM   694  O  O   . VAL   A 1 94  ? 46.565 -4.300  -34.143 1.00 83.35  ?  786  VAL   A O   1 
ATOM   695  C  CB  . VAL   A 1 94  ? 47.257 -5.115  -37.147 1.00 87.60  ?  786  VAL   A CB  1 
ATOM   696  C  CG1 . VAL   A 1 94  ? 48.708 -5.558  -36.948 1.00 85.78  ?  786  VAL   A CG1 1 
ATOM   697  C  CG2 . VAL   A 1 94  ? 46.802 -5.540  -38.535 1.00 106.36 ?  786  VAL   A CG2 1 
ATOM   698  N  N   . GLN   A 1 95  ? 47.476 -6.396  -34.043 1.00 82.50  ?  787  GLN   A N   1 
ATOM   699  C  CA  . GLN   A 1 95  ? 48.080 -6.274  -32.710 1.00 88.98  ?  787  GLN   A CA  1 
ATOM   700  C  C   . GLN   A 1 95  ? 49.573 -5.965  -32.862 1.00 74.94  ?  787  GLN   A C   1 
ATOM   701  O  O   . GLN   A 1 95  ? 50.273 -6.712  -33.555 1.00 72.66  ?  787  GLN   A O   1 
ATOM   702  C  CB  . GLN   A 1 95  ? 47.900 -7.574  -31.910 1.00 94.25  ?  787  GLN   A CB  1 
ATOM   703  C  CG  . GLN   A 1 95  ? 46.484 -8.145  -31.922 1.00 111.13 ?  787  GLN   A CG  1 
ATOM   704  C  CD  . GLN   A 1 95  ? 46.171 -9.051  -30.723 1.00 92.86  ?  787  GLN   A CD  1 
ATOM   705  O  OE1 . GLN   A 1 95  ? 46.676 -10.178 -30.620 1.00 93.41  ?  787  GLN   A OE1 1 
ATOM   706  N  NE2 . GLN   A 1 95  ? 45.330 -8.563  -29.813 1.00 90.90  ?  787  GLN   A NE2 1 
ATOM   707  N  N   . LEU   A 1 96  ? 50.048 -4.878  -32.239 1.00 65.27  ?  788  LEU   A N   1 
ATOM   708  C  CA  . LEU   A 1 96  ? 51.499 -4.589  -32.141 1.00 66.55  ?  788  LEU   A CA  1 
ATOM   709  C  C   . LEU   A 1 96  ? 52.076 -5.142  -30.834 1.00 79.65  ?  788  LEU   A C   1 
ATOM   710  O  O   . LEU   A 1 96  ? 51.530 -4.860  -29.768 1.00 68.68  ?  788  LEU   A O   1 
ATOM   711  C  CB  . LEU   A 1 96  ? 51.773 -3.091  -32.232 1.00 71.59  ?  788  LEU   A CB  1 
ATOM   712  C  CG  . LEU   A 1 96  ? 51.173 -2.337  -33.425 1.00 76.40  ?  788  LEU   A CG  1 
ATOM   713  C  CD1 . LEU   A 1 96  ? 51.507 -0.856  -33.360 1.00 77.32  ?  788  LEU   A CD1 1 
ATOM   714  C  CD2 . LEU   A 1 96  ? 51.622 -2.931  -34.749 1.00 85.08  ?  788  LEU   A CD2 1 
ATOM   715  N  N   . ILE   A 1 97  ? 53.170 -5.912  -30.928 1.00 65.74  ?  789  ILE   A N   1 
ATOM   716  C  CA  . ILE   A 1 97  ? 53.818 -6.551  -29.770 1.00 64.48  ?  789  ILE   A CA  1 
ATOM   717  C  C   . ILE   A 1 97  ? 55.199 -5.943  -29.508 1.00 81.59  ?  789  ILE   A C   1 
ATOM   718  O  O   . ILE   A 1 97  ? 56.077 -5.929  -30.384 1.00 67.80  ?  789  ILE   A O   1 
ATOM   719  C  CB  . ILE   A 1 97  ? 53.888 -8.084  -29.912 1.00 71.56  ?  789  ILE   A CB  1 
ATOM   720  C  CG1 . ILE   A 1 97  ? 52.449 -8.656  -29.933 1.00 82.14  ?  789  ILE   A CG1 1 
ATOM   721  C  CG2 . ILE   A 1 97  ? 54.694 -8.739  -28.775 1.00 77.70  ?  789  ILE   A CG2 1 
ATOM   722  C  CD1 . ILE   A 1 97  ? 51.856 -8.808  -31.311 1.00 77.84  ?  789  ILE   A CD1 1 
ATOM   723  N  N   . THR   A 1 98  ? 55.365 -5.455  -28.278 1.00 64.84  ?  790  THR   A N   1 
ATOM   724  C  CA  . THR   A 1 98  ? 56.627 -4.950  -27.792 1.00 65.00  ?  790  THR   A CA  1 
ATOM   725  C  C   . THR   A 1 98  ? 56.981 -5.543  -26.420 1.00 56.64  ?  790  THR   A C   1 
ATOM   726  O  O   . THR   A 1 98  ? 56.212 -6.254  -25.807 1.00 62.80  ?  790  THR   A O   1 
ATOM   727  C  CB  . THR   A 1 98  ? 56.587 -3.407  -27.757 1.00 70.92  ?  790  THR   A CB  1 
ATOM   728  O  OG1 . THR   A 1 98  ? 57.924 -2.878  -27.720 1.00 76.91  ?  790  THR   A OG1 1 
ATOM   729  C  CG2 . THR   A 1 98  ? 55.759 -2.892  -26.569 1.00 68.98  ?  790  THR   A CG2 1 
ATOM   730  N  N   . GLN   A 1 99  ? 58.179 -5.210  -25.979 1.00 57.39  ?  791  GLN   A N   1 
ATOM   731  C  CA  . GLN   A 1 99  ? 58.716 -5.526  -24.664 1.00 53.28  ?  791  GLN   A CA  1 
ATOM   732  C  C   . GLN   A 1 99  ? 57.851 -4.930  -23.571 1.00 54.38  ?  791  GLN   A C   1 
ATOM   733  O  O   . GLN   A 1 99  ? 57.453 -3.767  -23.670 1.00 54.20  ?  791  GLN   A O   1 
ATOM   734  C  CB  . GLN   A 1 99  ? 60.116 -4.921  -24.592 1.00 58.94  ?  791  GLN   A CB  1 
ATOM   735  C  CG  . GLN   A 1 99  ? 60.833 -4.942  -23.269 1.00 78.62  ?  791  GLN   A CG  1 
ATOM   736  C  CD  . GLN   A 1 99  ? 62.206 -4.304  -23.367 1.00 87.01  ?  791  GLN   A CD  1 
ATOM   737  O  OE1 . GLN   A 1 99  ? 62.452 -3.430  -24.212 1.00 79.74  ?  791  GLN   A OE1 1 
ATOM   738  N  NE2 . GLN   A 1 99  ? 63.103 -4.715  -22.483 1.00 73.31  ?  791  GLN   A NE2 1 
ATOM   739  N  N   . LEU   A 1 100 ? 57.586 -5.718  -22.524 1.00 56.28  ?  792  LEU   A N   1 
ATOM   740  C  CA  . LEU   A 1 100 ? 56.907 -5.206  -21.333 1.00 60.92  ?  792  LEU   A CA  1 
ATOM   741  C  C   . LEU   A 1 100 ? 57.848 -4.238  -20.592 1.00 53.34  ?  792  LEU   A C   1 
ATOM   742  O  O   . LEU   A 1 100 ? 59.019 -4.567  -20.346 1.00 56.47  ?  792  LEU   A O   1 
ATOM   743  C  CB  . LEU   A 1 100 ? 56.498 -6.342  -20.387 1.00 58.25  ?  792  LEU   A CB  1 
ATOM   744  C  CG  . LEU   A 1 100 ? 55.676 -5.931  -19.152 1.00 54.70  ?  792  LEU   A CG  1 
ATOM   745  C  CD1 . LEU   A 1 100 ? 54.327 -5.348  -19.534 1.00 61.87  ?  792  LEU   A CD1 1 
ATOM   746  C  CD2 . LEU   A 1 100 ? 55.495 -7.122  -18.247 1.00 65.55  ?  792  LEU   A CD2 1 
ATOM   747  N  N   . MET   A 1 101 ? 57.332 -3.058  -20.275 1.00 52.68  ?  793  MET   A N   1 
ATOM   748  C  CA  . MET   A 1 101 ? 58.043 -2.063  -19.463 1.00 60.46  ?  793  MET   A CA  1 
ATOM   749  C  C   . MET   A 1 101 ? 57.354 -2.009  -18.086 1.00 48.43  ?  793  MET   A C   1 
ATOM   750  O  O   . MET   A 1 101 ? 56.434 -1.204  -17.901 1.00 53.66  ?  793  MET   A O   1 
ATOM   751  C  CB  . MET   A 1 101 ? 58.026 -0.715  -20.201 1.00 67.57  ?  793  MET   A CB  1 
ATOM   752  C  CG  . MET   A 1 101 ? 58.653 -0.755  -21.598 1.00 60.48  ?  793  MET   A CG  1 
ATOM   753  S  SD  . MET   A 1 101 ? 60.425 -1.115  -21.596 1.00 62.29  ?  793  MET   A SD  1 
ATOM   754  C  CE  . MET   A 1 101 ? 61.024 0.574   -21.563 1.00 76.20  ?  793  MET   A CE  1 
ATOM   755  N  N   . PRO   A 1 102 ? 57.785 -2.865  -17.120 1.00 59.83  ?  794  PRO   A N   1 
ATOM   756  C  CA  . PRO   A 1 102 ? 56.983 -3.120  -15.884 1.00 59.38  ?  794  PRO   A CA  1 
ATOM   757  C  C   . PRO   A 1 102 ? 56.578 -1.901  -15.049 1.00 67.34  ?  794  PRO   A C   1 
ATOM   758  O  O   . PRO   A 1 102 ? 55.533 -1.931  -14.402 1.00 71.94  ?  794  PRO   A O   1 
ATOM   759  C  CB  . PRO   A 1 102 ? 57.892 -4.034  -15.044 1.00 67.95  ?  794  PRO   A CB  1 
ATOM   760  C  CG  . PRO   A 1 102 ? 58.927 -4.570  -15.976 1.00 67.23  ?  794  PRO   A CG  1 
ATOM   761  C  CD  . PRO   A 1 102 ? 59.092 -3.567  -17.066 1.00 58.48  ?  794  PRO   A CD  1 
ATOM   762  N  N   . PHE   A 1 103 ? 57.393 -0.843  -15.085 1.00 69.79  ?  795  PHE   A N   1 
ATOM   763  C  CA  . PHE   A 1 103 ? 57.144 0.384   -14.307 1.00 60.92  ?  795  PHE   A CA  1 
ATOM   764  C  C   . PHE   A 1 103 ? 56.254 1.442   -15.003 1.00 62.25  ?  795  PHE   A C   1 
ATOM   765  O  O   . PHE   A 1 103 ? 55.971 2.486   -14.406 1.00 63.73  ?  795  PHE   A O   1 
ATOM   766  C  CB  . PHE   A 1 103 ? 58.479 0.950   -13.840 1.00 55.37  ?  795  PHE   A CB  1 
ATOM   767  C  CG  . PHE   A 1 103 ? 59.228 0.022   -12.913 1.00 54.47  ?  795  PHE   A CG  1 
ATOM   768  C  CD1 . PHE   A 1 103 ? 60.083 -0.951  -13.424 1.00 56.06  ?  795  PHE   A CD1 1 
ATOM   769  C  CD2 . PHE   A 1 103 ? 59.065 0.109   -11.523 1.00 64.73  ?  795  PHE   A CD2 1 
ATOM   770  C  CE1 . PHE   A 1 103 ? 60.769 -1.834  -12.581 1.00 65.01  ?  795  PHE   A CE1 1 
ATOM   771  C  CE2 . PHE   A 1 103 ? 59.754 -0.754  -10.672 1.00 62.18  ?  795  PHE   A CE2 1 
ATOM   772  C  CZ  . PHE   A 1 103 ? 60.610 -1.730  -11.199 1.00 55.83  ?  795  PHE   A CZ  1 
ATOM   773  N  N   . GLY   A 1 104 ? 55.779 1.161   -16.224 1.00 58.81  ?  796  GLY   A N   1 
ATOM   774  C  CA  . GLY   A 1 104 ? 54.807 2.019   -16.912 1.00 60.29  ?  796  GLY   A CA  1 
ATOM   775  C  C   . GLY   A 1 104 ? 55.445 3.237   -17.553 1.00 57.68  ?  796  GLY   A C   1 
ATOM   776  O  O   . GLY   A 1 104 ? 56.652 3.239   -17.838 1.00 56.99  ?  796  GLY   A O   1 
ATOM   777  N  N   . CYS   A 1 105 ? 54.619 4.254   -17.805 1.00 59.66  ?  797  CYS   A N   1 
ATOM   778  C  CA  . CYS   A 1 105 ? 55.091 5.509   -18.378 1.00 65.99  ?  797  CYS   A CA  1 
ATOM   779  C  C   . CYS   A 1 105 ? 55.725 6.386   -17.307 1.00 62.57  ?  797  CYS   A C   1 
ATOM   780  O  O   . CYS   A 1 105 ? 55.395 6.285   -16.113 1.00 65.36  ?  797  CYS   A O   1 
ATOM   781  C  CB  . CYS   A 1 105 ? 53.987 6.253   -19.138 1.00 62.64  ?  797  CYS   A CB  1 
ATOM   782  S  SG  . CYS   A 1 105 ? 52.839 7.239   -18.178 1.00 83.24  ?  797  CYS   A SG  1 
ATOM   783  N  N   . LEU   A 1 106 ? 56.624 7.252   -17.768 1.00 60.53  ?  798  LEU   A N   1 
ATOM   784  C  CA  . LEU   A 1 106 ? 57.477 8.046   -16.895 1.00 66.70  ?  798  LEU   A CA  1 
ATOM   785  C  C   . LEU   A 1 106 ? 56.695 9.168   -16.213 1.00 60.64  ?  798  LEU   A C   1 
ATOM   786  O  O   . LEU   A 1 106 ? 56.969 9.471   -15.060 1.00 58.58  ?  798  LEU   A O   1 
ATOM   787  C  CB  . LEU   A 1 106 ? 58.698 8.593   -17.656 1.00 55.35  ?  798  LEU   A CB  1 
ATOM   788  C  CG  . LEU   A 1 106 ? 59.795 9.311   -16.844 1.00 59.19  ?  798  LEU   A CG  1 
ATOM   789  C  CD1 . LEU   A 1 106 ? 60.309 8.492   -15.662 1.00 52.25  ?  798  LEU   A CD1 1 
ATOM   790  C  CD2 . LEU   A 1 106 ? 60.962 9.680   -17.751 1.00 59.16  ?  798  LEU   A CD2 1 
ATOM   791  N  N   . LEU   A 1 107 ? 55.710 9.742   -16.911 1.00 53.98  ?  799  LEU   A N   1 
ATOM   792  C  CA  . LEU   A 1 107 ? 54.786 10.728  -16.328 1.00 63.74  ?  799  LEU   A CA  1 
ATOM   793  C  C   . LEU   A 1 107 ? 54.084 10.223  -15.070 1.00 64.92  ?  799  LEU   A C   1 
ATOM   794  O  O   . LEU   A 1 107 ? 54.095 10.898  -14.060 1.00 66.53  ?  799  LEU   A O   1 
ATOM   795  C  CB  . LEU   A 1 107 ? 53.739 11.195  -17.350 1.00 58.89  ?  799  LEU   A CB  1 
ATOM   796  C  CG  . LEU   A 1 107 ? 52.754 12.292  -16.923 1.00 72.88  ?  799  LEU   A CG  1 
ATOM   797  C  CD1 . LEU   A 1 107 ? 53.495 13.527  -16.428 1.00 63.10  ?  799  LEU   A CD1 1 
ATOM   798  C  CD2 . LEU   A 1 107 ? 51.829 12.661  -18.078 1.00 61.02  ?  799  LEU   A CD2 1 
ATOM   799  N  N   . ASP   A 1 108 ? 53.506 9.032   -15.138 1.00 56.71  ?  800  ASP   A N   1 
ATOM   800  C  CA  . ASP   A 1 108 ? 52.865 8.423   -13.968 1.00 57.89  ?  800  ASP   A CA  1 
ATOM   801  C  C   . ASP   A 1 108 ? 53.885 8.072   -12.892 1.00 59.09  ?  800  ASP   A C   1 
ATOM   802  O  O   . ASP   A 1 108 ? 53.597 8.218   -11.715 1.00 63.93  ?  800  ASP   A O   1 
ATOM   803  C  CB  . ASP   A 1 108 ? 52.048 7.171   -14.350 1.00 69.79  ?  800  ASP   A CB  1 
ATOM   804  C  CG  . ASP   A 1 108 ? 50.879 7.480   -15.311 1.00 90.37  ?  800  ASP   A CG  1 
ATOM   805  O  OD1 . ASP   A 1 108 ? 50.382 8.630   -15.330 1.00 79.35  ?  800  ASP   A OD1 1 
ATOM   806  O  OD2 . ASP   A 1 108 ? 50.462 6.559   -16.060 1.00 91.59  ?  800  ASP   A OD2 1 
ATOM   807  N  N   . TYR   A 1 109 ? 55.070 7.623   -13.300 1.00 60.44  ?  801  TYR   A N   1 
ATOM   808  C  CA  . TYR   A 1 109 ? 56.116 7.246   -12.356 1.00 60.46  ?  801  TYR   A CA  1 
ATOM   809  C  C   . TYR   A 1 109 ? 56.592 8.420   -11.485 1.00 59.01  ?  801  TYR   A C   1 
ATOM   810  O  O   . TYR   A 1 109 ? 56.752 8.247   -10.289 1.00 71.87  ?  801  TYR   A O   1 
ATOM   811  C  CB  . TYR   A 1 109 ? 57.303 6.621   -13.084 1.00 57.72  ?  801  TYR   A CB  1 
ATOM   812  C  CG  . TYR   A 1 109 ? 58.305 6.012   -12.139 1.00 56.73  ?  801  TYR   A CG  1 
ATOM   813  C  CD1 . TYR   A 1 109 ? 58.152 4.707   -11.691 1.00 59.54  ?  801  TYR   A CD1 1 
ATOM   814  C  CD2 . TYR   A 1 109 ? 59.399 6.747   -11.672 1.00 58.07  ?  801  TYR   A CD2 1 
ATOM   815  C  CE1 . TYR   A 1 109 ? 59.066 4.132   -10.816 1.00 67.70  ?  801  TYR   A CE1 1 
ATOM   816  C  CE2 . TYR   A 1 109 ? 60.321 6.181   -10.791 1.00 61.83  ?  801  TYR   A CE2 1 
ATOM   817  C  CZ  . TYR   A 1 109 ? 60.147 4.875   -10.367 1.00 65.95  ?  801  TYR   A CZ  1 
ATOM   818  O  OH  . TYR   A 1 109 ? 61.035 4.302   -9.502  1.00 73.53  ?  801  TYR   A OH  1 
ATOM   819  N  N   . VAL   A 1 110 ? 56.828 9.581   -12.106 1.00 62.38  ?  802  VAL   A N   1 
ATOM   820  C  CA  . VAL   A 1 110 ? 57.248 10.779  -11.382 1.00 65.49  ?  802  VAL   A CA  1 
ATOM   821  C  C   . VAL   A 1 110 ? 56.136 11.347  -10.506 1.00 75.35  ?  802  VAL   A C   1 
ATOM   822  O  O   . VAL   A 1 110 ? 56.432 11.927  -9.471  1.00 66.29  ?  802  VAL   A O   1 
ATOM   823  C  CB  . VAL   A 1 110 ? 57.891 11.895  -12.264 1.00 51.72  ?  802  VAL   A CB  1 
ATOM   824  C  CG1 . VAL   A 1 110 ? 59.106 11.362  -12.989 1.00 56.45  ?  802  VAL   A CG1 1 
ATOM   825  C  CG2 . VAL   A 1 110 ? 56.923 12.568  -13.229 1.00 64.05  ?  802  VAL   A CG2 1 
ATOM   826  N  N   . ARG   A 1 111 ? 54.882 11.185  -10.934 1.00 71.94  ?  803  ARG   A N   1 
ATOM   827  C  CA  . ARG   A 1 111 ? 53.718 11.553  -10.125 1.00 66.60  ?  803  ARG   A CA  1 
ATOM   828  C  C   . ARG   A 1 111 ? 53.545 10.690  -8.868  1.00 76.43  ?  803  ARG   A C   1 
ATOM   829  O  O   . ARG   A 1 111 ? 53.344 11.238  -7.783  1.00 80.20  ?  803  ARG   A O   1 
ATOM   830  C  CB  . ARG   A 1 111 ? 52.447 11.529  -10.962 1.00 66.41  ?  803  ARG   A CB  1 
ATOM   831  C  CG  . ARG   A 1 111 ? 52.335 12.731  -11.869 1.00 60.50  ?  803  ARG   A CG  1 
ATOM   832  C  CD  . ARG   A 1 111 ? 51.142 12.602  -12.803 1.00 63.19  ?  803  ARG   A CD  1 
ATOM   833  N  NE  . ARG   A 1 111 ? 50.997 13.773  -13.671 1.00 64.78  ?  803  ARG   A NE  1 
ATOM   834  C  CZ  . ARG   A 1 111 ? 50.142 13.894  -14.695 1.00 63.51  ?  803  ARG   A CZ  1 
ATOM   835  N  NH1 . ARG   A 1 111 ? 49.324 12.896  -15.051 1.00 83.38  ?  803  ARG   A NH1 1 
ATOM   836  N  NH2 . ARG   A 1 111 ? 50.115 15.036  -15.393 1.00 62.11  ?  803  ARG   A NH2 1 
ATOM   837  N  N   . GLU   A 1 112 ? 53.625 9.366   -9.021  1.00 70.05  ?  804  GLU   A N   1 
ATOM   838  C  CA  . GLU   A 1 112 ? 53.485 8.433   -7.886  1.00 70.96  ?  804  GLU   A CA  1 
ATOM   839  C  C   . GLU   A 1 112 ? 54.662 8.451   -6.906  1.00 69.38  ?  804  GLU   A C   1 
ATOM   840  O  O   . GLU   A 1 112 ? 54.460 8.102   -5.743  1.00 101.65 ?  804  GLU   A O   1 
ATOM   841  C  CB  . GLU   A 1 112 ? 53.237 6.954   -8.309  1.00 75.42  ?  804  GLU   A CB  1 
ATOM   842  C  CG  . GLU   A 1 112 ? 52.103 6.564   -9.295  1.00 104.44 ?  804  GLU   A CG  1 
ATOM   843  C  CD  . GLU   A 1 112 ? 50.968 7.572   -9.544  1.00 144.48 ?  804  GLU   A CD  1 
ATOM   844  O  OE1 . GLU   A 1 112 ? 50.423 8.157   -8.579  1.00 125.13 ?  804  GLU   A OE1 1 
ATOM   845  O  OE2 . GLU   A 1 112 ? 50.572 7.737   -10.737 1.00 92.43  ?  804  GLU   A OE2 1 
ATOM   846  N  N   . HIS   A 1 113 ? 55.870 8.807   -7.367  1.00 77.41  ?  805  HIS   A N   1 
ATOM   847  C  CA  . HIS   A 1 113 ? 57.096 8.760   -6.543  1.00 64.32  ?  805  HIS   A CA  1 
ATOM   848  C  C   . HIS   A 1 113 ? 57.799 10.126  -6.334  1.00 58.04  ?  805  HIS   A C   1 
ATOM   849  O  O   . HIS   A 1 113 ? 58.998 10.139  -6.016  1.00 73.76  ?  805  HIS   A O   1 
ATOM   850  C  CB  . HIS   A 1 113 ? 58.092 7.721   -7.101  1.00 66.96  ?  805  HIS   A CB  1 
ATOM   851  C  CG  . HIS   A 1 113 ? 57.560 6.328   -7.185  1.00 87.25  ?  805  HIS   A CG  1 
ATOM   852  N  ND1 . HIS   A 1 113 ? 56.998 5.815   -8.335  1.00 102.29 ?  805  HIS   A ND1 1 
ATOM   853  C  CD2 . HIS   A 1 113 ? 57.548 5.323   -6.279  1.00 99.27  ?  805  HIS   A CD2 1 
ATOM   854  C  CE1 . HIS   A 1 113 ? 56.640 4.560   -8.126  1.00 100.30 ?  805  HIS   A CE1 1 
ATOM   855  N  NE2 . HIS   A 1 113 ? 56.961 4.238   -6.885  1.00 91.08  ?  805  HIS   A NE2 1 
ATOM   856  N  N   . LYS   A 1 114 ? 57.063 11.246  -6.449  1.00 56.89  ?  806  LYS   A N   1 
ATOM   857  C  CA  . LYS   A 1 114 ? 57.540 12.636  -6.107  1.00 72.50  ?  806  LYS   A CA  1 
ATOM   858  C  C   . LYS   A 1 114 ? 58.577 12.722  -4.967  1.00 82.34  ?  806  LYS   A C   1 
ATOM   859  O  O   . LYS   A 1 114 ? 59.641 13.329  -5.110  1.00 125.61 ?  806  LYS   A O   1 
ATOM   860  C  CB  . LYS   A 1 114 ? 56.377 13.571  -5.663  1.00 69.95  ?  806  LYS   A CB  1 
ATOM   861  C  CG  . LYS   A 1 114 ? 55.143 13.675  -6.542  1.00 84.91  ?  806  LYS   A CG  1 
ATOM   862  C  CD  . LYS   A 1 114 ? 54.379 14.925  -6.449  0.00 81.87  ?  806  LYS   A CD  1 
ATOM   863  C  CE  . LYS   A 1 114 ? 53.149 14.897  -7.343  0.00 82.03  ?  806  LYS   A CE  1 
ATOM   864  N  NZ  . LYS   A 1 114 ? 52.365 16.160  -7.279  0.00 82.32  ?  806  LYS   A NZ  1 
ATOM   865  N  N   . ASP   A 1 115 ? 58.230 12.088  -3.848  1.00 103.37 ?  807  ASP   A N   1 
ATOM   866  C  CA  . ASP   A 1 115 ? 58.966 12.189  -2.577  1.00 113.99 ?  807  ASP   A CA  1 
ATOM   867  C  C   . ASP   A 1 115 ? 60.180 11.239  -2.460  1.00 92.00  ?  807  ASP   A C   1 
ATOM   868  O  O   . ASP   A 1 115 ? 60.946 11.358  -1.503  1.00 94.46  ?  807  ASP   A O   1 
ATOM   869  C  CB  . ASP   A 1 115 ? 57.993 11.975  -1.393  1.00 97.08  ?  807  ASP   A CB  1 
ATOM   870  C  CG  . ASP   A 1 115 ? 56.760 12.905  -1.454  1.00 121.06 ?  807  ASP   A CG  1 
ATOM   871  O  OD1 . ASP   A 1 115 ? 56.916 14.126  -1.701  1.00 98.38  ?  807  ASP   A OD1 1 
ATOM   872  O  OD2 . ASP   A 1 115 ? 55.627 12.406  -1.277  1.00 104.29 ?  807  ASP   A OD2 1 
ATOM   873  N  N   . ASN   A 1 116 ? 60.348 10.321  -3.419  1.00 79.95  ?  808  ASN   A N   1 
ATOM   874  C  CA  . ASN   A 1 116 ? 61.451 9.349   -3.462  1.00 75.71  ?  808  ASN   A CA  1 
ATOM   875  C  C   . ASN   A 1 116 ? 62.365 9.470   -4.701  1.00 85.12  ?  808  ASN   A C   1 
ATOM   876  O  O   . ASN   A 1 116 ? 63.226 8.603   -4.903  1.00 72.05  ?  808  ASN   A O   1 
ATOM   877  C  CB  . ASN   A 1 116 ? 60.867 7.920   -3.379  1.00 125.07 ?  808  ASN   A CB  1 
ATOM   878  C  CG  . ASN   A 1 116 ? 60.761 7.411   -1.956  1.00 122.81 ?  808  ASN   A CG  1 
ATOM   879  O  OD1 . ASN   A 1 116 ? 61.759 7.372   -1.233  1.00 124.55 ?  808  ASN   A OD1 1 
ATOM   880  N  ND2 . ASN   A 1 116 ? 59.565 6.984   -1.552  1.00 124.93 ?  808  ASN   A ND2 1 
ATOM   881  N  N   . ILE   A 1 117 ? 62.229 10.536  -5.499  1.00 70.64  ?  809  ILE   A N   1 
ATOM   882  C  CA  . ILE   A 1 117 ? 63.063 10.705  -6.703  1.00 82.38  ?  809  ILE   A CA  1 
ATOM   883  C  C   . ILE   A 1 117 ? 64.172 11.740  -6.441  1.00 64.13  ?  809  ILE   A C   1 
ATOM   884  O  O   . ILE   A 1 117 ? 63.910 12.933  -6.261  1.00 60.08  ?  809  ILE   A O   1 
ATOM   885  C  CB  . ILE   A 1 117 ? 62.207 11.049  -7.939  1.00 71.38  ?  809  ILE   A CB  1 
ATOM   886  C  CG1 . ILE   A 1 117 ? 61.332 9.843   -8.323  1.00 69.39  ?  809  ILE   A CG1 1 
ATOM   887  C  CG2 . ILE   A 1 117 ? 63.079 11.397  -9.139  1.00 70.74  ?  809  ILE   A CG2 1 
ATOM   888  C  CD1 . ILE   A 1 117 ? 60.093 10.237  -9.076  1.00 65.70  ?  809  ILE   A CD1 1 
ATOM   889  N  N   . GLY   A 1 118 ? 65.406 11.254  -6.450  1.00 50.89  ?  810  GLY   A N   1 
ATOM   890  C  CA  . GLY   A 1 118 ? 66.591 12.083  -6.360  1.00 67.29  ?  810  GLY   A CA  1 
ATOM   891  C  C   . GLY   A 1 118 ? 67.046 12.686  -7.670  1.00 74.64  ?  810  GLY   A C   1 
ATOM   892  O  O   . GLY   A 1 118 ? 66.650 12.239  -8.749  1.00 65.53  ?  810  GLY   A O   1 
ATOM   893  N  N   . SER   A 1 119 ? 67.911 13.694  -7.541  1.00 58.03  ?  811  SER   A N   1 
ATOM   894  C  CA  . SER   A 1 119 ? 68.512 14.416  -8.662  1.00 62.36  ?  811  SER   A CA  1 
ATOM   895  C  C   . SER   A 1 119 ? 69.264 13.536  -9.680  1.00 59.07  ?  811  SER   A C   1 
ATOM   896  O  O   . SER   A 1 119 ? 69.280 13.851  -10.863 1.00 55.61  ?  811  SER   A O   1 
ATOM   897  C  CB  . SER   A 1 119 ? 69.466 15.480  -8.121  1.00 57.65  ?  811  SER   A CB  1 
ATOM   898  O  OG  . SER   A 1 119 ? 70.393 14.902  -7.239  1.00 55.35  ?  811  SER   A OG  1 
ATOM   899  N  N   . GLN   A 1 120 ? 69.885 12.459  -9.198  1.00 54.57  ?  812  GLN   A N   1 
ATOM   900  C  CA  . GLN   A 1 120 ? 70.627 11.511  -10.031 1.00 67.51  ?  812  GLN   A CA  1 
ATOM   901  C  C   . GLN   A 1 120 ? 69.727 10.798  -11.030 1.00 72.75  ?  812  GLN   A C   1 
ATOM   902  O  O   . GLN   A 1 120 ? 70.134 10.573  -12.162 1.00 63.39  ?  812  GLN   A O   1 
ATOM   903  C  CB  . GLN   A 1 120 ? 71.323 10.463  -9.160  1.00 52.41  ?  812  GLN   A CB  1 
ATOM   904  C  CG  . GLN   A 1 120 ? 72.301 9.538   -9.863  1.00 73.03  ?  812  GLN   A CG  1 
ATOM   905  C  CD  . GLN   A 1 120 ? 73.533 10.265  -10.387 1.00 109.80 ?  812  GLN   A CD  1 
ATOM   906  O  OE1 . GLN   A 1 120 ? 74.551 10.344  -9.696  1.00 96.32  ?  812  GLN   A OE1 1 
ATOM   907  N  NE2 . GLN   A 1 120 ? 73.445 10.809  -11.612 1.00 107.69 ?  812  GLN   A NE2 1 
ATOM   908  N  N   . TYR   A 1 121 ? 68.527 10.435  -10.588 1.00 54.74  ?  813  TYR   A N   1 
ATOM   909  C  CA  . TYR   A 1 121 ? 67.558 9.755   -11.437 1.00 58.15  ?  813  TYR   A CA  1 
ATOM   910  C  C   . TYR   A 1 121 ? 67.013 10.691  -12.475 1.00 56.93  ?  813  TYR   A C   1 
ATOM   911  O  O   . TYR   A 1 121 ? 66.977 10.324  -13.662 1.00 54.58  ?  813  TYR   A O   1 
ATOM   912  C  CB  . TYR   A 1 121 ? 66.430 9.114   -10.621 1.00 66.47  ?  813  TYR   A CB  1 
ATOM   913  C  CG  . TYR   A 1 121 ? 66.845 7.770   -10.042 1.00 68.45  ?  813  TYR   A CG  1 
ATOM   914  C  CD1 . TYR   A 1 121 ? 67.607 7.679   -8.872  1.00 77.52  ?  813  TYR   A CD1 1 
ATOM   915  C  CD2 . TYR   A 1 121 ? 66.490 6.592   -10.678 1.00 87.00  ?  813  TYR   A CD2 1 
ATOM   916  C  CE1 . TYR   A 1 121 ? 67.986 6.443   -8.354  1.00 76.73  ?  813  TYR   A CE1 1 
ATOM   917  C  CE2 . TYR   A 1 121 ? 66.857 5.354   -10.175 1.00 98.58  ?  813  TYR   A CE2 1 
ATOM   918  C  CZ  . TYR   A 1 121 ? 67.603 5.276   -9.020  1.00 95.62  ?  813  TYR   A CZ  1 
ATOM   919  O  OH  . TYR   A 1 121 ? 67.943 4.026   -8.571  1.00 99.12  ?  813  TYR   A OH  1 
ATOM   920  N  N   . LEU   A 1 122 ? 66.624 11.896  -12.041 1.00 56.91  ?  814  LEU   A N   1 
ATOM   921  C  CA  . LEU   A 1 122 ? 66.097 12.921  -12.960 1.00 65.21  ?  814  LEU   A CA  1 
ATOM   922  C  C   . LEU   A 1 122 ? 67.057 13.273  -14.106 1.00 63.19  ?  814  LEU   A C   1 
ATOM   923  O  O   . LEU   A 1 122 ? 66.654 13.299  -15.260 1.00 60.55  ?  814  LEU   A O   1 
ATOM   924  C  CB  . LEU   A 1 122 ? 65.684 14.181  -12.212 1.00 54.78  ?  814  LEU   A CB  1 
ATOM   925  C  CG  . LEU   A 1 122 ? 64.428 14.021  -11.353 1.00 62.21  ?  814  LEU   A CG  1 
ATOM   926  C  CD1 . LEU   A 1 122 ? 64.351 15.124  -10.302 1.00 64.90  ?  814  LEU   A CD1 1 
ATOM   927  C  CD2 . LEU   A 1 122 ? 63.159 14.024  -12.188 1.00 69.95  ?  814  LEU   A CD2 1 
ATOM   928  N  N   . LEU   A 1 123 ? 68.318 13.495  -13.773 1.00 53.96  ?  815  LEU   A N   1 
ATOM   929  C  CA  . LEU   A 1 123 ? 69.322 13.869  -14.761 1.00 57.29  ?  815  LEU   A CA  1 
ATOM   930  C  C   . LEU   A 1 123 ? 69.705 12.699  -15.655 1.00 50.62  ?  815  LEU   A C   1 
ATOM   931  O  O   . LEU   A 1 123 ? 70.000 12.923  -16.823 1.00 55.32  ?  815  LEU   A O   1 
ATOM   932  C  CB  . LEU   A 1 123 ? 70.564 14.475  -14.094 1.00 56.31  ?  815  LEU   A CB  1 
ATOM   933  C  CG  . LEU   A 1 123 ? 70.303 15.766  -13.295 1.00 57.89  ?  815  LEU   A CG  1 
ATOM   934  C  CD1 . LEU   A 1 123 ? 71.438 15.999  -12.310 1.00 58.25  ?  815  LEU   A CD1 1 
ATOM   935  C  CD2 . LEU   A 1 123 ? 70.090 16.974  -14.199 1.00 54.56  ?  815  LEU   A CD2 1 
ATOM   936  N  N   . ASN   A 1 124 ? 69.717 11.476  -15.117 1.00 49.85  ?  816  ASN   A N   1 
ATOM   937  C  CA  . ASN   A 1 124 ? 69.955 10.264  -15.915 1.00 50.62  ?  816  ASN   A CA  1 
ATOM   938  C  C   . ASN   A 1 124 ? 68.871 10.061  -16.969 1.00 55.40  ?  816  ASN   A C   1 
ATOM   939  O  O   . ASN   A 1 124 ? 69.181 9.748   -18.110 1.00 55.19  ?  816  ASN   A O   1 
ATOM   940  C  CB  . ASN   A 1 124 ? 70.044 8.985   -15.048 1.00 59.59  ?  816  ASN   A CB  1 
ATOM   941  C  CG  . ASN   A 1 124 ? 71.392 8.813   -14.359 1.00 79.45  ?  816  ASN   A CG  1 
ATOM   942  O  OD1 . ASN   A 1 124 ? 72.279 9.663   -14.437 1.00 74.17  ?  816  ASN   A OD1 1 
ATOM   943  N  ND2 . ASN   A 1 124 ? 71.537 7.702   -13.648 1.00 122.03 ?  816  ASN   A ND2 1 
ATOM   944  N  N   . TRP   A 1 125 ? 67.615 10.226  -16.577 1.00 45.05  ?  817  TRP   A N   1 
ATOM   945  C  CA  . TRP   A 1 125 ? 66.492 10.127  -17.519 1.00 51.87  ?  817  TRP   A CA  1 
ATOM   946  C  C   . TRP   A 1 125 ? 66.610 11.133  -18.663 1.00 55.22  ?  817  TRP   A C   1 
ATOM   947  O  O   . TRP   A 1 125 ? 66.404 10.768  -19.812 1.00 55.47  ?  817  TRP   A O   1 
ATOM   948  C  CB  . TRP   A 1 125 ? 65.153 10.321  -16.805 1.00 49.65  ?  817  TRP   A CB  1 
ATOM   949  C  CG  . TRP   A 1 125 ? 64.846 9.271   -15.789 1.00 47.26  ?  817  TRP   A CG  1 
ATOM   950  C  CD1 . TRP   A 1 125 ? 65.299 7.980   -15.763 1.00 52.48  ?  817  TRP   A CD1 1 
ATOM   951  C  CD2 . TRP   A 1 125 ? 63.988 9.416   -14.663 1.00 54.18  ?  817  TRP   A CD2 1 
ATOM   952  N  NE1 . TRP   A 1 125 ? 64.780 7.316   -14.682 1.00 60.25  ?  817  TRP   A NE1 1 
ATOM   953  C  CE2 . TRP   A 1 125 ? 63.965 8.165   -13.990 1.00 54.63  ?  817  TRP   A CE2 1 
ATOM   954  C  CE3 . TRP   A 1 125 ? 63.232 10.480  -14.152 1.00 52.62  ?  817  TRP   A CE3 1 
ATOM   955  C  CZ2 . TRP   A 1 125 ? 63.232 7.951   -12.819 1.00 61.30  ?  817  TRP   A CZ2 1 
ATOM   956  C  CZ3 . TRP   A 1 125 ? 62.489 10.269  -12.987 1.00 61.74  ?  817  TRP   A CZ3 1 
ATOM   957  C  CH2 . TRP   A 1 125 ? 62.490 9.006   -12.337 1.00 55.87  ?  817  TRP   A CH2 1 
ATOM   958  N  N   . CYS   A 1 126 ? 66.982 12.373  -18.337 1.00 49.29  ?  818  CYS   A N   1 
ATOM   959  C  CA  . CYS   A 1 126 ? 67.262 13.417  -19.344 1.00 52.96  ?  818  CYS   A CA  1 
ATOM   960  C  C   . CYS   A 1 126 ? 68.361 13.007  -20.336 1.00 58.51  ?  818  CYS   A C   1 
ATOM   961  O  O   . CYS   A 1 126 ? 68.204 13.213  -21.513 1.00 48.85  ?  818  CYS   A O   1 
ATOM   962  C  CB  . CYS   A 1 126 ? 67.650 14.745  -18.669 1.00 50.47  ?  818  CYS   A CB  1 
ATOM   963  S  SG  . CYS   A 1 126 ? 66.348 15.482  -17.658 1.00 57.49  ?  818  CYS   A SG  1 
ATOM   964  N  N   . VAL   A 1 127 ? 69.452 12.422  -19.840 1.00 47.72  ?  819  VAL   A N   1 
ATOM   965  C  CA  . VAL   A 1 127 ? 70.527 11.899  -20.691 1.00 50.74  ?  819  VAL   A CA  1 
ATOM   966  C  C   . VAL   A 1 127 ? 70.003 10.817  -21.649 1.00 51.50  ?  819  VAL   A C   1 
ATOM   967  O  O   . VAL   A 1 127 ? 70.281 10.857  -22.840 1.00 54.11  ?  819  VAL   A O   1 
ATOM   968  C  CB  . VAL   A 1 127 ? 71.702 11.331  -19.847 1.00 46.95  ?  819  VAL   A CB  1 
ATOM   969  C  CG1 . VAL   A 1 127 ? 72.716 10.578  -20.704 1.00 50.89  ?  819  VAL   A CG1 1 
ATOM   970  C  CG2 . VAL   A 1 127 ? 72.433 12.455  -19.105 1.00 56.77  ?  819  VAL   A CG2 1 
ATOM   971  N  N   . GLN   A 1 128 ? 69.276 9.862   -21.085 1.00 52.79  ?  820  GLN   A N   1 
ATOM   972  C  CA  . GLN   A 1 128 ? 68.782 8.697   -21.792 1.00 51.52  ?  820  GLN   A CA  1 
ATOM   973  C  C   . GLN   A 1 128 ? 67.771 9.063   -22.866 1.00 51.95  ?  820  GLN   A C   1 
ATOM   974  O  O   . GLN   A 1 128 ? 67.842 8.545   -23.969 1.00 45.80  ?  820  GLN   A O   1 
ATOM   975  C  CB  . GLN   A 1 128 ? 68.191 7.685   -20.809 1.00 49.60  ?  820  GLN   A CB  1 
ATOM   976  C  CG  . GLN   A 1 128 ? 69.262 6.992   -19.952 1.00 51.59  ?  820  GLN   A CG  1 
ATOM   977  C  CD  . GLN   A 1 128 ? 68.689 5.953   -18.976 1.00 55.97  ?  820  GLN   A CD  1 
ATOM   978  O  OE1 . GLN   A 1 128 ? 67.541 5.529   -19.094 1.00 64.42  ?  820  GLN   A OE1 1 
ATOM   979  N  NE2 . GLN   A 1 128 ? 69.504 5.524   -18.027 1.00 64.53  ?  820  GLN   A NE2 1 
ATOM   980  N  N   . ILE   A 1 129 ? 66.858 9.970   -22.540 1.00 47.89  ?  821  ILE   A N   1 
ATOM   981  C  CA  . ILE   A 1 129 ? 65.915 10.504  -23.511 1.00 46.37  ?  821  ILE   A CA  1 
ATOM   982  C  C   . ILE   A 1 129 ? 66.659 11.248  -24.642 1.00 57.54  ?  821  ILE   A C   1 
ATOM   983  O  O   . ILE   A 1 129 ? 66.306 11.101  -25.797 1.00 53.31  ?  821  ILE   A O   1 
ATOM   984  C  CB  . ILE   A 1 129 ? 64.859 11.409  -22.840 1.00 45.84  ?  821  ILE   A CB  1 
ATOM   985  C  CG1 . ILE   A 1 129 ? 63.973 10.585  -21.891 1.00 49.58  ?  821  ILE   A CG1 1 
ATOM   986  C  CG2 . ILE   A 1 129 ? 63.960 12.114  -23.871 1.00 49.55  ?  821  ILE   A CG2 1 
ATOM   987  C  CD1 . ILE   A 1 129 ? 63.332 11.424  -20.794 1.00 60.20  ?  821  ILE   A CD1 1 
ATOM   988  N  N   . ALA   A 1 130 ? 67.668 12.046  -24.303 1.00 48.89  ?  822  ALA   A N   1 
ATOM   989  C  CA  . ALA   A 1 130 ? 68.485 12.708  -25.305 1.00 53.78  ?  822  ALA   A CA  1 
ATOM   990  C  C   . ALA   A 1 130 ? 69.257 11.717  -26.203 1.00 49.72  ?  822  ALA   A C   1 
ATOM   991  O  O   . ALA   A 1 130 ? 69.419 11.982  -27.373 1.00 56.82  ?  822  ALA   A O   1 
ATOM   992  C  CB  . ALA   A 1 130 ? 69.436 13.720  -24.650 1.00 47.64  ?  822  ALA   A CB  1 
ATOM   993  N  N   . LYS   A 1 131 ? 69.747 10.606  -25.646 1.00 52.45  ?  823  LYS   A N   1 
ATOM   994  C  CA  . LYS   A 1 131 ? 70.399 9.550   -26.442 1.00 44.95  ?  823  LYS   A CA  1 
ATOM   995  C  C   . LYS   A 1 131 ? 69.447 8.907   -27.464 1.00 51.95  ?  823  LYS   A C   1 
ATOM   996  O  O   . LYS   A 1 131 ? 69.816 8.705   -28.617 1.00 53.18  ?  823  LYS   A O   1 
ATOM   997  C  CB  . LYS   A 1 131 ? 70.987 8.451   -25.541 1.00 47.19  ?  823  LYS   A CB  1 
ATOM   998  C  CG  . LYS   A 1 131 ? 72.268 8.872   -24.857 1.00 48.14  ?  823  LYS   A CG  1 
ATOM   999  C  CD  . LYS   A 1 131 ? 72.789 7.781   -23.959 1.00 45.50  ?  823  LYS   A CD  1 
ATOM   1000 C  CE  . LYS   A 1 131 ? 74.163 8.140   -23.438 1.00 54.58  ?  823  LYS   A CE  1 
ATOM   1001 N  NZ  . LYS   A 1 131 ? 74.840 7.014   -22.757 1.00 66.82  ?  823  LYS   A NZ  1 
ATOM   1002 N  N   . GLY   A 1 132 ? 68.247 8.563   -27.004 1.00 47.98  ?  824  GLY   A N   1 
ATOM   1003 C  CA  . GLY   A 1 132 ? 67.186 8.030   -27.838 1.00 52.34  ?  824  GLY   A CA  1 
ATOM   1004 C  C   . GLY   A 1 132 ? 66.825 8.964   -28.977 1.00 50.65  ?  824  GLY   A C   1 
ATOM   1005 O  O   . GLY   A 1 132 ? 66.723 8.534   -30.116 1.00 61.80  ?  824  GLY   A O   1 
ATOM   1006 N  N   . MET   A 1 133 ? 66.654 10.242  -28.661 1.00 54.64  ?  825  MET   A N   1 
ATOM   1007 C  CA  . MET   A 1 133 ? 66.282 11.244  -29.645 1.00 54.81  ?  825  MET   A CA  1 
ATOM   1008 C  C   . MET   A 1 133 ? 67.404 11.523  -30.629 1.00 50.45  ?  825  MET   A C   1 
ATOM   1009 O  O   . MET   A 1 133 ? 67.139 11.786  -31.790 1.00 54.58  ?  825  MET   A O   1 
ATOM   1010 C  CB  . MET   A 1 133 ? 65.851 12.556  -28.980 1.00 49.36  ?  825  MET   A CB  1 
ATOM   1011 C  CG  . MET   A 1 133 ? 64.541 12.494  -28.237 1.00 59.02  ?  825  MET   A CG  1 
ATOM   1012 S  SD  . MET   A 1 133 ? 63.159 11.861  -29.187 1.00 57.26  ?  825  MET   A SD  1 
ATOM   1013 C  CE  . MET   A 1 133 ? 62.910 13.176  -30.371 1.00 59.99  ?  825  MET   A CE  1 
ATOM   1014 N  N   . ASN   A 1 134 ? 68.641 11.500  -30.160 1.00 51.92  ?  826  ASN   A N   1 
ATOM   1015 C  CA  . ASN   A 1 134 ? 69.791 11.665  -31.051 1.00 54.96  ?  826  ASN   A CA  1 
ATOM   1016 C  C   . ASN   A 1 134 ? 69.874 10.491  -32.037 1.00 60.54  ?  826  ASN   A C   1 
ATOM   1017 O  O   . ASN   A 1 134 ? 70.193 10.708  -33.199 1.00 55.51  ?  826  ASN   A O   1 
ATOM   1018 C  CB  . ASN   A 1 134 ? 71.075 11.804  -30.246 1.00 48.30  ?  826  ASN   A CB  1 
ATOM   1019 C  CG  . ASN   A 1 134 ? 72.296 11.899  -31.114 1.00 51.15  ?  826  ASN   A CG  1 
ATOM   1020 O  OD1 . ASN   A 1 134 ? 73.108 10.983  -31.144 1.00 53.17  ?  826  ASN   A OD1 1 
ATOM   1021 N  ND2 . ASN   A 1 134 ? 72.419 12.989  -31.850 1.00 61.05  ?  826  ASN   A ND2 1 
ATOM   1022 N  N   . TYR   A 1 135 ? 69.576 9.273   -31.563 1.00 52.94  ?  827  TYR   A N   1 
ATOM   1023 C  CA  . TYR   A 1 135 ? 69.519 8.081   -32.417 1.00 51.60  ?  827  TYR   A CA  1 
ATOM   1024 C  C   . TYR   A 1 135 ? 68.466 8.240   -33.522 1.00 61.27  ?  827  TYR   A C   1 
ATOM   1025 O  O   . TYR   A 1 135 ? 68.766 7.992   -34.678 1.00 57.63  ?  827  TYR   A O   1 
ATOM   1026 C  CB  . TYR   A 1 135 ? 69.261 6.805   -31.613 1.00 54.97  ?  827  TYR   A CB  1 
ATOM   1027 C  CG  . TYR   A 1 135 ? 68.920 5.633   -32.492 1.00 50.58  ?  827  TYR   A CG  1 
ATOM   1028 C  CD1 . TYR   A 1 135 ? 69.930 4.896   -33.126 1.00 51.34  ?  827  TYR   A CD1 1 
ATOM   1029 C  CD2 . TYR   A 1 135 ? 67.583 5.269   -32.721 1.00 46.98  ?  827  TYR   A CD2 1 
ATOM   1030 C  CE1 . TYR   A 1 135 ? 69.617 3.821   -33.960 1.00 59.19  ?  827  TYR   A CE1 1 
ATOM   1031 C  CE2 . TYR   A 1 135 ? 67.263 4.196   -33.552 1.00 51.87  ?  827  TYR   A CE2 1 
ATOM   1032 C  CZ  . TYR   A 1 135 ? 68.282 3.483   -34.176 1.00 53.23  ?  827  TYR   A CZ  1 
ATOM   1033 O  OH  . TYR   A 1 135 ? 67.956 2.413   -34.984 1.00 55.24  ?  827  TYR   A OH  1 
ATOM   1034 N  N   . LEU   A 1 136 ? 67.259 8.665   -33.151 1.00 59.46  ?  828  LEU   A N   1 
ATOM   1035 C  CA  . LEU   A 1 136 ? 66.199 8.961   -34.124 1.00 47.45  ?  828  LEU   A CA  1 
ATOM   1036 C  C   . LEU   A 1 136 ? 66.627 9.998   -35.151 1.00 63.05  ?  828  LEU   A C   1 
ATOM   1037 O  O   . LEU   A 1 136 ? 66.328 9.831   -36.340 1.00 63.05  ?  828  LEU   A O   1 
ATOM   1038 C  CB  . LEU   A 1 136 ? 64.891 9.401   -33.456 1.00 47.23  ?  828  LEU   A CB  1 
ATOM   1039 C  CG  . LEU   A 1 136 ? 64.173 8.391   -32.544 1.00 51.74  ?  828  LEU   A CG  1 
ATOM   1040 C  CD1 . LEU   A 1 136 ? 62.880 9.008   -32.052 1.00 57.36  ?  828  LEU   A CD1 1 
ATOM   1041 C  CD2 . LEU   A 1 136 ? 63.902 7.051   -33.203 1.00 55.17  ?  828  LEU   A CD2 1 
ATOM   1042 N  N   . GLU   A 1 137 ? 67.373 11.015  -34.706 1.00 63.23  ?  829  GLU   A N   1 
ATOM   1043 C  CA  . GLU   A 1 137 ? 67.910 12.025  -35.606 1.00 61.66  ?  829  GLU   A CA  1 
ATOM   1044 C  C   . GLU   A 1 137 ? 68.916 11.420  -36.597 1.00 52.78  ?  829  GLU   A C   1 
ATOM   1045 O  O   . GLU   A 1 137 ? 68.847 11.730  -37.782 1.00 62.05  ?  829  GLU   A O   1 
ATOM   1046 C  CB  . GLU   A 1 137 ? 68.461 13.250  -34.846 1.00 62.80  ?  829  GLU   A CB  1 
ATOM   1047 C  CG  . GLU   A 1 137 ? 69.264 14.236  -35.704 1.00 76.97  ?  829  GLU   A CG  1 
ATOM   1048 C  CD  . GLU   A 1 137 ? 69.552 15.587  -35.055 1.00 70.11  ?  829  GLU   A CD  1 
ATOM   1049 O  OE1 . GLU   A 1 137 ? 69.269 15.799  -33.860 1.00 68.67  ?  829  GLU   A OE1 1 
ATOM   1050 O  OE2 . GLU   A 1 137 ? 70.090 16.449  -35.768 1.00 83.59  ?  829  GLU   A OE2 1 
ATOM   1051 N  N   . ASP   A 1 138 ? 69.812 10.555  -36.130 1.00 57.68  ?  830  ASP   A N   1 
ATOM   1052 C  CA  . ASP   A 1 138 ? 70.742 9.836   -37.021 1.00 60.61  ?  830  ASP   A CA  1 
ATOM   1053 C  C   . ASP   A 1 138 ? 70.034 8.931   -38.076 1.00 67.59  ?  830  ASP   A C   1 
ATOM   1054 O  O   . ASP   A 1 138 ? 70.574 8.710   -39.158 1.00 76.13  ?  830  ASP   A O   1 
ATOM   1055 C  CB  . ASP   A 1 138 ? 71.744 8.995   -36.220 1.00 69.00  ?  830  ASP   A CB  1 
ATOM   1056 C  CG  . ASP   A 1 138 ? 72.736 9.829   -35.410 1.00 83.42  ?  830  ASP   A CG  1 
ATOM   1057 O  OD1 . ASP   A 1 138 ? 72.898 11.058  -35.638 1.00 88.21  ?  830  ASP   A OD1 1 
ATOM   1058 O  OD2 . ASP   A 1 138 ? 73.376 9.215   -34.526 1.00 90.54  ?  830  ASP   A OD2 1 
ATOM   1059 N  N   . ARG   A 1 139 ? 68.835 8.449   -37.747 1.00 57.26  ?  831  ARG   A N   1 
ATOM   1060 C  CA  . ARG   A 1 139 ? 67.944 7.719   -38.667 1.00 71.75  ?  831  ARG   A CA  1 
ATOM   1061 C  C   . ARG   A 1 139 ? 67.019 8.638   -39.459 1.00 59.46  ?  831  ARG   A C   1 
ATOM   1062 O  O   . ARG   A 1 139 ? 66.087 8.152   -40.079 1.00 66.21  ?  831  ARG   A O   1 
ATOM   1063 C  CB  . ARG   A 1 139 ? 67.082 6.682   -37.888 1.00 56.25  ?  831  ARG   A CB  1 
ATOM   1064 C  CG  . ARG   A 1 139 ? 67.874 5.717   -37.012 1.00 60.29  ?  831  ARG   A CG  1 
ATOM   1065 C  CD  . ARG   A 1 139 ? 68.719 4.731   -37.789 1.00 75.95  ?  831  ARG   A CD  1 
ATOM   1066 N  NE  . ARG   A 1 139 ? 67.903 3.583   -38.220 1.00 102.85 ?  831  ARG   A NE  1 
ATOM   1067 C  CZ  . ARG   A 1 139 ? 67.312 3.421   -39.413 1.00 106.34 ?  831  ARG   A CZ  1 
ATOM   1068 N  NH1 . ARG   A 1 139 ? 67.411 4.329   -40.400 1.00 126.50 ?  831  ARG   A NH1 1 
ATOM   1069 N  NH2 . ARG   A 1 139 ? 66.597 2.316   -39.629 1.00 102.51 ?  831  ARG   A NH2 1 
ATOM   1070 N  N   . ARG   A 1 140 ? 67.261 9.954   -39.432 1.00 71.64  ?  832  ARG   A N   1 
ATOM   1071 C  CA  . ARG   A 1 140 ? 66.410 10.979  -40.055 1.00 61.96  ?  832  ARG   A CA  1 
ATOM   1072 C  C   . ARG   A 1 140 ? 64.915 10.965  -39.684 1.00 54.32  ?  832  ARG   A C   1 
ATOM   1073 O  O   . ARG   A 1 140 ? 64.099 11.465  -40.456 1.00 62.74  ?  832  ARG   A O   1 
ATOM   1074 C  CB  . ARG   A 1 140 ? 66.600 10.963  -41.586 1.00 63.10  ?  832  ARG   A CB  1 
ATOM   1075 C  CG  . ARG   A 1 140 ? 68.053 11.093  -42.040 1.00 72.06  ?  832  ARG   A CG  1 
ATOM   1076 C  CD  . ARG   A 1 140 ? 68.220 10.849  -43.539 1.00 84.24  ?  832  ARG   A CD  1 
ATOM   1077 N  NE  . ARG   A 1 140 ? 69.632 10.694  -43.897 1.00 114.31 ?  832  ARG   A NE  1 
ATOM   1078 C  CZ  . ARG   A 1 140 ? 70.400 9.623   -43.636 1.00 141.81 ?  832  ARG   A CZ  1 
ATOM   1079 N  NH1 . ARG   A 1 140 ? 69.926 8.541   -42.993 1.00 122.01 ?  832  ARG   A NH1 1 
ATOM   1080 N  NH2 . ARG   A 1 140 ? 71.682 9.635   -44.018 1.00 133.80 ?  832  ARG   A NH2 1 
ATOM   1081 N  N   . LEU   A 1 141 ? 64.577 10.464  -38.490 1.00 56.25  ?  833  LEU   A N   1 
ATOM   1082 C  CA  . LEU   A 1 141 ? 63.196 10.395  -38.008 1.00 60.59  ?  833  LEU   A CA  1 
ATOM   1083 C  C   . LEU   A 1 141 ? 62.885 11.556  -37.080 1.00 58.17  ?  833  LEU   A C   1 
ATOM   1084 O  O   . LEU   A 1 141 ? 63.686 11.892  -36.222 1.00 64.49  ?  833  LEU   A O   1 
ATOM   1085 C  CB  . LEU   A 1 141 ? 62.909 9.060   -37.299 1.00 63.59  ?  833  LEU   A CB  1 
ATOM   1086 C  CG  . LEU   A 1 141 ? 62.624 7.882   -38.241 1.00 81.97  ?  833  LEU   A CG  1 
ATOM   1087 C  CD1 . LEU   A 1 141 ? 62.715 6.554   -37.500 1.00 76.00  ?  833  LEU   A CD1 1 
ATOM   1088 C  CD2 . LEU   A 1 141 ? 61.259 8.004   -38.917 1.00 86.03  ?  833  LEU   A CD2 1 
ATOM   1089 N  N   . VAL   A 1 142 ? 61.711 12.147  -37.275 1.00 54.03  ?  834  VAL   A N   1 
ATOM   1090 C  CA  . VAL   A 1 142 ? 61.203 13.233  -36.472 1.00 51.20  ?  834  VAL   A CA  1 
ATOM   1091 C  C   . VAL   A 1 142 ? 60.026 12.598  -35.778 1.00 57.84  ?  834  VAL   A C   1 
ATOM   1092 O  O   . VAL   A 1 142 ? 59.096 12.166  -36.441 1.00 71.05  ?  834  VAL   A O   1 
ATOM   1093 C  CB  . VAL   A 1 142 ? 60.782 14.474  -37.319 1.00 61.17  ?  834  VAL   A CB  1 
ATOM   1094 C  CG1 . VAL   A 1 142 ? 60.285 15.605  -36.434 1.00 74.97  ?  834  VAL   A CG1 1 
ATOM   1095 C  CG2 . VAL   A 1 142 ? 61.955 15.025  -38.119 1.00 62.45  ?  834  VAL   A CG2 1 
ATOM   1096 N  N   . HIS   A 1 143 ? 60.076 12.570  -34.444 1.00 62.14  ?  835  HIS   A N   1 
ATOM   1097 C  CA  . HIS   A 1 143 ? 59.115 11.858  -33.594 1.00 57.53  ?  835  HIS   A CA  1 
ATOM   1098 C  C   . HIS   A 1 143 ? 57.759 12.555  -33.613 1.00 56.71  ?  835  HIS   A C   1 
ATOM   1099 O  O   . HIS   A 1 143 ? 56.730 11.895  -33.801 1.00 58.48  ?  835  HIS   A O   1 
ATOM   1100 C  CB  . HIS   A 1 143 ? 59.677 11.780  -32.154 1.00 57.25  ?  835  HIS   A CB  1 
ATOM   1101 C  CG  . HIS   A 1 143 ? 58.979 10.806  -31.252 1.00 47.93  ?  835  HIS   A CG  1 
ATOM   1102 N  ND1 . HIS   A 1 143 ? 57.721 11.021  -30.746 1.00 43.70  ?  835  HIS   A ND1 1 
ATOM   1103 C  CD2 . HIS   A 1 143 ? 59.390 9.628   -30.728 1.00 60.93  ?  835  HIS   A CD2 1 
ATOM   1104 C  CE1 . HIS   A 1 143 ? 57.374 10.023  -29.962 1.00 47.98  ?  835  HIS   A CE1 1 
ATOM   1105 N  NE2 . HIS   A 1 143 ? 58.363 9.153   -29.946 1.00 57.37  ?  835  HIS   A NE2 1 
ATOM   1106 N  N   . ARG   A 1 144 ? 57.782 13.876  -33.378 1.00 65.17  ?  836  ARG   A N   1 
ATOM   1107 C  CA  . ARG   A 1 144 ? 56.603 14.795  -33.377 1.00 60.96  ?  836  ARG   A CA  1 
ATOM   1108 C  C   . ARG   A 1 144 ? 55.621 14.641  -32.209 1.00 53.20  ?  836  ARG   A C   1 
ATOM   1109 O  O   . ARG   A 1 144 ? 54.566 15.293  -32.178 1.00 68.82  ?  836  ARG   A O   1 
ATOM   1110 C  CB  . ARG   A 1 144 ? 55.826 14.756  -34.720 1.00 70.57  ?  836  ARG   A CB  1 
ATOM   1111 C  CG  . ARG   A 1 144 ? 56.678 15.010  -35.958 1.00 81.06  ?  836  ARG   A CG  1 
ATOM   1112 C  CD  . ARG   A 1 144 ? 55.821 15.417  -37.147 1.00 85.52  ?  836  ARG   A CD  1 
ATOM   1113 N  NE  . ARG   A 1 144 ? 54.831 14.404  -37.503 1.00 92.40  ?  836  ARG   A NE  1 
ATOM   1114 C  CZ  . ARG   A 1 144 ? 53.591 14.623  -37.966 1.00 111.99 ?  836  ARG   A CZ  1 
ATOM   1115 N  NH1 . ARG   A 1 144 ? 53.088 15.856  -38.149 1.00 110.44 ?  836  ARG   A NH1 1 
ATOM   1116 N  NH2 . ARG   A 1 144 ? 52.818 13.567  -38.242 1.00 109.24 ?  836  ARG   A NH2 1 
ATOM   1117 N  N   . ASP   A 1 145 ? 55.989 13.841  -31.222 1.00 57.42  ?  837  ASP   A N   1 
ATOM   1118 C  CA  . ASP   A 1 145 ? 55.122 13.552  -30.058 1.00 63.78  ?  837  ASP   A CA  1 
ATOM   1119 C  C   . ASP   A 1 145 ? 55.938 13.186  -28.791 1.00 73.06  ?  837  ASP   A C   1 
ATOM   1120 O  O   . ASP   A 1 145 ? 55.511 12.355  -27.979 1.00 54.80  ?  837  ASP   A O   1 
ATOM   1121 C  CB  . ASP   A 1 145 ? 54.076 12.474  -30.405 1.00 66.27  ?  837  ASP   A CB  1 
ATOM   1122 C  CG  . ASP   A 1 145 ? 52.863 12.458  -29.441 1.00 63.89  ?  837  ASP   A CG  1 
ATOM   1123 O  OD1 . ASP   A 1 145 ? 52.706 13.364  -28.590 1.00 74.82  ?  837  ASP   A OD1 1 
ATOM   1124 O  OD2 . ASP   A 1 145 ? 52.070 11.499  -29.518 1.00 69.97  ?  837  ASP   A OD2 1 
ATOM   1125 N  N   . LEU   A 1 146 ? 57.091 13.839  -28.600 1.00 55.56  ?  838  LEU   A N   1 
ATOM   1126 C  CA  . LEU   A 1 146 ? 57.905 13.598  -27.418 1.00 53.37  ?  838  LEU   A CA  1 
ATOM   1127 C  C   . LEU   A 1 146 ? 57.222 14.275  -26.217 1.00 53.40  ?  838  LEU   A C   1 
ATOM   1128 O  O   . LEU   A 1 146 ? 56.849 15.448  -26.277 1.00 53.07  ?  838  LEU   A O   1 
ATOM   1129 C  CB  . LEU   A 1 146 ? 59.320 14.121  -27.615 1.00 61.99  ?  838  LEU   A CB  1 
ATOM   1130 C  CG  . LEU   A 1 146 ? 60.268 13.933  -26.432 1.00 60.24  ?  838  LEU   A CG  1 
ATOM   1131 C  CD1 . LEU   A 1 146 ? 60.352 12.482  -25.962 1.00 60.35  ?  838  LEU   A CD1 1 
ATOM   1132 C  CD2 . LEU   A 1 146 ? 61.637 14.478  -26.822 1.00 60.11  ?  838  LEU   A CD2 1 
ATOM   1133 N  N   . ALA   A 1 147 ? 57.007 13.494  -25.171 1.00 53.58  ?  839  ALA   A N   1 
ATOM   1134 C  CA  . ALA   A 1 147 ? 56.398 13.957  -23.925 1.00 52.46  ?  839  ALA   A CA  1 
ATOM   1135 C  C   . ALA   A 1 147 ? 56.668 12.892  -22.871 1.00 55.89  ?  839  ALA   A C   1 
ATOM   1136 O  O   . ALA   A 1 147 ? 57.024 11.759  -23.220 1.00 63.00  ?  839  ALA   A O   1 
ATOM   1137 C  CB  . ALA   A 1 147 ? 54.907 14.159  -24.106 1.00 51.07  ?  839  ALA   A CB  1 
ATOM   1138 N  N   . ALA   A 1 148 ? 56.512 13.226  -21.595 1.00 54.87  ?  840  ALA   A N   1 
ATOM   1139 C  CA  . ALA   A 1 148 ? 56.752 12.227  -20.524 1.00 55.13  ?  840  ALA   A CA  1 
ATOM   1140 C  C   . ALA   A 1 148 ? 55.799 11.010  -20.583 1.00 44.86  ?  840  ALA   A C   1 
ATOM   1141 O  O   . ALA   A 1 148 ? 56.189 9.913   -20.166 1.00 56.05  ?  840  ALA   A O   1 
ATOM   1142 C  CB  . ALA   A 1 148 ? 56.702 12.874  -19.145 1.00 59.95  ?  840  ALA   A CB  1 
ATOM   1143 N  N   . ARG   A 1 149 ? 54.569 11.219  -21.078 1.00 56.66  ?  841  ARG   A N   1 
ATOM   1144 C  CA  . ARG   A 1 149 ? 53.599 10.120  -21.328 1.00 58.51  ?  841  ARG   A CA  1 
ATOM   1145 C  C   . ARG   A 1 149 ? 54.103 9.100   -22.352 1.00 57.56  ?  841  ARG   A C   1 
ATOM   1146 O  O   . ARG   A 1 149 ? 53.730 7.943   -22.277 1.00 68.54  ?  841  ARG   A O   1 
ATOM   1147 C  CB  . ARG   A 1 149 ? 52.211 10.650  -21.738 1.00 50.30  ?  841  ARG   A CB  1 
ATOM   1148 C  CG  . ARG   A 1 149 ? 52.170 11.365  -23.084 1.00 58.36  ?  841  ARG   A CG  1 
ATOM   1149 C  CD  . ARG   A 1 149 ? 50.811 11.912  -23.492 1.00 49.84  ?  841  ARG   A CD  1 
ATOM   1150 N  NE  . ARG   A 1 149 ? 51.047 12.616  -24.764 1.00 71.55  ?  841  ARG   A NE  1 
ATOM   1151 C  CZ  . ARG   A 1 149 ? 51.396 13.908  -24.928 1.00 85.89  ?  841  ARG   A CZ  1 
ATOM   1152 N  NH1 . ARG   A 1 149 ? 51.490 14.765  -23.902 1.00 87.80  ?  841  ARG   A NH1 1 
ATOM   1153 N  NH2 . ARG   A 1 149 ? 51.636 14.370  -26.168 1.00 74.65  ?  841  ARG   A NH2 1 
ATOM   1154 N  N   . ASN   A 1 150 ? 54.972 9.535   -23.271 1.00 57.92  ?  842  ASN   A N   1 
ATOM   1155 C  CA  . ASN   A 1 150 ? 55.591 8.656   -24.279 1.00 52.30  ?  842  ASN   A CA  1 
ATOM   1156 C  C   . ASN   A 1 150 ? 57.007 8.178   -23.997 1.00 61.32  ?  842  ASN   A C   1 
ATOM   1157 O  O   . ASN   A 1 150 ? 57.733 7.808   -24.934 1.00 57.66  ?  842  ASN   A O   1 
ATOM   1158 C  CB  . ASN   A 1 150 ? 55.504 9.360   -25.649 1.00 60.32  ?  842  ASN   A CB  1 
ATOM   1159 C  CG  . ASN   A 1 150 ? 54.066 9.564   -26.097 1.00 51.72  ?  842  ASN   A CG  1 
ATOM   1160 O  OD1 . ASN   A 1 150 ? 53.178 8.825   -25.690 1.00 54.55  ?  842  ASN   A OD1 1 
ATOM   1161 N  ND2 . ASN   A 1 150 ? 53.833 10.555  -26.940 1.00 57.85  ?  842  ASN   A ND2 1 
ATOM   1162 N  N   . VAL   A 1 151 ? 57.402 8.173   -22.722 1.00 53.29  ?  843  VAL   A N   1 
ATOM   1163 C  CA  . VAL   A 1 151 ? 58.667 7.588   -22.283 1.00 51.20  ?  843  VAL   A CA  1 
ATOM   1164 C  C   . VAL   A 1 151 ? 58.271 6.479   -21.302 1.00 57.67  ?  843  VAL   A C   1 
ATOM   1165 O  O   . VAL   A 1 151 ? 57.464 6.714   -20.406 1.00 57.55  ?  843  VAL   A O   1 
ATOM   1166 C  CB  . VAL   A 1 151 ? 59.579 8.656   -21.639 1.00 46.71  ?  843  VAL   A CB  1 
ATOM   1167 C  CG1 . VAL   A 1 151 ? 60.821 8.040   -21.013 1.00 47.83  ?  843  VAL   A CG1 1 
ATOM   1168 C  CG2 . VAL   A 1 151 ? 59.999 9.670   -22.678 1.00 47.90  ?  843  VAL   A CG2 1 
ATOM   1169 N  N   . LEU   A 1 152 ? 58.822 5.285   -21.483 1.00 49.78  ?  844  LEU   A N   1 
ATOM   1170 C  CA  . LEU   A 1 152 ? 58.469 4.129   -20.655 1.00 55.71  ?  844  LEU   A CA  1 
ATOM   1171 C  C   . LEU   A 1 152 ? 59.641 3.758   -19.808 1.00 54.80  ?  844  LEU   A C   1 
ATOM   1172 O  O   . LEU   A 1 152 ? 60.773 4.066   -20.159 1.00 57.59  ?  844  LEU   A O   1 
ATOM   1173 C  CB  . LEU   A 1 152 ? 58.031 2.923   -21.508 1.00 56.66  ?  844  LEU   A CB  1 
ATOM   1174 C  CG  . LEU   A 1 152 ? 56.858 3.194   -22.468 1.00 67.08  ?  844  LEU   A CG  1 
ATOM   1175 C  CD1 . LEU   A 1 152 ? 56.557 1.958   -23.289 1.00 66.41  ?  844  LEU   A CD1 1 
ATOM   1176 C  CD2 . LEU   A 1 152 ? 55.600 3.651   -21.747 1.00 67.36  ?  844  LEU   A CD2 1 
ATOM   1177 N  N   . VAL   A 1 153 ? 59.350 3.052   -18.717 1.00 55.57  ?  845  VAL   A N   1 
ATOM   1178 C  CA  . VAL   A 1 153 ? 60.302 2.755   -17.674 1.00 56.55  ?  845  VAL   A CA  1 
ATOM   1179 C  C   . VAL   A 1 153 ? 60.496 1.235   -17.633 1.00 54.69  ?  845  VAL   A C   1 
ATOM   1180 O  O   . VAL   A 1 153 ? 59.602 0.492   -17.196 1.00 56.76  ?  845  VAL   A O   1 
ATOM   1181 C  CB  . VAL   A 1 153 ? 59.804 3.304   -16.307 1.00 61.41  ?  845  VAL   A CB  1 
ATOM   1182 C  CG1 . VAL   A 1 153 ? 60.876 3.122   -15.235 1.00 55.18  ?  845  VAL   A CG1 1 
ATOM   1183 C  CG2 . VAL   A 1 153 ? 59.411 4.778   -16.387 1.00 61.08  ?  845  VAL   A CG2 1 
ATOM   1184 N  N   . LYS   A 1 154 ? 61.654 0.775   -18.101 1.00 50.35  ?  846  LYS   A N   1 
ATOM   1185 C  CA  . LYS   A 1 154 ? 62.016 -0.646  -18.020 1.00 59.27  ?  846  LYS   A CA  1 
ATOM   1186 C  C   . LYS   A 1 154 ? 62.397 -0.961  -16.570 1.00 62.61  ?  846  LYS   A C   1 
ATOM   1187 O  O   . LYS   A 1 154 ? 61.930 -1.928  -16.017 1.00 55.44  ?  846  LYS   A O   1 
ATOM   1188 C  CB  . LYS   A 1 154 ? 63.177 -0.987  -18.964 1.00 53.02  ?  846  LYS   A CB  1 
ATOM   1189 C  CG  . LYS   A 1 154 ? 63.602 -2.450  -18.940 1.00 56.82  ?  846  LYS   A CG  1 
ATOM   1190 C  CD  . LYS   A 1 154 ? 64.848 -2.674  -19.758 1.00 64.92  ?  846  LYS   A CD  1 
ATOM   1191 C  CE  . LYS   A 1 154 ? 65.292 -4.110  -19.614 1.00 65.91  ?  846  LYS   A CE  1 
ATOM   1192 N  NZ  . LYS   A 1 154 ? 66.579 -4.362  -20.300 1.00 83.34  ?  846  LYS   A NZ  1 
ATOM   1193 N  N   . THR   A 1 155 ? 63.316 -0.168  -16.025 1.00 63.94  ?  847  THR   A N   1 
ATOM   1194 C  CA  . THR   A 1 155 ? 63.607 -0.073  -14.591 1.00 60.05  ?  847  THR   A CA  1 
ATOM   1195 C  C   . THR   A 1 155 ? 63.723 1.423   -14.287 1.00 65.86  ?  847  THR   A C   1 
ATOM   1196 O  O   . THR   A 1 155 ? 63.845 2.211   -15.227 1.00 73.61  ?  847  THR   A O   1 
ATOM   1197 C  CB  . THR   A 1 155 ? 64.954 -0.709  -14.241 1.00 59.82  ?  847  THR   A CB  1 
ATOM   1198 O  OG1 . THR   A 1 155 ? 66.009 0.028   -14.875 1.00 67.54  ?  847  THR   A OG1 1 
ATOM   1199 C  CG2 . THR   A 1 155 ? 65.015 -2.155  -14.717 1.00 65.18  ?  847  THR   A CG2 1 
ATOM   1200 N  N   . PRO   A 1 156 ? 63.768 1.822   -12.997 1.00 68.69  ?  848  PRO   A N   1 
ATOM   1201 C  CA  . PRO   A 1 156 ? 64.064 3.242   -12.676 1.00 67.00  ?  848  PRO   A CA  1 
ATOM   1202 C  C   . PRO   A 1 156 ? 65.427 3.795   -13.198 1.00 53.53  ?  848  PRO   A C   1 
ATOM   1203 O  O   . PRO   A 1 156 ? 65.543 4.985   -13.381 1.00 60.62  ?  848  PRO   A O   1 
ATOM   1204 C  CB  . PRO   A 1 156 ? 63.982 3.268   -11.147 1.00 67.97  ?  848  PRO   A CB  1 
ATOM   1205 C  CG  . PRO   A 1 156 ? 63.060 2.133   -10.816 1.00 66.58  ?  848  PRO   A CG  1 
ATOM   1206 C  CD  . PRO   A 1 156 ? 63.470 1.060   -11.772 1.00 71.56  ?  848  PRO   A CD  1 
ATOM   1207 N  N   . GLN   A 1 157 ? 66.388 2.913   -13.483 1.00 54.96  ?  849  GLN   A N   1 
ATOM   1208 C  CA  . GLN   A 1 157 ? 67.665 3.230   -14.111 1.00 58.32  ?  849  GLN   A CA  1 
ATOM   1209 C  C   . GLN   A 1 157 ? 67.640 3.247   -15.667 1.00 63.93  ?  849  GLN   A C   1 
ATOM   1210 O  O   . GLN   A 1 157 ? 68.641 3.620   -16.276 1.00 58.10  ?  849  GLN   A O   1 
ATOM   1211 C  CB  . GLN   A 1 157 ? 68.734 2.191   -13.679 1.00 61.13  ?  849  GLN   A CB  1 
ATOM   1212 C  CG  . GLN   A 1 157 ? 69.052 2.114   -12.178 1.00 79.60  ?  849  GLN   A CG  1 
ATOM   1213 C  CD  . GLN   A 1 157 ? 68.110 1.208   -11.370 1.00 105.85 ?  849  GLN   A CD  1 
ATOM   1214 O  OE1 . GLN   A 1 157 ? 67.630 0.165   -11.860 1.00 77.75  ?  849  GLN   A OE1 1 
ATOM   1215 N  NE2 . GLN   A 1 157 ? 67.833 1.606   -10.123 1.00 96.04  ?  849  GLN   A NE2 1 
ATOM   1216 N  N   . HIS   A 1 158 ? 66.537 2.830   -16.297 1.00 54.52  ?  850  HIS   A N   1 
ATOM   1217 C  CA  . HIS   A 1 158 ? 66.486 2.570   -17.735 1.00 53.06  ?  850  HIS   A CA  1 
ATOM   1218 C  C   . HIS   A 1 158 ? 65.118 2.925   -18.370 1.00 57.98  ?  850  HIS   A C   1 
ATOM   1219 O  O   . HIS   A 1 158 ? 64.152 2.173   -18.257 1.00 51.20  ?  850  HIS   A O   1 
ATOM   1220 C  CB  . HIS   A 1 158 ? 66.853 1.111   -18.013 1.00 50.44  ?  850  HIS   A CB  1 
ATOM   1221 C  CG  . HIS   A 1 158 ? 67.151 0.821   -19.454 1.00 58.61  ?  850  HIS   A CG  1 
ATOM   1222 N  ND1 . HIS   A 1 158 ? 67.874 -0.279  -19.843 1.00 71.15  ?  850  HIS   A ND1 1 
ATOM   1223 C  CD2 . HIS   A 1 158 ? 66.845 1.490   -20.593 1.00 60.25  ?  850  HIS   A CD2 1 
ATOM   1224 C  CE1 . HIS   A 1 158 ? 67.993 -0.282  -21.157 1.00 57.93  ?  850  HIS   A CE1 1 
ATOM   1225 N  NE2 . HIS   A 1 158 ? 67.383 0.786   -21.633 1.00 61.77  ?  850  HIS   A NE2 1 
ATOM   1226 N  N   . VAL   A 1 159 ? 65.085 4.040   -19.093 1.00 54.35  ?  851  VAL   A N   1 
ATOM   1227 C  CA  . VAL   A 1 159 ? 63.903 4.472   -19.827 1.00 51.42  ?  851  VAL   A CA  1 
ATOM   1228 C  C   . VAL   A 1 159 ? 64.122 4.415   -21.340 1.00 47.62  ?  851  VAL   A C   1 
ATOM   1229 O  O   . VAL   A 1 159 ? 65.261 4.398   -21.817 1.00 52.72  ?  851  VAL   A O   1 
ATOM   1230 C  CB  . VAL   A 1 159 ? 63.376 5.859   -19.370 1.00 50.13  ?  851  VAL   A CB  1 
ATOM   1231 C  CG1 . VAL   A 1 159 ? 63.088 5.838   -17.871 1.00 60.87  ?  851  VAL   A CG1 1 
ATOM   1232 C  CG2 . VAL   A 1 159 ? 64.330 6.997   -19.693 1.00 55.07  ?  851  VAL   A CG2 1 
ATOM   1233 N  N   . LYS   A 1 160 ? 62.999 4.410   -22.066 1.00 47.11  ?  852  LYS   A N   1 
ATOM   1234 C  CA  . LYS   A 1 160 ? 62.959 4.337   -23.521 1.00 53.85  ?  852  LYS   A CA  1 
ATOM   1235 C  C   . LYS   A 1 160 ? 61.819 5.167   -24.072 1.00 51.33  ?  852  LYS   A C   1 
ATOM   1236 O  O   . LYS   A 1 160 ? 60.741 5.207   -23.488 1.00 52.93  ?  852  LYS   A O   1 
ATOM   1237 C  CB  . LYS   A 1 160 ? 62.739 2.904   -23.994 1.00 54.24  ?  852  LYS   A CB  1 
ATOM   1238 C  CG  . LYS   A 1 160 ? 63.767 1.906   -23.518 1.00 61.33  ?  852  LYS   A CG  1 
ATOM   1239 C  CD  . LYS   A 1 160 ? 63.612 0.563   -24.232 1.00 60.06  ?  852  LYS   A CD  1 
ATOM   1240 C  CE  . LYS   A 1 160 ? 64.471 -0.480  -23.545 1.00 60.07  ?  852  LYS   A CE  1 
ATOM   1241 N  NZ  . LYS   A 1 160 ? 64.809 -1.668  -24.364 1.00 56.72  ?  852  LYS   A NZ  1 
ATOM   1242 N  N   . ILE   A 1 161 ? 62.060 5.768   -25.230 1.00 54.77  ?  853  ILE   A N   1 
ATOM   1243 C  CA  . ILE   A 1 161 ? 61.040 6.506   -25.972 1.00 55.55  ?  853  ILE   A CA  1 
ATOM   1244 C  C   . ILE   A 1 161 ? 60.112 5.520   -26.723 1.00 58.17  ?  853  ILE   A C   1 
ATOM   1245 O  O   . ILE   A 1 161 ? 60.560 4.494   -27.241 1.00 56.85  ?  853  ILE   A O   1 
ATOM   1246 C  CB  . ILE   A 1 161 ? 61.698 7.503   -26.949 1.00 53.65  ?  853  ILE   A CB  1 
ATOM   1247 C  CG1 . ILE   A 1 161 ? 62.560 8.512   -26.175 1.00 59.86  ?  853  ILE   A CG1 1 
ATOM   1248 C  CG2 . ILE   A 1 161 ? 60.649 8.289   -27.732 1.00 58.04  ?  853  ILE   A CG2 1 
ATOM   1249 C  CD1 . ILE   A 1 161 ? 63.659 9.081   -27.010 1.00 60.03  ?  853  ILE   A CD1 1 
ATOM   1250 N  N   . THR   A 1 162 ? 58.831 5.867   -26.785 1.00 56.96  ?  854  THR   A N   1 
ATOM   1251 C  CA  . THR   A 1 162 ? 57.823 5.100   -27.496 1.00 57.48  ?  854  THR   A CA  1 
ATOM   1252 C  C   . THR   A 1 162 ? 56.897 6.046   -28.260 1.00 60.77  ?  854  THR   A C   1 
ATOM   1253 O  O   . THR   A 1 162 ? 57.122 7.271   -28.312 1.00 55.42  ?  854  THR   A O   1 
ATOM   1254 C  CB  . THR   A 1 162 ? 57.042 4.159   -26.514 1.00 61.76  ?  854  THR   A CB  1 
ATOM   1255 O  OG1 . THR   A 1 162 ? 56.395 3.113   -27.248 1.00 74.60  ?  854  THR   A OG1 1 
ATOM   1256 C  CG2 . THR   A 1 162 ? 55.981 4.904   -25.681 1.00 68.42  ?  854  THR   A CG2 1 
ATOM   1257 N  N   . ASP   A 1 163 ? 55.862 5.437   -28.841 1.00 59.90  ?  855  ASP   A N   1 
ATOM   1258 C  CA  . ASP   A 1 163 ? 54.758 6.089   -29.540 1.00 60.07  ?  855  ASP   A CA  1 
ATOM   1259 C  C   . ASP   A 1 163 ? 55.239 6.753   -30.812 1.00 62.71  ?  855  ASP   A C   1 
ATOM   1260 O  O   . ASP   A 1 163 ? 55.468 7.949   -30.845 1.00 58.83  ?  855  ASP   A O   1 
ATOM   1261 C  CB  . ASP   A 1 163 ? 53.936 7.033   -28.644 1.00 63.92  ?  855  ASP   A CB  1 
ATOM   1262 C  CG  . ASP   A 1 163 ? 52.524 7.335   -29.223 1.00 84.94  ?  855  ASP   A CG  1 
ATOM   1263 O  OD1 . ASP   A 1 163 ? 52.307 7.235   -30.454 1.00 97.98  ?  855  ASP   A OD1 1 
ATOM   1264 O  OD2 . ASP   A 1 163 ? 51.611 7.668   -28.432 1.00 90.75  ?  855  ASP   A OD2 1 
ATOM   1265 N  N   . PHE   A 1 164 ? 55.336 5.948   -31.869 1.00 72.98  ?  856  PHE   A N   1 
ATOM   1266 C  CA  . PHE   A 1 164 ? 55.720 6.410   -33.203 1.00 67.84  ?  856  PHE   A CA  1 
ATOM   1267 C  C   . PHE   A 1 164 ? 54.547 6.696   -34.161 1.00 66.77  ?  856  PHE   A C   1 
ATOM   1268 O  O   . PHE   A 1 164 ? 54.777 6.848   -35.366 1.00 67.60  ?  856  PHE   A O   1 
ATOM   1269 C  CB  . PHE   A 1 164 ? 56.744 5.433   -33.780 1.00 69.81  ?  856  PHE   A CB  1 
ATOM   1270 C  CG  . PHE   A 1 164 ? 58.024 5.430   -33.009 1.00 75.40  ?  856  PHE   A CG  1 
ATOM   1271 C  CD1 . PHE   A 1 164 ? 58.958 6.441   -33.222 1.00 73.71  ?  856  PHE   A CD1 1 
ATOM   1272 C  CD2 . PHE   A 1 164 ? 58.271 4.480   -32.020 1.00 84.51  ?  856  PHE   A CD2 1 
ATOM   1273 C  CE1 . PHE   A 1 164 ? 60.133 6.479   -32.503 1.00 72.84  ?  856  PHE   A CE1 1 
ATOM   1274 C  CE2 . PHE   A 1 164 ? 59.452 4.520   -31.289 1.00 76.52  ?  856  PHE   A CE2 1 
ATOM   1275 C  CZ  . PHE   A 1 164 ? 60.380 5.524   -31.537 1.00 69.82  ?  856  PHE   A CZ  1 
ATOM   1276 N  N   . GLY   A 1 165 ? 53.326 6.852   -33.624 1.00 63.16  ?  857  GLY   A N   1 
ATOM   1277 C  CA  . GLY   A 1 165 ? 52.127 7.174   -34.415 1.00 85.17  ?  857  GLY   A CA  1 
ATOM   1278 C  C   . GLY   A 1 165 ? 52.251 8.387   -35.325 1.00 77.58  ?  857  GLY   A C   1 
ATOM   1279 O  O   . GLY   A 1 165 ? 51.820 8.347   -36.481 1.00 90.84  ?  857  GLY   A O   1 
ATOM   1280 N  N   . LEU   A 1 166 ? 52.884 9.440   -34.816 1.00 69.61  ?  858  LEU   A N   1 
ATOM   1281 C  CA  . LEU   A 1 166 ? 53.069 10.685  -35.564 1.00 66.65  ?  858  LEU   A CA  1 
ATOM   1282 C  C   . LEU   A 1 166 ? 54.439 10.819  -36.223 1.00 61.40  ?  858  LEU   A C   1 
ATOM   1283 O  O   . LEU   A 1 166 ? 54.695 11.840  -36.858 1.00 64.85  ?  858  LEU   A O   1 
ATOM   1284 C  CB  . LEU   A 1 166 ? 52.759 11.891  -34.665 1.00 69.12  ?  858  LEU   A CB  1 
ATOM   1285 C  CG  . LEU   A 1 166 ? 51.299 12.033  -34.216 1.00 83.39  ?  858  LEU   A CG  1 
ATOM   1286 C  CD1 . LEU   A 1 166 ? 51.177 13.043  -33.082 1.00 89.14  ?  858  LEU   A CD1 1 
ATOM   1287 C  CD2 . LEU   A 1 166 ? 50.400 12.438  -35.376 1.00 87.27  ?  858  LEU   A CD2 1 
ATOM   1288 N  N   . ALA   A 1 167 ? 55.309 9.807   -36.130 1.00 59.31  ?  859  ALA   A N   1 
ATOM   1289 C  CA  . ALA   A 1 167 ? 56.683 9.966   -36.637 1.00 62.08  ?  859  ALA   A CA  1 
ATOM   1290 C  C   . ALA   A 1 167 ? 56.694 10.046  -38.156 1.00 68.19  ?  859  ALA   A C   1 
ATOM   1291 O  O   . ALA   A 1 167 ? 55.869 9.416   -38.816 1.00 87.14  ?  859  ALA   A O   1 
ATOM   1292 C  CB  . ALA   A 1 167 ? 57.603 8.850   -36.164 1.00 52.05  ?  859  ALA   A CB  1 
ATOM   1293 N  N   . LYS   A 1 168 ? 57.610 10.858  -38.679 1.00 67.70  ?  860  LYS   A N   1 
ATOM   1294 C  CA  . LYS   A 1 168 ? 57.815 11.043  -40.112 1.00 64.87  ?  860  LYS   A CA  1 
ATOM   1295 C  C   . LYS   A 1 168 ? 59.297 11.120  -40.400 1.00 65.79  ?  860  LYS   A C   1 
ATOM   1296 O  O   . LYS   A 1 168 ? 60.079 11.546  -39.554 1.00 76.33  ?  860  LYS   A O   1 
ATOM   1297 C  CB  . LYS   A 1 168 ? 57.137 12.320  -40.618 1.00 62.96  ?  860  LYS   A CB  1 
ATOM   1298 C  CG  . LYS   A 1 168 ? 55.612 12.304  -40.514 1.00 84.69  ?  860  LYS   A CG  1 
ATOM   1299 C  CD  . LYS   A 1 168 ? 54.929 11.366  -41.425 0.00 77.41  ?  860  LYS   A CD  1 
ATOM   1300 C  CE  . LYS   A 1 168 ? 53.417 11.419  -41.282 0.00 76.96  ?  860  LYS   A CE  1 
ATOM   1301 N  NZ  . LYS   A 1 168 ? 52.734 10.481  -42.215 0.00 76.51  ?  860  LYS   A NZ  1 
ATOM   1302 N  N   . LEU   A 1 169 ? 59.657 10.719  -41.617 1.00 93.24  ?  861  LEU   A N   1 
ATOM   1303 C  CA  . LEU   A 1 169 ? 61.022 10.774  -42.118 1.00 85.41  ?  861  LEU   A CA  1 
ATOM   1304 C  C   . LEU   A 1 169 ? 61.239 12.162  -42.734 1.00 86.96  ?  861  LEU   A C   1 
ATOM   1305 O  O   . LEU   A 1 169 ? 60.534 12.552  -43.665 1.00 161.78 ?  861  LEU   A O   1 
ATOM   1306 C  CB  . LEU   A 1 169 ? 61.256 9.631   -43.129 1.00 92.54  ?  861  LEU   A CB  1 
ATOM   1307 C  CG  . LEU   A 1 169 ? 62.709 9.223   -43.445 1.00 124.20 ?  861  LEU   A CG  1 
ATOM   1308 C  CD1 . LEU   A 1 169 ? 62.896 7.712   -43.492 1.00 125.88 ?  861  LEU   A CD1 1 
ATOM   1309 C  CD2 . LEU   A 1 169 ? 63.201 9.853   -44.744 1.00 167.23 ?  861  LEU   A CD2 1 
ATOM   1310 N  N   . LEU   A 1 170 ? 62.173 12.921  -42.159 1.00 104.72 ?  862  LEU   A N   1 
ATOM   1311 C  CA  . LEU   A 1 170 ? 62.739 14.150  -42.765 1.00 99.76  ?  862  LEU   A CA  1 
ATOM   1312 C  C   . LEU   A 1 170 ? 63.633 13.704  -43.943 1.00 126.44 ?  862  LEU   A C   1 
ATOM   1313 O  O   . LEU   A 1 170 ? 64.504 12.844  -43.757 1.00 133.97 ?  862  LEU   A O   1 
ATOM   1314 C  CB  . LEU   A 1 170 ? 63.573 14.886  -41.699 1.00 71.70  ?  862  LEU   A CB  1 
ATOM   1315 C  CG  . LEU   A 1 170 ? 64.118 16.314  -41.885 1.00 89.42  ?  862  LEU   A CG  1 
ATOM   1316 C  CD1 . LEU   A 1 170 ? 63.432 17.284  -40.927 1.00 93.76  ?  862  LEU   A CD1 1 
ATOM   1317 C  CD2 . LEU   A 1 170 ? 65.631 16.402  -41.677 1.00 78.71  ?  862  LEU   A CD2 1 
ATOM   1318 N  N   . GLY   A 1 171 ? 63.429 14.277  -45.134 1.00 178.87 ?  863  GLY   A N   1 
ATOM   1319 C  CA  . GLY   A 1 171 ? 64.028 13.759  -46.390 1.00 184.85 ?  863  GLY   A CA  1 
ATOM   1320 C  C   . GLY   A 1 171 ? 65.549 13.645  -46.464 1.00 196.78 ?  863  GLY   A C   1 
ATOM   1321 O  O   . GLY   A 1 171 ? 66.266 14.258  -45.667 1.00 211.35 ?  863  GLY   A O   1 
ATOM   1322 N  N   . ALA   A 1 172 ? 66.027 12.845  -47.423 1.00 196.07 ?  864  ALA   A N   1 
ATOM   1323 C  CA  . ALA   A 1 172 ? 67.468 12.557  -47.604 1.00 197.83 ?  864  ALA   A CA  1 
ATOM   1324 C  C   . ALA   A 1 172 ? 68.280 13.797  -47.996 1.00 188.62 ?  864  ALA   A C   1 
ATOM   1325 O  O   . ALA   A 1 172 ? 69.369 14.022  -47.463 1.00 144.77 ?  864  ALA   A O   1 
ATOM   1326 C  CB  . ALA   A 1 172 ? 67.668 11.451  -48.635 1.00 173.60 ?  864  ALA   A CB  1 
ATOM   1327 N  N   . GLU   A 1 173 ? 67.742 14.568  -48.942 1.00 194.08 ?  865  GLU   A N   1 
ATOM   1328 C  CA  . GLU   A 1 173 ? 68.250 15.904  -49.307 1.00 191.93 ?  865  GLU   A CA  1 
ATOM   1329 C  C   . GLU   A 1 173 ? 67.478 17.060  -48.626 1.00 188.63 ?  865  GLU   A C   1 
ATOM   1330 O  O   . GLU   A 1 173 ? 68.060 18.131  -48.417 1.00 187.84 ?  865  GLU   A O   1 
ATOM   1331 C  CB  . GLU   A 1 173 ? 68.261 16.063  -50.837 1.00 189.98 ?  865  GLU   A CB  1 
ATOM   1332 C  CG  . GLU   A 1 173 ? 69.330 15.206  -51.526 1.00 165.71 ?  865  GLU   A CG  1 
ATOM   1333 C  CD  . GLU   A 1 173 ? 68.970 14.780  -52.945 1.00 156.03 ?  865  GLU   A CD  1 
ATOM   1334 O  OE1 . GLU   A 1 173 ? 67.928 14.119  -53.137 1.00 134.37 ?  865  GLU   A OE1 1 
ATOM   1335 O  OE2 . GLU   A 1 173 ? 69.745 15.080  -53.875 1.00 148.32 ?  865  GLU   A OE2 1 
ATOM   1336 N  N   . GLU   A 1 174 ? 66.199 16.847  -48.280 1.00 166.92 ?  866  GLU   A N   1 
ATOM   1337 C  CA  . GLU   A 1 174 ? 65.378 17.856  -47.574 1.00 178.62 ?  866  GLU   A CA  1 
ATOM   1338 C  C   . GLU   A 1 174 ? 65.794 18.063  -46.108 1.00 183.35 ?  866  GLU   A C   1 
ATOM   1339 O  O   . GLU   A 1 174 ? 66.494 17.229  -45.522 1.00 122.11 ?  866  GLU   A O   1 
ATOM   1340 C  CB  . GLU   A 1 174 ? 63.889 17.486  -47.631 1.00 158.97 ?  866  GLU   A CB  1 
ATOM   1341 C  CG  . GLU   A 1 174 ? 63.254 17.368  -48.983 0.00 197.35 ?  866  GLU   A CG  1 
ATOM   1342 C  CD  . GLU   A 1 174 ? 61.836 16.829  -48.946 0.00 196.11 ?  866  GLU   A CD  1 
ATOM   1343 O  OE1 . GLU   A 1 174 ? 60.999 17.389  -48.205 0.00 194.97 ?  866  GLU   A OE1 1 
ATOM   1344 O  OE2 . GLU   A 1 174 ? 61.556 15.845  -49.662 0.00 195.29 ?  866  GLU   A OE2 1 
ATOM   1345 N  N   . LYS   A 1 175 ? 65.354 19.190  -45.539 1.00 189.00 ?  867  LYS   A N   1 
ATOM   1346 C  CA  . LYS   A 1 175 ? 65.641 19.576  -44.138 1.00 156.07 ?  867  LYS   A CA  1 
ATOM   1347 C  C   . LYS   A 1 175 ? 64.411 19.970  -43.277 1.00 141.38 ?  867  LYS   A C   1 
ATOM   1348 O  O   . LYS   A 1 175 ? 64.603 20.476  -42.163 1.00 107.63 ?  867  LYS   A O   1 
ATOM   1349 C  CB  . LYS   A 1 175 ? 66.680 20.710  -44.129 1.00 131.30 ?  867  LYS   A CB  1 
ATOM   1350 C  CG  . LYS   A 1 175 ? 67.990 20.388  -44.829 0.00 150.70 ?  867  LYS   A CG  1 
ATOM   1351 C  CD  . LYS   A 1 175 ? 69.008 21.507  -44.675 0.00 149.02 ?  867  LYS   A CD  1 
ATOM   1352 C  CE  . LYS   A 1 175 ? 70.314 21.169  -45.375 0.00 147.89 ?  867  LYS   A CE  1 
ATOM   1353 N  NZ  . LYS   A 1 175 ? 71.289 22.293  -45.318 0.00 147.22 ?  867  LYS   A NZ  1 
ATOM   1354 N  N   . GLU   A 1 176 ? 63.180 19.735  -43.770 1.00 142.52 ?  868  GLU   A N   1 
ATOM   1355 C  CA  . GLU   A 1 176 ? 61.913 19.997  -43.026 1.00 144.42 ?  868  GLU   A CA  1 
ATOM   1356 C  C   . GLU   A 1 176 ? 60.805 18.983  -43.397 1.00 163.64 ?  868  GLU   A C   1 
ATOM   1357 O  O   . GLU   A 1 176 ? 60.992 18.147  -44.294 1.00 214.05 ?  868  GLU   A O   1 
ATOM   1358 C  CB  . GLU   A 1 176 ? 61.399 21.434  -43.275 1.00 153.99 ?  868  GLU   A CB  1 
ATOM   1359 C  CG  . GLU   A 1 176 ? 62.366 22.550  -42.868 1.00 180.25 ?  868  GLU   A CG  1 
ATOM   1360 C  CD  . GLU   A 1 176 ? 61.766 23.952  -42.830 1.00 159.99 ?  868  GLU   A CD  1 
ATOM   1361 O  OE1 . GLU   A 1 176 ? 60.604 24.161  -43.252 1.00 145.24 ?  868  GLU   A OE1 1 
ATOM   1362 O  OE2 . GLU   A 1 176 ? 62.487 24.864  -42.366 1.00 93.14  ?  868  GLU   A OE2 1 
ATOM   1363 N  N   . TYR   A 1 177 ? 59.679 19.054  -42.677 1.00 151.74 ?  869  TYR   A N   1 
ATOM   1364 C  CA  . TYR   A 1 177 ? 58.430 18.328  -43.001 1.00 141.84 ?  869  TYR   A CA  1 
ATOM   1365 C  C   . TYR   A 1 177 ? 57.235 19.301  -42.939 1.00 153.07 ?  869  TYR   A C   1 
ATOM   1366 O  O   . TYR   A 1 177 ? 57.152 20.094  -42.000 1.00 102.84 ?  869  TYR   A O   1 
ATOM   1367 C  CB  . TYR   A 1 177 ? 58.205 17.132  -42.041 1.00 116.57 ?  869  TYR   A CB  1 
ATOM   1368 C  CG  . TYR   A 1 177 ? 56.830 16.479  -42.190 1.00 152.21 ?  869  TYR   A CG  1 
ATOM   1369 C  CD1 . TYR   A 1 177 ? 56.501 15.727  -43.337 1.00 166.66 ?  869  TYR   A CD1 1 
ATOM   1370 C  CD2 . TYR   A 1 177 ? 55.835 16.649  -41.207 1.00 157.23 ?  869  TYR   A CD2 1 
ATOM   1371 C  CE1 . TYR   A 1 177 ? 55.230 15.152  -43.490 1.00 183.00 ?  869  TYR   A CE1 1 
ATOM   1372 C  CE2 . TYR   A 1 177 ? 54.563 16.076  -41.352 1.00 180.38 ?  869  TYR   A CE2 1 
ATOM   1373 C  CZ  . TYR   A 1 177 ? 54.258 15.329  -42.490 1.00 188.82 ?  869  TYR   A CZ  1 
ATOM   1374 O  OH  . TYR   A 1 177 ? 52.996 14.771  -42.620 1.00 108.78 ?  869  TYR   A OH  1 
ATOM   1375 N  N   . HIS   A 1 178 ? 56.332 19.224  -43.932 1.00 171.51 ?  870  HIS   A N   1 
ATOM   1376 C  CA  . HIS   A 1 178 ? 55.045 19.958  -43.951 1.00 171.21 ?  870  HIS   A CA  1 
ATOM   1377 C  C   . HIS   A 1 178 ? 53.875 18.971  -43.758 1.00 151.80 ?  870  HIS   A C   1 
ATOM   1378 O  O   . HIS   A 1 178 ? 53.749 18.014  -44.532 1.00 147.64 ?  870  HIS   A O   1 
ATOM   1379 C  CB  . HIS   A 1 178 ? 54.879 20.733  -45.267 1.00 177.43 ?  870  HIS   A CB  1 
ATOM   1380 C  CG  . HIS   A 1 178 ? 53.793 21.770  -45.228 1.00 195.41 ?  870  HIS   A CG  1 
ATOM   1381 N  ND1 . HIS   A 1 178 ? 52.483 21.492  -45.561 1.00 199.87 ?  870  HIS   A ND1 1 
ATOM   1382 C  CD2 . HIS   A 1 178 ? 53.824 23.081  -44.890 1.00 160.77 ?  870  HIS   A CD2 1 
ATOM   1383 C  CE1 . HIS   A 1 178 ? 51.756 22.587  -45.430 1.00 175.25 ?  870  HIS   A CE1 1 
ATOM   1384 N  NE2 . HIS   A 1 178 ? 52.546 23.566  -45.025 1.00 175.09 ?  870  HIS   A NE2 1 
ATOM   1385 N  N   . ALA   A 1 179 ? 53.028 19.225  -42.748 1.00 130.79 ?  871  ALA   A N   1 
ATOM   1386 C  CA  . ALA   A 1 179 ? 51.947 18.303  -42.313 1.00 167.38 ?  871  ALA   A CA  1 
ATOM   1387 C  C   . ALA   A 1 179 ? 50.557 18.632  -42.884 1.00 163.12 ?  871  ALA   A C   1 
ATOM   1388 O  O   . ALA   A 1 179 ? 50.344 19.703  -43.469 1.00 130.23 ?  871  ALA   A O   1 
ATOM   1389 C  CB  . ALA   A 1 179 ? 51.872 18.277  -40.790 1.00 161.27 ?  871  ALA   A CB  1 
ATOM   1390 N  N   . GLU   A 1 180 ? 49.631 17.686  -42.685 1.00 166.70 ?  872  GLU   A N   1 
ATOM   1391 C  CA  . GLU   A 1 180 ? 48.204 17.799  -43.057 1.00 189.26 ?  872  GLU   A CA  1 
ATOM   1392 C  C   . GLU   A 1 180 ? 47.336 17.781  -41.765 1.00 201.94 ?  872  GLU   A C   1 
ATOM   1393 O  O   . GLU   A 1 180 ? 47.853 18.092  -40.683 1.00 177.18 ?  872  GLU   A O   1 
ATOM   1394 C  CB  . GLU   A 1 180 ? 47.845 16.672  -44.055 1.00 186.32 ?  872  GLU   A CB  1 
ATOM   1395 C  CG  . GLU   A 1 180 ? 46.860 17.061  -45.163 1.00 174.10 ?  872  GLU   A CG  1 
ATOM   1396 C  CD  . GLU   A 1 180 ? 47.504 17.780  -46.337 1.00 165.16 ?  872  GLU   A CD  1 
ATOM   1397 O  OE1 . GLU   A 1 180 ? 48.302 18.715  -46.115 1.00 131.75 ?  872  GLU   A OE1 1 
ATOM   1398 O  OE2 . GLU   A 1 180 ? 47.191 17.421  -47.492 1.00 156.38 ?  872  GLU   A OE2 1 
ATOM   1399 N  N   . GLY   A 1 181 ? 46.040 17.454  -41.869 1.00 201.52 ?  873  GLY   A N   1 
ATOM   1400 C  CA  . GLY   A 1 181 ? 45.115 17.471  -40.733 1.00 184.75 ?  873  GLY   A CA  1 
ATOM   1401 C  C   . GLY   A 1 181 ? 45.250 16.301  -39.772 1.00 199.14 ?  873  GLY   A C   1 
ATOM   1402 O  O   . GLY   A 1 181 ? 45.896 15.289  -40.082 1.00 152.38 ?  873  GLY   A O   1 
ATOM   1403 N  N   . GLY   A 1 182 ? 44.606 16.456  -38.612 1.00 202.33 ?  874  GLY   A N   1 
ATOM   1404 C  CA  . GLY   A 1 182 ? 44.655 15.495  -37.495 1.00 162.03 ?  874  GLY   A CA  1 
ATOM   1405 C  C   . GLY   A 1 182 ? 44.479 16.175  -36.141 1.00 168.18 ?  874  GLY   A C   1 
ATOM   1406 O  O   . GLY   A 1 182 ? 44.121 17.361  -36.072 1.00 137.69 ?  874  GLY   A O   1 
ATOM   1407 N  N   . LYS   A 1 183 ? 44.714 15.410  -35.072 1.00 155.38 ?  875  LYS   A N   1 
ATOM   1408 C  CA  . LYS   A 1 183 ? 44.765 15.930  -33.691 1.00 176.80 ?  875  LYS   A CA  1 
ATOM   1409 C  C   . LYS   A 1 183 ? 46.209 15.899  -33.173 1.00 168.53 ?  875  LYS   A C   1 
ATOM   1410 O  O   . LYS   A 1 183 ? 46.972 14.975  -33.491 1.00 116.42 ?  875  LYS   A O   1 
ATOM   1411 C  CB  . LYS   A 1 183 ? 43.824 15.148  -32.762 1.00 153.71 ?  875  LYS   A CB  1 
ATOM   1412 C  CG  . LYS   A 1 183 ? 42.395 15.677  -32.742 1.00 148.37 ?  875  LYS   A CG  1 
ATOM   1413 C  CD  . LYS   A 1 183 ? 41.609 15.116  -31.569 1.00 157.72 ?  875  LYS   A CD  1 
ATOM   1414 C  CE  . LYS   A 1 183 ? 40.279 15.828  -31.403 1.00 158.38 ?  875  LYS   A CE  1 
ATOM   1415 N  NZ  . LYS   A 1 183 ? 39.573 15.358  -30.179 1.00 135.69 ?  875  LYS   A NZ  1 
ATOM   1416 N  N   . VAL   A 1 184 ? 46.565 16.911  -32.373 1.00 130.91 ?  876  VAL   A N   1 
ATOM   1417 C  CA  . VAL   A 1 184 ? 47.957 17.175  -31.975 1.00 126.28 ?  876  VAL   A CA  1 
ATOM   1418 C  C   . VAL   A 1 184 ? 48.069 17.749  -30.553 1.00 108.19 ?  876  VAL   A C   1 
ATOM   1419 O  O   . VAL   A 1 184 ? 47.127 18.403  -30.086 1.00 104.03 ?  876  VAL   A O   1 
ATOM   1420 C  CB  . VAL   A 1 184 ? 48.670 18.142  -32.961 1.00 130.27 ?  876  VAL   A CB  1 
ATOM   1421 C  CG1 . VAL   A 1 184 ? 49.083 17.421  -34.245 1.00 134.26 ?  876  VAL   A CG1 1 
ATOM   1422 C  CG2 . VAL   A 1 184 ? 47.820 19.384  -33.258 1.00 95.46  ?  876  VAL   A CG2 1 
ATOM   1423 N  N   . PRO   A 1 185 ? 49.223 17.524  -29.873 1.00 85.29  ?  877  PRO   A N   1 
ATOM   1424 C  CA  . PRO   A 1 185 ? 49.418 18.070  -28.527 1.00 101.98 ?  877  PRO   A CA  1 
ATOM   1425 C  C   . PRO   A 1 185 ? 50.072 19.464  -28.619 1.00 97.39  ?  877  PRO   A C   1 
ATOM   1426 O  O   . PRO   A 1 185 ? 51.291 19.568  -28.804 1.00 75.18  ?  877  PRO   A O   1 
ATOM   1427 C  CB  . PRO   A 1 185 ? 50.354 17.042  -27.892 1.00 101.40 ?  877  PRO   A CB  1 
ATOM   1428 C  CG  . PRO   A 1 185 ? 51.189 16.534  -29.039 1.00 109.52 ?  877  PRO   A CG  1 
ATOM   1429 C  CD  . PRO   A 1 185 ? 50.468 16.864  -30.328 1.00 102.09 ?  877  PRO   A CD  1 
ATOM   1430 N  N   . ILE   A 1 186 ? 49.255 20.513  -28.502 1.00 84.38  ?  878  ILE   A N   1 
ATOM   1431 C  CA  . ILE   A 1 186 ? 49.698 21.904  -28.727 1.00 86.15  ?  878  ILE   A CA  1 
ATOM   1432 C  C   . ILE   A 1 186 ? 50.785 22.323  -27.720 1.00 79.99  ?  878  ILE   A C   1 
ATOM   1433 O  O   . ILE   A 1 186 ? 51.769 22.951  -28.093 1.00 67.04  ?  878  ILE   A O   1 
ATOM   1434 C  CB  . ILE   A 1 186 ? 48.507 22.916  -28.688 1.00 77.10  ?  878  ILE   A CB  1 
ATOM   1435 C  CG1 . ILE   A 1 186 ? 47.484 22.622  -29.809 1.00 104.00 ?  878  ILE   A CG1 1 
ATOM   1436 C  CG2 . ILE   A 1 186 ? 48.994 24.367  -28.823 1.00 82.25  ?  878  ILE   A CG2 1 
ATOM   1437 C  CD1 . ILE   A 1 186 ? 47.996 22.742  -31.241 1.00 103.80 ?  878  ILE   A CD1 1 
ATOM   1438 N  N   . LYS   A 1 187 ? 50.605 21.912  -26.470 1.00 67.89  ?  879  LYS   A N   1 
ATOM   1439 C  CA  . LYS   A 1 187 ? 51.458 22.315  -25.366 1.00 69.02  ?  879  LYS   A CA  1 
ATOM   1440 C  C   . LYS   A 1 187 ? 52.905 21.779  -25.367 1.00 77.93  ?  879  LYS   A C   1 
ATOM   1441 O  O   . LYS   A 1 187 ? 53.730 22.316  -24.641 1.00 70.72  ?  879  LYS   A O   1 
ATOM   1442 C  CB  . LYS   A 1 187 ? 50.730 22.029  -24.050 1.00 65.70  ?  879  LYS   A CB  1 
ATOM   1443 C  CG  . LYS   A 1 187 ? 49.519 22.960  -23.897 1.00 69.83  ?  879  LYS   A CG  1 
ATOM   1444 C  CD  . LYS   A 1 187 ? 48.558 22.558  -22.787 1.00 71.31  ?  879  LYS   A CD  1 
ATOM   1445 C  CE  . LYS   A 1 187 ? 47.559 23.678  -22.494 1.00 87.04  ?  879  LYS   A CE  1 
ATOM   1446 N  NZ  . LYS   A 1 187 ? 46.704 23.400  -21.307 1.00 91.13  ?  879  LYS   A NZ  1 
ATOM   1447 N  N   . TRP   A 1 188 ? 53.208 20.770  -26.197 1.00 68.09  ?  880  TRP   A N   1 
ATOM   1448 C  CA  . TRP   A 1 188 ? 54.569 20.240  -26.398 1.00 50.82  ?  880  TRP   A CA  1 
ATOM   1449 C  C   . TRP   A 1 188 ? 55.186 20.674  -27.713 1.00 50.06  ?  880  TRP   A C   1 
ATOM   1450 O  O   . TRP   A 1 188 ? 56.324 20.287  -28.005 1.00 59.94  ?  880  TRP   A O   1 
ATOM   1451 C  CB  . TRP   A 1 188 ? 54.559 18.709  -26.326 1.00 53.96  ?  880  TRP   A CB  1 
ATOM   1452 C  CG  . TRP   A 1 188 ? 54.389 18.202  -24.960 1.00 51.56  ?  880  TRP   A CG  1 
ATOM   1453 C  CD1 . TRP   A 1 188 ? 55.370 17.716  -24.159 1.00 54.49  ?  880  TRP   A CD1 1 
ATOM   1454 C  CD2 . TRP   A 1 188 ? 53.172 18.133  -24.203 1.00 57.17  ?  880  TRP   A CD2 1 
ATOM   1455 N  NE1 . TRP   A 1 188 ? 54.854 17.345  -22.948 1.00 62.66  ?  880  TRP   A NE1 1 
ATOM   1456 C  CE2 . TRP   A 1 188 ? 53.507 17.597  -22.937 1.00 50.95  ?  880  TRP   A CE2 1 
ATOM   1457 C  CE3 . TRP   A 1 188 ? 51.827 18.471  -24.468 1.00 58.74  ?  880  TRP   A CE3 1 
ATOM   1458 C  CZ2 . TRP   A 1 188 ? 52.552 17.393  -21.924 1.00 56.06  ?  880  TRP   A CZ2 1 
ATOM   1459 C  CZ3 . TRP   A 1 188 ? 50.866 18.266  -23.459 1.00 60.00  ?  880  TRP   A CZ3 1 
ATOM   1460 C  CH2 . TRP   A 1 188 ? 51.238 17.727  -22.204 1.00 67.05  ?  880  TRP   A CH2 1 
ATOM   1461 N  N   . MET   A 1 189 ? 54.480 21.503  -28.488 1.00 60.73  ?  881  MET   A N   1 
ATOM   1462 C  CA  . MET   A 1 189 ? 54.903 21.870  -29.838 1.00 58.64  ?  881  MET   A CA  1 
ATOM   1463 C  C   . MET   A 1 189 ? 55.640 23.199  -29.887 1.00 53.03  ?  881  MET   A C   1 
ATOM   1464 O  O   . MET   A 1 189 ? 55.250 24.180  -29.216 1.00 71.79  ?  881  MET   A O   1 
ATOM   1465 C  CB  . MET   A 1 189 ? 53.695 21.941  -30.790 1.00 74.60  ?  881  MET   A CB  1 
ATOM   1466 C  CG  . MET   A 1 189 ? 53.188 20.568  -31.222 1.00 99.56  ?  881  MET   A CG  1 
ATOM   1467 S  SD  . MET   A 1 189 ? 51.516 20.600  -31.906 1.00 85.46  ?  881  MET   A SD  1 
ATOM   1468 C  CE  . MET   A 1 189 ? 51.862 21.415  -33.465 1.00 63.94  ?  881  MET   A CE  1 
ATOM   1469 N  N   . ALA   A 1 190 ? 56.659 23.221  -30.750 1.00 54.24  ?  882  ALA   A N   1 
ATOM   1470 C  CA  . ALA   A 1 190 ? 57.379 24.424  -31.140 1.00 59.75  ?  882  ALA   A CA  1 
ATOM   1471 C  C   . ALA   A 1 190 ? 56.479 25.384  -31.862 1.00 73.42  ?  882  ALA   A C   1 
ATOM   1472 O  O   . ALA   A 1 190 ? 55.492 24.966  -32.438 1.00 70.30  ?  882  ALA   A O   1 
ATOM   1473 C  CB  . ALA   A 1 190 ? 58.557 24.062  -32.026 1.00 61.55  ?  882  ALA   A CB  1 
ATOM   1474 N  N   . LEU   A 1 191 ? 56.833 26.668  -31.831 1.00 84.84  ?  883  LEU   A N   1 
ATOM   1475 C  CA  . LEU   A 1 191 ? 55.962 27.733  -32.348 1.00 90.82  ?  883  LEU   A CA  1 
ATOM   1476 C  C   . LEU   A 1 191 ? 55.702 27.551  -33.834 1.00 74.59  ?  883  LEU   A C   1 
ATOM   1477 O  O   . LEU   A 1 191 ? 54.544 27.500  -34.244 1.00 71.45  ?  883  LEU   A O   1 
ATOM   1478 C  CB  . LEU   A 1 191 ? 56.545 29.134  -32.095 1.00 87.63  ?  883  LEU   A CB  1 
ATOM   1479 C  CG  . LEU   A 1 191 ? 55.640 30.323  -32.464 1.00 77.38  ?  883  LEU   A CG  1 
ATOM   1480 C  CD1 . LEU   A 1 191 ? 54.329 30.339  -31.684 1.00 72.50  ?  883  LEU   A CD1 1 
ATOM   1481 C  CD2 . LEU   A 1 191 ? 56.390 31.619  -32.255 1.00 98.63  ?  883  LEU   A CD2 1 
ATOM   1482 N  N   . GLU   A 1 192 ? 56.793 27.405  -34.589 1.00 61.70  ?  884  GLU   A N   1 
ATOM   1483 C  CA  . GLU   A 1 192 ? 56.777 27.129  -36.040 1.00 77.16  ?  884  GLU   A CA  1 
ATOM   1484 C  C   . GLU   A 1 192 ? 55.986 25.874  -36.495 1.00 96.96  ?  884  GLU   A C   1 
ATOM   1485 O  O   . GLU   A 1 192 ? 55.641 25.774  -37.668 1.00 80.40  ?  884  GLU   A O   1 
ATOM   1486 C  CB  . GLU   A 1 192 ? 58.218 27.101  -36.622 1.00 74.07  ?  884  GLU   A CB  1 
ATOM   1487 C  CG  . GLU   A 1 192 ? 59.074 25.827  -36.446 1.00 88.99  ?  884  GLU   A CG  1 
ATOM   1488 C  CD  . GLU   A 1 192 ? 59.794 25.681  -35.103 1.00 92.83  ?  884  GLU   A CD  1 
ATOM   1489 O  OE1 . GLU   A 1 192 ? 59.538 26.452  -34.150 1.00 66.02  ?  884  GLU   A OE1 1 
ATOM   1490 O  OE2 . GLU   A 1 192 ? 60.643 24.767  -35.006 1.00 70.70  ?  884  GLU   A OE2 1 
ATOM   1491 N  N   . SER   A 1 193 ? 55.778 24.909  -35.596 1.00 76.77  ?  885  SER   A N   1 
ATOM   1492 C  CA  . SER   A 1 193 ? 54.871 23.794  -35.827 1.00 75.36  ?  885  SER   A CA  1 
ATOM   1493 C  C   . SER   A 1 193 ? 53.422 24.218  -35.668 1.00 73.04  ?  885  SER   A C   1 
ATOM   1494 O  O   . SER   A 1 193 ? 52.579 23.772  -36.444 1.00 99.61  ?  885  SER   A O   1 
ATOM   1495 C  CB  . SER   A 1 193 ? 55.178 22.614  -34.890 1.00 72.50  ?  885  SER   A CB  1 
ATOM   1496 O  OG  . SER   A 1 193 ? 56.535 22.205  -34.999 1.00 62.41  ?  885  SER   A OG  1 
ATOM   1497 N  N   . ILE   A 1 194 ? 53.126 25.055  -34.670 1.00 70.60  ?  886  ILE   A N   1 
ATOM   1498 C  CA  . ILE   A 1 194 ? 51.751 25.535  -34.418 1.00 75.72  ?  886  ILE   A CA  1 
ATOM   1499 C  C   . ILE   A 1 194 ? 51.263 26.444  -35.550 1.00 78.96  ?  886  ILE   A C   1 
ATOM   1500 O  O   . ILE   A 1 194 ? 50.142 26.272  -36.018 1.00 81.44  ?  886  ILE   A O   1 
ATOM   1501 C  CB  . ILE   A 1 194 ? 51.587 26.243  -33.046 1.00 82.73  ?  886  ILE   A CB  1 
ATOM   1502 C  CG1 . ILE   A 1 194 ? 51.845 25.245  -31.902 1.00 81.18  ?  886  ILE   A CG1 1 
ATOM   1503 C  CG2 . ILE   A 1 194 ? 50.168 26.815  -32.877 1.00 77.28  ?  886  ILE   A CG2 1 
ATOM   1504 C  CD1 . ILE   A 1 194 ? 52.041 25.876  -30.533 1.00 78.58  ?  886  ILE   A CD1 1 
ATOM   1505 N  N   . LEU   A 1 195 ? 52.109 27.381  -35.975 1.00 69.12  ?  887  LEU   A N   1 
ATOM   1506 C  CA  . LEU   A 1 195 ? 51.756 28.375  -36.989 1.00 95.13  ?  887  LEU   A CA  1 
ATOM   1507 C  C   . LEU   A 1 195 ? 51.831 27.849  -38.421 1.00 87.02  ?  887  LEU   A C   1 
ATOM   1508 O  O   . LEU   A 1 195 ? 50.896 28.057  -39.200 1.00 124.58 ?  887  LEU   A O   1 
ATOM   1509 C  CB  . LEU   A 1 195 ? 52.652 29.615  -36.851 1.00 87.07  ?  887  LEU   A CB  1 
ATOM   1510 C  CG  . LEU   A 1 195 ? 52.688 30.308  -35.485 1.00 77.21  ?  887  LEU   A CG  1 
ATOM   1511 C  CD1 . LEU   A 1 195 ? 53.504 31.591  -35.593 1.00 89.80  ?  887  LEU   A CD1 1 
ATOM   1512 C  CD2 . LEU   A 1 195 ? 51.304 30.587  -34.915 1.00 65.61  ?  887  LEU   A CD2 1 
ATOM   1513 N  N   . HIS   A 1 196 ? 52.938 27.179  -38.747 1.00 75.39  ?  888  HIS   A N   1 
ATOM   1514 C  CA  . HIS   A 1 196 ? 53.284 26.776  -40.119 1.00 77.27  ?  888  HIS   A CA  1 
ATOM   1515 C  C   . HIS   A 1 196 ? 53.296 25.264  -40.409 1.00 72.24  ?  888  HIS   A C   1 
ATOM   1516 O  O   . HIS   A 1 196 ? 53.563 24.878  -41.555 1.00 104.30 ?  888  HIS   A O   1 
ATOM   1517 C  CB  . HIS   A 1 196 ? 54.653 27.372  -40.493 1.00 73.92  ?  888  HIS   A CB  1 
ATOM   1518 C  CG  . HIS   A 1 196 ? 54.734 28.854  -40.293 1.00 115.74 ?  888  HIS   A CG  1 
ATOM   1519 N  ND1 . HIS   A 1 196 ? 55.284 29.424  -39.166 1.00 123.27 ?  888  HIS   A ND1 1 
ATOM   1520 C  CD2 . HIS   A 1 196 ? 54.318 29.881  -41.071 1.00 105.70 ?  888  HIS   A CD2 1 
ATOM   1521 C  CE1 . HIS   A 1 196 ? 55.213 30.739  -39.262 1.00 126.10 ?  888  HIS   A CE1 1 
ATOM   1522 N  NE2 . HIS   A 1 196 ? 54.632 31.041  -40.409 1.00 113.03 ?  888  HIS   A NE2 1 
ATOM   1523 N  N   . ARG   A 1 197 ? 53.032 24.418  -39.403 1.00 88.20  ?  889  ARG   A N   1 
ATOM   1524 C  CA  . ARG   A 1 197 ? 53.202 22.945  -39.516 1.00 85.64  ?  889  ARG   A CA  1 
ATOM   1525 C  C   . ARG   A 1 197 ? 54.603 22.494  -40.046 1.00 83.51  ?  889  ARG   A C   1 
ATOM   1526 O  O   . ARG   A 1 197 ? 54.720 21.507  -40.771 1.00 84.87  ?  889  ARG   A O   1 
ATOM   1527 C  CB  . ARG   A 1 197 ? 52.052 22.349  -40.338 1.00 93.55  ?  889  ARG   A CB  1 
ATOM   1528 C  CG  . ARG   A 1 197 ? 50.654 22.622  -39.783 1.00 117.85 ?  889  ARG   A CG  1 
ATOM   1529 C  CD  . ARG   A 1 197 ? 49.589 22.431  -40.856 1.00 133.80 ?  889  ARG   A CD  1 
ATOM   1530 N  NE  . ARG   A 1 197 ? 48.226 22.551  -40.329 1.00 143.28 ?  889  ARG   A NE  1 
ATOM   1531 C  CZ  . ARG   A 1 197 ? 47.105 22.613  -41.062 1.00 134.05 ?  889  ARG   A CZ  1 
ATOM   1532 N  NH1 . ARG   A 1 197 ? 47.129 22.567  -42.404 1.00 108.58 ?  889  ARG   A NH1 1 
ATOM   1533 N  NH2 . ARG   A 1 197 ? 45.929 22.727  -40.439 1.00 142.89 ?  889  ARG   A NH2 1 
ATOM   1534 N  N   . ILE   A 1 198 ? 55.647 23.242  -39.677 1.00 71.79  ?  890  ILE   A N   1 
ATOM   1535 C  CA  . ILE   A 1 198 ? 57.038 22.856  -39.896 1.00 76.19  ?  890  ILE   A CA  1 
ATOM   1536 C  C   . ILE   A 1 198 ? 57.433 21.934  -38.716 1.00 79.89  ?  890  ILE   A C   1 
ATOM   1537 O  O   . ILE   A 1 198 ? 57.120 22.213  -37.549 1.00 82.32  ?  890  ILE   A O   1 
ATOM   1538 C  CB  . ILE   A 1 198 ? 57.979 24.085  -40.014 1.00 81.14  ?  890  ILE   A CB  1 
ATOM   1539 C  CG1 . ILE   A 1 198 ? 57.556 24.955  -41.213 1.00 82.29  ?  890  ILE   A CG1 1 
ATOM   1540 C  CG2 . ILE   A 1 198 ? 59.445 23.654  -40.170 1.00 81.41  ?  890  ILE   A CG2 1 
ATOM   1541 C  CD1 . ILE   A 1 198 ? 58.269 26.295  -41.329 1.00 87.11  ?  890  ILE   A CD1 1 
ATOM   1542 N  N   . TYR   A 1 199 ? 58.122 20.844  -39.046 1.00 70.68  ?  891  TYR   A N   1 
ATOM   1543 C  CA  . TYR   A 1 199 ? 58.554 19.839  -38.086 1.00 59.99  ?  891  TYR   A CA  1 
ATOM   1544 C  C   . TYR   A 1 199 ? 59.956 19.403  -38.444 1.00 63.08  ?  891  TYR   A C   1 
ATOM   1545 O  O   . TYR   A 1 199 ? 60.190 18.924  -39.543 1.00 81.25  ?  891  TYR   A O   1 
ATOM   1546 C  CB  . TYR   A 1 199 ? 57.641 18.647  -38.125 1.00 58.19  ?  891  TYR   A CB  1 
ATOM   1547 C  CG  . TYR   A 1 199 ? 56.275 18.881  -37.544 1.00 64.93  ?  891  TYR   A CG  1 
ATOM   1548 C  CD1 . TYR   A 1 199 ? 56.035 18.695  -36.183 1.00 52.82  ?  891  TYR   A CD1 1 
ATOM   1549 C  CD2 . TYR   A 1 199 ? 55.193 19.246  -38.363 1.00 64.58  ?  891  TYR   A CD2 1 
ATOM   1550 C  CE1 . TYR   A 1 199 ? 54.748 18.862  -35.642 1.00 66.97  ?  891  TYR   A CE1 1 
ATOM   1551 C  CE2 . TYR   A 1 199 ? 53.912 19.420  -37.837 1.00 63.25  ?  891  TYR   A CE2 1 
ATOM   1552 C  CZ  . TYR   A 1 199 ? 53.688 19.227  -36.480 1.00 69.28  ?  891  TYR   A CZ  1 
ATOM   1553 O  OH  . TYR   A 1 199 ? 52.422 19.405  -35.970 1.00 86.45  ?  891  TYR   A OH  1 
ATOM   1554 N  N   . THR   A 1 200 ? 60.883 19.604  -37.515 1.00 61.66  ?  892  THR   A N   1 
ATOM   1555 C  CA  . THR   A 1 200 ? 62.277 19.259  -37.700 1.00 54.87  ?  892  THR   A CA  1 
ATOM   1556 C  C   . THR   A 1 200 ? 62.755 18.486  -36.481 1.00 49.40  ?  892  THR   A C   1 
ATOM   1557 O  O   . THR   A 1 200 ? 62.031 18.344  -35.500 1.00 59.06  ?  892  THR   A O   1 
ATOM   1558 C  CB  . THR   A 1 200 ? 63.112 20.537  -37.890 1.00 75.08  ?  892  THR   A CB  1 
ATOM   1559 O  OG1 . THR   A 1 200 ? 62.860 21.420  -36.796 1.00 80.82  ?  892  THR   A OG1 1 
ATOM   1560 C  CG2 . THR   A 1 200 ? 62.737 21.255  -39.214 1.00 71.25  ?  892  THR   A CG2 1 
ATOM   1561 N  N   . HIS   A 1 201 ? 63.997 18.016  -36.553 1.00 58.99  ?  893  HIS   A N   1 
ATOM   1562 C  CA  . HIS   A 1 201 ? 64.725 17.566  -35.357 1.00 65.15  ?  893  HIS   A CA  1 
ATOM   1563 C  C   . HIS   A 1 201 ? 64.721 18.651  -34.269 1.00 64.21  ?  893  HIS   A C   1 
ATOM   1564 O  O   . HIS   A 1 201 ? 64.497 18.330  -33.097 1.00 60.65  ?  893  HIS   A O   1 
ATOM   1565 C  CB  . HIS   A 1 201 ? 66.148 17.102  -35.689 1.00 58.86  ?  893  HIS   A CB  1 
ATOM   1566 C  CG  . HIS   A 1 201 ? 66.184 16.006  -36.706 1.00 76.50  ?  893  HIS   A CG  1 
ATOM   1567 N  ND1 . HIS   A 1 201 ? 65.473 14.833  -36.559 1.00 67.41  ?  893  HIS   A ND1 1 
ATOM   1568 C  CD2 . HIS   A 1 201 ? 66.786 15.932  -37.916 1.00 75.51  ?  893  HIS   A CD2 1 
ATOM   1569 C  CE1 . HIS   A 1 201 ? 65.666 14.072  -37.622 1.00 71.01  ?  893  HIS   A CE1 1 
ATOM   1570 N  NE2 . HIS   A 1 201 ? 66.463 14.712  -38.457 1.00 75.12  ?  893  HIS   A NE2 1 
ATOM   1571 N  N   . GLN   A 1 202 ? 64.868 19.920  -34.678 1.00 57.00  ?  894  GLN   A N   1 
ATOM   1572 C  CA  . GLN   A 1 202 ? 64.824 21.058  -33.746 1.00 59.75  ?  894  GLN   A CA  1 
ATOM   1573 C  C   . GLN   A 1 202 ? 63.462 21.375  -33.182 1.00 54.65  ?  894  GLN   A C   1 
ATOM   1574 O  O   . GLN   A 1 202 ? 63.402 21.937  -32.095 1.00 59.04  ?  894  GLN   A O   1 
ATOM   1575 C  CB  . GLN   A 1 202 ? 65.468 22.313  -34.342 1.00 55.47  ?  894  GLN   A CB  1 
ATOM   1576 C  CG  . GLN   A 1 202 ? 66.920 22.093  -34.759 1.00 60.39  ?  894  GLN   A CG  1 
ATOM   1577 C  CD  . GLN   A 1 202 ? 67.799 21.639  -33.595 1.00 69.78  ?  894  GLN   A CD  1 
ATOM   1578 O  OE1 . GLN   A 1 202 ? 67.996 22.387  -32.637 1.00 75.35  ?  894  GLN   A OE1 1 
ATOM   1579 N  NE2 . GLN   A 1 202 ? 68.298 20.407  -33.655 1.00 69.52  ?  894  GLN   A NE2 1 
ATOM   1580 N  N   . SER   A 1 203 ? 62.369 21.029  -33.862 1.00 54.83  ?  895  SER   A N   1 
ATOM   1581 C  CA  . SER   A 1 203 ? 61.038 21.082  -33.202 1.00 53.07  ?  895  SER   A CA  1 
ATOM   1582 C  C   . SER   A 1 203 ? 60.884 20.003  -32.126 1.00 55.09  ?  895  SER   A C   1 
ATOM   1583 O  O   . SER   A 1 203 ? 60.116 20.194  -31.190 1.00 55.79  ?  895  SER   A O   1 
ATOM   1584 C  CB  . SER   A 1 203 ? 59.874 20.975  -34.201 1.00 59.06  ?  895  SER   A CB  1 
ATOM   1585 O  OG  . SER   A 1 203 ? 59.943 19.777  -34.965 1.00 69.90  ?  895  SER   A OG  1 
ATOM   1586 N  N   . ASP   A 1 204 ? 61.546 18.854  -32.312 1.00 54.27  ?  896  ASP   A N   1 
ATOM   1587 C  CA  . ASP   A 1 204 ? 61.608 17.804  -31.282 1.00 63.68  ?  896  ASP   A CA  1 
ATOM   1588 C  C   . ASP   A 1 204 ? 62.379 18.256  -30.039 1.00 56.75  ?  896  ASP   A C   1 
ATOM   1589 O  O   . ASP   A 1 204 ? 62.002 17.887  -28.932 1.00 53.66  ?  896  ASP   A O   1 
ATOM   1590 C  CB  . ASP   A 1 204 ? 62.227 16.488  -31.829 1.00 61.61  ?  896  ASP   A CB  1 
ATOM   1591 C  CG  . ASP   A 1 204 ? 61.235 15.630  -32.649 1.00 73.96  ?  896  ASP   A CG  1 
ATOM   1592 O  OD1 . ASP   A 1 204 ? 59.993 15.830  -32.627 1.00 50.79  ?  896  ASP   A OD1 1 
ATOM   1593 O  OD2 . ASP   A 1 204 ? 61.733 14.704  -33.320 1.00 51.21  ?  896  ASP   A OD2 1 
ATOM   1594 N  N   . VAL   A 1 205 ? 63.449 19.038  -30.235 1.00 51.07  ?  897  VAL   A N   1 
ATOM   1595 C  CA  . VAL   A 1 205 ? 64.206 19.647  -29.128 1.00 53.35  ?  897  VAL   A CA  1 
ATOM   1596 C  C   . VAL   A 1 205 ? 63.318 20.538  -28.255 1.00 59.19  ?  897  VAL   A C   1 
ATOM   1597 O  O   . VAL   A 1 205 ? 63.409 20.466  -27.026 1.00 50.17  ?  897  VAL   A O   1 
ATOM   1598 C  CB  . VAL   A 1 205 ? 65.426 20.424  -29.617 1.00 52.14  ?  897  VAL   A CB  1 
ATOM   1599 C  CG1 . VAL   A 1 205 ? 66.062 21.231  -28.474 1.00 63.11  ?  897  VAL   A CG1 1 
ATOM   1600 C  CG2 . VAL   A 1 205 ? 66.443 19.461  -30.224 1.00 52.94  ?  897  VAL   A CG2 1 
ATOM   1601 N  N   . TRP   A 1 206 ? 62.456 21.348  -28.873 1.00 50.78  ?  898  TRP   A N   1 
ATOM   1602 C  CA  . TRP   A 1 206 ? 61.432 22.091  -28.103 1.00 53.53  ?  898  TRP   A CA  1 
ATOM   1603 C  C   . TRP   A 1 206 ? 60.640 21.163  -27.237 1.00 52.68  ?  898  TRP   A C   1 
ATOM   1604 O  O   . TRP   A 1 206 ? 60.467 21.438  -26.056 1.00 62.66  ?  898  TRP   A O   1 
ATOM   1605 C  CB  . TRP   A 1 206 ? 60.461 22.857  -28.999 1.00 50.12  ?  898  TRP   A CB  1 
ATOM   1606 C  CG  . TRP   A 1 206 ? 59.429 23.747  -28.275 1.00 52.17  ?  898  TRP   A CG  1 
ATOM   1607 C  CD1 . TRP   A 1 206 ? 58.412 23.361  -27.430 1.00 47.79  ?  898  TRP   A CD1 1 
ATOM   1608 C  CD2 . TRP   A 1 206 ? 59.324 25.166  -28.392 1.00 47.77  ?  898  TRP   A CD2 1 
ATOM   1609 N  NE1 . TRP   A 1 206 ? 57.696 24.452  -27.021 1.00 58.24  ?  898  TRP   A NE1 1 
ATOM   1610 C  CE2 . TRP   A 1 206 ? 58.232 25.572  -27.602 1.00 54.15  ?  898  TRP   A CE2 1 
ATOM   1611 C  CE3 . TRP   A 1 206 ? 60.024 26.130  -29.138 1.00 53.74  ?  898  TRP   A CE3 1 
ATOM   1612 C  CZ2 . TRP   A 1 206 ? 57.847 26.903  -27.499 1.00 53.08  ?  898  TRP   A CZ2 1 
ATOM   1613 C  CZ3 . TRP   A 1 206 ? 59.636 27.450  -29.043 1.00 55.40  ?  898  TRP   A CZ3 1 
ATOM   1614 C  CH2 . TRP   A 1 206 ? 58.550 27.824  -28.238 1.00 54.76  ?  898  TRP   A CH2 1 
ATOM   1615 N  N   . SER   A 1 207 ? 60.138 20.079  -27.831 1.00 62.56  ?  899  SER   A N   1 
ATOM   1616 C  CA  . SER   A 1 207 ? 59.326 19.107  -27.089 1.00 55.54  ?  899  SER   A CA  1 
ATOM   1617 C  C   . SER   A 1 207 ? 60.101 18.429  -25.971 1.00 51.90  ?  899  SER   A C   1 
ATOM   1618 O  O   . SER   A 1 207 ? 59.523 18.121  -24.930 1.00 52.48  ?  899  SER   A O   1 
ATOM   1619 C  CB  . SER   A 1 207 ? 58.717 18.057  -28.030 1.00 58.15  ?  899  SER   A CB  1 
ATOM   1620 O  OG  . SER   A 1 207 ? 57.918 18.690  -29.013 1.00 58.55  ?  899  SER   A OG  1 
ATOM   1621 N  N   . TYR   A 1 208 ? 61.395 18.174  -26.215 1.00 50.02  ?  900  TYR   A N   1 
ATOM   1622 C  CA  . TYR   A 1 208 ? 62.305 17.690  -25.187 1.00 60.13  ?  900  TYR   A CA  1 
ATOM   1623 C  C   . TYR   A 1 208 ? 62.363 18.662  -23.982 1.00 66.75  ?  900  TYR   A C   1 
ATOM   1624 O  O   . TYR   A 1 208 ? 62.330 18.218  -22.858 1.00 53.60  ?  900  TYR   A O   1 
ATOM   1625 C  CB  . TYR   A 1 208 ? 63.696 17.432  -25.780 1.00 53.71  ?  900  TYR   A CB  1 
ATOM   1626 C  CG  . TYR   A 1 208 ? 64.747 16.968  -24.786 1.00 59.29  ?  900  TYR   A CG  1 
ATOM   1627 C  CD1 . TYR   A 1 208 ? 65.543 17.885  -24.090 1.00 56.27  ?  900  TYR   A CD1 1 
ATOM   1628 C  CD2 . TYR   A 1 208 ? 64.961 15.612  -24.552 1.00 54.69  ?  900  TYR   A CD2 1 
ATOM   1629 C  CE1 . TYR   A 1 208 ? 66.518 17.454  -23.182 1.00 46.47  ?  900  TYR   A CE1 1 
ATOM   1630 C  CE2 . TYR   A 1 208 ? 65.931 15.174  -23.652 1.00 51.21  ?  900  TYR   A CE2 1 
ATOM   1631 C  CZ  . TYR   A 1 208 ? 66.693 16.107  -22.965 1.00 53.03  ?  900  TYR   A CZ  1 
ATOM   1632 O  OH  . TYR   A 1 208 ? 67.636 15.688  -22.086 1.00 51.47  ?  900  TYR   A OH  1 
ATOM   1633 N  N   . GLY   A 1 209 ? 62.419 19.967  -24.242 1.00 54.89  ?  901  GLY   A N   1 
ATOM   1634 C  CA  . GLY   A 1 209 ? 62.414 20.991  -23.200 1.00 60.41  ?  901  GLY   A CA  1 
ATOM   1635 C  C   . GLY   A 1 209 ? 61.216 20.879  -22.287 1.00 57.74  ?  901  GLY   A C   1 
ATOM   1636 O  O   . GLY   A 1 209 ? 61.373 20.825  -21.057 1.00 54.98  ?  901  GLY   A O   1 
ATOM   1637 N  N   . VAL   A 1 210 ? 60.037 20.759  -22.904 1.00 51.23  ?  902  VAL   A N   1 
ATOM   1638 C  CA  . VAL   A 1 210 ? 58.766 20.600  -22.179 1.00 49.93  ?  902  VAL   A CA  1 
ATOM   1639 C  C   . VAL   A 1 210 ? 58.754 19.275  -21.400 1.00 50.03  ?  902  VAL   A C   1 
ATOM   1640 O  O   . VAL   A 1 210 ? 58.277 19.230  -20.266 1.00 56.31  ?  902  VAL   A O   1 
ATOM   1641 C  CB  . VAL   A 1 210 ? 57.523 20.711  -23.107 1.00 49.17  ?  902  VAL   A CB  1 
ATOM   1642 C  CG1 . VAL   A 1 210 ? 56.219 20.575  -22.319 1.00 52.48  ?  902  VAL   A CG1 1 
ATOM   1643 C  CG2 . VAL   A 1 210 ? 57.522 22.040  -23.865 1.00 57.79  ?  902  VAL   A CG2 1 
ATOM   1644 N  N   . THR   A 1 211 ? 59.304 18.220  -21.994 1.00 49.07  ?  903  THR   A N   1 
ATOM   1645 C  CA  . THR   A 1 211 ? 59.408 16.913  -21.326 1.00 59.16  ?  903  THR   A CA  1 
ATOM   1646 C  C   . THR   A 1 211 ? 60.288 17.006  -20.080 1.00 51.51  ?  903  THR   A C   1 
ATOM   1647 O  O   . THR   A 1 211 ? 59.919 16.477  -19.050 1.00 63.36  ?  903  THR   A O   1 
ATOM   1648 C  CB  . THR   A 1 211 ? 59.932 15.801  -22.283 1.00 54.02  ?  903  THR   A CB  1 
ATOM   1649 O  OG1 . THR   A 1 211 ? 59.151 15.800  -23.482 1.00 50.53  ?  903  THR   A OG1 1 
ATOM   1650 C  CG2 . THR   A 1 211 ? 59.868 14.410  -21.646 1.00 49.48  ?  903  THR   A CG2 1 
ATOM   1651 N  N   . VAL   A 1 212 ? 61.437 17.666  -20.187 1.00 54.96  ?  904  VAL   A N   1 
ATOM   1652 C  CA  . VAL   A 1 212 ? 62.328 17.890  -19.025 1.00 56.25  ?  904  VAL   A CA  1 
ATOM   1653 C  C   . VAL   A 1 212 ? 61.613 18.698  -17.914 1.00 51.63  ?  904  VAL   A C   1 
ATOM   1654 O  O   . VAL   A 1 212 ? 61.759 18.382  -16.749 1.00 47.42  ?  904  VAL   A O   1 
ATOM   1655 C  CB  . VAL   A 1 212 ? 63.649 18.572  -19.451 1.00 51.56  ?  904  VAL   A CB  1 
ATOM   1656 C  CG1 . VAL   A 1 212 ? 64.504 18.960  -18.256 1.00 60.88  ?  904  VAL   A CG1 1 
ATOM   1657 C  CG2 . VAL   A 1 212 ? 64.477 17.640  -20.326 1.00 56.03  ?  904  VAL   A CG2 1 
ATOM   1658 N  N   . TRP   A 1 213 ? 60.843 19.712  -18.303 1.00 46.19  ?  905  TRP   A N   1 
ATOM   1659 C  CA  . TRP   A 1 213 ? 60.025 20.508  -17.378 1.00 47.62  ?  905  TRP   A CA  1 
ATOM   1660 C  C   . TRP   A 1 213 ? 59.006 19.660  -16.615 1.00 64.28  ?  905  TRP   A C   1 
ATOM   1661 O  O   . TRP   A 1 213 ? 58.911 19.782  -15.392 1.00 64.04  ?  905  TRP   A O   1 
ATOM   1662 C  CB  . TRP   A 1 213 ? 59.355 21.662  -18.132 1.00 54.73  ?  905  TRP   A CB  1 
ATOM   1663 C  CG  . TRP   A 1 213 ? 58.640 22.615  -17.294 1.00 62.61  ?  905  TRP   A CG  1 
ATOM   1664 C  CD1 . TRP   A 1 213 ? 59.140 23.760  -16.766 1.00 65.97  ?  905  TRP   A CD1 1 
ATOM   1665 C  CD2 . TRP   A 1 213 ? 57.282 22.533  -16.876 1.00 68.10  ?  905  TRP   A CD2 1 
ATOM   1666 N  NE1 . TRP   A 1 213 ? 58.191 24.388  -16.015 1.00 63.66  ?  905  TRP   A NE1 1 
ATOM   1667 C  CE2 . TRP   A 1 213 ? 57.030 23.672  -16.068 1.00 65.11  ?  905  TRP   A CE2 1 
ATOM   1668 C  CE3 . TRP   A 1 213 ? 56.249 21.612  -17.099 1.00 62.43  ?  905  TRP   A CE3 1 
ATOM   1669 C  CZ2 . TRP   A 1 213 ? 55.775 23.933  -15.491 1.00 56.46  ?  905  TRP   A CZ2 1 
ATOM   1670 C  CZ3 . TRP   A 1 213 ? 54.987 21.863  -16.518 1.00 72.92  ?  905  TRP   A CZ3 1 
ATOM   1671 C  CH2 . TRP   A 1 213 ? 54.765 23.022  -15.728 1.00 73.33  ?  905  TRP   A CH2 1 
ATOM   1672 N  N   . GLU   A 1 214 ? 58.282 18.790  -17.328 1.00 61.83  ?  906  GLU   A N   1 
ATOM   1673 C  CA  . GLU   A 1 214 ? 57.371 17.809  -16.697 1.00 56.81  ?  906  GLU   A CA  1 
ATOM   1674 C  C   . GLU   A 1 214 ? 58.035 16.945  -15.621 1.00 53.34  ?  906  GLU   A C   1 
ATOM   1675 O  O   . GLU   A 1 214 ? 57.450 16.713  -14.553 1.00 57.48  ?  906  GLU   A O   1 
ATOM   1676 C  CB  . GLU   A 1 214 ? 56.777 16.842  -17.729 1.00 58.98  ?  906  GLU   A CB  1 
ATOM   1677 C  CG  . GLU   A 1 214 ? 55.770 17.408  -18.707 1.00 65.13  ?  906  GLU   A CG  1 
ATOM   1678 C  CD  . GLU   A 1 214 ? 55.292 16.327  -19.669 1.00 77.80  ?  906  GLU   A CD  1 
ATOM   1679 O  OE1 . GLU   A 1 214 ? 54.288 15.650  -19.349 1.00 65.60  ?  906  GLU   A OE1 1 
ATOM   1680 O  OE2 . GLU   A 1 214 ? 55.946 16.128  -20.727 1.00 54.46  ?  906  GLU   A OE2 1 
ATOM   1681 N  N   . LEU   A 1 215 ? 59.236 16.449  -15.927 1.00 50.85  ?  907  LEU   A N   1 
ATOM   1682 C  CA  . LEU   A 1 215 ? 60.017 15.640  -14.977 1.00 57.26  ?  907  LEU   A CA  1 
ATOM   1683 C  C   . LEU   A 1 215 ? 60.486 16.439  -13.764 1.00 62.38  ?  907  LEU   A C   1 
ATOM   1684 O  O   . LEU   A 1 215 ? 60.365 15.954  -12.642 1.00 51.74  ?  907  LEU   A O   1 
ATOM   1685 C  CB  . LEU   A 1 215 ? 61.251 15.044  -15.645 1.00 59.70  ?  907  LEU   A CB  1 
ATOM   1686 C  CG  . LEU   A 1 215 ? 61.053 14.122  -16.837 1.00 55.79  ?  907  LEU   A CG  1 
ATOM   1687 C  CD1 . LEU   A 1 215 ? 62.419 13.642  -17.294 1.00 53.24  ?  907  LEU   A CD1 1 
ATOM   1688 C  CD2 . LEU   A 1 215 ? 60.111 12.977  -16.536 1.00 65.90  ?  907  LEU   A CD2 1 
ATOM   1689 N  N   . MET   A 1 216 ? 61.034 17.637  -14.005 1.00 61.58  ?  908  MET   A N   1 
ATOM   1690 C  CA  . MET   A 1 216 ? 61.538 18.516  -12.932 1.00 67.45  ?  908  MET   A CA  1 
ATOM   1691 C  C   . MET   A 1 216 ? 60.442 19.075  -12.028 1.00 65.76  ?  908  MET   A C   1 
ATOM   1692 O  O   . MET   A 1 216 ? 60.727 19.382  -10.890 1.00 67.43  ?  908  MET   A O   1 
ATOM   1693 C  CB  . MET   A 1 216 ? 62.371 19.685  -13.488 1.00 55.53  ?  908  MET   A CB  1 
ATOM   1694 C  CG  . MET   A 1 216 ? 63.636 19.313  -14.269 1.00 56.72  ?  908  MET   A CG  1 
ATOM   1695 S  SD  . MET   A 1 216 ? 64.658 18.080  -13.489 1.00 66.38  ?  908  MET   A SD  1 
ATOM   1696 C  CE  . MET   A 1 216 ? 65.854 17.783  -14.795 1.00 70.01  ?  908  MET   A CE  1 
ATOM   1697 N  N   . THR   A 1 217 ? 59.210 19.189  -12.531 1.00 76.01  ?  909  THR   A N   1 
ATOM   1698 C  CA  . THR   A 1 217 ? 58.032 19.523  -11.708 1.00 57.11  ?  909  THR   A CA  1 
ATOM   1699 C  C   . THR   A 1 217 ? 57.271 18.293  -11.177 1.00 61.11  ?  909  THR   A C   1 
ATOM   1700 O  O   . THR   A 1 217 ? 56.154 18.443  -10.703 1.00 68.20  ?  909  THR   A O   1 
ATOM   1701 C  CB  . THR   A 1 217 ? 57.041 20.383  -12.501 1.00 55.97  ?  909  THR   A CB  1 
ATOM   1702 O  OG1 . THR   A 1 217 ? 56.562 19.631  -13.619 1.00 61.22  ?  909  THR   A OG1 1 
ATOM   1703 C  CG2 . THR   A 1 217 ? 57.690 21.703  -12.966 1.00 53.17  ?  909  THR   A CG2 1 
ATOM   1704 N  N   . PHE   A 1 218 ? 57.865 17.091  -11.252 1.00 60.95  ?  910  PHE   A N   1 
ATOM   1705 C  CA  . PHE   A 1 218 ? 57.245 15.842  -10.791 1.00 63.08  ?  910  PHE   A CA  1 
ATOM   1706 C  C   . PHE   A 1 218 ? 55.842 15.541  -11.370 1.00 62.85  ?  910  PHE   A C   1 
ATOM   1707 O  O   . PHE   A 1 218 ? 54.995 14.953  -10.700 1.00 69.57  ?  910  PHE   A O   1 
ATOM   1708 C  CB  . PHE   A 1 218 ? 57.289 15.798  -9.254  1.00 70.72  ?  910  PHE   A CB  1 
ATOM   1709 C  CG  . PHE   A 1 218 ? 58.690 15.825  -8.703  1.00 67.28  ?  910  PHE   A CG  1 
ATOM   1710 C  CD1 . PHE   A 1 218 ? 59.492 14.686  -8.760  1.00 64.57  ?  910  PHE   A CD1 1 
ATOM   1711 C  CD2 . PHE   A 1 218 ? 59.226 16.992  -8.160  1.00 69.09  ?  910  PHE   A CD2 1 
ATOM   1712 C  CE1 . PHE   A 1 218 ? 60.793 14.696  -8.270  1.00 65.51  ?  910  PHE   A CE1 1 
ATOM   1713 C  CE2 . PHE   A 1 218 ? 60.526 17.008  -7.670  1.00 74.86  ?  910  PHE   A CE2 1 
ATOM   1714 C  CZ  . PHE   A 1 218 ? 61.312 15.856  -7.722  1.00 72.07  ?  910  PHE   A CZ  1 
ATOM   1715 N  N   . GLY   A 1 219 ? 55.637 15.946  -12.627 1.00 54.67  ?  911  GLY   A N   1 
ATOM   1716 C  CA  . GLY   A 1 219 ? 54.465 15.619  -13.413 1.00 64.35  ?  911  GLY   A CA  1 
ATOM   1717 C  C   . GLY   A 1 219 ? 53.410 16.684  -13.549 1.00 64.48  ?  911  GLY   A C   1 
ATOM   1718 O  O   . GLY   A 1 219 ? 52.250 16.344  -13.745 1.00 84.72  ?  911  GLY   A O   1 
ATOM   1719 N  N   . SER   A 1 220 ? 53.788 17.958  -13.485 1.00 64.35  ?  912  SER   A N   1 
ATOM   1720 C  CA  . SER   A 1 220 ? 52.815 19.052  -13.607 1.00 68.76  ?  912  SER   A CA  1 
ATOM   1721 C  C   . SER   A 1 220 ? 52.386 19.223  -15.053 1.00 63.67  ?  912  SER   A C   1 
ATOM   1722 O  O   . SER   A 1 220 ? 53.170 18.983  -15.975 1.00 73.65  ?  912  SER   A O   1 
ATOM   1723 C  CB  . SER   A 1 220 ? 53.383 20.379  -13.074 1.00 61.90  ?  912  SER   A CB  1 
ATOM   1724 O  OG  . SER   A 1 220 ? 53.742 20.230  -11.704 1.00 75.05  ?  912  SER   A OG  1 
ATOM   1725 N  N   . LYS   A 1 221 ? 51.147 19.667  -15.241 1.00 66.65  ?  913  LYS   A N   1 
ATOM   1726 C  CA  . LYS   A 1 221 ? 50.587 19.849  -16.570 1.00 65.23  ?  913  LYS   A CA  1 
ATOM   1727 C  C   . LYS   A 1 221 ? 51.121 21.190  -17.082 1.00 61.67  ?  913  LYS   A C   1 
ATOM   1728 O  O   . LYS   A 1 221 ? 50.982 22.204  -16.400 1.00 73.00  ?  913  LYS   A O   1 
ATOM   1729 C  CB  . LYS   A 1 221 ? 49.052 19.831  -16.528 1.00 71.26  ?  913  LYS   A CB  1 
ATOM   1730 C  CG  . LYS   A 1 221 ? 48.463 18.529  -15.984 1.00 79.59  ?  913  LYS   A CG  1 
ATOM   1731 C  CD  . LYS   A 1 221 ? 46.939 18.556  -15.944 1.00 90.56  ?  913  LYS   A CD  1 
ATOM   1732 C  CE  . LYS   A 1 221 ? 46.391 17.349  -15.186 1.00 124.33 ?  913  LYS   A CE  1 
ATOM   1733 N  NZ  . LYS   A 1 221 ? 44.900 17.276  -15.150 1.00 122.30 ?  913  LYS   A NZ  1 
ATOM   1734 N  N   . PRO   A 1 222 ? 51.759 21.204  -18.265 1.00 61.78  ?  914  PRO   A N   1 
ATOM   1735 C  CA  . PRO   A 1 222 ? 52.264 22.476  -18.756 1.00 62.22  ?  914  PRO   A CA  1 
ATOM   1736 C  C   . PRO   A 1 222 ? 51.158 23.433  -19.196 1.00 73.16  ?  914  PRO   A C   1 
ATOM   1737 O  O   . PRO   A 1 222 ? 50.262 23.034  -19.925 1.00 85.99  ?  914  PRO   A O   1 
ATOM   1738 C  CB  . PRO   A 1 222 ? 53.142 22.077  -19.935 1.00 51.74  ?  914  PRO   A CB  1 
ATOM   1739 C  CG  . PRO   A 1 222 ? 52.595 20.768  -20.386 1.00 69.32  ?  914  PRO   A CG  1 
ATOM   1740 C  CD  . PRO   A 1 222 ? 52.171 20.088  -19.132 1.00 64.78  ?  914  PRO   A CD  1 
ATOM   1741 N  N   . TYR   A 1 223 ? 51.273 24.688  -18.766 1.00 80.47  ?  915  TYR   A N   1 
ATOM   1742 C  CA  . TYR   A 1 223 ? 50.284 25.733  -18.999 1.00 67.82  ?  915  TYR   A CA  1 
ATOM   1743 C  C   . TYR   A 1 223 ? 48.910 25.299  -18.469 1.00 69.71  ?  915  TYR   A C   1 
ATOM   1744 O  O   . TYR   A 1 223 ? 47.916 25.424  -19.176 1.00 76.80  ?  915  TYR   A O   1 
ATOM   1745 C  CB  . TYR   A 1 223 ? 50.200 26.112  -20.477 1.00 70.78  ?  915  TYR   A CB  1 
ATOM   1746 C  CG  . TYR   A 1 223 ? 51.505 26.201  -21.229 1.00 67.94  ?  915  TYR   A CG  1 
ATOM   1747 C  CD1 . TYR   A 1 223 ? 52.266 27.372  -21.225 1.00 71.33  ?  915  TYR   A CD1 1 
ATOM   1748 C  CD2 . TYR   A 1 223 ? 51.954 25.120  -22.010 1.00 66.08  ?  915  TYR   A CD2 1 
ATOM   1749 C  CE1 . TYR   A 1 223 ? 53.464 27.454  -21.944 1.00 69.59  ?  915  TYR   A CE1 1 
ATOM   1750 C  CE2 . TYR   A 1 223 ? 53.138 25.195  -22.725 1.00 59.76  ?  915  TYR   A CE2 1 
ATOM   1751 C  CZ  . TYR   A 1 223 ? 53.892 26.349  -22.686 1.00 59.32  ?  915  TYR   A CZ  1 
ATOM   1752 O  OH  . TYR   A 1 223 ? 55.039 26.391  -23.425 1.00 63.78  ?  915  TYR   A OH  1 
ATOM   1753 N  N   . ASP   A 1 224 ? 48.884 24.772  -17.236 1.00 68.20  ?  916  ASP   A N   1 
ATOM   1754 C  CA  . ASP   A 1 224 ? 47.654 24.248  -16.601 1.00 91.23  ?  916  ASP   A CA  1 
ATOM   1755 C  C   . ASP   A 1 224 ? 46.584 25.341  -16.510 1.00 109.32 ?  916  ASP   A C   1 
ATOM   1756 O  O   . ASP   A 1 224 ? 46.881 26.454  -16.059 1.00 90.89  ?  916  ASP   A O   1 
ATOM   1757 C  CB  . ASP   A 1 224 ? 47.946 23.698  -15.188 1.00 94.89  ?  916  ASP   A CB  1 
ATOM   1758 C  CG  . ASP   A 1 224 ? 46.833 22.796  -14.640 1.00 86.09  ?  916  ASP   A CG  1 
ATOM   1759 O  OD1 . ASP   A 1 224 ? 45.891 22.430  -15.373 1.00 101.41 ?  916  ASP   A OD1 1 
ATOM   1760 O  OD2 . ASP   A 1 224 ? 46.917 22.418  -13.452 1.00 107.13 ?  916  ASP   A OD2 1 
ATOM   1761 N  N   . GLY   A 1 225 ? 45.379 25.032  -16.999 1.00 108.87 ?  917  GLY   A N   1 
ATOM   1762 C  CA  . GLY   A 1 225 ? 44.276 26.001  -17.097 1.00 121.37 ?  917  GLY   A CA  1 
ATOM   1763 C  C   . GLY   A 1 225 ? 44.133 26.718  -18.435 1.00 100.47 ?  917  GLY   A C   1 
ATOM   1764 O  O   . GLY   A 1 225 ? 43.009 26.989  -18.862 1.00 139.58 ?  917  GLY   A O   1 
ATOM   1765 N  N   . ILE   A 1 226 ? 45.252 27.024  -19.094 1.00 91.79  ?  918  ILE   A N   1 
ATOM   1766 C  CA  . ILE   A 1 226 ? 45.265 27.785  -20.353 1.00 90.33  ?  918  ILE   A CA  1 
ATOM   1767 C  C   . ILE   A 1 226 ? 44.767 26.891  -21.508 1.00 98.55  ?  918  ILE   A C   1 
ATOM   1768 O  O   . ILE   A 1 226 ? 45.308 25.804  -21.688 1.00 108.53 ?  918  ILE   A O   1 
ATOM   1769 C  CB  . ILE   A 1 226 ? 46.686 28.337  -20.658 1.00 92.30  ?  918  ILE   A CB  1 
ATOM   1770 C  CG1 . ILE   A 1 226 ? 47.107 29.368  -19.586 1.00 118.93 ?  918  ILE   A CG1 1 
ATOM   1771 C  CG2 . ILE   A 1 226 ? 46.778 28.984  -22.041 1.00 82.21  ?  918  ILE   A CG2 1 
ATOM   1772 C  CD1 . ILE   A 1 226 ? 48.608 29.533  -19.417 1.00 131.84 ?  918  ILE   A CD1 1 
ATOM   1773 N  N   . PRO   A 1 227 ? 43.754 27.349  -22.293 1.00 119.53 ?  919  PRO   A N   1 
ATOM   1774 C  CA  . PRO   A 1 227 ? 43.280 26.565  -23.441 1.00 120.82 ?  919  PRO   A CA  1 
ATOM   1775 C  C   . PRO   A 1 227 ? 44.223 26.641  -24.647 1.00 96.86  ?  919  PRO   A C   1 
ATOM   1776 O  O   . PRO   A 1 227 ? 44.793 27.702  -24.926 1.00 95.91  ?  919  PRO   A O   1 
ATOM   1777 C  CB  . PRO   A 1 227 ? 41.937 27.219  -23.773 1.00 110.47 ?  919  PRO   A CB  1 
ATOM   1778 C  CG  . PRO   A 1 227 ? 42.141 28.643  -23.415 1.00 105.01 ?  919  PRO   A CG  1 
ATOM   1779 C  CD  . PRO   A 1 227 ? 42.991 28.610  -22.173 1.00 119.93 ?  919  PRO   A CD  1 
ATOM   1780 N  N   . ALA   A 1 228 ? 44.322 25.527  -25.370 1.00 85.38  ?  920  ALA   A N   1 
ATOM   1781 C  CA  . ALA   A 1 228 ? 45.301 25.333  -26.457 1.00 82.56  ?  920  ALA   A CA  1 
ATOM   1782 C  C   . ALA   A 1 228 ? 45.281 26.374  -27.589 1.00 90.76  ?  920  ALA   A C   1 
ATOM   1783 O  O   . ALA   A 1 228 ? 46.333 26.645  -28.203 1.00 79.99  ?  920  ALA   A O   1 
ATOM   1784 C  CB  . ALA   A 1 228 ? 45.155 23.931  -27.039 1.00 95.00  ?  920  ALA   A CB  1 
ATOM   1785 N  N   . SER   A 1 229 ? 44.102 26.944  -27.861 1.00 95.59  ?  921  SER   A N   1 
ATOM   1786 C  CA  . SER   A 1 229 ? 43.954 28.019  -28.860 1.00 94.21  ?  921  SER   A CA  1 
ATOM   1787 C  C   . SER   A 1 229 ? 44.710 29.314  -28.496 1.00 103.22 ?  921  SER   A C   1 
ATOM   1788 O  O   . SER   A 1 229 ? 45.148 30.046  -29.401 1.00 96.29  ?  921  SER   A O   1 
ATOM   1789 C  CB  . SER   A 1 229 ? 42.468 28.311  -29.128 1.00 101.73 ?  921  SER   A CB  1 
ATOM   1790 O  OG  . SER   A 1 229 ? 41.774 28.573  -27.918 1.00 97.62  ?  921  SER   A OG  1 
ATOM   1791 N  N   . GLU   A 1 230 ? 44.874 29.578  -27.191 1.00 114.80 ?  922  GLU   A N   1 
ATOM   1792 C  CA  . GLU   A 1 230 ? 45.702 30.704  -26.700 1.00 119.95 ?  922  GLU   A CA  1 
ATOM   1793 C  C   . GLU   A 1 230 ? 47.234 30.525  -26.751 1.00 108.95 ?  922  GLU   A C   1 
ATOM   1794 O  O   . GLU   A 1 230 ? 47.952 31.540  -26.761 1.00 97.60  ?  922  GLU   A O   1 
ATOM   1795 C  CB  . GLU   A 1 230 ? 45.287 31.102  -25.278 1.00 108.22 ?  922  GLU   A CB  1 
ATOM   1796 C  CG  . GLU   A 1 230 ? 43.918 31.766  -25.213 1.00 118.20 ?  922  GLU   A CG  1 
ATOM   1797 C  CD  . GLU   A 1 230 ? 43.715 32.546  -23.929 1.00 164.11 ?  922  GLU   A CD  1 
ATOM   1798 O  OE1 . GLU   A 1 230 ? 43.797 31.930  -22.846 1.00 160.10 ?  922  GLU   A OE1 1 
ATOM   1799 O  OE2 . GLU   A 1 230 ? 43.483 33.774  -24.001 1.00 197.40 ?  922  GLU   A OE2 1 
ATOM   1800 N  N   . ILE   A 1 231 ? 47.721 29.274  -26.814 1.00 78.31  ?  923  ILE   A N   1 
ATOM   1801 C  CA  . ILE   A 1 231 ? 49.151 28.953  -26.615 1.00 69.28  ?  923  ILE   A CA  1 
ATOM   1802 C  C   . ILE   A 1 231 ? 50.081 29.685  -27.593 1.00 80.89  ?  923  ILE   A C   1 
ATOM   1803 O  O   . ILE   A 1 231 ? 51.086 30.241  -27.152 1.00 91.27  ?  923  ILE   A O   1 
ATOM   1804 C  CB  . ILE   A 1 231 ? 49.433 27.411  -26.588 1.00 59.91  ?  923  ILE   A CB  1 
ATOM   1805 C  CG1 . ILE   A 1 231 ? 48.798 26.751  -25.353 1.00 75.78  ?  923  ILE   A CG1 1 
ATOM   1806 C  CG2 . ILE   A 1 231 ? 50.935 27.079  -26.619 1.00 83.51  ?  923  ILE   A CG2 1 
ATOM   1807 C  CD1 . ILE   A 1 231 ? 49.433 27.055  -23.999 1.00 91.25  ?  923  ILE   A CD1 1 
ATOM   1808 N  N   . SER   A 1 232 ? 49.740 29.726  -28.882 1.00 78.14  ?  924  SER   A N   1 
ATOM   1809 C  CA  . SER   A 1 232 ? 50.619 30.379  -29.886 1.00 83.63  ?  924  SER   A CA  1 
ATOM   1810 C  C   . SER   A 1 232 ? 50.792 31.891  -29.643 1.00 88.02  ?  924  SER   A C   1 
ATOM   1811 O  O   . SER   A 1 232 ? 51.844 32.434  -29.977 1.00 77.73  ?  924  SER   A O   1 
ATOM   1812 C  CB  . SER   A 1 232 ? 50.197 30.068  -31.354 1.00 77.62  ?  924  SER   A CB  1 
ATOM   1813 O  OG  . SER   A 1 232 ? 49.473 31.108  -32.002 1.00 73.82  ?  924  SER   A OG  1 
ATOM   1814 N  N   . SER   A 1 233 ? 49.775 32.537  -29.059 1.00 73.60  ?  925  SER   A N   1 
ATOM   1815 C  CA  . SER   A 1 233 ? 49.807 33.983  -28.755 1.00 119.27 ?  925  SER   A CA  1 
ATOM   1816 C  C   . SER   A 1 233 ? 50.725 34.277  -27.553 1.00 97.90  ?  925  SER   A C   1 
ATOM   1817 O  O   . SER   A 1 233 ? 51.577 35.161  -27.607 1.00 83.60  ?  925  SER   A O   1 
ATOM   1818 C  CB  . SER   A 1 233 ? 48.384 34.512  -28.494 1.00 102.43 ?  925  SER   A CB  1 
ATOM   1819 O  OG  . SER   A 1 233 ? 48.324 35.920  -28.656 1.00 125.03 ?  925  SER   A OG  1 
ATOM   1820 N  N   . ILE   A 1 234 ? 50.511 33.519  -26.482 1.00 71.69  ?  926  ILE   A N   1 
ATOM   1821 C  CA  . ILE   A 1 234 ? 51.397 33.430  -25.304 1.00 76.96  ?  926  ILE   A CA  1 
ATOM   1822 C  C   . ILE   A 1 234 ? 52.872 33.250  -25.725 1.00 80.46  ?  926  ILE   A C   1 
ATOM   1823 O  O   . ILE   A 1 234 ? 53.732 34.039  -25.342 1.00 82.04  ?  926  ILE   A O   1 
ATOM   1824 C  CB  . ILE   A 1 234 ? 50.885 32.301  -24.354 1.00 81.23  ?  926  ILE   A CB  1 
ATOM   1825 C  CG1 . ILE   A 1 234 ? 49.620 32.797  -23.635 1.00 89.41  ?  926  ILE   A CG1 1 
ATOM   1826 C  CG2 . ILE   A 1 234 ? 51.908 31.863  -23.304 1.00 98.03  ?  926  ILE   A CG2 1 
ATOM   1827 C  CD1 . ILE   A 1 234 ? 48.803 31.709  -22.980 1.00 100.25 ?  926  ILE   A CD1 1 
ATOM   1828 N  N   . LEU   A 1 235 ? 53.140 32.252  -26.557 1.00 71.96  ?  927  LEU   A N   1 
ATOM   1829 C  CA  . LEU   A 1 235 ? 54.504 31.998  -27.043 1.00 70.61  ?  927  LEU   A CA  1 
ATOM   1830 C  C   . LEU   A 1 235 ? 55.064 33.094  -27.966 1.00 57.52  ?  927  LEU   A C   1 
ATOM   1831 O  O   . LEU   A 1 235 ? 56.281 33.320  -27.984 1.00 76.43  ?  927  LEU   A O   1 
ATOM   1832 C  CB  . LEU   A 1 235 ? 54.593 30.625  -27.715 1.00 69.29  ?  927  LEU   A CB  1 
ATOM   1833 C  CG  . LEU   A 1 235 ? 54.267 29.403  -26.837 1.00 75.58  ?  927  LEU   A CG  1 
ATOM   1834 C  CD1 . LEU   A 1 235 ? 54.121 28.162  -27.712 1.00 74.50  ?  927  LEU   A CD1 1 
ATOM   1835 C  CD2 . LEU   A 1 235 ? 55.292 29.172  -25.744 1.00 59.51  ?  927  LEU   A CD2 1 
ATOM   1836 N  N   . GLU   A 1 236 ? 54.192 33.760  -28.725 1.00 86.72  ?  928  GLU   A N   1 
ATOM   1837 C  CA  . GLU   A 1 236 ? 54.576 34.911  -29.580 1.00 77.87  ?  928  GLU   A CA  1 
ATOM   1838 C  C   . GLU   A 1 236 ? 54.964 36.155  -28.757 1.00 81.86  ?  928  GLU   A C   1 
ATOM   1839 O  O   . GLU   A 1 236 ? 55.925 36.846  -29.107 1.00 69.25  ?  928  GLU   A O   1 
ATOM   1840 C  CB  . GLU   A 1 236 ? 53.463 35.255  -30.594 1.00 110.68 ?  928  GLU   A CB  1 
ATOM   1841 C  CG  . GLU   A 1 236 ? 53.501 34.425  -31.874 1.00 126.49 ?  928  GLU   A CG  1 
ATOM   1842 C  CD  . GLU   A 1 236 ? 52.239 34.569  -32.719 1.00 141.52 ?  928  GLU   A CD  1 
ATOM   1843 O  OE1 . GLU   A 1 236 ? 51.144 34.154  -32.261 1.00 115.34 ?  928  GLU   A OE1 1 
ATOM   1844 O  OE2 . GLU   A 1 236 ? 52.350 35.090  -33.852 1.00 114.84 ?  928  GLU   A OE2 1 
ATOM   1845 N  N   . LYS   A 1 237 ? 54.206 36.429  -27.686 1.00 67.63  ?  929  LYS   A N   1 
ATOM   1846 C  CA  . LYS   A 1 237 ? 54.530 37.481  -26.687 1.00 89.83  ?  929  LYS   A CA  1 
ATOM   1847 C  C   . LYS   A 1 237 ? 55.894 37.287  -25.998 1.00 86.13  ?  929  LYS   A C   1 
ATOM   1848 O  O   . LYS   A 1 237 ? 56.505 38.259  -25.583 1.00 90.16  ?  929  LYS   A O   1 
ATOM   1849 C  CB  . LYS   A 1 237 ? 53.440 37.571  -25.603 1.00 98.51  ?  929  LYS   A CB  1 
ATOM   1850 C  CG  . LYS   A 1 237 ? 52.115 38.146  -26.078 1.00 101.93 ?  929  LYS   A CG  1 
ATOM   1851 C  CD  . LYS   A 1 237 ? 51.024 37.946  -25.037 1.00 123.77 ?  929  LYS   A CD  1 
ATOM   1852 C  CE  . LYS   A 1 237 ? 49.685 38.468  -25.535 1.00 132.81 ?  929  LYS   A CE  1 
ATOM   1853 N  NZ  . LYS   A 1 237 ? 48.624 38.369  -24.496 1.00 130.79 ?  929  LYS   A NZ  1 
ATOM   1854 N  N   . GLY   A 1 238 ? 56.342 36.033  -25.896 1.00 79.84  ?  930  GLY   A N   1 
ATOM   1855 C  CA  . GLY   A 1 238 ? 57.633 35.655  -25.331 1.00 58.20  ?  930  GLY   A CA  1 
ATOM   1856 C  C   . GLY   A 1 238 ? 57.537 34.943  -23.990 1.00 62.48  ?  930  GLY   A C   1 
ATOM   1857 O  O   . GLY   A 1 238 ? 58.569 34.710  -23.369 1.00 68.18  ?  930  GLY   A O   1 
ATOM   1858 N  N   . GLU   A 1 239 ? 56.318 34.616  -23.530 1.00 59.51  ?  931  GLU   A N   1 
ATOM   1859 C  CA  . GLU   A 1 239 ? 56.129 33.839  -22.311 1.00 57.92  ?  931  GLU   A CA  1 
ATOM   1860 C  C   . GLU   A 1 239 ? 56.552 32.379  -22.541 1.00 77.77  ?  931  GLU   A C   1 
ATOM   1861 O  O   . GLU   A 1 239 ? 56.497 31.858  -23.672 1.00 67.85  ?  931  GLU   A O   1 
ATOM   1862 C  CB  . GLU   A 1 239 ? 54.678 33.920  -21.856 1.00 60.35  ?  931  GLU   A CB  1 
ATOM   1863 C  CG  . GLU   A 1 239 ? 54.351 33.274  -20.510 1.00 84.15  ?  931  GLU   A CG  1 
ATOM   1864 C  CD  . GLU   A 1 239 ? 52.898 33.482  -20.069 1.00 127.06 ?  931  GLU   A CD  1 
ATOM   1865 O  OE1 . GLU   A 1 239 ? 52.259 34.485  -20.473 1.00 104.60 ?  931  GLU   A OE1 1 
ATOM   1866 O  OE2 . GLU   A 1 239 ? 52.385 32.634  -19.301 1.00 120.05 ?  931  GLU   A OE2 1 
ATOM   1867 N  N   . ARG   A 1 240 ? 57.028 31.761  -21.463 1.00 52.50  ?  932  ARG   A N   1 
ATOM   1868 C  CA  . ARG   A 1 240 ? 57.456 30.372  -21.439 1.00 51.15  ?  932  ARG   A CA  1 
ATOM   1869 C  C   . ARG   A 1 240 ? 57.102 29.771  -20.110 1.00 47.65  ?  932  ARG   A C   1 
ATOM   1870 O  O   . ARG   A 1 240 ? 56.650 30.463  -19.214 1.00 63.30  ?  932  ARG   A O   1 
ATOM   1871 C  CB  . ARG   A 1 240 ? 58.959 30.259  -21.673 1.00 54.02  ?  932  ARG   A CB  1 
ATOM   1872 C  CG  . ARG   A 1 240 ? 59.443 30.719  -23.038 1.00 56.79  ?  932  ARG   A CG  1 
ATOM   1873 C  CD  . ARG   A 1 240 ? 58.961 29.850  -24.182 1.00 57.25  ?  932  ARG   A CD  1 
ATOM   1874 N  NE  . ARG   A 1 240 ? 59.587 30.269  -25.445 1.00 51.99  ?  932  ARG   A NE  1 
ATOM   1875 C  CZ  . ARG   A 1 240 ? 59.176 31.283  -26.213 1.00 59.04  ?  932  ARG   A CZ  1 
ATOM   1876 N  NH1 . ARG   A 1 240 ? 58.106 32.037  -25.888 1.00 53.83  ?  932  ARG   A NH1 1 
ATOM   1877 N  NH2 . ARG   A 1 240 ? 59.859 31.560  -27.329 1.00 57.33  ?  932  ARG   A NH2 1 
ATOM   1878 N  N   . LEU   A 1 241 ? 57.298 28.466  -19.998 1.00 60.26  ?  933  LEU   A N   1 
ATOM   1879 C  CA  . LEU   A 1 241 ? 56.991 27.726  -18.777 1.00 56.88  ?  933  LEU   A CA  1 
ATOM   1880 C  C   . LEU   A 1 241 ? 57.921 28.219  -17.670 1.00 66.75  ?  933  LEU   A C   1 
ATOM   1881 O  O   . LEU   A 1 241 ? 59.070 28.554  -17.956 1.00 60.30  ?  933  LEU   A O   1 
ATOM   1882 C  CB  . LEU   A 1 241 ? 57.165 26.214  -18.997 1.00 62.03  ?  933  LEU   A CB  1 
ATOM   1883 C  CG  . LEU   A 1 241 ? 56.166 25.563  -19.977 1.00 66.16  ?  933  LEU   A CG  1 
ATOM   1884 C  CD1 . LEU   A 1 241 ? 56.683 24.259  -20.562 1.00 59.05  ?  933  LEU   A CD1 1 
ATOM   1885 C  CD2 . LEU   A 1 241 ? 54.826 25.336  -19.282 1.00 62.29  ?  933  LEU   A CD2 1 
ATOM   1886 N  N   . PRO   A 1 242 ? 57.417 28.304  -16.424 1.00 69.14  ?  934  PRO   A N   1 
ATOM   1887 C  CA  . PRO   A 1 242 ? 58.191 28.885  -15.335 1.00 69.81  ?  934  PRO   A CA  1 
ATOM   1888 C  C   . PRO   A 1 242 ? 59.307 27.965  -14.830 1.00 77.24  ?  934  PRO   A C   1 
ATOM   1889 O  O   . PRO   A 1 242 ? 59.209 26.752  -14.989 1.00 59.16  ?  934  PRO   A O   1 
ATOM   1890 C  CB  . PRO   A 1 242 ? 57.134 29.055  -14.245 1.00 64.08  ?  934  PRO   A CB  1 
ATOM   1891 C  CG  . PRO   A 1 242 ? 56.245 27.873  -14.429 1.00 72.35  ?  934  PRO   A CG  1 
ATOM   1892 C  CD  . PRO   A 1 242 ? 56.131 27.764  -15.929 1.00 64.52  ?  934  PRO   A CD  1 
ATOM   1893 N  N   . GLN   A 1 243 ? 60.319 28.551  -14.183 1.00 63.93  ?  935  GLN   A N   1 
ATOM   1894 C  CA  . GLN   A 1 243 ? 61.412 27.802  -13.549 1.00 58.41  ?  935  GLN   A CA  1 
ATOM   1895 C  C   . GLN   A 1 243 ? 60.868 26.885  -12.451 1.00 57.11  ?  935  GLN   A C   1 
ATOM   1896 O  O   . GLN   A 1 243 ? 60.197 27.374  -11.551 1.00 73.56  ?  935  GLN   A O   1 
ATOM   1897 C  CB  . GLN   A 1 243 ? 62.471 28.755  -12.983 1.00 62.88  ?  935  GLN   A CB  1 
ATOM   1898 C  CG  . GLN   A 1 243 ? 63.712 28.089  -12.387 1.00 55.04  ?  935  GLN   A CG  1 
ATOM   1899 C  CD  . GLN   A 1 243 ? 64.922 29.032  -12.230 1.00 59.92  ?  935  GLN   A CD  1 
ATOM   1900 O  OE1 . GLN   A 1 243 ? 64.954 30.155  -12.747 1.00 59.78  ?  935  GLN   A OE1 1 
ATOM   1901 N  NE2 . GLN   A 1 243 ? 65.939 28.549  -11.535 1.00 67.09  ?  935  GLN   A NE2 1 
ATOM   1902 N  N   . PRO   A 1 244 ? 61.096 25.551  -12.558 1.00 64.39  ?  936  PRO   A N   1 
ATOM   1903 C  CA  . PRO   A 1 244 ? 60.644 24.666  -11.480 1.00 62.35  ?  936  PRO   A CA  1 
ATOM   1904 C  C   . PRO   A 1 244 ? 61.430 24.897  -10.186 1.00 64.97  ?  936  PRO   A C   1 
ATOM   1905 O  O   . PRO   A 1 244 ? 62.645 25.094  -10.280 1.00 62.80  ?  936  PRO   A O   1 
ATOM   1906 C  CB  . PRO   A 1 244 ? 60.956 23.252  -12.010 1.00 63.22  ?  936  PRO   A CB  1 
ATOM   1907 C  CG  . PRO   A 1 244 ? 61.106 23.396  -13.477 1.00 72.57  ?  936  PRO   A CG  1 
ATOM   1908 C  CD  . PRO   A 1 244 ? 61.649 24.775  -13.691 1.00 59.80  ?  936  PRO   A CD  1 
ATOM   1909 N  N   . PRO   A 1 245 ? 60.768 24.822  -9.002  1.00 73.15  ?  937  PRO   A N   1 
ATOM   1910 C  CA  . PRO   A 1 245 ? 61.401 24.934  -7.676  1.00 69.14  ?  937  PRO   A CA  1 
ATOM   1911 C  C   . PRO   A 1 245 ? 62.758 24.250  -7.503  1.00 69.99  ?  937  PRO   A C   1 
ATOM   1912 O  O   . PRO   A 1 245 ? 63.686 24.876  -6.995  1.00 63.92  ?  937  PRO   A O   1 
ATOM   1913 C  CB  . PRO   A 1 245 ? 60.374 24.272  -6.759  1.00 71.36  ?  937  PRO   A CB  1 
ATOM   1914 C  CG  . PRO   A 1 245 ? 59.081 24.631  -7.379  1.00 78.26  ?  937  PRO   A CG  1 
ATOM   1915 C  CD  . PRO   A 1 245 ? 59.299 24.770  -8.859  1.00 70.22  ?  937  PRO   A CD  1 
ATOM   1916 N  N   . ILE   A 1 246 ? 62.874 23.004  -7.969  1.00 68.28  ?  938  ILE   A N   1 
ATOM   1917 C  CA  . ILE   A 1 246 ? 64.116 22.247  -7.815  1.00 50.17  ?  938  ILE   A CA  1 
ATOM   1918 C  C   . ILE   A 1 246 ? 65.253 22.684  -8.745  1.00 55.53  ?  938  ILE   A C   1 
ATOM   1919 O  O   . ILE   A 1 246 ? 66.380 22.289  -8.498  1.00 58.08  ?  938  ILE   A O   1 
ATOM   1920 C  CB  . ILE   A 1 246 ? 63.917 20.707  -7.903  1.00 68.04  ?  938  ILE   A CB  1 
ATOM   1921 C  CG1 . ILE   A 1 246 ? 63.587 20.220  -9.332  1.00 58.08  ?  938  ILE   A CG1 1 
ATOM   1922 C  CG2 . ILE   A 1 246 ? 62.877 20.248  -6.880  1.00 57.56  ?  938  ILE   A CG2 1 
ATOM   1923 C  CD1 . ILE   A 1 246 ? 63.611 18.720  -9.483  1.00 58.57  ?  938  ILE   A CD1 1 
ATOM   1924 N  N   . CYS   A 1 247 ? 64.971 23.480  -9.783  1.00 47.46  ?  939  CYS   A N   1 
ATOM   1925 C  CA  . CYS   A 1 247 ? 65.933 23.752  -10.847 1.00 63.68  ?  939  CYS   A CA  1 
ATOM   1926 C  C   . CYS   A 1 247 ? 66.831 24.919  -10.534 1.00 61.50  ?  939  CYS   A C   1 
ATOM   1927 O  O   . CYS   A 1 247 ? 66.357 26.022  -10.318 1.00 55.63  ?  939  CYS   A O   1 
ATOM   1928 C  CB  . CYS   A 1 247 ? 65.237 24.055  -12.179 1.00 64.70  ?  939  CYS   A CB  1 
ATOM   1929 S  SG  . CYS   A 1 247 ? 64.556 22.584  -12.926 1.00 67.74  ?  939  CYS   A SG  1 
ATOM   1930 N  N   . THR   A 1 248 ? 68.134 24.672  -10.599 1.00 53.97  ?  940  THR   A N   1 
ATOM   1931 C  CA  . THR   A 1 248 ? 69.106 25.739  -10.675 1.00 55.13  ?  940  THR   A CA  1 
ATOM   1932 C  C   . THR   A 1 248 ? 68.937 26.436  -12.009 1.00 57.43  ?  940  THR   A C   1 
ATOM   1933 O  O   . THR   A 1 248 ? 68.403 25.860  -12.949 1.00 62.19  ?  940  THR   A O   1 
ATOM   1934 C  CB  . THR   A 1 248 ? 70.555 25.214  -10.548 1.00 55.91  ?  940  THR   A CB  1 
ATOM   1935 O  OG1 . THR   A 1 248 ? 70.830 24.245  -11.576 1.00 58.10  ?  940  THR   A OG1 1 
ATOM   1936 C  CG2 . THR   A 1 248 ? 70.777 24.599  -9.146  1.00 57.69  ?  940  THR   A CG2 1 
ATOM   1937 N  N   . ILE   A 1 249 ? 69.381 27.686  -12.073 1.00 53.06  ?  941  ILE   A N   1 
ATOM   1938 C  CA  . ILE   A 1 249 ? 69.464 28.439  -13.326 1.00 52.20  ?  941  ILE   A CA  1 
ATOM   1939 C  C   . ILE   A 1 249 ? 70.174 27.659  -14.453 1.00 55.38  ?  941  ILE   A C   1 
ATOM   1940 O  O   . ILE   A 1 249 ? 69.807 27.804  -15.607 1.00 54.87  ?  941  ILE   A O   1 
ATOM   1941 C  CB  . ILE   A 1 249 ? 70.075 29.860  -13.109 1.00 54.59  ?  941  ILE   A CB  1 
ATOM   1942 C  CG1 . ILE   A 1 249 ? 70.012 30.683  -14.395 1.00 55.34  ?  941  ILE   A CG1 1 
ATOM   1943 C  CG2 . ILE   A 1 249 ? 71.506 29.790  -12.565 1.00 56.79  ?  941  ILE   A CG2 1 
ATOM   1944 C  CD1 . ILE   A 1 249 ? 70.133 32.175  -14.213 1.00 62.92  ?  941  ILE   A CD1 1 
ATOM   1945 N  N   . ASP   A 1 250 ? 71.171 26.845  -14.106 1.00 48.89  ?  942  ASP   A N   1 
ATOM   1946 C  CA  . ASP   A 1 250 ? 71.890 26.005  -15.084 1.00 51.70  ?  942  ASP   A CA  1 
ATOM   1947 C  C   . ASP   A 1 250 ? 70.926 25.088  -15.852 1.00 62.89  ?  942  ASP   A C   1 
ATOM   1948 O  O   . ASP   A 1 250 ? 70.944 25.056  -17.088 1.00 55.82  ?  942  ASP   A O   1 
ATOM   1949 C  CB  . ASP   A 1 250 ? 72.944 25.146  -14.382 1.00 58.21  ?  942  ASP   A CB  1 
ATOM   1950 C  CG  . ASP   A 1 250 ? 74.050 25.979  -13.735 1.00 66.77  ?  942  ASP   A CG  1 
ATOM   1951 O  OD1 . ASP   A 1 250 ? 73.843 26.523  -12.628 1.00 61.42  ?  942  ASP   A OD1 1 
ATOM   1952 O  OD2 . ASP   A 1 250 ? 75.121 26.100  -14.342 1.00 73.55  ?  942  ASP   A OD2 1 
ATOM   1953 N  N   . VAL   A 1 251 ? 70.052 24.400  -15.110 1.00 51.42  ?  943  VAL   A N   1 
ATOM   1954 C  CA  . VAL   A 1 251 ? 69.092 23.474  -15.702 1.00 56.37  ?  943  VAL   A CA  1 
ATOM   1955 C  C   . VAL   A 1 251 ? 67.997 24.225  -16.475 1.00 55.08  ?  943  VAL   A C   1 
ATOM   1956 O  O   . VAL   A 1 251 ? 67.715 23.878  -17.615 1.00 58.63  ?  943  VAL   A O   1 
ATOM   1957 C  CB  . VAL   A 1 251 ? 68.537 22.478  -14.660 1.00 51.01  ?  943  VAL   A CB  1 
ATOM   1958 C  CG1 . VAL   A 1 251 ? 67.444 21.586  -15.242 1.00 61.46  ?  943  VAL   A CG1 1 
ATOM   1959 C  CG2 . VAL   A 1 251 ? 69.665 21.594  -14.165 1.00 56.20  ?  943  VAL   A CG2 1 
ATOM   1960 N  N   . TYR   A 1 252 ? 67.416 25.250  -15.867 1.00 55.94  ?  944  TYR   A N   1 
ATOM   1961 C  CA  . TYR   A 1 252 ? 66.368 26.054  -16.502 1.00 54.84  ?  944  TYR   A CA  1 
ATOM   1962 C  C   . TYR   A 1 252 ? 66.823 26.771  -17.781 1.00 57.09  ?  944  TYR   A C   1 
ATOM   1963 O  O   . TYR   A 1 252 ? 66.053 26.888  -18.720 1.00 57.81  ?  944  TYR   A O   1 
ATOM   1964 C  CB  . TYR   A 1 252 ? 65.791 27.071  -15.500 1.00 55.70  ?  944  TYR   A CB  1 
ATOM   1965 C  CG  . TYR   A 1 252 ? 64.602 27.855  -16.030 1.00 58.57  ?  944  TYR   A CG  1 
ATOM   1966 C  CD1 . TYR   A 1 252 ? 63.446 27.195  -16.486 1.00 59.22  ?  944  TYR   A CD1 1 
ATOM   1967 C  CD2 . TYR   A 1 252 ? 64.618 29.257  -16.079 1.00 59.11  ?  944  TYR   A CD2 1 
ATOM   1968 C  CE1 . TYR   A 1 252 ? 62.350 27.905  -16.967 1.00 64.19  ?  944  TYR   A CE1 1 
ATOM   1969 C  CE2 . TYR   A 1 252 ? 63.519 29.980  -16.558 1.00 60.66  ?  944  TYR   A CE2 1 
ATOM   1970 C  CZ  . TYR   A 1 252 ? 62.390 29.297  -17.004 1.00 58.05  ?  944  TYR   A CZ  1 
ATOM   1971 O  OH  . TYR   A 1 252 ? 61.317 29.986  -17.482 1.00 61.71  ?  944  TYR   A OH  1 
ATOM   1972 N  N   . MET   A 1 253 ? 68.062 27.249  -17.800 1.00 56.07  ?  945  MET   A N   1 
ATOM   1973 C  CA  . MET   A 1 253 ? 68.664 27.855  -18.998 1.00 61.34  ?  945  MET   A CA  1 
ATOM   1974 C  C   . MET   A 1 253 ? 68.757 26.875  -20.167 1.00 57.00  ?  945  MET   A C   1 
ATOM   1975 O  O   . MET   A 1 253 ? 68.586 27.291  -21.297 1.00 53.29  ?  945  MET   A O   1 
ATOM   1976 C  CB  . MET   A 1 253 ? 70.064 28.410  -18.688 1.00 63.06  ?  945  MET   A CB  1 
ATOM   1977 C  CG  . MET   A 1 253 ? 70.713 29.282  -19.760 1.00 82.43  ?  945  MET   A CG  1 
ATOM   1978 S  SD  . MET   A 1 253 ? 70.003 30.935  -19.860 1.00 112.43 ?  945  MET   A SD  1 
ATOM   1979 C  CE  . MET   A 1 253 ? 70.646 31.680  -18.357 1.00 79.97  ?  945  MET   A CE  1 
ATOM   1980 N  N   . ILE   A 1 254 ? 69.048 25.600  -19.900 1.00 54.48  ?  946  ILE   A N   1 
ATOM   1981 C  CA  . ILE   A 1 254 ? 68.985 24.566  -20.947 1.00 69.19  ?  946  ILE   A CA  1 
ATOM   1982 C  C   . ILE   A 1 254 ? 67.553 24.421  -21.491 1.00 57.59  ?  946  ILE   A C   1 
ATOM   1983 O  O   . ILE   A 1 254 ? 67.376 24.346  -22.700 1.00 59.27  ?  946  ILE   A O   1 
ATOM   1984 C  CB  . ILE   A 1 254 ? 69.535 23.187  -20.491 1.00 68.54  ?  946  ILE   A CB  1 
ATOM   1985 C  CG1 . ILE   A 1 254 ? 71.024 23.293  -20.178 1.00 54.09  ?  946  ILE   A CG1 1 
ATOM   1986 C  CG2 . ILE   A 1 254 ? 69.362 22.123  -21.585 1.00 72.63  ?  946  ILE   A CG2 1 
ATOM   1987 C  CD1 . ILE   A 1 254 ? 71.522 22.216  -19.243 1.00 84.05  ?  946  ILE   A CD1 1 
ATOM   1988 N  N   . MET   A 1 255 ? 66.557 24.395  -20.608 1.00 53.83  ?  947  MET   A N   1 
ATOM   1989 C  CA  . MET   A 1 255 ? 65.141 24.350  -21.034 1.00 58.46  ?  947  MET   A CA  1 
ATOM   1990 C  C   . MET   A 1 255 ? 64.759 25.554  -21.910 1.00 64.83  ?  947  MET   A C   1 
ATOM   1991 O  O   . MET   A 1 255 ? 64.162 25.397  -22.969 1.00 69.69  ?  947  MET   A O   1 
ATOM   1992 C  CB  . MET   A 1 255 ? 64.191 24.298  -19.842 1.00 56.01  ?  947  MET   A CB  1 
ATOM   1993 C  CG  . MET   A 1 255 ? 64.329 23.101  -18.920 1.00 65.40  ?  947  MET   A CG  1 
ATOM   1994 S  SD  . MET   A 1 255 ? 63.065 23.226  -17.637 1.00 70.82  ?  947  MET   A SD  1 
ATOM   1995 C  CE  . MET   A 1 255 ? 63.827 22.293  -16.322 1.00 70.13  ?  947  MET   A CE  1 
ATOM   1996 N  N   . VAL   A 1 256 ? 65.145 26.745  -21.471 1.00 56.75  ?  948  VAL   A N   1 
ATOM   1997 C  CA  . VAL   A 1 256 ? 64.833 27.984  -22.181 1.00 53.07  ?  948  VAL   A CA  1 
ATOM   1998 C  C   . VAL   A 1 256 ? 65.478 28.024  -23.562 1.00 47.76  ?  948  VAL   A C   1 
ATOM   1999 O  O   . VAL   A 1 256 ? 64.865 28.523  -24.512 1.00 57.16  ?  948  VAL   A O   1 
ATOM   2000 C  CB  . VAL   A 1 256 ? 65.203 29.243  -21.328 1.00 62.10  ?  948  VAL   A CB  1 
ATOM   2001 C  CG1 . VAL   A 1 256 ? 65.141 30.544  -22.128 1.00 55.73  ?  948  VAL   A CG1 1 
ATOM   2002 C  CG2 . VAL   A 1 256 ? 64.263 29.329  -20.131 1.00 58.78  ?  948  VAL   A CG2 1 
ATOM   2003 N  N   . LYS   A 1 257 ? 66.702 27.524  -23.669 1.00 56.93  ?  949  LYS   A N   1 
ATOM   2004 C  CA  . LYS   A 1 257 ? 67.368 27.393  -24.967 1.00 54.89  ?  949  LYS   A CA  1 
ATOM   2005 C  C   . LYS   A 1 257 ? 66.599 26.477  -25.932 1.00 65.02  ?  949  LYS   A C   1 
ATOM   2006 O  O   . LYS   A 1 257 ? 66.586 26.747  -27.113 1.00 52.89  ?  949  LYS   A O   1 
ATOM   2007 C  CB  . LYS   A 1 257 ? 68.795 26.889  -24.793 1.00 54.44  ?  949  LYS   A CB  1 
ATOM   2008 C  CG  . LYS   A 1 257 ? 69.764 27.947  -24.312 1.00 62.31  ?  949  LYS   A CG  1 
ATOM   2009 C  CD  . LYS   A 1 257 ? 71.088 27.306  -23.922 1.00 66.65  ?  949  LYS   A CD  1 
ATOM   2010 C  CE  . LYS   A 1 257 ? 72.145 28.349  -23.602 1.00 68.89  ?  949  LYS   A CE  1 
ATOM   2011 N  NZ  . LYS   A 1 257 ? 73.439 27.722  -23.232 1.00 68.71  ?  949  LYS   A NZ  1 
ATOM   2012 N  N   . CYS   A 1 258 ? 65.971 25.403  -25.425 1.00 55.28  ?  950  CYS   A N   1 
ATOM   2013 C  CA  . CYS   A 1 258 ? 65.100 24.545  -26.238 1.00 61.18  ?  950  CYS   A CA  1 
ATOM   2014 C  C   . CYS   A 1 258 ? 63.846 25.275  -26.748 1.00 67.72  ?  950  CYS   A C   1 
ATOM   2015 O  O   . CYS   A 1 258 ? 63.263 24.832  -27.707 1.00 59.79  ?  950  CYS   A O   1 
ATOM   2016 C  CB  . CYS   A 1 258 ? 64.678 23.274  -25.468 1.00 60.81  ?  950  CYS   A CB  1 
ATOM   2017 S  SG  . CYS   A 1 258 ? 66.050 22.191  -24.963 1.00 56.24  ?  950  CYS   A SG  1 
ATOM   2018 N  N   . TRP   A 1 259 ? 63.435 26.365  -26.091 1.00 56.09  ?  951  TRP   A N   1 
ATOM   2019 C  CA  . TRP   A 1 259 ? 62.261 27.141  -26.453 1.00 45.85  ?  951  TRP   A CA  1 
ATOM   2020 C  C   . TRP   A 1 259 ? 62.535 28.478  -27.147 1.00 47.91  ?  951  TRP   A C   1 
ATOM   2021 O  O   . TRP   A 1 259 ? 61.668 29.357  -27.160 1.00 61.86  ?  951  TRP   A O   1 
ATOM   2022 C  CB  . TRP   A 1 259 ? 61.387 27.356  -25.222 1.00 48.92  ?  951  TRP   A CB  1 
ATOM   2023 C  CG  . TRP   A 1 259 ? 61.100 26.134  -24.432 1.00 51.31  ?  951  TRP   A CG  1 
ATOM   2024 C  CD1 . TRP   A 1 259 ? 60.917 24.874  -24.908 1.00 57.47  ?  951  TRP   A CD1 1 
ATOM   2025 C  CD2 . TRP   A 1 259 ? 60.915 26.062  -23.020 1.00 55.81  ?  951  TRP   A CD2 1 
ATOM   2026 N  NE1 . TRP   A 1 259 ? 60.642 24.005  -23.873 1.00 52.89  ?  951  TRP   A NE1 1 
ATOM   2027 C  CE2 . TRP   A 1 259 ? 60.625 24.709  -22.702 1.00 55.85  ?  951  TRP   A CE2 1 
ATOM   2028 C  CE3 . TRP   A 1 259 ? 60.992 27.001  -21.985 1.00 52.07  ?  951  TRP   A CE3 1 
ATOM   2029 C  CZ2 . TRP   A 1 259 ? 60.401 24.272  -21.388 1.00 59.93  ?  951  TRP   A CZ2 1 
ATOM   2030 C  CZ3 . TRP   A 1 259 ? 60.759 26.566  -20.664 1.00 53.57  ?  951  TRP   A CZ3 1 
ATOM   2031 C  CH2 . TRP   A 1 259 ? 60.470 25.208  -20.387 1.00 62.85  ?  951  TRP   A CH2 1 
ATOM   2032 N  N   . MET   A 1 260 ? 63.707 28.601  -27.765 1.00 50.04  ?  952  MET   A N   1 
ATOM   2033 C  CA  . MET   A 1 260 ? 64.077 29.766  -28.568 1.00 56.75  ?  952  MET   A CA  1 
ATOM   2034 C  C   . MET   A 1 260 ? 63.257 29.761  -29.858 1.00 62.72  ?  952  MET   A C   1 
ATOM   2035 O  O   . MET   A 1 260 ? 62.990 28.697  -30.381 1.00 76.02  ?  952  MET   A O   1 
ATOM   2036 C  CB  . MET   A 1 260 ? 65.538 29.690  -28.994 1.00 50.08  ?  952  MET   A CB  1 
ATOM   2037 C  CG  . MET   A 1 260 ? 66.610 29.575  -27.927 1.00 84.29  ?  952  MET   A CG  1 
ATOM   2038 S  SD  . MET   A 1 260 ? 67.513 31.068  -27.574 1.00 80.09  ?  952  MET   A SD  1 
ATOM   2039 C  CE  . MET   A 1 260 ? 66.156 31.853  -26.742 1.00 71.32  ?  952  MET   A CE  1 
ATOM   2040 N  N   . ILE   A 1 261 ? 62.906 30.944  -30.367 1.00 70.07  ?  953  ILE   A N   1 
ATOM   2041 C  CA  . ILE   A 1 261 ? 62.102 31.110  -31.603 1.00 70.70  ?  953  ILE   A CA  1 
ATOM   2042 C  C   . ILE   A 1 261 ? 62.878 30.633  -32.835 1.00 66.19  ?  953  ILE   A C   1 
ATOM   2043 O  O   . ILE   A 1 261 ? 62.330 29.893  -33.648 1.00 73.26  ?  953  ILE   A O   1 
ATOM   2044 C  CB  . ILE   A 1 261 ? 61.648 32.594  -31.813 1.00 82.88  ?  953  ILE   A CB  1 
ATOM   2045 C  CG1 . ILE   A 1 261 ? 60.675 33.038  -30.709 1.00 92.92  ?  953  ILE   A CG1 1 
ATOM   2046 C  CG2 . ILE   A 1 261 ? 61.007 32.837  -33.189 1.00 92.09  ?  953  ILE   A CG2 1 
ATOM   2047 C  CD1 . ILE   A 1 261 ? 59.264 32.500  -30.815 1.00 87.44  ?  953  ILE   A CD1 1 
ATOM   2048 N  N   . ASP   A 1 262 ? 64.125 31.089  -32.973 1.00 57.79  ?  954  ASP   A N   1 
ATOM   2049 C  CA  . ASP   A 1 262 ? 65.038 30.610  -34.016 1.00 67.97  ?  954  ASP   A CA  1 
ATOM   2050 C  C   . ASP   A 1 262 ? 65.457 29.152  -33.742 1.00 76.95  ?  954  ASP   A C   1 
ATOM   2051 O  O   . ASP   A 1 262 ? 66.233 28.891  -32.822 1.00 73.19  ?  954  ASP   A O   1 
ATOM   2052 C  CB  . ASP   A 1 262 ? 66.280 31.511  -34.107 1.00 74.70  ?  954  ASP   A CB  1 
ATOM   2053 C  CG  . ASP   A 1 262 ? 67.289 31.032  -35.149 1.00 94.83  ?  954  ASP   A CG  1 
ATOM   2054 O  OD1 . ASP   A 1 262 ? 66.875 30.643  -36.264 1.00 97.95  ?  954  ASP   A OD1 1 
ATOM   2055 O  OD2 . ASP   A 1 262 ? 68.502 31.055  -34.847 1.00 97.47  ?  954  ASP   A OD2 1 
ATOM   2056 N  N   . ALA   A 1 263 ? 64.965 28.232  -34.570 1.00 75.14  ?  955  ALA   A N   1 
ATOM   2057 C  CA  . ALA   A 1 263 ? 65.151 26.792  -34.372 1.00 64.04  ?  955  ALA   A CA  1 
ATOM   2058 C  C   . ALA   A 1 263 ? 66.616 26.322  -34.372 1.00 63.22  ?  955  ALA   A C   1 
ATOM   2059 O  O   . ALA   A 1 263 ? 66.997 25.471  -33.537 1.00 59.95  ?  955  ALA   A O   1 
ATOM   2060 C  CB  . ALA   A 1 263 ? 64.331 26.003  -35.389 1.00 73.20  ?  955  ALA   A CB  1 
ATOM   2061 N  N   . ASP   A 1 264 ? 67.435 26.883  -35.260 1.00 61.60  ?  956  ASP   A N   1 
ATOM   2062 C  CA  . ASP   A 1 264 ? 68.892 26.569  -35.288 1.00 60.40  ?  956  ASP   A CA  1 
ATOM   2063 C  C   . ASP   A 1 264 ? 69.701 27.070  -34.084 1.00 65.57  ?  956  ASP   A C   1 
ATOM   2064 O  O   . ASP   A 1 264 ? 70.840 26.632  -33.894 1.00 65.52  ?  956  ASP   A O   1 
ATOM   2065 C  CB  . ASP   A 1 264 ? 69.558 27.092  -36.582 1.00 78.97  ?  956  ASP   A CB  1 
ATOM   2066 C  CG  . ASP   A 1 264 ? 68.970 26.470  -37.863 1.00 93.45  ?  956  ASP   A CG  1 
ATOM   2067 O  OD1 . ASP   A 1 264 ? 68.657 25.256  -37.883 1.00 88.15  ?  956  ASP   A OD1 1 
ATOM   2068 O  OD2 . ASP   A 1 264 ? 68.831 27.208  -38.864 1.00 95.62  ?  956  ASP   A OD2 1 
ATOM   2069 N  N   . SER   A 1 265 ? 69.144 28.012  -33.316 1.00 57.41  ?  957  SER   A N   1 
ATOM   2070 C  CA  . SER   A 1 265 ? 69.727 28.446  -32.033 1.00 66.13  ?  957  SER   A CA  1 
ATOM   2071 C  C   . SER   A 1 265 ? 69.428 27.509  -30.859 1.00 72.61  ?  957  SER   A C   1 
ATOM   2072 O  O   . SER   A 1 265 ? 70.059 27.646  -29.812 1.00 61.20  ?  957  SER   A O   1 
ATOM   2073 C  CB  . SER   A 1 265 ? 69.292 29.883  -31.679 1.00 75.72  ?  957  SER   A CB  1 
ATOM   2074 O  OG  . SER   A 1 265 ? 69.942 30.812  -32.533 1.00 84.93  ?  957  SER   A OG  1 
ATOM   2075 N  N   . ARG   A 1 266 ? 68.495 26.560  -31.018 1.00 59.33  ?  958  ARG   A N   1 
ATOM   2076 C  CA  . ARG   A 1 266 ? 68.245 25.558  -29.986 1.00 58.70  ?  958  ARG   A CA  1 
ATOM   2077 C  C   . ARG   A 1 266 ? 69.419 24.586  -29.900 1.00 49.85  ?  958  ARG   A C   1 
ATOM   2078 O  O   . ARG   A 1 266 ? 70.198 24.477  -30.856 1.00 61.12  ?  958  ARG   A O   1 
ATOM   2079 C  CB  . ARG   A 1 266 ? 66.961 24.792  -30.218 1.00 57.76  ?  958  ARG   A CB  1 
ATOM   2080 C  CG  . ARG   A 1 266 ? 65.725 25.665  -30.132 1.00 56.37  ?  958  ARG   A CG  1 
ATOM   2081 C  CD  . ARG   A 1 266 ? 64.503 24.961  -30.689 1.00 53.08  ?  958  ARG   A CD  1 
ATOM   2082 N  NE  . ARG   A 1 266 ? 63.490 25.949  -31.047 1.00 66.79  ?  958  ARG   A NE  1 
ATOM   2083 C  CZ  . ARG   A 1 266 ? 62.482 25.776  -31.904 1.00 65.98  ?  958  ARG   A CZ  1 
ATOM   2084 N  NH1 . ARG   A 1 266 ? 62.266 24.612  -32.518 1.00 65.76  ?  958  ARG   A NH1 1 
ATOM   2085 N  NH2 . ARG   A 1 266 ? 61.655 26.794  -32.134 1.00 70.91  ?  958  ARG   A NH2 1 
ATOM   2086 N  N   . PRO   A 1 267 ? 69.583 23.915  -28.733 1.00 49.03  ?  959  PRO   A N   1 
ATOM   2087 C  CA  . PRO   A 1 267 ? 70.602 22.883  -28.654 1.00 51.39  ?  959  PRO   A CA  1 
ATOM   2088 C  C   . PRO   A 1 267 ? 70.279 21.712  -29.592 1.00 65.51  ?  959  PRO   A C   1 
ATOM   2089 O  O   . PRO   A 1 267 ? 69.124 21.530  -30.015 1.00 53.79  ?  959  PRO   A O   1 
ATOM   2090 C  CB  . PRO   A 1 267 ? 70.537 22.417  -27.196 1.00 52.30  ?  959  PRO   A CB  1 
ATOM   2091 C  CG  . PRO   A 1 267 ? 69.782 23.461  -26.470 1.00 56.60  ?  959  PRO   A CG  1 
ATOM   2092 C  CD  . PRO   A 1 267 ? 68.830 24.016  -27.474 1.00 49.53  ?  959  PRO   A CD  1 
ATOM   2093 N  N   . LYS   A 1 268 ? 71.324 20.973  -29.927 1.00 56.06  ?  960  LYS   A N   1 
ATOM   2094 C  CA  . LYS   A 1 268 ? 71.219 19.686  -30.593 1.00 54.05  ?  960  LYS   A CA  1 
ATOM   2095 C  C   . LYS   A 1 268 ? 71.194 18.574  -29.542 1.00 54.95  ?  960  LYS   A C   1 
ATOM   2096 O  O   . LYS   A 1 268 ? 71.843 18.683  -28.474 1.00 59.09  ?  960  LYS   A O   1 
ATOM   2097 C  CB  . LYS   A 1 268 ? 72.375 19.517  -31.577 1.00 57.69  ?  960  LYS   A CB  1 
ATOM   2098 C  CG  . LYS   A 1 268 ? 72.301 20.568  -32.687 1.00 74.86  ?  960  LYS   A CG  1 
ATOM   2099 C  CD  . LYS   A 1 268 ? 72.961 20.120  -33.974 1.00 122.83 ?  960  LYS   A CD  1 
ATOM   2100 C  CE  . LYS   A 1 268 ? 72.719 21.138  -35.076 1.00 128.62 ?  960  LYS   A CE  1 
ATOM   2101 N  NZ  . LYS   A 1 268 ? 73.252 20.675  -36.385 1.00 130.89 ?  960  LYS   A NZ  1 
ATOM   2102 N  N   . PHE   A 1 269 ? 70.453 17.505  -29.842 1.00 56.57  ?  961  PHE   A N   1 
ATOM   2103 C  CA  . PHE   A 1 269 ? 70.347 16.343  -28.958 1.00 53.26  ?  961  PHE   A CA  1 
ATOM   2104 C  C   . PHE   A 1 269 ? 71.708 15.831  -28.492 1.00 55.60  ?  961  PHE   A C   1 
ATOM   2105 O  O   . PHE   A 1 269 ? 71.854 15.525  -27.322 1.00 54.27  ?  961  PHE   A O   1 
ATOM   2106 C  CB  . PHE   A 1 269 ? 69.491 15.220  -29.584 1.00 55.60  ?  961  PHE   A CB  1 
ATOM   2107 C  CG  . PHE   A 1 269 ? 68.015 15.516  -29.546 1.00 50.54  ?  961  PHE   A CG  1 
ATOM   2108 C  CD1 . PHE   A 1 269 ? 67.368 15.698  -28.328 1.00 49.91  ?  961  PHE   A CD1 1 
ATOM   2109 C  CD2 . PHE   A 1 269 ? 67.280 15.644  -30.701 1.00 49.67  ?  961  PHE   A CD2 1 
ATOM   2110 C  CE1 . PHE   A 1 269 ? 66.021 15.998  -28.269 1.00 55.32  ?  961  PHE   A CE1 1 
ATOM   2111 C  CE2 . PHE   A 1 269 ? 65.928 15.952  -30.654 1.00 50.14  ?  961  PHE   A CE2 1 
ATOM   2112 C  CZ  . PHE   A 1 269 ? 65.292 16.114  -29.431 1.00 59.75  ?  961  PHE   A CZ  1 
ATOM   2113 N  N   . ARG   A 1 270 ? 72.703 15.841  -29.381 1.00 49.60  ?  962  ARG   A N   1 
ATOM   2114 C  CA  . ARG   A 1 270 ? 74.074 15.477  -29.019 1.00 54.02  ?  962  ARG   A CA  1 
ATOM   2115 C  C   . ARG   A 1 270 ? 74.728 16.386  -27.948 1.00 55.93  ?  962  ARG   A C   1 
ATOM   2116 O  O   . ARG   A 1 270 ? 75.538 15.926  -27.150 1.00 52.65  ?  962  ARG   A O   1 
ATOM   2117 C  CB  . ARG   A 1 270 ? 74.955 15.352  -30.277 1.00 53.37  ?  962  ARG   A CB  1 
ATOM   2118 C  CG  . ARG   A 1 270 ? 75.318 16.654  -30.981 1.00 84.16  ?  962  ARG   A CG  1 
ATOM   2119 C  CD  . ARG   A 1 270 ? 76.342 16.463  -32.088 1.00 78.79  ?  962  ARG   A CD  1 
ATOM   2120 N  NE  . ARG   A 1 270 ? 77.634 15.911  -31.630 1.00 112.35 ?  962  ARG   A NE  1 
ATOM   2121 C  CZ  . ARG   A 1 270 ? 78.609 16.559  -30.964 1.00 84.92  ?  962  ARG   A CZ  1 
ATOM   2122 N  NH1 . ARG   A 1 270 ? 78.494 17.838  -30.594 1.00 76.60  ?  962  ARG   A NH1 1 
ATOM   2123 N  NH2 . ARG   A 1 270 ? 79.728 15.897  -30.644 1.00 93.76  ?  962  ARG   A NH2 1 
ATOM   2124 N  N   . GLU   A 1 271 ? 74.387 17.670  -27.980 1.00 48.05  ?  963  GLU   A N   1 
ATOM   2125 C  CA  . GLU   A 1 271 ? 74.845 18.644  -26.992 1.00 62.42  ?  963  GLU   A CA  1 
ATOM   2126 C  C   . GLU   A 1 271 ? 74.094 18.484  -25.677 1.00 58.16  ?  963  GLU   A C   1 
ATOM   2127 O  O   . GLU   A 1 271 ? 74.690 18.624  -24.619 1.00 54.51  ?  963  GLU   A O   1 
ATOM   2128 C  CB  . GLU   A 1 271 ? 74.690 20.071  -27.515 1.00 57.43  ?  963  GLU   A CB  1 
ATOM   2129 C  CG  . GLU   A 1 271 ? 75.554 20.338  -28.747 1.00 62.81  ?  963  GLU   A CG  1 
ATOM   2130 C  CD  . GLU   A 1 271 ? 75.154 21.583  -29.536 1.00 78.96  ?  963  GLU   A CD  1 
ATOM   2131 O  OE1 . GLU   A 1 271 ? 73.995 22.050  -29.439 1.00 59.19  ?  963  GLU   A OE1 1 
ATOM   2132 O  OE2 . GLU   A 1 271 ? 76.015 22.087  -30.283 1.00 83.27  ?  963  GLU   A OE2 1 
ATOM   2133 N  N   . LEU   A 1 272 ? 72.799 18.174  -25.765 1.00 48.03  ?  964  LEU   A N   1 
ATOM   2134 C  CA  . LEU   A 1 272 ? 71.995 17.839  -24.596 1.00 47.27  ?  964  LEU   A CA  1 
ATOM   2135 C  C   . LEU   A 1 272 ? 72.501 16.604  -23.864 1.00 57.16  ?  964  LEU   A C   1 
ATOM   2136 O  O   . LEU   A 1 272 ? 72.533 16.584  -22.629 1.00 50.87  ?  964  LEU   A O   1 
ATOM   2137 C  CB  . LEU   A 1 272 ? 70.513 17.705  -24.970 1.00 52.11  ?  964  LEU   A CB  1 
ATOM   2138 C  CG  . LEU   A 1 272 ? 69.875 19.015  -25.454 1.00 56.02  ?  964  LEU   A CG  1 
ATOM   2139 C  CD1 . LEU   A 1 272 ? 68.569 18.745  -26.170 1.00 56.27  ?  964  LEU   A CD1 1 
ATOM   2140 C  CD2 . LEU   A 1 272 ? 69.647 19.968  -24.283 1.00 54.56  ?  964  LEU   A CD2 1 
ATOM   2141 N  N   . ILE   A 1 273 ? 72.950 15.600  -24.617 1.00 49.21  ?  965  ILE   A N   1 
ATOM   2142 C  CA  . ILE   A 1 273 ? 73.564 14.418  -24.023 1.00 47.44  ?  965  ILE   A CA  1 
ATOM   2143 C  C   . ILE   A 1 273 ? 74.773 14.855  -23.196 1.00 54.30  ?  965  ILE   A C   1 
ATOM   2144 O  O   . ILE   A 1 273 ? 74.899 14.434  -22.064 1.00 47.93  ?  965  ILE   A O   1 
ATOM   2145 C  CB  . ILE   A 1 273 ? 74.003 13.367  -25.074 1.00 47.35  ?  965  ILE   A CB  1 
ATOM   2146 C  CG1 . ILE   A 1 273 ? 72.784 12.751  -25.780 1.00 48.88  ?  965  ILE   A CG1 1 
ATOM   2147 C  CG2 . ILE   A 1 273 ? 74.808 12.249  -24.426 1.00 46.14  ?  965  ILE   A CG2 1 
ATOM   2148 C  CD1 . ILE   A 1 273 ? 73.121 12.105  -27.099 1.00 61.56  ?  965  ILE   A CD1 1 
ATOM   2149 N  N   . ILE   A 1 274 ? 75.637 15.677  -23.787 1.00 53.13  ?  966  ILE   A N   1 
ATOM   2150 C  CA  . ILE   A 1 274 ? 76.872 16.140  -23.141 1.00 57.67  ?  966  ILE   A CA  1 
ATOM   2151 C  C   . ILE   A 1 274 ? 76.579 16.964  -21.876 1.00 55.54  ?  966  ILE   A C   1 
ATOM   2152 O  O   . ILE   A 1 274 ? 77.128 16.682  -20.823 1.00 55.42  ?  966  ILE   A O   1 
ATOM   2153 C  CB  . ILE   A 1 274 ? 77.754 16.959  -24.132 1.00 64.08  ?  966  ILE   A CB  1 
ATOM   2154 C  CG1 . ILE   A 1 274 ? 78.307 16.029  -25.220 1.00 64.44  ?  966  ILE   A CG1 1 
ATOM   2155 C  CG2 . ILE   A 1 274 ? 78.928 17.652  -23.421 1.00 59.24  ?  966  ILE   A CG2 1 
ATOM   2156 C  CD1 . ILE   A 1 274 ? 78.756 16.749  -26.472 1.00 64.39  ?  966  ILE   A CD1 1 
ATOM   2157 N  N   . GLU   A 1 275 ? 75.716 17.969  -22.003 1.00 57.90  ?  967  GLU   A N   1 
ATOM   2158 C  CA  . GLU   A 1 275 ? 75.416 18.886  -20.894 1.00 62.81  ?  967  GLU   A CA  1 
ATOM   2159 C  C   . GLU   A 1 275 ? 74.819 18.162  -19.676 1.00 59.34  ?  967  GLU   A C   1 
ATOM   2160 O  O   . GLU   A 1 275 ? 75.325 18.304  -18.563 1.00 57.65  ?  967  GLU   A O   1 
ATOM   2161 C  CB  . GLU   A 1 275 ? 74.538 20.076  -21.362 1.00 57.04  ?  967  GLU   A CB  1 
ATOM   2162 C  CG  . GLU   A 1 275 ? 74.980 21.448  -20.831 1.00 109.46 ?  967  GLU   A CG  1 
ATOM   2163 C  CD  . GLU   A 1 275 ? 76.435 21.822  -21.154 1.00 111.38 ?  967  GLU   A CD  1 
ATOM   2164 O  OE1 . GLU   A 1 275 ? 76.988 21.327  -22.158 1.00 78.23  ?  967  GLU   A OE1 1 
ATOM   2165 O  OE2 . GLU   A 1 275 ? 77.043 22.594  -20.376 1.00 98.74  ?  967  GLU   A OE2 1 
ATOM   2166 N  N   . PHE   A 1 276 ? 73.801 17.336  -19.906 1.00 50.56  ?  968  PHE   A N   1 
ATOM   2167 C  CA  . PHE   A 1 276 ? 73.179 16.557  -18.829 1.00 49.11  ?  968  PHE   A CA  1 
ATOM   2168 C  C   . PHE   A 1 276 ? 74.101 15.497  -18.218 1.00 50.27  ?  968  PHE   A C   1 
ATOM   2169 O  O   . PHE   A 1 276 ? 74.025 15.214  -17.019 1.00 50.82  ?  968  PHE   A O   1 
ATOM   2170 C  CB  . PHE   A 1 276 ? 71.826 15.984  -19.272 1.00 46.76  ?  968  PHE   A CB  1 
ATOM   2171 C  CG  . PHE   A 1 276 ? 70.704 17.005  -19.246 1.00 47.81  ?  968  PHE   A CG  1 
ATOM   2172 C  CD1 . PHE   A 1 276 ? 70.057 17.301  -18.059 1.00 53.84  ?  968  PHE   A CD1 1 
ATOM   2173 C  CD2 . PHE   A 1 276 ? 70.304 17.676  -20.389 1.00 49.68  ?  968  PHE   A CD2 1 
ATOM   2174 C  CE1 . PHE   A 1 276 ? 69.023 18.226  -18.021 1.00 50.19  ?  968  PHE   A CE1 1 
ATOM   2175 C  CE2 . PHE   A 1 276 ? 69.275 18.601  -20.361 1.00 53.12  ?  968  PHE   A CE2 1 
ATOM   2176 C  CZ  . PHE   A 1 276 ? 68.626 18.879  -19.176 1.00 52.09  ?  968  PHE   A CZ  1 
ATOM   2177 N  N   . SER   A 1 277 ? 74.982 14.940  -19.031 1.00 47.77  ?  969  SER   A N   1 
ATOM   2178 C  CA  . SER   A 1 277 ? 75.947 13.931  -18.570 1.00 53.22  ?  969  SER   A CA  1 
ATOM   2179 C  C   . SER   A 1 277 ? 76.929 14.565  -17.578 1.00 53.97  ?  969  SER   A C   1 
ATOM   2180 O  O   . SER   A 1 277 ? 77.272 13.939  -16.573 1.00 61.60  ?  969  SER   A O   1 
ATOM   2181 C  CB  . SER   A 1 277 ? 76.659 13.262  -19.782 1.00 49.58  ?  969  SER   A CB  1 
ATOM   2182 O  OG  . SER   A 1 277 ? 77.877 12.633  -19.472 1.00 98.29  ?  969  SER   A OG  1 
ATOM   2183 N  N   . LYS   A 1 278 ? 77.365 15.799  -17.864 1.00 52.46  ?  970  LYS   A N   1 
ATOM   2184 C  CA  . LYS   A 1 278 ? 78.249 16.577  -16.962 1.00 52.08  ?  970  LYS   A CA  1 
ATOM   2185 C  C   . LYS   A 1 278 ? 77.569 16.854  -15.620 1.00 49.20  ?  970  LYS   A C   1 
ATOM   2186 O  O   . LYS   A 1 278 ? 78.159 16.670  -14.556 1.00 68.17  ?  970  LYS   A O   1 
ATOM   2187 C  CB  . LYS   A 1 278 ? 78.631 17.924  -17.582 1.00 49.75  ?  970  LYS   A CB  1 
ATOM   2188 C  CG  . LYS   A 1 278 ? 79.646 17.866  -18.714 1.00 56.10  ?  970  LYS   A CG  1 
ATOM   2189 C  CD  . LYS   A 1 278 ? 79.780 19.269  -19.301 1.00 50.44  ?  970  LYS   A CD  1 
ATOM   2190 C  CE  . LYS   A 1 278 ? 80.753 19.318  -20.458 1.00 85.84  ?  970  LYS   A CE  1 
ATOM   2191 N  NZ  . LYS   A 1 278 ? 80.970 20.724  -20.874 1.00 77.03  ?  970  LYS   A NZ  1 
ATOM   2192 N  N   . MET   A 1 279 ? 76.327 17.310  -15.716 1.00 51.47  ?  971  MET   A N   1 
ATOM   2193 C  CA  . MET   A 1 279 ? 75.493 17.579  -14.570 1.00 51.72  ?  971  MET   A CA  1 
ATOM   2194 C  C   . MET   A 1 279 ? 75.215 16.339  -13.736 1.00 58.68  ?  971  MET   A C   1 
ATOM   2195 O  O   . MET   A 1 279 ? 75.231 16.432  -12.520 1.00 57.20  ?  971  MET   A O   1 
ATOM   2196 C  CB  . MET   A 1 279 ? 74.192 18.277  -14.980 1.00 48.88  ?  971  MET   A CB  1 
ATOM   2197 C  CG  . MET   A 1 279 ? 74.381 19.695  -15.512 1.00 48.35  ?  971  MET   A CG  1 
ATOM   2198 S  SD  . MET   A 1 279 ? 72.815 20.550  -15.908 1.00 58.80  ?  971  MET   A SD  1 
ATOM   2199 C  CE  . MET   A 1 279 ? 73.498 22.092  -16.487 1.00 97.50  ?  971  MET   A CE  1 
ATOM   2200 N  N   . ALA   A 1 280 ? 75.017 15.193  -14.390 1.00 56.92  ?  972  ALA   A N   1 
ATOM   2201 C  CA  . ALA   A 1 280 ? 74.832 13.884  -13.716 1.00 55.88  ?  972  ALA   A CA  1 
ATOM   2202 C  C   . ALA   A 1 280 ? 75.993 13.375  -12.858 1.00 50.14  ?  972  ALA   A C   1 
ATOM   2203 O  O   . ALA   A 1 280 ? 75.773 12.511  -12.049 1.00 65.06  ?  972  ALA   A O   1 
ATOM   2204 C  CB  . ALA   A 1 280 ? 74.471 12.807  -14.732 1.00 58.00  ?  972  ALA   A CB  1 
ATOM   2205 N  N   . ARG   A 1 281 ? 77.202 13.874  -13.084 1.00 58.38  ?  973  ARG   A N   1 
ATOM   2206 C  CA  . ARG   A 1 281 ? 78.373 13.598  -12.249 1.00 63.80  ?  973  ARG   A CA  1 
ATOM   2207 C  C   . ARG   A 1 281 ? 78.428 14.394  -10.939 1.00 75.58  ?  973  ARG   A C   1 
ATOM   2208 O  O   . ARG   A 1 281 ? 79.155 13.998  -10.018 1.00 71.39  ?  973  ARG   A O   1 
ATOM   2209 C  CB  . ARG   A 1 281 ? 79.663 13.851  -13.050 1.00 67.25  ?  973  ARG   A CB  1 
ATOM   2210 C  CG  . ARG   A 1 281 ? 79.856 12.880  -14.214 1.00 79.99  ?  973  ARG   A CG  1 
ATOM   2211 C  CD  . ARG   A 1 281 ? 81.237 12.964  -14.855 1.00 90.17  ?  973  ARG   A CD  1 
ATOM   2212 N  NE  . ARG   A 1 281 ? 81.402 14.239  -15.558 1.00 104.55 ?  973  ARG   A NE  1 
ATOM   2213 C  CZ  . ARG   A 1 281 ? 81.903 15.378  -15.052 1.00 154.61 ?  973  ARG   A CZ  1 
ATOM   2214 N  NH1 . ARG   A 1 281 ? 82.355 15.478  -13.788 1.00 164.69 ?  973  ARG   A NH1 1 
ATOM   2215 N  NH2 . ARG   A 1 281 ? 81.963 16.460  -15.837 1.00 102.26 ?  973  ARG   A NH2 1 
ATOM   2216 N  N   . ASP   A 1 282 ? 77.707 15.518  -10.868 1.00 71.68  ?  974  ASP   A N   1 
ATOM   2217 C  CA  . ASP   A 1 282 ? 77.538 16.280  -9.623  1.00 57.47  ?  974  ASP   A CA  1 
ATOM   2218 C  C   . ASP   A 1 282 ? 76.075 16.759  -9.491  1.00 52.34  ?  974  ASP   A C   1 
ATOM   2219 O  O   . ASP   A 1 282 ? 75.795 17.966  -9.598  1.00 58.58  ?  974  ASP   A O   1 
ATOM   2220 C  CB  . ASP   A 1 282 ? 78.564 17.422  -9.580  1.00 65.74  ?  974  ASP   A CB  1 
ATOM   2221 C  CG  . ASP   A 1 282 ? 78.670 18.101  -8.199  1.00 79.60  ?  974  ASP   A CG  1 
ATOM   2222 O  OD1 . ASP   A 1 282 ? 78.085 17.594  -7.209  1.00 67.59  ?  974  ASP   A OD1 1 
ATOM   2223 O  OD2 . ASP   A 1 282 ? 79.340 19.169  -8.119  1.00 83.94  ?  974  ASP   A OD2 1 
ATOM   2224 N  N   . PRO   A 1 283 ? 75.129 15.807  -9.282  1.00 55.93  ?  975  PRO   A N   1 
ATOM   2225 C  CA  . PRO   A 1 283 ? 73.683 16.085  -9.367  1.00 48.63  ?  975  PRO   A CA  1 
ATOM   2226 C  C   . PRO   A 1 283 ? 73.135 17.167  -8.432  1.00 55.25  ?  975  PRO   A C   1 
ATOM   2227 O  O   . PRO   A 1 283 ? 72.231 17.928  -8.817  1.00 55.32  ?  975  PRO   A O   1 
ATOM   2228 C  CB  . PRO   A 1 283 ? 73.043 14.745  -8.979  1.00 54.34  ?  975  PRO   A CB  1 
ATOM   2229 C  CG  . PRO   A 1 283 ? 74.091 13.733  -9.136  1.00 60.93  ?  975  PRO   A CG  1 
ATOM   2230 C  CD  . PRO   A 1 283 ? 75.372 14.418  -8.840  1.00 55.56  ?  975  PRO   A CD  1 
ATOM   2231 N  N   . GLN   A 1 284 ? 73.671 17.213  -7.217  1.00 56.20  ?  976  GLN   A N   1 
ATOM   2232 C  CA  . GLN   A 1 284 ? 73.214 18.158  -6.183  1.00 58.20  ?  976  GLN   A CA  1 
ATOM   2233 C  C   . GLN   A 1 284 ? 73.656 19.581  -6.439  1.00 50.89  ?  976  GLN   A C   1 
ATOM   2234 O  O   . GLN   A 1 284 ? 73.063 20.508  -5.885  1.00 63.15  ?  976  GLN   A O   1 
ATOM   2235 C  CB  . GLN   A 1 284 ? 73.649 17.696  -4.798  1.00 66.86  ?  976  GLN   A CB  1 
ATOM   2236 C  CG  . GLN   A 1 284 ? 73.071 16.323  -4.451  1.00 83.68  ?  976  GLN   A CG  1 
ATOM   2237 C  CD  . GLN   A 1 284 ? 73.254 15.911  -3.002  1.00 91.72  ?  976  GLN   A CD  1 
ATOM   2238 O  OE1 . GLN   A 1 284 ? 74.042 16.500  -2.257  1.00 136.90 ?  976  GLN   A OE1 1 
ATOM   2239 N  NE2 . GLN   A 1 284 ? 72.536 14.866  -2.599  1.00 120.65 ?  976  GLN   A NE2 1 
ATOM   2240 N  N   . ARG   A 1 285 ? 74.660 19.774  -7.299  1.00 54.26  ?  977  ARG   A N   1 
ATOM   2241 C  CA  . ARG   A 1 285 ? 74.980 21.119  -7.810  1.00 52.46  ?  977  ARG   A CA  1 
ATOM   2242 C  C   . ARG   A 1 285 ? 73.935 21.707  -8.785  1.00 48.22  ?  977  ARG   A C   1 
ATOM   2243 O  O   . ARG   A 1 285 ? 73.904 22.918  -8.994  1.00 58.23  ?  977  ARG   A O   1 
ATOM   2244 C  CB  . ARG   A 1 285 ? 76.360 21.116  -8.437  1.00 48.02  ?  977  ARG   A CB  1 
ATOM   2245 C  CG  . ARG   A 1 285 ? 76.822 22.448  -8.965  1.00 55.60  ?  977  ARG   A CG  1 
ATOM   2246 C  CD  . ARG   A 1 285 ? 78.216 22.344  -9.502  1.00 59.30  ?  977  ARG   A CD  1 
ATOM   2247 N  NE  . ARG   A 1 285 ? 78.586 23.619  -10.112 1.00 66.10  ?  977  ARG   A NE  1 
ATOM   2248 C  CZ  . ARG   A 1 285 ? 79.736 23.864  -10.729 1.00 63.56  ?  977  ARG   A CZ  1 
ATOM   2249 N  NH1 . ARG   A 1 285 ? 80.691 22.928  -10.820 1.00 61.04  ?  977  ARG   A NH1 1 
ATOM   2250 N  NH2 . ARG   A 1 285 ? 79.947 25.072  -11.242 1.00 74.89  ?  977  ARG   A NH2 1 
ATOM   2251 N  N   . TYR   A 1 286 ? 73.096 20.871  -9.384  1.00 51.70  ?  978  TYR   A N   1 
ATOM   2252 C  CA  . TYR   A 1 286 ? 72.176 21.311  -10.458 1.00 53.27  ?  978  TYR   A CA  1 
ATOM   2253 C  C   . TYR   A 1 286 ? 70.690 21.188  -10.161 1.00 46.88  ?  978  TYR   A C   1 
ATOM   2254 O  O   . TYR   A 1 286 ? 69.910 21.922  -10.758 1.00 54.62  ?  978  TYR   A O   1 
ATOM   2255 C  CB  . TYR   A 1 286 ? 72.562 20.573  -11.736 1.00 53.16  ?  978  TYR   A CB  1 
ATOM   2256 C  CG  . TYR   A 1 286 ? 73.993 20.903  -12.133 1.00 45.95  ?  978  TYR   A CG  1 
ATOM   2257 C  CD1 . TYR   A 1 286 ? 74.338 22.185  -12.621 1.00 46.74  ?  978  TYR   A CD1 1 
ATOM   2258 C  CD2 . TYR   A 1 286 ? 75.010 19.959  -11.985 1.00 49.82  ?  978  TYR   A CD2 1 
ATOM   2259 C  CE1 . TYR   A 1 286 ? 75.650 22.495  -12.966 1.00 53.53  ?  978  TYR   A CE1 1 
ATOM   2260 C  CE2 . TYR   A 1 286 ? 76.319 20.256  -12.331 1.00 53.46  ?  978  TYR   A CE2 1 
ATOM   2261 C  CZ  . TYR   A 1 286 ? 76.645 21.525  -12.814 1.00 52.18  ?  978  TYR   A CZ  1 
ATOM   2262 O  OH  . TYR   A 1 286 ? 77.957 21.779  -13.146 1.00 57.71  ?  978  TYR   A OH  1 
ATOM   2263 N  N   . LEU   A 1 287 ? 70.305 20.267  -9.263  1.00 45.03  ?  979  LEU   A N   1 
ATOM   2264 C  CA  . LEU   A 1 287 ? 68.931 20.151  -8.774  1.00 59.46  ?  979  LEU   A CA  1 
ATOM   2265 C  C   . LEU   A 1 287 ? 68.943 20.148  -7.252  1.00 54.96  ?  979  LEU   A C   1 
ATOM   2266 O  O   . LEU   A 1 287 ? 69.744 19.441  -6.656  1.00 57.49  ?  979  LEU   A O   1 
ATOM   2267 C  CB  . LEU   A 1 287 ? 68.261 18.873  -9.298  1.00 56.76  ?  979  LEU   A CB  1 
ATOM   2268 C  CG  . LEU   A 1 287 ? 68.107 18.730  -10.806 1.00 60.84  ?  979  LEU   A CG  1 
ATOM   2269 C  CD1 . LEU   A 1 287 ? 67.618 17.328  -11.171 1.00 66.35  ?  979  LEU   A CD1 1 
ATOM   2270 C  CD2 . LEU   A 1 287 ? 67.157 19.778  -11.348 1.00 57.15  ?  979  LEU   A CD2 1 
ATOM   2271 N  N   . VAL   A 1 288 ? 68.035 20.923  -6.654  1.00 60.46  ?  980  VAL   A N   1 
ATOM   2272 C  CA  . VAL   A 1 288 ? 67.956 21.145  -5.212  1.00 58.29  ?  980  VAL   A CA  1 
ATOM   2273 C  C   . VAL   A 1 288 ? 66.653 20.506  -4.727  1.00 49.31  ?  980  VAL   A C   1 
ATOM   2274 O  O   . VAL   A 1 288 ? 65.567 21.073  -4.891  1.00 56.64  ?  980  VAL   A O   1 
ATOM   2275 C  CB  . VAL   A 1 288 ? 68.021 22.655  -4.863  1.00 58.62  ?  980  VAL   A CB  1 
ATOM   2276 C  CG1 . VAL   A 1 288 ? 68.023 22.870  -3.353  1.00 68.40  ?  980  VAL   A CG1 1 
ATOM   2277 C  CG2 . VAL   A 1 288 ? 69.282 23.283  -5.447  1.00 58.00  ?  980  VAL   A CG2 1 
ATOM   2278 N  N   . ILE   A 1 289 ? 66.784 19.337  -4.102  1.00 53.66  ?  981  ILE   A N   1 
ATOM   2279 C  CA  . ILE   A 1 289 ? 65.662 18.506  -3.678  1.00 69.84  ?  981  ILE   A CA  1 
ATOM   2280 C  C   . ILE   A 1 289 ? 65.795 18.213  -2.171  1.00 65.17  ?  981  ILE   A C   1 
ATOM   2281 O  O   . ILE   A 1 289 ? 66.811 17.652  -1.757  1.00 70.62  ?  981  ILE   A O   1 
ATOM   2282 C  CB  . ILE   A 1 289 ? 65.665 17.200  -4.512  1.00 68.66  ?  981  ILE   A CB  1 
ATOM   2283 C  CG1 . ILE   A 1 289 ? 65.259 17.503  -5.968  1.00 75.70  ?  981  ILE   A CG1 1 
ATOM   2284 C  CG2 . ILE   A 1 289 ? 64.720 16.153  -3.932  1.00 61.54  ?  981  ILE   A CG2 1 
ATOM   2285 C  CD1 . ILE   A 1 289 ? 65.717 16.461  -6.960  1.00 72.30  ?  981  ILE   A CD1 1 
ATOM   2286 N  N   . GLN   A 1 290 ? 64.748 18.524  -1.390  1.00 81.10  ?  982  GLN   A N   1 
ATOM   2287 C  CA  . GLN   A 1 290 ? 64.724 18.280  0.068   1.00 75.44  ?  982  GLN   A CA  1 
ATOM   2288 C  C   . GLN   A 1 290 ? 64.848 16.795  0.368   1.00 67.35  ?  982  GLN   A C   1 
ATOM   2289 O  O   . GLN   A 1 290 ? 64.023 16.005  -0.075  1.00 88.15  ?  982  GLN   A O   1 
ATOM   2290 C  CB  . GLN   A 1 290 ? 63.434 18.805  0.720   1.00 110.54 ?  982  GLN   A CB  1 
ATOM   2291 C  CG  . GLN   A 1 290 ? 63.343 20.321  0.826   1.00 151.37 ?  982  GLN   A CG  1 
ATOM   2292 C  CD  . GLN   A 1 290 ? 62.346 20.769  1.888   1.00 165.94 ?  982  GLN   A CD  1 
ATOM   2293 O  OE1 . GLN   A 1 290 ? 62.597 20.599  3.083   1.00 153.69 ?  982  GLN   A OE1 1 
ATOM   2294 N  NE2 . GLN   A 1 290 ? 61.215 21.343  1.464   1.00 163.44 ?  982  GLN   A NE2 1 
ATOM   2295 N  N   . GLY   A 1 291 ? 65.906 16.435  1.087   1.00 74.41  ?  983  GLY   A N   1 
ATOM   2296 C  CA  . GLY   A 1 291 ? 66.166 15.059  1.479   1.00 75.81  ?  983  GLY   A CA  1 
ATOM   2297 C  C   . GLY   A 1 291 ? 66.822 14.184  0.437   1.00 77.36  ?  983  GLY   A C   1 
ATOM   2298 O  O   . GLY   A 1 291 ? 66.610 12.976  0.452   1.00 86.53  ?  983  GLY   A O   1 
ATOM   2299 N  N   . ASP   A 1 292 ? 67.668 14.773  -0.410  1.00 93.79  ?  984  ASP   A N   1 
ATOM   2300 C  CA  . ASP   A 1 292 ? 68.258 14.084  -1.582  1.00 85.72  ?  984  ASP   A CA  1 
ATOM   2301 C  C   . ASP   A 1 292 ? 69.163 12.881  -1.217  1.00 107.47 ?  984  ASP   A C   1 
ATOM   2302 O  O   . ASP   A 1 292 ? 69.261 11.920  -2.000  1.00 110.72 ?  984  ASP   A O   1 
ATOM   2303 C  CB  . ASP   A 1 292 ? 69.034 15.093  -2.467  1.00 103.89 ?  984  ASP   A CB  1 
ATOM   2304 C  CG  . ASP   A 1 292 ? 69.102 14.698  -3.964  1.00 92.90  ?  984  ASP   A CG  1 
ATOM   2305 O  OD1 . ASP   A 1 292 ? 68.832 13.548  -4.366  1.00 65.07  ?  984  ASP   A OD1 1 
ATOM   2306 O  OD2 . ASP   A 1 292 ? 69.454 15.580  -4.769  1.00 82.09  ?  984  ASP   A OD2 1 
ATOM   2307 N  N   . GLU   A 1 293 ? 69.813 12.933  -0.048  1.00 124.47 ?  985  GLU   A N   1 
ATOM   2308 C  CA  . GLU   A 1 293 ? 70.559 11.773  0.486   1.00 151.03 ?  985  GLU   A CA  1 
ATOM   2309 C  C   . GLU   A 1 293 ? 69.645 10.572  0.847   1.00 170.87 ?  985  GLU   A C   1 
ATOM   2310 O  O   . GLU   A 1 293 ? 70.002 9.430   0.545   1.00 117.34 ?  985  GLU   A O   1 
ATOM   2311 C  CB  . GLU   A 1 293 ? 71.478 12.167  1.666   1.00 172.82 ?  985  GLU   A CB  1 
ATOM   2312 C  CG  . GLU   A 1 293 ? 70.796 12.621  2.965   1.00 222.71 ?  985  GLU   A CG  1 
ATOM   2313 C  CD  . GLU   A 1 293 ? 71.733 12.651  4.171   1.00 233.36 ?  985  GLU   A CD  1 
ATOM   2314 O  OE1 . GLU   A 1 293 ? 72.927 12.977  4.005   1.00 292.41 ?  985  GLU   A OE1 1 
ATOM   2315 O  OE2 . GLU   A 1 293 ? 71.271 12.349  5.297   1.00 171.65 ?  985  GLU   A OE2 1 
ATOM   2316 N  N   . ARG   A 1 294 ? 68.484 10.843  1.465   1.00 213.45 ?  986  ARG   A N   1 
ATOM   2317 C  CA  . ARG   A 1 294 ? 67.477 9.815   1.840   1.00 187.61 ?  986  ARG   A CA  1 
ATOM   2318 C  C   . ARG   A 1 294 ? 66.481 9.554   0.687   1.00 181.83 ?  986  ARG   A C   1 
ATOM   2319 O  O   . ARG   A 1 294 ? 65.294 9.910   0.778   1.00 182.79 ?  986  ARG   A O   1 
ATOM   2320 C  CB  . ARG   A 1 294 ? 66.716 10.228  3.123   1.00 171.13 ?  986  ARG   A CB  1 
ATOM   2321 C  CG  . ARG   A 1 294 ? 67.559 10.347  4.386   1.00 169.66 ?  986  ARG   A CG  1 
ATOM   2322 C  CD  . ARG   A 1 294 ? 66.795 11.038  5.512   1.00 171.96 ?  986  ARG   A CD  1 
ATOM   2323 N  NE  . ARG   A 1 294 ? 66.585 12.473  5.265   1.00 189.25 ?  986  ARG   A NE  1 
ATOM   2324 C  CZ  . ARG   A 1 294 ? 65.858 13.306  6.026   1.00 163.61 ?  986  ARG   A CZ  1 
ATOM   2325 N  NH1 . ARG   A 1 294 ? 65.229 12.881  7.132   1.00 151.01 ?  986  ARG   A NH1 1 
ATOM   2326 N  NH2 . ARG   A 1 294 ? 65.752 14.594  5.674   1.00 117.66 ?  986  ARG   A NH2 1 
ATOM   2327 N  N   . MET   A 1 295 ? 66.981 8.929   -0.386  1.00 159.62 ?  987  MET   A N   1 
ATOM   2328 C  CA  . MET   A 1 295 ? 66.200 8.632   -1.604  1.00 169.68 ?  987  MET   A CA  1 
ATOM   2329 C  C   . MET   A 1 295 ? 66.457 7.195   -2.059  1.00 176.80 ?  987  MET   A C   1 
ATOM   2330 O  O   . MET   A 1 295 ? 67.602 6.844   -2.363  1.00 141.59 ?  987  MET   A O   1 
ATOM   2331 C  CB  . MET   A 1 295 ? 66.567 9.603   -2.739  1.00 142.94 ?  987  MET   A CB  1 
ATOM   2332 C  CG  . MET   A 1 295 ? 66.178 11.059  -2.506  1.00 127.50 ?  987  MET   A CG  1 
ATOM   2333 S  SD  . MET   A 1 295 ? 64.395 11.334  -2.505  1.00 107.04 ?  987  MET   A SD  1 
ATOM   2334 C  CE  . MET   A 1 295 ? 64.229 13.084  -2.182  1.00 106.73 ?  987  MET   A CE  1 
ATOM   2335 N  N   . HIS   A 1 296 ? 65.389 6.388   -2.113  1.00 197.57 ?  988  HIS   A N   1 
ATOM   2336 C  CA  . HIS   A 1 296 ? 65.454 4.957   -2.442  1.00 193.68 ?  988  HIS   A CA  1 
ATOM   2337 C  C   . HIS   A 1 296 ? 64.360 4.580   -3.452  1.00 205.19 ?  988  HIS   A C   1 
ATOM   2338 O  O   . HIS   A 1 296 ? 63.197 4.950   -3.262  1.00 217.08 ?  988  HIS   A O   1 
ATOM   2339 C  CB  . HIS   A 1 296 ? 65.293 4.126   -1.166  1.00 164.40 ?  988  HIS   A CB  1 
ATOM   2340 C  CG  . HIS   A 1 296 ? 66.423 4.266   -0.221  0.00 203.41 ?  988  HIS   A CG  1 
ATOM   2341 N  ND1 . HIS   A 1 296 ? 67.550 3.477   -0.300  0.00 201.15 ?  988  HIS   A ND1 1 
ATOM   2342 C  CD2 . HIS   A 1 296 ? 66.623 5.102   0.826   0.00 200.86 ?  988  HIS   A CD2 1 
ATOM   2343 C  CE1 . HIS   A 1 296 ? 68.392 3.818   0.658   0.00 199.78 ?  988  HIS   A CE1 1 
ATOM   2344 N  NE2 . HIS   A 1 296 ? 67.854 4.802   1.356   0.00 199.77 ?  988  HIS   A NE2 1 
ATOM   2345 N  N   . LEU   A 1 297 ? 64.752 3.867   -4.515  1.00 187.76 ?  989  LEU   A N   1 
ATOM   2346 C  CA  . LEU   A 1 297 ? 63.839 3.304   -5.531  1.00 182.25 ?  989  LEU   A CA  1 
ATOM   2347 C  C   . LEU   A 1 297 ? 64.224 1.832   -5.831  1.00 190.56 ?  989  LEU   A C   1 
ATOM   2348 O  O   . LEU   A 1 297 ? 65.362 1.438   -5.544  1.00 206.70 ?  989  LEU   A O   1 
ATOM   2349 C  CB  . LEU   A 1 297 ? 63.906 4.140   -6.817  1.00 149.22 ?  989  LEU   A CB  1 
ATOM   2350 C  CG  . LEU   A 1 297 ? 63.477 5.615   -6.771  1.00 153.74 ?  989  LEU   A CG  1 
ATOM   2351 C  CD1 . LEU   A 1 297 ? 63.780 6.288   -8.107  1.00 132.23 ?  989  LEU   A CD1 1 
ATOM   2352 C  CD2 . LEU   A 1 297 ? 62.002 5.779   -6.413  1.00 130.28 ?  989  LEU   A CD2 1 
ATOM   2353 N  N   . PRO   A 1 298 ? 63.289 1.015   -6.398  1.00 181.96 ?  990  PRO   A N   1 
ATOM   2354 C  CA  . PRO   A 1 298 ? 63.618 -0.373  -6.785  1.00 157.61 ?  990  PRO   A CA  1 
ATOM   2355 C  C   . PRO   A 1 298 ? 64.215 -0.476  -8.202  1.00 147.42 ?  990  PRO   A C   1 
ATOM   2356 O  O   . PRO   A 1 298 ? 65.290 -1.062  -8.398  1.00 94.73  ?  990  PRO   A O   1 
ATOM   2357 C  CB  . PRO   A 1 298 ? 62.260 -1.075  -6.710  1.00 121.86 ?  990  PRO   A CB  1 
ATOM   2358 C  CG  . PRO   A 1 298 ? 61.283 -0.015  -7.085  1.00 145.06 ?  990  PRO   A CG  1 
ATOM   2359 C  CD  . PRO   A 1 298 ? 61.862 1.309   -6.660  1.00 146.67 ?  990  PRO   A CD  1 
ATOM   2360 N  N   . MET   A 1 310 ? 96.497 15.427  -10.606 1.00 132.71 ?  1002 MET   A N   1 
ATOM   2361 C  CA  . MET   A 1 310 ? 95.151 15.628  -10.071 1.00 158.50 ?  1002 MET   A CA  1 
ATOM   2362 C  C   . MET   A 1 310 ? 94.142 15.986  -11.173 1.00 163.84 ?  1002 MET   A C   1 
ATOM   2363 O  O   . MET   A 1 310 ? 94.205 17.077  -11.753 1.00 156.85 ?  1002 MET   A O   1 
ATOM   2364 C  CB  . MET   A 1 310 ? 95.168 16.726  -9.000  1.00 144.70 ?  1002 MET   A CB  1 
ATOM   2365 C  CG  . MET   A 1 310 ? 93.907 16.868  -8.201  0.00 177.04 ?  1002 MET   A CG  1 
ATOM   2366 S  SD  . MET   A 1 310 ? 94.121 17.803  -6.676  0.00 174.81 ?  1002 MET   A SD  1 
ATOM   2367 C  CE  . MET   A 1 310 ? 94.103 19.480  -7.304  0.00 174.55 ?  1002 MET   A CE  1 
ATOM   2368 N  N   . ASP   A 1 311 ? 93.213 15.064  -11.443 1.00 157.74 ?  1003 ASP   A N   1 
ATOM   2369 C  CA  . ASP   A 1 311 ? 92.118 15.285  -12.402 1.00 155.49 ?  1003 ASP   A CA  1 
ATOM   2370 C  C   . ASP   A 1 311 ? 90.959 16.170  -11.890 1.00 162.28 ?  1003 ASP   A C   1 
ATOM   2371 O  O   . ASP   A 1 311 ? 90.058 16.485  -12.673 1.00 140.71 ?  1003 ASP   A O   1 
ATOM   2372 C  CB  . ASP   A 1 311 ? 91.556 13.938  -12.876 1.00 170.09 ?  1003 ASP   A CB  1 
ATOM   2373 C  CG  . ASP   A 1 311 ? 92.576 13.150  -13.706 0.00 202.72 ?  1003 ASP   A CG  1 
ATOM   2374 O  OD1 . ASP   A 1 311 ? 93.723 13.014  -13.227 0.00 201.80 ?  1003 ASP   A OD1 1 
ATOM   2375 O  OD2 . ASP   A 1 311 ? 92.230 12.625  -14.786 0.00 201.83 ?  1003 ASP   A OD2 1 
ATOM   2376 N  N   . GLU   A 1 312 ? 90.968 16.550  -10.602 1.00 169.79 ?  1004 GLU   A N   1 
ATOM   2377 C  CA  . GLU   A 1 312 ? 89.911 17.390  -9.990  1.00 165.00 ?  1004 GLU   A CA  1 
ATOM   2378 C  C   . GLU   A 1 312 ? 89.752 18.812  -10.573 1.00 160.26 ?  1004 GLU   A C   1 
ATOM   2379 O  O   . GLU   A 1 312 ? 88.640 19.352  -10.565 1.00 149.56 ?  1004 GLU   A O   1 
ATOM   2380 C  CB  . GLU   A 1 312 ? 90.107 17.483  -8.469  1.00 149.60 ?  1004 GLU   A CB  1 
ATOM   2381 C  CG  . GLU   A 1 312 ? 88.878 17.968  -7.705  0.00 187.65 ?  1004 GLU   A CG  1 
ATOM   2382 C  CD  . GLU   A 1 312 ? 88.901 17.587  -6.233  0.00 185.35 ?  1004 GLU   A CD  1 
ATOM   2383 O  OE1 . GLU   A 1 312 ? 87.841 17.188  -5.708  0.00 183.39 ?  1004 GLU   A OE1 1 
ATOM   2384 O  OE2 . GLU   A 1 312 ? 89.974 17.684  -5.597  0.00 183.88 ?  1004 GLU   A OE2 1 
ATOM   2385 N  N   . GLU   A 1 313 ? 90.846 19.412  -11.052 1.00 142.78 ?  1005 GLU   A N   1 
ATOM   2386 C  CA  . GLU   A 1 313 ? 90.785 20.673  -11.827 1.00 148.82 ?  1005 GLU   A CA  1 
ATOM   2387 C  C   . GLU   A 1 313 ? 90.133 20.495  -13.214 1.00 139.51 ?  1005 GLU   A C   1 
ATOM   2388 O  O   . GLU   A 1 313 ? 89.431 21.397  -13.681 1.00 109.64 ?  1005 GLU   A O   1 
ATOM   2389 C  CB  . GLU   A 1 313 ? 92.179 21.296  -11.983 1.00 145.79 ?  1005 GLU   A CB  1 
ATOM   2390 C  CG  . GLU   A 1 313 ? 93.177 20.650  -12.872 0.00 177.55 ?  1005 GLU   A CG  1 
ATOM   2391 C  CD  . GLU   A 1 313 ? 94.573 21.236  -12.741 0.00 175.56 ?  1005 GLU   A CD  1 
ATOM   2392 O  OE1 . GLU   A 1 313 ? 94.712 22.479  -12.735 0.00 173.93 ?  1005 GLU   A OE1 1 
ATOM   2393 O  OE2 . GLU   A 1 313 ? 95.538 20.447  -12.654 0.00 173.58 ?  1005 GLU   A OE2 1 
ATOM   2394 N  N   . ASP   A 1 314 ? 90.369 19.342  -13.856 1.00 169.40 ?  1006 ASP   A N   1 
ATOM   2395 C  CA  . ASP   A 1 314 ? 89.719 18.984  -15.146 1.00 154.56 ?  1006 ASP   A CA  1 
ATOM   2396 C  C   . ASP   A 1 314 ? 88.215 18.716  -14.999 1.00 145.36 ?  1006 ASP   A C   1 
ATOM   2397 O  O   . ASP   A 1 314 ? 87.412 19.210  -15.806 1.00 131.92 ?  1006 ASP   A O   1 
ATOM   2398 C  CB  . ASP   A 1 314 ? 90.351 17.738  -15.808 1.00 123.66 ?  1006 ASP   A CB  1 
ATOM   2399 C  CG  . ASP   A 1 314 ? 91.863 17.858  -16.023 1.00 164.10 ?  1006 ASP   A CG  1 
ATOM   2400 O  OD1 . ASP   A 1 314 ? 92.326 18.867  -16.613 1.00 116.61 ?  1006 ASP   A OD1 1 
ATOM   2401 O  OD2 . ASP   A 1 314 ? 92.583 16.914  -15.613 1.00 121.29 ?  1006 ASP   A OD2 1 
ATOM   2402 N  N   . MET   A 1 315 ? 87.869 17.955  -13.951 1.00 88.95  ?  1007 MET   A N   1 
ATOM   2403 C  CA  . MET   A 1 315 ? 86.544 17.343  -13.702 1.00 102.05 ?  1007 MET   A CA  1 
ATOM   2404 C  C   . MET   A 1 315 ? 85.265 18.047  -14.180 1.00 90.86  ?  1007 MET   A C   1 
ATOM   2405 O  O   . MET   A 1 315 ? 84.313 17.358  -14.522 1.00 97.84  ?  1007 MET   A O   1 
ATOM   2406 C  CB  . MET   A 1 315 ? 86.399 17.010  -12.200 1.00 107.17 ?  1007 MET   A CB  1 
ATOM   2407 C  CG  . MET   A 1 315 ? 86.862 15.579  -11.850 0.00 107.76 ?  1007 MET   A CG  1 
ATOM   2408 S  SD  . MET   A 1 315 ? 86.570 15.141  -10.125 0.00 104.89 ?  1007 MET   A SD  1 
ATOM   2409 C  CE  . MET   A 1 315 ? 87.425 13.569  -10.030 0.00 105.60 ?  1007 MET   A CE  1 
ATOM   2410 N  N   . ASP   A 1 316 ? 85.232 19.381  -14.166 1.00 89.33  ?  1008 ASP   A N   1 
ATOM   2411 C  CA  . ASP   A 1 316 ? 84.057 20.166  -14.615 1.00 109.64 ?  1008 ASP   A CA  1 
ATOM   2412 C  C   . ASP   A 1 316 ? 83.505 19.736  -15.973 1.00 100.95 ?  1008 ASP   A C   1 
ATOM   2413 O  O   . ASP   A 1 316 ? 82.310 19.415  -16.099 1.00 81.17  ?  1008 ASP   A O   1 
ATOM   2414 C  CB  . ASP   A 1 316 ? 84.403 21.664  -14.693 1.00 134.67 ?  1008 ASP   A CB  1 
ATOM   2415 C  CG  . ASP   A 1 316 ? 84.449 22.321  -13.338 1.00 144.53 ?  1008 ASP   A CG  1 
ATOM   2416 O  OD1 . ASP   A 1 316 ? 83.393 22.338  -12.671 1.00 109.23 ?  1008 ASP   A OD1 1 
ATOM   2417 O  OD2 . ASP   A 1 316 ? 85.529 22.822  -12.948 1.00 139.77 ?  1008 ASP   A OD2 1 
ATOM   2418 N  N   . ASP   A 1 317 ? 84.404 19.707  -16.958 1.00 78.52  ?  1009 ASP   A N   1 
ATOM   2419 C  CA  . ASP   A 1 317 ? 84.059 19.484  -18.365 1.00 83.38  ?  1009 ASP   A CA  1 
ATOM   2420 C  C   . ASP   A 1 317 ? 84.405 18.076  -18.880 1.00 66.71  ?  1009 ASP   A C   1 
ATOM   2421 O  O   . ASP   A 1 317 ? 84.383 17.844  -20.091 1.00 65.24  ?  1009 ASP   A O   1 
ATOM   2422 C  CB  . ASP   A 1 317 ? 84.747 20.560  -19.220 1.00 99.33  ?  1009 ASP   A CB  1 
ATOM   2423 C  CG  . ASP   A 1 317 ? 84.335 21.980  -18.831 1.00 113.95 ?  1009 ASP   A CG  1 
ATOM   2424 O  OD1 . ASP   A 1 317 ? 83.131 22.219  -18.566 1.00 100.47 ?  1009 ASP   A OD1 1 
ATOM   2425 O  OD2 . ASP   A 1 317 ? 85.224 22.860  -18.801 1.00 117.40 ?  1009 ASP   A OD2 1 
ATOM   2426 N  N   . VAL   A 1 318 ? 84.713 17.146  -17.969 1.00 60.93  ?  1010 VAL   A N   1 
ATOM   2427 C  CA  . VAL   A 1 318 ? 84.956 15.757  -18.317 1.00 71.01  ?  1010 VAL   A CA  1 
ATOM   2428 C  C   . VAL   A 1 318 ? 83.642 15.092  -18.752 1.00 69.93  ?  1010 VAL   A C   1 
ATOM   2429 O  O   . VAL   A 1 318 ? 82.592 15.277  -18.133 1.00 68.32  ?  1010 VAL   A O   1 
ATOM   2430 C  CB  . VAL   A 1 318 ? 85.655 14.982  -17.182 1.00 61.83  ?  1010 VAL   A CB  1 
ATOM   2431 C  CG1 . VAL   A 1 318 ? 85.721 13.481  -17.468 1.00 64.62  ?  1010 VAL   A CG1 1 
ATOM   2432 C  CG2 . VAL   A 1 318 ? 87.070 15.531  -17.012 1.00 79.35  ?  1010 VAL   A CG2 1 
ATOM   2433 N  N   . VAL   A 1 319 ? 83.744 14.352  -19.851 1.00 64.35  ?  1011 VAL   A N   1 
ATOM   2434 C  CA  . VAL   A 1 319 ? 82.642 13.635  -20.490 1.00 72.31  ?  1011 VAL   A CA  1 
ATOM   2435 C  C   . VAL   A 1 319 ? 83.259 12.308  -20.918 1.00 56.86  ?  1011 VAL   A C   1 
ATOM   2436 O  O   . VAL   A 1 319 ? 84.355 12.286  -21.484 1.00 61.24  ?  1011 VAL   A O   1 
ATOM   2437 C  CB  . VAL   A 1 319 ? 82.119 14.403  -21.735 1.00 72.71  ?  1011 VAL   A CB  1 
ATOM   2438 C  CG1 . VAL   A 1 319 ? 80.922 13.708  -22.374 1.00 74.87  ?  1011 VAL   A CG1 1 
ATOM   2439 C  CG2 . VAL   A 1 319 ? 81.733 15.830  -21.374 1.00 87.52  ?  1011 VAL   A CG2 1 
ATOM   2440 N  N   . ASP   A 1 320 ? 82.571 11.209  -20.651 1.00 64.57  ?  1012 ASP   A N   1 
ATOM   2441 C  CA  . ASP   A 1 320 ? 83.004 9.904   -21.135 1.00 56.72  ?  1012 ASP   A CA  1 
ATOM   2442 C  C   . ASP   A 1 320 ? 82.822 9.849   -22.651 1.00 53.12  ?  1012 ASP   A C   1 
ATOM   2443 O  O   . ASP   A 1 320 ? 81.885 10.450  -23.195 1.00 52.27  ?  1012 ASP   A O   1 
ATOM   2444 C  CB  . ASP   A 1 320 ? 82.208 8.789   -20.444 1.00 65.36  ?  1012 ASP   A CB  1 
ATOM   2445 C  CG  . ASP   A 1 320 ? 82.737 7.394   -20.769 1.00 89.81  ?  1012 ASP   A CG  1 
ATOM   2446 O  OD1 . ASP   A 1 320 ? 82.292 6.814   -21.788 1.00 80.11  ?  1012 ASP   A OD1 1 
ATOM   2447 O  OD2 . ASP   A 1 320 ? 83.597 6.877   -20.012 1.00 94.89  ?  1012 ASP   A OD2 1 
ATOM   2448 N  N   . ALA   A 1 321 ? 83.712 9.125   -23.330 1.00 55.67  ?  1013 ALA   A N   1 
ATOM   2449 C  CA  . ALA   A 1 321 ? 83.613 8.963   -24.789 1.00 58.86  ?  1013 ALA   A CA  1 
ATOM   2450 C  C   . ALA   A 1 321 ? 82.256 8.418   -25.238 1.00 54.18  ?  1013 ALA   A C   1 
ATOM   2451 O  O   . ALA   A 1 321 ? 81.746 8.877   -26.238 1.00 54.63  ?  1013 ALA   A O   1 
ATOM   2452 C  CB  . ALA   A 1 321 ? 84.738 8.104   -25.343 1.00 59.78  ?  1013 ALA   A CB  1 
ATOM   2453 N  N   . ASP   A 1 322 ? 81.651 7.518   -24.457 1.00 55.37  ?  1014 ASP   A N   1 
ATOM   2454 C  CA  . ASP   A 1 322 ? 80.296 6.993   -24.751 1.00 61.24  ?  1014 ASP   A CA  1 
ATOM   2455 C  C   . ASP   A 1 322 ? 79.181 8.040   -24.817 1.00 69.24  ?  1014 ASP   A C   1 
ATOM   2456 O  O   . ASP   A 1 322 ? 78.164 7.783   -25.455 1.00 68.15  ?  1014 ASP   A O   1 
ATOM   2457 C  CB  . ASP   A 1 322 ? 79.883 5.891   -23.751 1.00 68.92  ?  1014 ASP   A CB  1 
ATOM   2458 C  CG  . ASP   A 1 322 ? 80.754 4.636   -23.845 1.00 69.48  ?  1014 ASP   A CG  1 
ATOM   2459 O  OD1 . ASP   A 1 322 ? 81.396 4.375   -24.887 1.00 69.47  ?  1014 ASP   A OD1 1 
ATOM   2460 O  OD2 . ASP   A 1 322 ? 80.821 3.899   -22.843 1.00 56.12  ?  1014 ASP   A OD2 1 
ATOM   2461 N  N   . GLU   A 1 323 ? 79.368 9.184   -24.155 1.00 61.66  ?  1015 GLU   A N   1 
ATOM   2462 C  CA  . GLU   A 1 323 ? 78.454 10.326  -24.246 1.00 53.77  ?  1015 GLU   A CA  1 
ATOM   2463 C  C   . GLU   A 1 323 ? 78.871 11.409  -25.268 1.00 61.83  ?  1015 GLU   A C   1 
ATOM   2464 O  O   . GLU   A 1 323 ? 78.099 12.334  -25.510 1.00 70.78  ?  1015 GLU   A O   1 
ATOM   2465 C  CB  . GLU   A 1 323 ? 78.230 10.943  -22.847 1.00 57.66  ?  1015 GLU   A CB  1 
ATOM   2466 C  CG  . GLU   A 1 323 ? 77.266 10.158  -21.966 1.00 60.33  ?  1015 GLU   A CG  1 
ATOM   2467 C  CD  . GLU   A 1 323 ? 77.851 8.857   -21.433 1.00 78.77  ?  1015 GLU   A CD  1 
ATOM   2468 O  OE1 . GLU   A 1 323 ? 78.816 8.925   -20.648 1.00 91.02  ?  1015 GLU   A OE1 1 
ATOM   2469 O  OE2 . GLU   A 1 323 ? 77.336 7.764   -21.780 1.00 83.56  ?  1015 GLU   A OE2 1 
ATOM   2470 N  N   . TYR   A 1 324 ? 80.061 11.297  -25.864 1.00 61.06  ?  1016 TYR   A N   1 
ATOM   2471 C  CA  . TYR   A 1 324 ? 80.531 12.239  -26.887 1.00 69.02  ?  1016 TYR   A CA  1 
ATOM   2472 C  C   . TYR   A 1 324 ? 80.260 11.603  -28.241 1.00 72.84  ?  1016 TYR   A C   1 
ATOM   2473 O  O   . TYR   A 1 324 ? 81.055 10.774  -28.706 1.00 70.89  ?  1016 TYR   A O   1 
ATOM   2474 C  CB  . TYR   A 1 324 ? 82.017 12.573  -26.698 1.00 61.29  ?  1016 TYR   A CB  1 
ATOM   2475 C  CG  . TYR   A 1 324 ? 82.491 13.627  -27.660 1.00 64.35  ?  1016 TYR   A CG  1 
ATOM   2476 C  CD1 . TYR   A 1 324 ? 82.106 14.961  -27.500 1.00 69.99  ?  1016 TYR   A CD1 1 
ATOM   2477 C  CD2 . TYR   A 1 324 ? 83.291 13.294  -28.764 1.00 74.38  ?  1016 TYR   A CD2 1 
ATOM   2478 C  CE1 . TYR   A 1 324 ? 82.511 15.940  -28.400 1.00 80.17  ?  1016 TYR   A CE1 1 
ATOM   2479 C  CE2 . TYR   A 1 324 ? 83.702 14.266  -29.672 1.00 76.84  ?  1016 TYR   A CE2 1 
ATOM   2480 C  CZ  . TYR   A 1 324 ? 83.309 15.588  -29.489 1.00 82.03  ?  1016 TYR   A CZ  1 
ATOM   2481 O  OH  . TYR   A 1 324 ? 83.712 16.549  -30.379 1.00 106.00 ?  1016 TYR   A OH  1 
ATOM   2482 N  N   . LEU   A 1 325 ? 79.127 11.985  -28.852 1.00 74.20  ?  1017 LEU   A N   1 
ATOM   2483 C  CA  . LEU   A 1 325 ? 78.614 11.326  -30.076 1.00 90.93  ?  1017 LEU   A CA  1 
ATOM   2484 C  C   . LEU   A 1 325 ? 78.874 12.177  -31.310 1.00 86.13  ?  1017 LEU   A C   1 
ATOM   2485 O  O   . LEU   A 1 325 ? 78.609 13.369  -31.286 1.00 76.95  ?  1017 LEU   A O   1 
ATOM   2486 C  CB  . LEU   A 1 325 ? 77.115 11.003  -29.965 1.00 70.04  ?  1017 LEU   A CB  1 
ATOM   2487 C  CG  . LEU   A 1 325 ? 76.785 9.659   -29.309 1.00 76.28  ?  1017 LEU   A CG  1 
ATOM   2488 C  CD1 . LEU   A 1 325 ? 77.207 9.629   -27.855 1.00 113.36 ?  1017 LEU   A CD1 1 
ATOM   2489 C  CD2 . LEU   A 1 325 ? 75.296 9.392   -29.409 1.00 101.37 ?  1017 LEU   A CD2 1 
ATOM   2490 N  N   . ILE   A 1 326 ? 79.364 11.525  -32.374 1.00 140.42 ?  1018 ILE   A N   1 
ATOM   2491 C  CA  . ILE   A 1 326 ? 79.734 12.139  -33.664 1.00 133.04 ?  1018 ILE   A CA  1 
ATOM   2492 C  C   . ILE   A 1 326 ? 78.575 11.872  -34.657 1.00 146.15 ?  1018 ILE   A C   1 
ATOM   2493 O  O   . ILE   A 1 326 ? 78.128 10.720  -34.731 1.00 85.49  ?  1018 ILE   A O   1 
ATOM   2494 C  CB  . ILE   A 1 326 ? 81.075 11.535  -34.196 1.00 145.23 ?  1018 ILE   A CB  1 
ATOM   2495 C  CG1 . ILE   A 1 326 ? 82.225 11.800  -33.202 1.00 146.17 ?  1018 ILE   A CG1 1 
ATOM   2496 C  CG2 . ILE   A 1 326 ? 81.453 12.083  -35.581 1.00 142.56 ?  1018 ILE   A CG2 1 
ATOM   2497 C  CD1 . ILE   A 1 326 ? 83.397 10.841  -33.320 1.00 142.40 ?  1018 ILE   A CD1 1 
ATOM   2498 N  N   . PRO   A 1 327 ? 78.096 12.910  -35.421 1.00 176.04 ?  1019 PRO   A N   1 
ATOM   2499 C  CA  . PRO   A 1 327 ? 76.955 12.730  -36.371 1.00 149.19 ?  1019 PRO   A CA  1 
ATOM   2500 C  C   . PRO   A 1 327 ? 77.114 11.644  -37.454 1.00 126.35 ?  1019 PRO   A C   1 
ATOM   2501 O  O   . PRO   A 1 327 ? 78.230 11.357  -37.892 1.00 120.71 ?  1019 PRO   A O   1 
ATOM   2502 C  CB  . PRO   A 1 327 ? 76.822 14.112  -37.037 1.00 135.77 ?  1019 PRO   A CB  1 
ATOM   2503 C  CG  . PRO   A 1 327 ? 77.400 15.067  -36.062 1.00 137.18 ?  1019 PRO   A CG  1 
ATOM   2504 C  CD  . PRO   A 1 327 ? 78.512 14.333  -35.369 1.00 159.49 ?  1019 PRO   A CD  1 
HETATM 2505 C  C2  . A1L53 B 2 .   ? 54.501 -1.249  -22.258 1.00 57.57  ?  1101 A1L53 A C2  1 
HETATM 2506 C  C4  . A1L53 B 2 .   ? 54.110 -1.512  -19.991 1.00 62.70  ?  1101 A1L53 A C4  1 
HETATM 2507 C  C6  . A1L53 B 2 .   ? 52.800 0.079   -21.092 1.00 56.76  ?  1101 A1L53 A C6  1 
HETATM 2508 C  C7  . A1L53 B 2 .   ? 53.476 -0.246  -22.299 1.00 59.20  ?  1101 A1L53 A C7  1 
HETATM 2509 C  C8  . A1L53 B 2 .   ? 52.870 0.623   -23.323 1.00 77.07  ?  1101 A1L53 A C8  1 
HETATM 2510 C  C12 . A1L53 B 2 .   ? 53.424 0.727   -27.539 1.00 69.46  ?  1101 A1L53 A C12 1 
HETATM 2511 C  C15 . A1L53 B 2 .   ? 53.095 -1.666  -29.007 1.00 77.51  ?  1101 A1L53 A C15 1 
HETATM 2512 C  C16 . A1L53 B 2 .   ? 52.925 -1.696  -27.642 1.00 77.35  ?  1101 A1L53 A C16 1 
HETATM 2513 C  C17 . A1L53 B 2 .   ? 53.085 -0.515  -26.880 1.00 70.23  ?  1101 A1L53 A C17 1 
HETATM 2514 C  C18 . A1L53 B 2 .   ? 52.912 -0.521  -25.476 1.00 68.54  ?  1101 A1L53 A C18 1 
HETATM 2515 C  C19 . A1L53 B 2 .   ? 51.894 1.376   -22.694 1.00 75.65  ?  1101 A1L53 A C19 1 
HETATM 2516 C  C21 . A1L53 B 2 .   ? 50.430 3.115   -23.979 1.00 98.44  ?  1101 A1L53 A C21 1 
HETATM 2517 N  N22 . A1L53 B 2 .   ? 51.855 1.055   -21.345 1.00 69.21  ?  1101 A1L53 A N22 1 
HETATM 2518 C  C23 . A1L53 B 2 .   ? 50.948 1.689   -20.359 1.00 83.93  ?  1101 A1L53 A C23 1 
HETATM 2519 C  C24 . A1L53 B 2 .   ? 49.454 1.275   -20.484 1.00 78.64  ?  1101 A1L53 A C24 1 
HETATM 2520 C  C27 . A1L53 B 2 .   ? 50.327 3.649   -18.920 1.00 99.66  ?  1101 A1L53 A C27 1 
HETATM 2521 C  C31 . A1L53 B 2 .   ? 48.840 2.438   -15.996 1.00 185.54 ?  1101 A1L53 A C31 1 
HETATM 2522 C  C33 . A1L53 B 2 .   ? 48.938 2.354   -14.505 1.00 176.77 ?  1101 A1L53 A C33 1 
HETATM 2523 C  C34 . A1L53 B 2 .   ? 48.110 3.159   -13.673 1.00 147.93 ?  1101 A1L53 A C34 1 
HETATM 2524 C  C36 . A1L53 B 2 .   ? 49.075 2.223   -11.771 1.00 146.73 ?  1101 A1L53 A C36 1 
HETATM 2525 C  C38 . A1L53 B 2 .   ? 49.840 1.475   -13.841 1.00 170.92 ?  1101 A1L53 A C38 1 
HETATM 2526 N  N1  . A1L53 B 2 .   ? 55.248 -1.597  -23.359 1.00 62.24  ?  1101 A1L53 A N1  1 
HETATM 2527 N  N3  . A1L53 B 2 .   ? 54.795 -1.850  -21.092 1.00 56.69  ?  1101 A1L53 A N3  1 
HETATM 2528 N  N5  . A1L53 B 2 .   ? 53.171 -0.585  -19.982 1.00 53.03  ?  1101 A1L53 A N5  1 
HETATM 2529 C  C9  . A1L53 B 2 .   ? 53.111 0.683   -24.782 1.00 83.95  ?  1101 A1L53 A C9  1 
HETATM 2530 C  C10 . A1L53 B 2 .   ? 53.423 1.884   -25.506 1.00 82.50  ?  1101 A1L53 A C10 1 
HETATM 2531 N  N11 . A1L53 B 2 .   ? 53.576 1.871   -26.825 1.00 70.35  ?  1101 A1L53 A N11 1 
HETATM 2532 C  C13 . A1L53 B 2 .   ? 53.586 0.706   -28.938 1.00 83.15  ?  1101 A1L53 A C13 1 
HETATM 2533 C  C14 . A1L53 B 2 .   ? 53.416 -0.465  -29.650 1.00 81.43  ?  1101 A1L53 A C14 1 
HETATM 2534 C  C20 . A1L53 B 2 .   ? 51.063 2.336   -23.378 1.00 77.45  ?  1101 A1L53 A C20 1 
HETATM 2535 C  C25 . A1L53 B 2 .   ? 48.819 1.672   -19.126 1.00 87.55  ?  1101 A1L53 A C25 1 
HETATM 2536 C  C26 . A1L53 B 2 .   ? 49.987 2.272   -18.275 1.00 104.04 ?  1101 A1L53 A C26 1 
HETATM 2537 C  C28 . A1L53 B 2 .   ? 50.958 3.262   -20.298 1.00 104.48 ?  1101 A1L53 A C28 1 
HETATM 2538 C  C29 . A1L53 B 2 .   ? 51.156 1.386   -18.835 1.00 99.34  ?  1101 A1L53 A C29 1 
HETATM 2539 N  N30 . A1L53 B 2 .   ? 49.937 2.224   -16.792 1.00 163.56 ?  1101 A1L53 A N30 1 
HETATM 2540 O  O32 . A1L53 B 2 .   ? 47.740 2.687   -16.468 1.00 193.01 ?  1101 A1L53 A O32 1 
HETATM 2541 N  N35 . A1L53 B 2 .   ? 48.211 3.062   -12.343 1.00 156.70 ?  1101 A1L53 A N35 1 
HETATM 2542 N  N37 . A1L53 B 2 .   ? 49.874 1.445   -12.503 1.00 163.39 ?  1101 A1L53 A N37 1 
HETATM 2543 CL CL  . CL    C 3 .   ? 74.035 24.131  -24.749 1.00 110.67 -1 1102 CL    A CL  1 
HETATM 2544 O  O   . HOH   D 4 .   ? 69.952 1.215   -36.014 1.00 62.96  ?  1201 HOH   A O   1 
HETATM 2545 O  O   . HOH   D 4 .   ? 71.695 15.384  -32.470 1.00 56.53  ?  1202 HOH   A O   1 
HETATM 2546 O  O   . HOH   D 4 .   ? 58.666 17.886  -33.736 1.00 55.89  ?  1203 HOH   A O   1 
HETATM 2547 O  O   . HOH   D 4 .   ? 72.304 8.355   -29.327 1.00 58.65  ?  1204 HOH   A O   1 
HETATM 2548 O  O   . HOH   D 4 .   ? 58.359 15.670  -30.580 1.00 48.92  ?  1205 HOH   A O   1 
HETATM 2549 O  O   . HOH   D 4 .   ? 74.298 25.229  -10.181 1.00 56.36  ?  1206 HOH   A O   1 
HETATM 2550 O  O   . HOH   D 4 .   ? 55.144 24.400  -25.397 1.00 65.21  ?  1207 HOH   A O   1 
HETATM 2551 O  O   . HOH   D 4 .   ? 68.919 18.003  -32.464 1.00 65.65  ?  1208 HOH   A O   1 
HETATM 2552 O  O   . HOH   D 4 .   ? 77.072 13.515  -27.634 1.00 59.82  ?  1209 HOH   A O   1 
HETATM 2553 O  O   . HOH   D 4 .   ? 69.251 18.188  -4.367  1.00 63.94  ?  1210 HOH   A O   1 
HETATM 2554 O  O   . HOH   D 4 .   ? 64.093 13.716  -34.078 1.00 59.18  ?  1211 HOH   A O   1 
HETATM 2555 O  O   . HOH   D 4 .   ? 65.144 -0.061  -30.185 1.00 57.82  ?  1212 HOH   A O   1 
HETATM 2556 O  O   . HOH   D 4 .   ? 76.245 15.980  -6.096  1.00 69.44  ?  1213 HOH   A O   1 
HETATM 2557 O  O   . HOH   D 4 .   ? 71.818 1.994   -31.868 1.00 68.44  ?  1214 HOH   A O   1 
HETATM 2558 O  O   . HOH   D 4 .   ? 60.359 21.397  -9.127  1.00 64.64  ?  1215 HOH   A O   1 
HETATM 2559 O  O   . HOH   D 4 .   ? 55.107 9.741   -32.855 1.00 60.72  ?  1216 HOH   A O   1 
HETATM 2560 O  O   . HOH   D 4 .   ? 54.031 4.374   -14.066 1.00 76.68  ?  1217 HOH   A O   1 
HETATM 2561 O  O   . HOH   D 4 .   ? 60.849 -8.415  -22.121 1.00 49.43  ?  1218 HOH   A O   1 
HETATM 2562 O  O   . HOH   D 4 .   ? 61.124 -4.166  -27.571 1.00 76.76  ?  1219 HOH   A O   1 
HETATM 2563 O  O   . HOH   D 4 .   ? 54.990 3.130   -31.188 1.00 69.77  ?  1220 HOH   A O   1 
HETATM 2564 O  O   . HOH   D 4 .   ? 40.320 -11.155 -34.915 1.00 99.28  ?  1221 HOH   A O   1 
HETATM 2565 O  O   . HOH   D 4 .   ? 66.128 -0.373  -40.393 1.00 57.77  ?  1222 HOH   A O   1 
HETATM 2566 O  O   . HOH   D 4 .   ? 74.129 13.292  -34.280 1.00 77.29  ?  1223 HOH   A O   1 
HETATM 2567 O  O   . HOH   D 4 .   ? 52.094 4.043   -15.891 1.00 83.53  ?  1224 HOH   A O   1 
HETATM 2568 O  O   . HOH   D 4 .   ? 54.290 15.906  -27.774 1.00 68.67  ?  1225 HOH   A O   1 
HETATM 2569 O  O   . HOH   D 4 .   ? 80.951 15.214  -33.319 1.00 85.50  ?  1226 HOH   A O   1 
HETATM 2570 O  O   . HOH   D 4 .   ? 44.689 -9.646  -40.068 1.00 64.18  ?  1227 HOH   A O   1 
HETATM 2571 O  O   . HOH   D 4 .   ? 66.751 8.567   -6.023  1.00 96.95  ?  1228 HOH   A O   1 
HETATM 2572 O  O   . HOH   D 4 .   ? 52.368 25.964  -16.170 1.00 74.06  ?  1229 HOH   A O   1 
HETATM 2573 O  O   . HOH   D 4 .   ? 65.489 27.562  -7.726  1.00 85.64  ?  1230 HOH   A O   1 
HETATM 2574 O  O   . HOH   D 4 .   ? 36.128 -8.923  -39.872 1.00 88.92  ?  1231 HOH   A O   1 
HETATM 2575 O  O   . HOH   D 4 .   ? 80.175 18.804  -13.388 1.00 73.14  ?  1232 HOH   A O   1 
HETATM 2576 O  O   . HOH   D 4 .   ? 59.329 -7.099  -36.037 1.00 62.36  ?  1233 HOH   A O   1 
HETATM 2577 O  O   . HOH   D 4 .   ? 65.361 -6.301  -37.917 1.00 72.73  ?  1234 HOH   A O   1 
HETATM 2578 O  O   . HOH   D 4 .   ? 71.496 6.375   -41.140 1.00 85.61  ?  1235 HOH   A O   1 
HETATM 2579 O  O   . HOH   D 4 .   ? 72.147 7.276   -17.541 1.00 76.80  ?  1236 HOH   A O   1 
HETATM 2580 O  O   . HOH   D 4 .   ? 64.326 4.365   -41.295 1.00 82.18  ?  1237 HOH   A O   1 
HETATM 2581 O  O   . HOH   D 4 .   ? 47.884 19.868  -25.663 1.00 66.37  ?  1238 HOH   A O   1 
HETATM 2582 O  O   . HOH   D 4 .   ? 63.175 22.488  -3.214  1.00 82.33  ?  1239 HOH   A O   1 
HETATM 2583 O  O   . HOH   D 4 .   ? 76.936 23.146  -17.154 1.00 84.91  ?  1240 HOH   A O   1 
HETATM 2584 O  O   . HOH   D 4 .   ? 56.958 20.208  -32.229 1.00 82.38  ?  1241 HOH   A O   1 
HETATM 2585 O  O   . HOH   D 4 .   ? 72.146 5.085   -26.844 1.00 61.99  ?  1242 HOH   A O   1 
HETATM 2586 O  O   . HOH   D 4 .   ? 49.170 5.863   -31.117 1.00 81.09  ?  1243 HOH   A O   1 
HETATM 2587 O  O   . HOH   D 4 .   ? 55.019 2.356   -11.074 1.00 84.44  ?  1244 HOH   A O   1 
HETATM 2588 O  O   . HOH   D 4 .   ? 66.656 19.775  -38.121 1.00 69.85  ?  1245 HOH   A O   1 
HETATM 2589 O  O   . HOH   D 4 .   ? 73.598 25.488  -30.416 1.00 85.58  ?  1246 HOH   A O   1 
HETATM 2590 O  O   . HOH   D 4 .   ? 73.442 5.686   -35.522 1.00 82.14  ?  1247 HOH   A O   1 
HETATM 2591 O  O   . HOH   D 4 .   ? 73.134 6.694   -31.830 1.00 65.93  ?  1248 HOH   A O   1 
HETATM 2592 O  O   . HOH   D 4 .   ? 55.282 -2.901  -10.585 1.00 75.79  ?  1249 HOH   A O   1 
HETATM 2593 O  O   . HOH   D 4 .   ? 71.380 1.338   -18.967 1.00 85.28  ?  1250 HOH   A O   1 
HETATM 2594 O  O   . HOH   D 4 .   ? 74.045 2.297   -28.366 1.00 73.43  ?  1251 HOH   A O   1 
HETATM 2595 O  O   . HOH   D 4 .   ? 66.813 -2.971  -37.962 1.00 81.59  ?  1252 HOH   A O   1 
HETATM 2596 O  O   . HOH   D 4 .   ? 54.928 24.316  -11.011 1.00 78.45  ?  1253 HOH   A O   1 
HETATM 2597 O  O   . HOH   D 4 .   ? 49.908 7.929   -20.242 1.00 91.15  ?  1254 HOH   A O   1 
# 
