# Supplementary material for: TAS3351 is a brain penetrable EGFR-TKI that overcomes T790M and C797S resistant mutations
Source: Commun Med (Lond). 2026 Mar 25;6:284. doi: 10.1038/s43856-026-01546-1 (PMC13181001; doi:10.1038/s43856-026-01546-1)
Supplement: Supplementary file 5 — Supplementary Data 2 [file 43856_2026_1546_MOESM5_ESM.cif]

data_r9kl4sf
# 
_audit.revision_id     1_0 
_audit.creation_date   2025-09-24 
_audit.update_record   "Initial release" 
# 
_cell.entry_id      9kl4 
_cell.length_a      146.920 
_cell.length_b      146.920 
_cell.length_c      146.920 
_cell.angle_alpha   90.000 
_cell.angle_beta    90.000 
_cell.angle_gamma   90.000 
# 
_diffrn_radiation_wavelength.id           1 
_diffrn_radiation_wavelength.wavelength   0.99981 
# 
_entry.id   9kl4 
# 
_exptl_crystal.id   1 
# 
_reflns_scale.group_code   1 
# 
_symmetry.entry_id               9kl4 
_symmetry.space_group_name_H-M   "I 2 3" 
_symmetry.Int_Tables_number      197 
# 
loop_
_refln.crystal_id 
_refln.wavelength_id 
_refln.scale_group_code 
_refln.index_h 
_refln.index_k 
_refln.index_l 
_refln.status 
_refln.pdbx_r_free_flag 
_refln.F_meas_au 
_refln.F_meas_sigma_au 
_refln.pdbx_FWT 
_refln.pdbx_PHWT 
_refln.pdbx_DELFWT 
_refln.pdbx_DELPHWT 
1 1 1 0  1  1  o 1  1.42812 0.969257 266.61     180.003     533.227     180.003     
1 1 1 0  1  3  o 10 130.142 3.51364  1001.25    0.000152588 2245.43     0.000152588 
1 1 1 0  1  5  o 17 1521.08 13.656   3469.83    360         2497.66     360         
1 1 1 0  1  7  o 13 1270.55 11.4551  2804       180         1897.65     180         
1 1 1 0  1  9  o 14 770.777 7.3095   1541.35    180         838.548     180         
1 1 1 0  1  11 f 0  491.819 4.49395  278.399    180         0           0           
1 1 1 0  1  13 o 5  828.335 7.05852  1151.05    0           116.885     180         
1 1 1 0  1  15 o 10 420.524 5.03076  692.8      180         305.295     180         
1 1 1 0  1  17 f 0  2004.57 16.7952  3432.08    180         0           0           
1 1 1 0  1  19 o 7  663.606 7.92222  442.503    4.33675e-06 1052.92     180         
1 1 1 0  1  21 o 1  823.282 7.13757  1167.15    0           69.9319     180         
1 1 1 0  1  23 o 2  156.856 5.33732  10.0242    4.30075e-05 84.389      4.30074e-05 
1 1 1 0  1  25 o 15 39.9092 16.3266  76.7299    3.05176e-05 158.098     3.05176e-05 
1 1 1 0  1  27 o 17 766.254 7.27088  972.344    180         293.002     9.97601e-06 
1 1 1 0  1  29 o 17 1098.82 9.7637   2128.9     180         1048.92     180         
1 1 1 0  1  31 o 8  89.1904 8.93236  146.342    360         356.006     360         
1 1 1 0  1  33 o 9  1415.64 12.9369  2076.64    180         19.1812     180         
1 1 1 0  1  35 o 14 458.254 5.37239  136.97     180         1064.3      8.82439e-06 
1 1 1 0  1  37 o 15 731.905 7.572    945.36     180         246.664     1.00368e-05 
1 1 1 0  1  39 o 15 23.6116 15.9223  291.915    1.24615e-05 602.315     1.24615e-05 
1 1 1 0  1  41 o 6  121.31  9.04803  91.6843    180         28.2051     6.29765e-06 
1 1 1 0  1  43 o 16 205.422 6.69269  291.858    180         15.7609     0           
1 1 1 0  1  45 o 5  67.1785 18.1651  0.409465   360         5.56868     360         
1 1 1 0  1  47 o 9  114.586 10.3722  151.005    180         2.00357     180         
1 1 1 0  1  49 o 7  22.1099 15.593   14.877     3.01559e-05 32.5957     3.01559e-05 
1 1 1 0  1  51 o 10 122.411 10.5892  107.749    0           141.963     180         
1 1 1 0  1  53 o 7  86.8639 17.0025  131.655    180         13.6084     180         
1 1 1 0  1  55 o 7  48.7517 23.3394  35.0884    180         26.9862     360         
1 1 1 0  1  57 o 1  31.4858 20.0501  0.149345   0           20.5613     0           
1 1 1 0  1  59 o 11 38.9017 22.4453  23.9171    5.14024e-05 29.5664     180         
1 1 1 0  1  61 o 17 66.2415 24.3419  75.979     360         41.0958     180         
1 1 1 0  1  63 o 3  38.5871 22.8449  20.965     -0          59.7174     180         
1 1 1 0  2  0  o 14 5.87014 3.86938  1386.16    180         2772.64     180         
1 1 1 0  2  2  x 5  ?       ?        90.8008    0.00119019  0           0           
1 1 1 0  2  4  o 15 309.238 3.37902  33.7271    180.001     58.9646     0.000671387 
1 1 1 0  2  6  o 13 107.25  3.92513  1373.81    180         2973.49     180         
1 1 1 0  2  8  o 11 471.174 4.25229  80.6459    -0          1212.27     180         
1 1 1 0  2  10 o 12 395.448 4.86288  277.08     -0          119.506     -0          
1 1 1 0  2  12 o 16 1716    14.8653  2299.25    -0          412.75      180         
1 1 1 0  2  14 o 2  685.307 6.13241  1118.31    1.22272e-05 235.581     1.22272e-05 
1 1 1 0  2  16 o 14 801.235 7.11822  1239.13    1.06977e-05 138.419     1.06977e-05 
1 1 1 0  2  18 o 7  185.235 6.19327  73.7196    180         540.356     180         
1 1 1 0  2  20 o 9  356.635 5.09014  555.135    180         122.293     180         
1 1 1 0  2  22 o 9  377.887 4.99876  544.312    180         0.873413    180         
1 1 1 0  2  24 f 0  55.5817 11.6501  721.4      -0          0           0           
1 1 1 0  2  26 o 1  267.342 4.87562  236.366    180         44.3835     180         
1 1 1 0  2  28 o 5  175.187 4.70782  8.35893    180         234.483     180         
1 1 1 0  2  30 o 14 42.808  17.2654  224.212    360         463.426     360         
1 1 1 0  2  32 o 2  30.6575 17.0367  8.96324    360         18.3184     360         
1 1 1 0  2  34 f 0  46.9615 19.4604  170.412    -0          0           0           
1 1 1 0  2  36 o 10 842.908 9.20031  1451.42    0           441.296     0           
1 1 1 0  2  38 o 1  45.9699 20.0427  236.122    180         529.779     180         
1 1 1 0  2  40 o 13 247.648 6.09398  405.952    -0          90.61       -0          
1 1 1 0  2  42 o 16 417.756 6.72533  807.324    180         394.675     180         
1 1 1 0  2  44 f 0  26.4126 16.9915  27.2707    180         0           0           
1 1 1 0  2  46 o 17 467.866 6.76318  846.502    180         326.693     180         
1 1 1 0  2  48 o 2  341.869 6.48009  509.834    0           21.3076     0           
1 1 1 0  2  50 o 13 78.1069 18.0198  55.3407    180         10.3134     180         
1 1 1 0  2  52 o 2  33.7164 20.2192  21.1987    180         76.479      180         
1 1 1 0  2  54 o 8  22.0739 15.4765  20.0641    180         53.2371     180         
1 1 1 0  2  56 o 13 80.7201 19.3559  95.7582    0           43.9373     180         
1 1 1 0  2  58 o 2  26.0201 17.8433  43.9947    180         147.816     180         
1 1 1 0  2  60 o 12 88.1832 21.1694  183.015    180         109.576     180         
1 1 1 0  2  62 o 10 20.1084 14.5003  12.8903    360         51.0502     360         
1 1 1 0  3  1  o 10 1754.74 20.0858  4421.29    180         3718.34     180         
1 1 1 0  3  3  o 5  554.735 6.43468  684.466    -0          227.815     180         
1 1 1 0  3  5  o 14 199.5   2.45422  685.605    2.4229e-05  1859.89     2.4229e-05  
1 1 1 0  3  7  o 11 1719.7  16.0808  3645.41    360         2268.77     360         
1 1 1 0  3  9  o 12 200.637 2.95531  34.1864    360         154.353     360         
1 1 1 0  3  11 f 0  1324.32 11.5212  2232.45    180         0           0           
1 1 1 0  3  13 o 2  847.192 7.46646  1602.21    180         730.443     180         
1 1 1 0  3  15 o 5  464.435 4.39706  738.906    180         145.087     180         
1 1 1 0  3  17 o 13 723.466 6.49968  1445.49    180         778.525     180         
1 1 1 0  3  19 o 3  875.17  8.06523  1443.29    -0          330.829     -0          
1 1 1 0  3  21 o 5  562.75  5.72105  1275.72    180         948.553     180         
1 1 1 0  3  23 o 11 609.263 7.06963  915.795    0           52.368      0           
1 1 1 0  3  25 o 9  37.0021 16.4428  46.1281    180         94.6243     180         
1 1 1 0  3  27 o 3  223.766 4.10542  120.434    360         869.011     360         
1 1 1 0  3  29 o 7  865.115 7.85828  1028.81    180         468.778     360         
1 1 1 0  3  31 o 14 332.866 4.30552  516.343    -0          109.457     -0          
1 1 1 0  3  33 o 2  109.113 9.4296   118.883    180         399.215     180         
1 1 1 0  3  35 o 14 464.714 6.09427  694.972    180         32.8395     180         
1 1 1 0  3  37 o 5  511.938 7.06548  597.703    180         299.606     8.63492e-06 
1 1 1 0  3  39 o 6  285.331 5.49771  495.587    0           158.971     0           
1 1 1 0  3  41 o 5  43.8439 21.7362  4.06508    360         9.57275     360         
1 1 1 0  3  43 o 16 289.213 6.34494  549.936    0           255.313     0           
1 1 1 0  3  45 o 4  262.666 6.2329   291.924    -0          183.217     180         
1 1 1 0  3  47 o 1  37.755  20.5153  67.6689    360         169.241     360         
1 1 1 0  3  49 o 3  96.0645 16.9231  123.524    180         20.955      180         
1 1 1 0  3  51 o 12 222.622 7.07737  430.026    -0          209.931     -0          
1 1 1 0  3  53 o 12 23.9791 16.4675  11.0053    180         29.4436     180         
1 1 1 0  3  55 o 3  82.1101 18.7888  96.792     180         45.7854     360         
1 1 1 0  3  57 o 16 165.216 9.90604  256.084    180         29.6872     180         
1 1 1 0  3  59 o 5  47.1916 24.5331  44.6978    180         31.9883     8.96754e-06 
1 1 1 0  3  61 o 12 28.1871 19.0997  3.21699    180         14.0831     360         
1 1 1 0  3  63 o 2  46.7668 25.1331  5.11192    0           2.31155     0           
1 1 1 0  4  0  o 5  2065.39 25.3723  4803.2     180         3574.9      180         
1 1 1 0  4  2  o 15 358.471 4.55801  55.4982    180         854.369     360         
1 1 1 0  4  4  o 15 705.083 7.29261  1106.45    180         898.703     180         
1 1 1 0  4  6  o 7  393.213 6.06464  385.508    -0          225.481     180         
1 1 1 0  4  8  o 17 546.3   5.52568  959.012    0           596.042     0           
1 1 1 0  4  10 o 1  189.183 4.16297  66.9694    0.000103322 269.869     0.000103322 
1 1 1 0  4  12 o 5  79.9746 4.06853  119.795    360         258.34      360         
1 1 1 0  4  14 o 7  709.189 6.32548  1034.33    180         2.354       -0          
1 1 1 0  4  16 o 1  241.689 3.43916  404.471    5.89433e-06 1505.11     5.89433e-06 
1 1 1 0  4  18 o 17 113.198 4.92903  44.8167    360         120.664     360         
1 1 1 0  4  20 o 10 1644.29 14.8426  2841.26    180         880.692     180         
1 1 1 0  4  22 o 8  181.109 4.47719  3.69675    0           297.192     180         
1 1 1 0  4  24 o 2  779.059 7.626    1136.7     180         1.68481     1.22381e-05 
1 1 1 0  4  26 o 3  281.967 4.60281  200.848    -0          391.933     180         
1 1 1 0  4  28 o 7  1302.81 12.9607  1868.91    0           66.7732     180         
1 1 1 0  4  30 o 15 265.912 5.60422  266.09     180         20.182      180         
1 1 1 0  4  32 o 17 421.821 5.07188  795.333    180         366.978     180         
1 1 1 0  4  34 o 7  552.648 7.25452  1112.03    180         610.179     180         
1 1 1 0  4  36 f 0  30.4887 17.5595  35.8366    180         0           0           
1 1 1 0  4  38 o 8  108.944 9.48055  12.1947    180         153.35      360         
1 1 1 0  4  40 o 1  766.161 7.90796  1124.82    360         12.2148     360         
1 1 1 0  4  42 o 1  163.421 7.40345  44.517     0           387.83      180         
1 1 1 0  4  44 o 2  260.053 6.14785  328.001    180         103.431     360         
1 1 1 0  4  46 o 11 440.823 7.02804  669.63     180         51.9227     180         
1 1 1 0  4  48 o 11 24.2814 16.4896  41.7909    360         91.9992     360         
1 1 1 0  4  50 f 0  75.8196 20.1092  30.5656    180         0           0           
1 1 1 0  4  52 o 17 24.7088 16.7862  14.486     6.99935e-06 37.2337     6.99935e-06 
1 1 1 0  4  54 o 1  56.9122 23.5329  3.0024     360         0.831769    360         
1 1 1 0  4  56 o 1  192.576 8.34296  324.869    0           87.3579     0           
1 1 1 0  4  58 f 0  54.5698 25.1715  59.4335    360         0           0           
1 1 1 0  4  60 o 14 34.4071 21.627   9.58219    180         5.97368     8.21445e-06 
1 1 1 0  4  62 o 5  32.0059 20.5512  0.030277   359.999     0.0285064   179.999     
1 1 1 0  5  1  o 17 1765.36 18.135   4567.8     180         3980.52     180         
1 1 1 0  5  3  o 14 1369.84 11.0852  851.57     179.999     820.001     179.999     
1 1 1 0  5  5  o 13 355.658 5.07354  256.197    3.05176e-05 342.574     180         
1 1 1 0  5  7  o 4  1524.11 14.2765  2897.49    -0          1344.13     -0          
1 1 1 0  5  9  o 17 355.443 3.9185   128.488    360         741.811     180         
1 1 1 0  5  11 o 1  34.6585 8.97355  138.848    4.29346e-05 281.203     4.29346e-05 
1 1 1 0  5  13 o 2  1099.16 9.97124  2205       180         1200.11     180         
1 1 1 0  5  15 o 7  1064.74 9.67469  1502.3     0           104.777     180         
1 1 1 0  5  17 o 12 716.044 6.95762  1198.89    360         306.714     360         
1 1 1 0  5  19 o 15 795.972 7.69528  1447.24    180         570.007     180         
1 1 1 0  5  21 o 15 536.516 6.37778  1110.14    360         663.71      360         
1 1 1 0  5  23 o 7  1199.08 11.3841  1469.1     0           563.469     180         
1 1 1 0  5  25 o 16 999.408 10.0249  1864.58    180         810.583     180         
1 1 1 0  5  27 o 14 155.233 5.0722   48.2122    360         266.225     360         
1 1 1 0  5  29 o 5  363.144 6.07482  592.989    180         252.938     180         
1 1 1 0  5  31 o 16 115.317 8.936    120.056    360         367.631     360         
1 1 1 0  5  33 o 9  72.7608 12.8708  88.7043    360         213.852     360         
1 1 1 0  5  35 o 5  762.141 7.18866  1258.81    180         291.945     180         
1 1 1 0  5  37 o 17 725.986 6.99707  1101.04    360         81.9822     360         
1 1 1 0  5  39 o 10 124.421 8.59312  71.5199    0           50.926      180         
1 1 1 0  5  41 o 5  242.633 5.94331  413.134    180         118.952     180         
1 1 1 0  5  43 o 7  223.763 6.46973  394.841    -0          136.882     -0          
1 1 1 0  5  45 o 4  53.1436 22.2912  34.2557    360         111.973     360         
1 1 1 0  5  47 o 3  94.6047 12.89    89.5535    360         26.3046     180         
1 1 1 0  5  49 o 17 157.856 9.02032  286.205    360         112.662     360         
1 1 1 0  5  51 o 9  43.9002 21.9917  15.8091    180         108.179     180         
1 1 1 0  5  53 o 15 32.3084 19.9871  9.14992    180         40.5599     180         
1 1 1 0  5  55 o 13 91.8947 16.4258  146.952    0           26.0025     0           
1 1 1 0  5  57 o 14 91.0652 18.285   187.384    180         112.35      180         
1 1 1 0  5  59 o 6  43.4304 24.1024  22.4187    -0          72.301      180         
1 1 1 0  5  61 o 8  36.7455 22.5301  15.1972    180         3.94076     8.05277e-06 
1 1 1 0  5  63 o 17 36.282  22.3705  24.5587    3.87461e-08 17.398      180         
1 1 1 0  6  0  o 1  441.768 5.62095  172.706    360         333.194     180         
1 1 1 0  6  2  o 13 935.843 7.86181  1980.71    180         1231.7      180         
1 1 1 0  6  4  o 7  1178.76 9.56403  2603.59    180         1764.97     180         
1 1 1 0  6  6  o 13 2253.29 22.0042  3720.56    180         860.851     180         
1 1 1 0  6  8  o 11 2124.57 20.7591  4731.68    180         3258.98     180         
1 1 1 0  6  10 o 1  961.033 9.5221   1754.67    0           702.849     0           
1 1 1 0  6  12 o 6  703.397 6.50984  1279.5     180         505.926     180         
1 1 1 0  6  14 o 3  1494.66 12.9856  2526.88    180         688.905     180         
1 1 1 0  6  16 o 13 294.415 5.49074  289.232    180         164.168     3.59962e-05 
1 1 1 0  6  18 o 12 1454.66 13.1616  2392.76    -0          537.464     -0          
1 1 1 0  6  20 o 5  62.2601 9.00435  133.854    180         288.353     180         
1 1 1 0  6  22 o 14 137.303 5.211    67.3041    3.87782e-05 256.769     3.87782e-05 
1 1 1 0  6  24 o 13 792.384 8.09176  998.908    180         316.185     360         
1 1 1 0  6  26 o 16 827.896 10.5722  1477.93    360         538.151     360         
1 1 1 0  6  28 o 14 182.279 4.84122  9.44873    1.13369e-05 320.513     1.13369e-05 
1 1 1 0  6  30 o 4  564.086 6.92645  555.979    180         535.344     8.85495e-06 
1 1 1 0  6  32 o 4  524.904 5.62356  1048.41    180         564.616     180         
1 1 1 0  6  34 o 8  156.775 6.18535  26.9606    -0          470.413     -0          
1 1 1 0  6  36 o 11 26.8478 16.6269  36.525     180         75.3872     180         
1 1 1 0  6  38 o 4  578.356 6.52966  956.444    0           223.915     0           
1 1 1 0  6  40 o 1  192.872 6.78939  51.3591    -0          665.931     -0          
1 1 1 0  6  42 o 13 235.687 6.08162  332.211    180         23.7683     360         
1 1 1 0  6  44 o 6  326.235 5.54301  522.685    0           92.6657     0           
1 1 1 0  6  46 o 2  41.7633 21.7007  51.4281    180         133.968     180         
1 1 1 0  6  48 o 16 56.4219 22.7339  64.1283    360         258.104     360         
1 1 1 0  6  50 o 8  263.639 6.85528  473.865    180         177.824     180         
1 1 1 0  6  52 o 4  31.3087 19.4046  14.5265    360         48.9136     360         
1 1 1 0  6  54 o 3  108.057 13.4092  185.069    2.95787e-06 54.721      2.95787e-06 
1 1 1 0  6  56 o 10 33.9434 20.7558  0.401581   -0          47.7413     180         
1 1 1 0  6  58 o 11 90.579  18.4883  200.138    -0          145.35      -0          
1 1 1 0  6  60 o 9  38.6911 22.9473  14.4697    180         0.468605    360         
1 1 1 0  6  62 o 7  64.9949 25.6834  93.1764    180         1.59731     -0          
1 1 1 0  7  1  o 13 1486.19 12.868   3837.86    360         3338.15     360         
1 1 1 0  7  3  o 11 98.6406 3.91804  108.387    360         237.299     360         
1 1 1 0  7  5  o 4  1301.54 11.2909  2495.47    0           1190.04     0           
1 1 1 0  7  7  o 16 2273.95 21.2392  3529.2     -0          417.778     -0          
1 1 1 0  7  9  o 11 656.191 6.61326  1390.25    3.05176e-05 924.533     3.05176e-05 
1 1 1 0  7  11 o 4  472.209 4.95651  595.989    1.32716e-05 174.709     180         
1 1 1 0  7  13 o 14 1187.94 10.3632  1701.05    180         67.0503     1.25571e-05 
1 1 1 0  7  15 o 14 1707.25 16.0309  2763.24    0           540.813     0           
1 1 1 0  7  17 o 9  791.769 7.07289  817.521    180         677.161     0           
1 1 1 0  7  19 o 15 1087.25 9.93668  2231.74    180         1288.37     180         
1 1 1 0  7  21 o 15 1431.07 14.0911  2425.02    180         670.868     180         
1 1 1 0  7  23 f 0  699.266 8.46512  1042.75    -0          0           0           
1 1 1 0  7  25 o 8  470.664 7.14445  63.8865    180         1502.25     180         
1 1 1 0  7  27 o 16 504.764 5.72611  577.159    180         319.656     360         
1 1 1 0  7  29 o 1  296.829 5.47645  337.984    -0          116.923     180         
1 1 1 0  7  31 o 15 1860.94 16.2464  3008.49    -0          582.451     -0          
1 1 1 0  7  33 o 8  317.496 5.4051   521.683    360         128.61      360         
1 1 1 0  7  35 o 11 307.999 4.94861  445.935    0           6.13739     180         
1 1 1 0  7  37 o 15 126.278 8.38161  28.2166    360         25.6294     180         
1 1 1 0  7  39 o 4  71.0451 18.568   55.7454    180         182.966     180         
1 1 1 0  7  41 o 2  662.131 6.97474  1156.43    0           379.241     0           
1 1 1 0  7  43 o 5  150.029 8.23946  245.079    180         124.803     180         
1 1 1 0  7  45 o 10 342.015 5.95271  521.854    180         44.9225     180         
1 1 1 0  7  47 o 11 51.8528 24.2778  21.8126    6.55067e-06 85.1416     6.55067e-06 
1 1 1 0  7  49 o 11 38.0908 21.9426  20.2718    8.52824e-06 60.2644     8.52824e-06 
1 1 1 0  7  51 o 10 27.8444 18.0534  31.946     1.25105e-05 85.5057     1.25105e-05 
1 1 1 0  7  53 f 0  79.1287 19.4126  72.1566    180         0           0           
1 1 1 0  7  55 o 11 114.909 12.435   215.086    0           94.65       0           
1 1 1 0  7  57 f 0  29.0164 19.1445  23.0331    0           0           0           
1 1 1 0  7  59 o 8  54.0553 25.3301  74.0027    5.29492e-06 11.4627     5.29493e-06 
1 1 1 0  7  61 o 6  22.016  15.7675  6.9985     0           38.0808     0           
1 1 1 0  8  0  o 15 658.964 10.8679  949.731    0           168.288     0           
1 1 1 0  8  2  o 11 786.324 6.24142  1524.48    180         756.969     180         
1 1 1 0  8  4  o 17 641.676 5.47391  255.309    360         2384.51     360         
1 1 1 0  8  6  o 11 1256.03 10.9001  1200.67    180         1266.63     360         
1 1 1 0  8  8  o 9  1178.9  10.6422  1947.72    180         452.714     180         
1 1 1 0  8  10 o 11 1420.73 13.3555  2785.37    0           1421.78     0           
1 1 1 0  8  12 o 2  913.486 8.3539   493.777    180         1680.1      360         
1 1 1 0  8  14 o 13 1653.82 14.3551  2392.5     180         44.6602     5.47011e-06 
1 1 1 0  8  16 o 12 62.1825 15.8194  374.741    180         798.09      180         
1 1 1 0  8  18 o 10 468.212 4.71457  963.185    -0          622.021     -0          
1 1 1 0  8  20 o 8  875.774 10.9933  1675.58    8.76276e-06 793.635     8.76276e-06 
1 1 1 0  8  22 o 11 47.9136 13.9211  100.468    180         209.819     180         
1 1 1 0  8  24 f 0  173.66  4.62493  45.5737    180         0           0           
1 1 1 0  8  26 o 5  852.015 8.72654  1361.44    180         234.747     180         
1 1 1 0  8  28 o 14 39.6497 16.8928  49.337     180         101.339     180         
1 1 1 0  8  30 o 12 242.79  4.80557  15.135     3.05176e-05 3.4448      3.05176e-05 
1 1 1 0  8  32 o 3  42.1157 18.2397  205.837    180         432.188     180         
1 1 1 0  8  34 o 14 203.599 5.46701  235.829    180         40.5312     -0          
1 1 1 0  8  36 o 4  175.861 6.7649   206.177    0           20.7407     0           
1 1 1 0  8  38 o 8  127.218 8.41325  24.7103    1.04718e-05 400.273     1.04718e-05 
1 1 1 0  8  40 o 17 291.695 5.80961  542.18     180         232.927     180         
1 1 1 0  8  42 f 0  59.6038 19.5026  140.115    0           0           0           
1 1 1 0  8  44 o 15 214.007 6.58246  421.618    180         221.126     180         
1 1 1 0  8  46 o 11 66.3029 19.8775  2.47949    1.44663e-05 76.8313     1.44663e-05 
1 1 1 0  8  48 o 4  145.784 9.09818  210.843    360         3.0864      180         
1 1 1 0  8  50 o 15 26.0356 17.3966  5.79376    180         14.1191     180         
1 1 1 0  8  52 o 14 37.6797 21.5101  1.20561    180         10.0107     180         
1 1 1 0  8  54 o 7  51.4571 23.8876  16.9396    -0          0.242329    180         
1 1 1 0  8  56 o 10 71.0372 22.6057  64.4729    180         77.8737     9.1918e-06  
1 1 1 0  8  58 o 6  80.9259 20.1284  89.3845    180         57.5236     360         
1 1 1 0  8  60 o 7  25.0079 17.4611  8.19712    8.90819e-06 61.8593     8.90819e-06 
1 1 1 0  8  62 o 17 29.8889 19.6076  3.00121    0           5.38179     180         
1 1 1 0  9  1  o 14 837.783 7.09118  1418.94    180         391.459     180         
1 1 1 0  9  3  o 12 468.587 5.99032  390.548    180         247.061     180         
1 1 1 0  9  5  o 17 1187.82 12.921   1696.36    0           76.061      180         
1 1 1 0  9  7  o 11 136.907 3.55064  590.979    180         1445.66     180         
1 1 1 0  9  9  o 3  171.464 2.8019   32.4671    360         118.807     360         
1 1 1 0  9  11 o 14 1668.49 14.4821  2110.54    -0          651.41      180         
1 1 1 0  9  13 o 3  129.469 5.21169  162.316    180         442.777     180         
1 1 1 0  9  15 o 4  1447.56 12.6036  2167.24    -0          107.165     -0          
1 1 1 0  9  17 o 4  426.443 4.38757  657.997    0           500.694     0           
1 1 1 0  9  19 o 14 107.295 4.99997  42.5952    180         113.404     180         
1 1 1 0  9  21 o 9  154.213 4.90319  87.9988    0           429.673     0           
1 1 1 0  9  23 o 15 741.918 7.61731  1458.08    0           749.555     0           
1 1 1 0  9  25 o 17 242.6   4.70932  77.5882    -0          0.616348    -0          
1 1 1 0  9  27 o 5  653.09  7.63265  1557.19    180         1242.41     180         
1 1 1 0  9  29 o 3  304.605 5.0886   240.065    180         393.855     1.22584e-05 
1 1 1 0  9  31 o 9  1164.52 10.3529  2154.3     -0          907.857     -0          
1 1 1 0  9  33 o 15 100.854 8.98945  8.22168    180         30.2173     180         
1 1 1 0  9  35 o 3  180.573 6.97107  160.54     -0          165.469     180         
1 1 1 0  9  37 o 8  506.456 6.70595  1024.22    0           569.444     0           
1 1 1 0  9  39 o 10 487.788 5.80323  672.466    360         79.556      180         
1 1 1 0  9  41 o 10 57.0567 19.8959  52.9105    1.20168e-05 155.357     1.20168e-05 
1 1 1 0  9  43 o 12 19.5492 13.7585  4.91484    180         10.2268     180         
1 1 1 0  9  45 o 2  28.8246 17.976   81.9841    180         181.405     180         
1 1 1 0  9  47 o 8  111.746 13.0614  117.635    180         81.6197     7.83567e-06 
1 1 1 0  9  49 o 13 119.46  12.0773  164.052    180         18.6581     -0          
1 1 1 0  9  51 o 6  40.4734 22.1652  2.11643    180         18.3073     180         
1 1 1 0  9  53 o 13 124.08  11.6507  226.779    360         91.2549     360         
1 1 1 0  9  55 o 15 33.2418 20.3981  21.3851    180         116.679     180         
1 1 1 0  9  57 o 4  50.3587 24.2839  52.4277    -0          7.76823     180         
1 1 1 0  9  59 o 15 95.6132 20.0405  202.856    360         127.135     360         
1 1 1 0  9  61 o 15 23.954  16.7753  1.86655    180         23.8333     180         
1 1 1 0  10 0  o 9  190.306 5.12688  589.987    180         1440.79     180         
1 1 1 0  10 2  o 12 953.003 7.78207  576.967    180.001     539.9       180.001     
1 1 1 0  10 4  o 1  565.363 4.74352  1052.8     180         515.338     180         
1 1 1 0  10 6  o 1  49.3545 5.20737  198.334    180         406.834     180         
1 1 1 0  10 8  o 11 1791.25 14.9925  2709.81    0           188.63      0           
1 1 1 0  10 10 o 17 155.262 3.81009  177.722    180         550.684     180         
1 1 1 0  10 12 o 17 708.251 8.94157  1412.81    180         758.533     180         
1 1 1 0  10 14 o 15 892.544 9.33867  1499.7     180         392.902     180         
1 1 1 0  10 16 o 8  58.6135 6.6673   172.944    3.05176e-05 368.065     3.05176e-05 
1 1 1 0  10 18 o 12 574.112 8.07265  927.254    180         178.055     180         
1 1 1 0  10 20 o 9  260.398 4.21046  209.356    360         28.6683     360         
1 1 1 0  10 22 o 13 57.982  11.5345  123.437    360         263.671     360         
1 1 1 0  10 24 o 17 110.768 6.05044  55.5569    1.59522e-05 152.793     1.59522e-05 
1 1 1 0  10 26 o 11 335.71  5.41959  420.233    180         107.462     360         
1 1 1 0  10 28 f 0  654.435 6.44297  899.395    180         0           0           
1 1 1 0  10 30 o 12 72.6955 10.8182  37.1839    5.41618e-05 84.9627     5.41618e-05 
1 1 1 0  10 32 o 6  455.706 5.32102  648.982    0           32.8213     180         
1 1 1 0  10 34 o 8  861.541 8.2572   1196.59    180         122.781     1.06311e-05 
1 1 1 0  10 36 o 11 280.507 5.22899  486.962    180         158.885     180         
1 1 1 0  10 38 o 13 117.589 9.12499  46.7962    180         160.167     1.38583e-05 
1 1 1 0  10 40 o 13 207.896 6.33439  270.104    180         65.5775     1.01214e-05 
1 1 1 0  10 42 o 14 67.4688 17.1992  225.981    180         637.587     180         
1 1 1 0  10 44 o 16 251.689 6.11372  476.518    180         218.148     180         
1 1 1 0  10 46 o 13 409.196 6.70889  693.103    180         191.229     180         
1 1 1 0  10 48 o 13 288.231 6.27348  399.281    360         43.1606     180         
1 1 1 0  10 50 o 12 82.9622 16.3864  111.522    180         2.60538     180         
1 1 1 0  10 52 o 4  245.59  8.14694  443.013    180         168.83      180         
1 1 1 0  10 54 f 0  37.9036 22.431   182.824    180         0           0           
1 1 1 0  10 56 o 14 23.4739 16.3702  28.8014    360         91.8339     360         
1 1 1 0  10 58 o 5  35.6659 21.9512  12.1037    180         47.2834     360         
1 1 1 0  10 60 o 15 39.0677 22.6939  28.3022    0           4.36518     180         
1 1 1 0  10 62 o 7  21.3615 15.2459  1.56804    8.68649e-06 9.04036     8.6865e-06  
1 1 1 0  11 1  f 0  1406.72 11.8042  945.531    360         0           0           
1 1 1 0  11 3  f 0  2043.45 16.0433  1991.9     0           0           0           
1 1 1 0  11 5  o 1  698.701 6.69381  1315.43    180         593.846     180         
1 1 1 0  11 7  o 4  1106.25 9.03163  1729.13    180         227.664     180         
1 1 1 0  11 9  o 14 1467.36 12.337   2106.7     180         71.728      360         
1 1 1 0  11 11 f 0  1293.38 11.6939  1326.61    0           0           0           
1 1 1 0  11 13 o 8  1504.15 13.0916  2652.48    -0          912.403     -0          
1 1 1 0  11 15 f 0  574.19  8.10064  671.229    180         0           0           
1 1 1 0  11 17 o 10 433.752 5.63057  793.672    180         346.517     180         
1 1 1 0  11 19 o 17 244.537 3.71849  197.629    180         173.393     360         
1 1 1 0  11 21 o 2  1153.91 12.6883  1863.46    -0          357.142     -0          
1 1 1 0  11 23 o 3  639.979 6.74513  1267.1     180         665.59      180         
1 1 1 0  11 25 o 3  36.6694 15.6117  68.4718    180         140.219     180         
1 1 1 0  11 27 o 17 1006.08 8.98994  1984.26    0           1030.45     0           
1 1 1 0  11 29 f 0  394.77  4.80029  515.087    -0          0           0           
1 1 1 0  11 31 o 7  257.818 4.8284   356.507    180         45.6597     180         
1 1 1 0  11 33 o 11 1132.16 10.1257  1774.55    1.47043e-07 242.863     1.47042e-07 
1 1 1 0  11 35 o 9  111.597 8.37267  3.1451     180         39.0704     360         
1 1 1 0  11 37 o 12 585.629 6.5562   1003.46    180         296.705     180         
1 1 1 0  11 39 o 11 270.565 5.36652  406.998    0           24.0122     0           
1 1 1 0  11 41 o 5  446.86  5.89022  747.971    -0          190.976     -0          
1 1 1 0  11 43 o 13 486.295 7.01407  905.4      -0          390.674     -0          
1 1 1 0  11 45 f 0  277.697 6.42556  225.853    180         0           0           
1 1 1 0  11 47 o 13 218.683 6.68834  225.574    0           187.472     180         
1 1 1 0  11 49 o 8  39.9478 22.01    33.6547    180         115.922     180         
1 1 1 0  11 51 o 10 25.2806 17.0565  26.5675    180         69.1389     180         
1 1 1 0  11 53 o 16 243.771 7.8055   372.276    -0          32.668      -0          
1 1 1 0  11 55 o 10 41.0465 23.6541  4.42208    -0          90.6202     180         
1 1 1 0  11 57 o 5  83.6254 20.1034  107.769    180         28.5819     8.36184e-06 
1 1 1 0  11 59 o 17 44.5991 24.1092  30.7595    180         8.51736     180         
1 1 1 0  11 61 o 6  41.9255 23.9009  34.5392    360         2.8139      360         
1 1 1 0  12 0  o 10 1197.76 14.7625  2466.01    180         1435.45     180         
1 1 1 0  12 2  o 16 2047.74 16.5917  3563.78    180         1147.53     180         
1 1 1 0  12 4  o 5  1210.24 9.56272  1859.63    180         184.984     180         
1 1 1 0  12 6  o 6  451.61  4.06003  698.979    180         131.715     180         
1 1 1 0  12 8  o 2  4647.73 38.8303  7837.38    2.4157e-06  2101.99     2.4157e-06  
1 1 1 0  12 10 o 17 1114.34 12.1739  2098.43    180         942.667     180         
1 1 1 0  12 12 o 4  2462.71 22.1225  3547.71    180         96.4341     -0          
1 1 1 0  12 14 o 12 145.177 3.68084  127.097    1.74753e-05 459.982     1.74753e-05 
1 1 1 0  12 16 o 8  934.184 10.3023  1598.5     4.11635e-07 468.908     4.11635e-07 
1 1 1 0  12 18 o 11 1382.08 14.3004  2571.39    180         1106.69     180         
1 1 1 0  12 20 o 14 911.993 10.7597  1444.68    0           226.069     0           
1 1 1 0  12 22 o 15 638.819 6.42147  1035.33    0           205.122     0           
1 1 1 0  12 24 o 5  304.848 4.41125  379.335    0           142.575     0           
1 1 1 0  12 26 o 8  183.182 4.81614  147.876    6.48213e-06 749.306     6.48213e-06 
1 1 1 0  12 28 o 1  137.971 6.44994  26.6123    1.00786e-05 110.872     1.00786e-05 
1 1 1 0  12 30 o 2  31.1993 16.7591  401.973    8.31835e-06 822.631     8.31835e-06 
1 1 1 0  12 32 o 3  1292.09 11.4546  1767.06    180         239.158     8.53527e-06 
1 1 1 0  12 34 o 16 759.538 7.15151  1092.74    360         32.5999     180         
1 1 1 0  12 36 o 8  652.883 7.0628   992.31     0           78.0049     0           
1 1 1 0  12 38 o 13 632.346 6.67998  827.628    180         191.385     8.46959e-06 
1 1 1 0  12 40 o 11 113.634 10.4192  71.9049    8.69853e-06 469.715     8.69853e-06 
1 1 1 0  12 42 o 16 293.577 5.94291  566.407    180         275.499     180         
1 1 1 0  12 44 o 6  223.929 6.04345  492.621    180         410.324     180         
1 1 1 0  12 46 o 5  227.582 7.28271  328.568    180         7.47144     8.1851e-06  
1 1 1 0  12 48 o 10 35.5482 20.9518  23.3026    180         64.2863     180         
1 1 1 0  12 50 o 15 33.3813 20.1988  29.5666    7.20597e-06 95.1998     7.20597e-06 
1 1 1 0  12 52 o 12 79.4468 19.2046  92.1612    2.11088e-07 45.539      180         
1 1 1 0  12 54 o 3  178.567 9.159    283.883    180         46.2942     180         
1 1 1 0  12 56 o 8  114.153 14.9805  206.182    0           79.0111     0           
1 1 1 0  12 58 o 6  32.1807 20.3222  3.02403    180         80.9452     180         
1 1 1 0  12 60 o 10 39.6795 22.599   33.3825    180         27.3882     360         
1 1 1 0  12 62 o 2  66.5941 24.4242  124.837    180         81.1896     180         
1 1 1 0  13 1  o 5  1956.73 16.9425  2776.8     -0          160.633     180         
1 1 1 0  13 3  o 2  1935.55 18.1301  2945.41    -0          238.433     -0          
1 1 1 0  13 5  o 2  392.348 3.45771  496.05     180         95.0583     7.17406e-06 
1 1 1 0  13 7  o 14 2544.99 21.2749  4621.8     180         1811.46     180         
1 1 1 0  13 9  o 3  2317.44 19.3705  3034.12    180         699.373     360         
1 1 1 0  13 11 o 8  2566.4  23.0452  4159.21    -0          823.761     -0          
1 1 1 0  13 13 o 4  311.426 3.80848  404.962    0           75.4283     0           
1 1 1 0  13 15 o 12 523.53  5.53327  311.745    0           905.376     180         
1 1 1 0  13 17 f 0  836.857 8.07241  925.64     180         0           0           
1 1 1 0  13 19 o 12 166.785 5.03145  32.4698    180         319.948     180         
1 1 1 0  13 21 o 16 612.508 5.75747  846.372    180         95.9623     0           
1 1 1 0  13 23 o 17 1474.8  13.9565  2471.74    180         636.632     180         
1 1 1 0  13 25 o 5  757.737 6.94958  374.824    0           1463.17     180         
1 1 1 0  13 27 f 0  997.241 10.0693  1528.28    0           0           0           
1 1 1 0  13 29 o 10 598.277 6.31651  870.801    0           5.54761     180         
1 1 1 0  13 31 o 3  678.362 6.72343  1491       180         1000.99     180         
1 1 1 0  13 33 o 7  289.496 5.13105  441.59     180         43.2959     180         
1 1 1 0  13 35 o 11 933.12  10.6529  1397.52    180         70.041      180         
1 1 1 0  13 37 o 9  345.513 6.34417  450.485    0           108.032     180         
1 1 1 0  13 39 o 3  49.8605 21.3362  58.0645    9.82572e-06 145.322     9.82572e-06 
1 1 1 0  13 41 o 16 446.103 5.92666  797.277    -0          291.798     -0          
1 1 1 0  13 43 o 12 363.635 5.98642  595.612    360         129.302     360         
1 1 1 0  13 45 o 10 189.565 8.11151  406.99     180         279.193     180         
1 1 1 0  13 47 o 8  137.295 9.19833  223.629    0           50.4559     0           
1 1 1 0  13 49 o 17 90.0493 15.9922  124.522    180         1.7524      180         
1 1 1 0  13 51 o 13 44.755  22.5038  9.71919    180         119.971     180         
1 1 1 0  13 53 o 7  36.6842 21.7376  0.187748   180         2.70652     360         
1 1 1 0  13 55 o 9  39.3216 22.2889  6.88592    2.88851e-07 8.98128     180         
1 1 1 0  13 57 o 1  105.719 16.2846  241.646    180         176.16      180         
1 1 1 0  13 59 o 7  32.2509 20.894   0.00829809 180.005     0.00855782  0.00518799  
1 1 1 0  13 61 o 2  29.3341 19.3426  0.311094   180         0.650387    9.15527e-05 
1 1 1 0  14 0  o 13 1527.12 18.7794  2438.85    180         418.058     180         
1 1 1 0  14 2  o 2  1902.19 15.4189  3294.95    180         1034.93     180         
1 1 1 0  14 4  o 7  1620.58 12.7596  2503.15    0           273.719     0           
1 1 1 0  14 6  o 3  152.596 4.72508  121.864    360         397.304     360         
1 1 1 0  14 8  o 13 2375.35 19.2213  3995.47    360         1054.22     360         
1 1 1 0  14 10 o 15 280.045 4.93744  130.674    180         510.98      1.72449e-05 
1 1 1 0  14 12 o 12 666.637 6.02047  1023.62    180         100.472     180         
1 1 1 0  14 14 o 14 1295.97 12.7615  2810.88    180         1837.16     180         
1 1 1 0  14 16 o 15 481.221 4.81785  893.683    0           390.84      0           
1 1 1 0  14 18 o 7  341.055 5.55888  443.383    180         266.55      180         
1 1 1 0  14 20 o 13 1421.01 13.4436  1890.09    -0          369.604     180         
1 1 1 0  14 22 o 16 340.998 5.2457   168.934    180         112.77      180         
1 1 1 0  14 24 o 10 805.818 7.62911  770.78     180         811.67      360         
1 1 1 0  14 26 o 7  48.6919 13.9799  286.061    360         595.727     360         
1 1 1 0  14 28 o 13 21.2501 13.5568  108.589    180         219.183     180         
1 1 1 0  14 30 f 0  76.4961 10.1612  8.66517    180         0           0           
1 1 1 0  14 32 o 13 784.081 7.31717  988.946    180         311.861     9.36218e-06 
1 1 1 0  14 34 o 4  717.818 6.86176  1395.53    0           694.815     0           
1 1 1 0  14 36 o 10 187.741 6.94446  177.228    180         186.325     1.2416e-05  
1 1 1 0  14 38 o 6  1139.21 11.5141  1783.31    180         239.78      180         
1 1 1 0  14 40 o 6  106.227 10.173   67.5886    0           109.947     180         
1 1 1 0  14 42 o 13 318.135 5.98732  632.493    180         335.939     180         
1 1 1 0  14 44 o 7  63.2073 20.5807  23.0164    360         134.889     360         
1 1 1 0  14 46 o 1  26.1275 17.1039  62.1141    9.44402e-06 138.774     9.44402e-06 
1 1 1 0  14 48 o 8  285.296 6.46501  350.207    0           132.735     180         
1 1 1 0  14 50 o 17 58.5765 22.276   37.1761    0           19.2259     180         
1 1 1 0  14 52 o 7  34.6053 21.0814  12.4355    8.04487e-06 76.8634     8.04487e-06 
1 1 1 0  14 54 o 6  232.87  8.99066  408.703    180         137.356     180         
1 1 1 0  14 56 o 1  38.1296 22.1623  12.5414    0           54.3121     180         
1 1 1 0  14 58 o 2  41.264  23.5499  23.4787    0           61.8009     180         
1 1 1 0  14 60 o 15 28.7628 19.3947  3.8904     0           12.786      180         
1 1 1 0  15 1  o 10 842.596 9.28062  1302.28    0           143.92      0           
1 1 1 0  15 3  o 5  1575.14 14.7917  2714.59    0           829.296     0           
1 1 1 0  15 5  o 7  1786.72 14.0729  2563.78    180         90.1802     8.06269e-06 
1 1 1 0  15 7  o 14 1205.37 11.4114  2239.98    180         959.928     180         
1 1 1 0  15 9  o 4  108.115 4.76281  433.886    1.15147e-05 1054.31     1.15147e-05 
1 1 1 0  15 11 f 0  880.201 9.75064  1609.89    -0          0           0           
1 1 1 0  15 13 o 12 54.8083 8.00454  11.5852    360         24.5006     360         
1 1 1 0  15 15 o 17 229.907 4.20845  71.855     180         457.573     360         
1 1 1 0  15 17 o 4  1392    13.7261  2294.54    180         524.027     180         
1 1 1 0  15 19 o 5  542.95  6.48615  990.379    1.27455e-06 396.342     1.27455e-06 
1 1 1 0  15 21 o 15 167.813 5.66565  2.05519    180         104.294     180         
1 1 1 0  15 23 o 14 224.742 4.6045   128.442    0           134.07      180         
1 1 1 0  15 25 o 15 448.904 5.56159  783.908    180         272.028     180         
1 1 1 0  15 27 o 8  405.951 6.00308  705.88     0           243.792     0           
1 1 1 0  15 29 o 11 569.913 5.68367  1140.74    180         617.304     180         
1 1 1 0  15 31 f 0  904.037 8.57774  877.739    180         0           0           
1 1 1 0  15 33 o 10 851.025 8.47111  855.673    0           773.903     180         
1 1 1 0  15 35 f 0  546.051 5.74021  1146.34    0           0           0           
1 1 1 0  15 37 o 1  592.711 7.72058  799.316    360         132.263     180         
1 1 1 0  15 39 o 1  79.257  14.2133  4.38742    1.14001e-05 67.5813     1.14001e-05 
1 1 1 0  15 41 o 9  98.1992 11.6577  51.2283    180         16.3701     1.25782e-05 
1 1 1 0  15 43 o 9  308.228 6.33366  572.041    180         243.964     180         
1 1 1 0  15 45 o 12 82.5921 15.3298  23.7338    180         8.62417     360         
1 1 1 0  15 47 o 17 97.08   14.027   97.0012    180         80.599      7.95485e-06 
1 1 1 0  15 49 o 8  67.8553 20.5402  55.3746    180         65.1393     360         
1 1 1 0  15 51 o 3  115.03  12.6985  165.885    0           4.11914     180         
1 1 1 0  15 53 o 1  140.402 9.74487  250.812    0           91.6071     0           
1 1 1 0  15 55 o 4  48.1647 23.5711  42.9539    0           20.6446     180         
1 1 1 0  15 57 o 15 67.6991 23.5985  61.3963    180         74.5761     360         
1 1 1 0  15 59 o 7  62.7197 24.1705  60.6684    180         61.4307     8.65435e-06 
1 1 1 0  15 61 o 17 70.4054 26.5556  132.556    180         68.445      180         
1 1 1 0  16 0  o 13 3103.26 37.9871  4786.64    6.39827e-06 510.828     6.39827e-06 
1 1 1 0  16 2  o 14 1116.85 9.78367  1396.85    180         467.841     1.10735e-05 
1 1 1 0  16 4  o 1  547.867 5.50502  627.2      -0          345.387     180         
1 1 1 0  16 6  o 13 838.698 6.74115  1302.97    180         156.684     180         
1 1 1 0  16 8  o 12 1355.45 11.0431  1886.57    0           185.18      180         
1 1 1 0  16 10 o 8  879.229 8.07454  1706.92    180         846.219     180         
1 1 1 0  16 12 o 8  519.239 5.56929  883.672    360         750.832     360         
1 1 1 0  16 14 o 15 913.015 8.74027  1829.2     180         992.114     180         
1 1 1 0  16 16 o 15 179.429 5.55378  2.97789    180         19.2035     1.35192e-05 
1 1 1 0  16 18 o 10 421.854 4.64756  34.7247    180         1162.48     1.208e-05   
1 1 1 0  16 20 f 0  718.847 7.08963  1405.38    3.14362e-06 0           0           
1 1 1 0  16 22 o 2  417.327 5.02584  670.504    180         135.302     180         
1 1 1 0  16 24 o 6  411.99  4.99138  499.244    0           201.068     180         
1 1 1 0  16 26 o 9  116.408 7.21839  200.219    180         565.831     180         
1 1 1 0  16 28 o 10 348.342 4.64978  607.284    180         413.987     180         
1 1 1 0  16 30 o 13 430.485 5.134    577.72     360         101.693     180         
1 1 1 0  16 32 o 11 1012.29 9.14268  1723.06    180         489.909     180         
1 1 1 0  16 34 o 11 601.228 6.0916   882.269    180         8.77087     180         
1 1 1 0  16 36 o 4  289.039 5.22939  454.697    180         65.5471     180         
1 1 1 0  16 38 o 15 218.762 6.41157  40.0262    9.03502e-06 718.903     9.03502e-06 
1 1 1 0  16 40 o 13 758.906 8.19438  1169.94    1.04257e-08 123.651     1.04257e-08 
1 1 1 0  16 42 o 5  388.67  6.12959  642.919    0           150.803     0           
1 1 1 0  16 44 o 7  29.8629 18.8068  14.1764    180         32.1223     180         
1 1 1 0  16 46 o 12 110.876 10.866   168.148    0           41.5968     0           
1 1 1 0  16 48 o 7  191.544 8.13736  258.082    0           43.2011     180         
1 1 1 0  16 50 f 0  25.1141 17.0272  107.407    0           0           0           
1 1 1 0  16 52 o 3  33.2053 20.0264  8.2176     180         56.5369     180         
1 1 1 0  16 54 o 13 194.917 7.8242   276.753    180         15.7101     8.85607e-06 
1 1 1 0  16 56 o 6  31.8048 19.9082  2.24127    180         38.4288     360         
1 1 1 0  16 58 o 8  87.4797 19.0477  151.243    -0          47.0607     -0          
1 1 1 0  16 60 o 3  36.2852 21.8692  24.6578    1.78848e-08 28.3635     180         
1 1 1 0  17 1  f 0  1339.84 11.687   2294.29    -0          0           0           
1 1 1 0  17 3  o 13 1509.65 12.2797  2259.2     180         109.761     180         
1 1 1 0  17 5  o 12 1081.49 8.6099   2073.9     180         989.514     180         
1 1 1 0  17 7  o 9  1001.23 7.9945   1373.38    0           177.14      180         
1 1 1 0  17 9  o 4  560.408 6.87361  984.928    0           333.949     0           
1 1 1 0  17 11 o 10 476.092 7.07077  216.89     0           956.547     180         
1 1 1 0  17 13 f 0  570.808 5.50445  746.521    360         0           0           
1 1 1 0  17 15 o 4  855.91  9.02909  1414.94    180         330.356     180         
1 1 1 0  17 17 o 17 86.7556 6.34673  142.324    2.63289e-05 336.069     2.63289e-05 
1 1 1 0  17 19 o 8  860.236 8.33661  1437.39    -0          362.628     -0          
1 1 1 0  17 21 o 7  213.161 4.68746  30.943     0           25.4059     180         
1 1 1 0  17 23 o 13 105.4   5.18542  65.5921    180         169.055     180         
1 1 1 0  17 25 o 8  759.509 7.58328  879.797    180         458.401     360         
1 1 1 0  17 27 o 6  460.53  5.6519   685.429    180         26.2695     180         
1 1 1 0  17 29 f 0  702.37  6.71085  906.406    0           0           0           
1 1 1 0  17 31 o 8  398.271 5.60934  484.636    180         193.795     1.05437e-05 
1 1 1 0  17 33 o 1  314.33  5.27255  647.169    360         526.168     360         
1 1 1 0  17 35 o 6  371.941 5.02972  558.238    180         30.2961     180         
1 1 1 0  17 37 o 2  32.8945 18.371   183.884    180         397.081     180         
1 1 1 0  17 39 o 3  67.1898 17.0171  6.08831    180         30.8155     180         
1 1 1 0  17 41 o 13 229.269 6.4307   301.589    -0          66.3439     180         
1 1 1 0  17 43 o 5  243.171 6.5447   435.624    180         161.158     180         
1 1 1 0  17 45 o 4  154.171 7.86716  64.8467    180         320.525     8.92142e-06 
1 1 1 0  17 47 o 17 173.138 8.54951  243.11     180         19.3899     9.42119e-06 
1 1 1 0  17 49 f 0  62.2332 21.3329  93.0559    180         0           0           
1 1 1 0  17 51 o 11 129.976 10.4985  196.602    180         13.6378     180         
1 1 1 0  17 53 o 16 23.9541 16.3402  9.7011     9.74036e-06 31.5879     9.74036e-06 
1 1 1 0  17 55 o 4  34.2974 20.7625  4.30154    0           17.1698     180         
1 1 1 0  17 57 o 11 36.6204 21.9874  3.87841    0           1.81367     180         
1 1 1 0  17 59 o 12 31.0278 19.8771  3.44705    360         4.51769     180         
1 1 1 0  18 0  o 4  462.449 8.24147  616.298    180         24.4418     180         
1 1 1 0  18 2  o 7  66.2141 7.85646  307.946    180         663.371     180         
1 1 1 0  18 4  o 17 586.931 6.71522  1098.26    0           483.769     0           
1 1 1 0  18 6  o 12 723.11  6.07833  1367.34    180         622.991     180         
1 1 1 0  18 8  o 10 1091.03 9.25237  1703.99    0           221.85      0           
1 1 1 0  18 10 o 12 92.4603 6.88703  212.131    1.44478e-05 508.964     1.44478e-05 
1 1 1 0  18 12 o 11 460.398 5.33479  501.15     180         341.951     1.60546e-05 
1 1 1 0  18 14 o 7  109.835 5.314    130.889    1.57623e-05 354.264     1.57623e-05 
1 1 1 0  18 16 o 10 592.433 6.27693  1024.13    180         318.31      180         
1 1 1 0  18 18 o 3  200.466 5.54008  3.34367    180         4.43209     0.000274963 
1 1 1 0  18 20 o 5  101.78  5.86137  175.051    5.78725e-06 442.161     5.78725e-06 
1 1 1 0  18 22 o 13 826.325 7.7704   1306.74    180         200.37      180         
1 1 1 0  18 24 f 0  185.523 6.0537   500.595    0           0           0           
1 1 1 0  18 26 o 8  824.708 7.55081  1135.67    0           137.048     180         
1 1 1 0  18 28 o 13 801.681 7.71934  1085.49    -0          170.164     180         
1 1 1 0  18 30 o 13 37.737  17.6464  226.72     180         477.049     180         
1 1 1 0  18 32 o 10 80.496  12.3857  100.81     180         310.842     180         
1 1 1 0  18 34 o 4  199.479 5.37808  192.969    0           191.975     180         
1 1 1 0  18 36 o 12 219.063 6.13295  366.929    180         102.43      180         
1 1 1 0  18 38 o 3  39.4102 19.8367  140.537    180         322.883     180         
1 1 1 0  18 40 o 9  648.293 8.71272  924.934    0           43.3424     180         
1 1 1 0  18 42 o 8  174.289 7.09186  343.665    0           205.43      0           
1 1 1 0  18 44 o 2  116.279 9.72101  166.695    0           26.3192     0           
1 1 1 0  18 46 o 12 102.286 12.8065  51.3133    0           194.803     180         
1 1 1 0  18 48 o 12 56.6893 21.5239  7.24598    180         4.85146     360         
1 1 1 0  18 50 o 15 83.2    17.1462  83.0043    0           76.153      180         
1 1 1 0  18 52 o 10 83.2813 16.5828  45.4371    0           152.314     180         
1 1 1 0  18 54 o 15 22.6398 15.7921  1.33417    360         4.37912     360         
1 1 1 0  18 56 o 5  25.091  17.094   1.47416    180         9.40977     180         
1 1 1 0  18 58 o 10 106.884 13.9002  242.483    0           172.919     0           
1 1 1 0  18 60 o 12 23.6314 16.424   6.25466    8.65859e-06 47.7601     8.65858e-06 
1 1 1 0  19 1  o 7  570.441 6.57229  1029.94    180         394.787     180         
1 1 1 0  19 3  o 3  253.207 4.4009   184.213    180         1.91711     1.95533e-05 
1 1 1 0  19 5  o 15 163.76  6.04097  28.7922    360         246.814     360         
1 1 1 0  19 7  o 15 755.671 8.03703  790.949    180         624.891     8.5752e-06  
1 1 1 0  19 9  o 14 716.237 8.09112  812.938    180         465.751     7.9481e-06  
1 1 1 0  19 11 o 17 342.964 4.06224  546.969    6.21925e-06 212.604     6.21925e-06 
1 1 1 0  19 13 o 12 314.171 3.62614  410.376    -0          187.879     -0          
1 1 1 0  19 15 o 5  517.298 5.15509  153.386    0           1203.89     180         
1 1 1 0  19 17 o 8  26.9445 14.6036  23.2331    180         47.0798     180         
1 1 1 0  19 19 o 5  463.992 5.70373  472.144    0           410.535     180         
1 1 1 0  19 21 o 4  187.047 6.6554   1.95605    180         344.694     180         
1 1 1 0  19 23 o 3  33.0612 14.6958  115.104    360         234.585     360         
1 1 1 0  19 25 o 4  169.946 5.65298  19.7714    180         133.435     1.59292e-05 
1 1 1 0  19 27 o 6  499.805 5.50414  954.257    180         449.28      180         
1 1 1 0  19 29 o 6  606.312 7.1804   769.119    180         232.375     8.39877e-06 
1 1 1 0  19 31 o 12 587.737 7.23862  1276.06    0           835.75      0           
1 1 1 0  19 33 o 3  451.833 5.82065  563.887    0           191.714     180         
1 1 1 0  19 35 o 13 24.1266 15.9113  14.3925    180         29.8584     180         
1 1 1 0  19 37 o 9  582.667 7.29873  985.289    180         269.015     180         
1 1 1 0  19 39 o 13 661.7   7.44207  1154.7     180         377.028     180         
1 1 1 0  19 41 o 6  199.385 6.31829  245.33     0           91.5383     180         
1 1 1 0  19 43 o 5  268.536 6.04916  504.538    180         224.875     180         
1 1 1 0  19 45 f 0  405.465 6.66844  450.975    180         0           0           
1 1 1 0  19 47 o 10 28.8407 18.214   23.0176    1.50745e-05 59.7106     1.50745e-05 
1 1 1 0  19 49 o 4  26.9879 17.5878  13.6753    8.64851e-06 38.8796     8.64851e-06 
1 1 1 0  19 51 o 12 134.727 9.20083  216.058    180         38.6728     180         
1 1 1 0  19 53 o 14 74.8563 18.7701  138.768    0           76.7406     0           
1 1 1 0  19 55 o 13 39.6736 21.8721  22.085     180         30.9267     9.29637e-06 
1 1 1 0  19 57 o 9  57.7794 23.7555  80.1218    180         4.07175     8.75224e-06 
1 1 1 0  19 59 o 8  91.7674 17.1636  193.166    5.31406e-08 118.602     5.31406e-08 
1 1 1 0  20 0  o 12 97.3196 8.32125  445.6      3.51461e-05 974.74      3.51461e-05 
1 1 1 0  20 2  o 9  370.712 4.25212  494.914    0           78.3595     180         
1 1 1 0  20 4  o 10 450.17  5.91731  901.01     0           546.984     0           
1 1 1 0  20 6  o 5  45.3607 11.6137  13.7737    179.999     28.6027     179.999     
1 1 1 0  20 8  o 8  504.396 4.82529  1076.52    360         719.338     360         
1 1 1 0  20 10 o 9  1032.92 9.10431  1467.52    0           81.3958     180         
1 1 1 0  20 12 o 14 169.457 4.71617  48.8601    180         410.793     180         
1 1 1 0  20 14 o 13 18.6827 11.9204  212.269    180         427.224     180         
1 1 1 0  20 16 f 0  496.427 5.80168  631.967    3.00772e-06 0           0           
1 1 1 0  20 18 o 5  393.642 4.90892  464.109    0           217.202     180         
1 1 1 0  20 20 o 2  577.306 6.21896  646.212    180         393.481     1.35751e-05 
1 1 1 0  20 22 o 17 1156.38 10.6248  1890.76    -0          404.554     -0          
1 1 1 0  20 24 o 5  1041.22 9.30138  1449.93    180         140.835     7.65725e-06 
1 1 1 0  20 26 o 10 776.298 7.19559  1367.52    180         468.017     180         
1 1 1 0  20 28 o 8  355.948 4.98271  477.554    180         84.005      360         
1 1 1 0  20 30 o 6  250.305 4.8766   289.216    1.02409e-06 148.592     180         
1 1 1 0  20 32 o 1  57.647  16.7974  97.8262    5.60558e-06 240.477     5.60558e-06 
1 1 1 0  20 34 o 11 767.845 7.8943   1505.12    2.03484e-06 767.897     2.03484e-06 
1 1 1 0  20 36 o 7  737.747 8.02054  1008.72    360         136.994     180         
1 1 1 0  20 38 o 17 331.627 5.76908  549.365    0           130.278     0           
1 1 1 0  20 40 o 1  132.132 8.04978  190.987    360         37.9494     360         
1 1 1 0  20 42 o 2  78.9879 13.5799  6.27322    8.68373e-06 209.892     8.68377e-06 
1 1 1 0  20 44 o 6  43.117  20.7332  9.12908    8.18141e-06 28.5966     8.18141e-06 
1 1 1 0  20 46 o 9  50.3028 21.3943  9.64161    180         97.1197     180         
1 1 1 0  20 48 o 11 19.8179 13.9598  44.0294    180         101.277     180         
1 1 1 0  20 50 o 3  36.1564 20.1447  1.06292    360         30.509      360         
1 1 1 0  20 52 o 8  27.1371 17.581   2.53335    180         11.2877     180         
1 1 1 0  20 54 o 7  34.4525 20.5238  8.11595    180         96.6965     180         
1 1 1 0  20 56 o 10 113.986 12.5356  245.509    0           158.159     0           
1 1 1 0  20 58 o 15 22.4976 15.6679  13.2514    180         64.9741     180         
1 1 1 0  21 1  o 1  894.952 7.96053  1305.11    180         3.32031     8.4629e-06  
1 1 1 0  21 3  o 5  88.7964 6.28927  187.536    180         443.586     180         
1 1 1 0  21 5  o 15 66.9679 9.02593  263.965    180         575.684     180         
1 1 1 0  21 7  o 15 1087.12 9.56383  1791.85    180         408.975     180         
1 1 1 0  21 9  o 9  140.106 4.2821   306.05     180         934.412     180         
1 1 1 0  21 11 o 2  178.818 3.99109  3.88901    -0          279.695     180         
1 1 1 0  21 13 o 16 455.116 5.76744  385.535    180         557.938     9.04256e-06 
1 1 1 0  21 15 o 15 650.211 7.98848  1317.89    180         737.389     180         
1 1 1 0  21 17 o 7  369.727 5.36207  413.802    180         245.089     360         
1 1 1 0  21 19 o 4  656.2   6.64467  1165.43    180         414.612     180         
1 1 1 0  21 21 o 5  156.129 4.9853   22.5148    180         133.8       180         
1 1 1 0  21 23 o 16 726.747 6.76932  1171.79    -0          221.263     -0          
1 1 1 0  21 25 o 7  1220.36 10.8066  1975       0           386.173     0           
1 1 1 0  21 27 o 14 278.242 5.33902  343.88     360         117.68      180         
1 1 1 0  21 29 o 17 1251.24 11.1193  2153.31    180         652.634     180         
1 1 1 0  21 31 o 10 708.614 7.08961  1105.91    0           142.458     0           
1 1 1 0  21 33 o 16 141.021 7.74971  88.739     180         199.174     -0          
1 1 1 0  21 35 o 10 26.4239 16.5707  61.2149    8.44579e-06 128.698     8.44579e-06 
1 1 1 0  21 37 o 14 560.073 7.72011  963.733    180         291.885     180         
1 1 1 0  21 39 o 8  163.699 6.59579  231.885    180         10.3623     8.04071e-06 
1 1 1 0  21 41 o 7  277.486 6.89641  282.445    -0          245.451     180         
1 1 1 0  21 43 o 1  30.7357 18.3492  0.347113   180         0.813439    180         
1 1 1 0  21 45 o 12 313.726 5.9766   494.329    180         72.4838     180         
1 1 1 0  21 47 f 0  159.879 7.66562  171.289    -0          0           0           
1 1 1 0  21 49 o 6  76.7982 15.5222  14.3644    3.05176e-05 10.1045     3.05176e-05 
1 1 1 0  21 51 o 8  26.6033 17.187   20.9881    8.39783e-06 74.1313     8.39783e-06 
1 1 1 0  21 53 o 8  24.9674 16.6246  1.21305    180         4.9767      180         
1 1 1 0  21 55 o 8  19.1761 13.683   9.14677    0           27.8358     0           
1 1 1 0  21 57 o 9  28.258  18.3149  4.42951    180         35.232      8.9348e-06  
1 1 1 0  21 59 o 15 19.0346 13.7028  9.90555    0           36.8278     0           
1 1 1 0  22 0  o 1  373.778 6.15316  88.6826    180         26.774      180         
1 1 1 0  22 2  o 9  423.131 4.87704  642.375    180         55.4006     180         
1 1 1 0  22 4  o 8  448.781 4.66356  673.78     0           39.7484     0           
1 1 1 0  22 6  o 14 178.752 4.23851  7.99915    180         57.9841     9.09919e-05 
1 1 1 0  22 8  o 11 97.6378 5.69175  234.366    360         579.515     360         
1 1 1 0  22 10 o 13 415.53  4.65689  513.541    180         184.419     1.76397e-05 
1 1 1 0  22 12 o 15 797.372 6.73661  1073.89    0           180.792     180         
1 1 1 0  22 14 o 16 488.698 5.83162  1037.75    180         704.076     180         
1 1 1 0  22 16 o 2  26.6493 14.3714  21.3603    180         43.2502     180         
1 1 1 0  22 18 o 13 835.016 7.58048  1443.26    360         448.021     360         
1 1 1 0  22 20 o 17 228.877 4.04599  137.087    0           169.215     180         
1 1 1 0  22 22 o 8  34.9938 16.3033  23.6925    180         48.5759     180         
1 1 1 0  22 24 f 0  162.932 5.84625  72.8413    180         0           0           
1 1 1 0  22 26 o 2  295.054 4.82307  438.397    180         26.0585     180         
1 1 1 0  22 28 o 12 163.573 5.36946  76.8234    180         274.514     360         
1 1 1 0  22 30 o 16 91.2286 7.77525  3.57869    2.58442e-05 19.6396     2.58442e-05 
1 1 1 0  22 32 o 7  841.747 8.11284  1294.28    180         130.409     180         
1 1 1 0  22 34 o 9  111.247 7.30376  44.6527    180         40.8356     3.05176e-05 
1 1 1 0  22 36 o 1  366.341 6.39677  451.698    -0          166.431     180         
1 1 1 0  22 38 o 5  370.058 6.7619   666.115    -0          251.547     -0          
1 1 1 0  22 40 o 4  243.131 6.89564  448.176    180         186.443     180         
1 1 1 0  22 42 o 14 206.07  7.22285  152.219    180         297.348     360         
1 1 1 0  22 44 o 14 177.151 6.9531   295.602    180         73.9524     180         
1 1 1 0  22 46 o 10 54.8708 20.1878  10.4157    0           14.8466     180         
1 1 1 0  22 48 o 8  113.292 10.1829  132.272    -0          66.2892     180         
1 1 1 0  22 50 o 9  30.6558 18.3807  7.91216    8.57899e-06 41.9375     8.57899e-06 
1 1 1 0  22 52 o 7  28.1941 17.7461  9.98868    8.39737e-06 53.045      8.39737e-06 
1 1 1 0  22 54 o 1  34.8201 20.0895  8.48429    180         18.2515     -0          
1 1 1 0  22 56 o 12 30.811  19.1053  10.4618    360         32.5107     180         
1 1 1 0  22 58 o 17 41.5181 22.0716  40.9876    180         0.0775299   8.64763e-06 
1 1 1 0  23 1  o 2  588.271 5.98997  811.942    -0          94.037      180         
1 1 1 0  23 3  o 11 743.233 6.52743  1226.55    180         282.637     180         
1 1 1 0  23 5  o 7  741.446 6.98191  816.755    -0          531.737     180         
1 1 1 0  23 7  f 0  230.468 3.43909  275.622    1.23267e-05 0           0           
1 1 1 0  23 9  o 15 100.185 5.41682  49.8011    360         127.65      360         
1 1 1 0  23 11 o 3  519.916 5.51286  739.253    180         39.647      360         
1 1 1 0  23 13 o 17 354.897 4.76125  356.983    0           315.438     180         
1 1 1 0  23 15 o 14 176.065 5.90521  26.5818    180         354.408     180         
1 1 1 0  23 17 o 13 1135.12 10.0622  2201.54    180         1088.18     180         
1 1 1 0  23 19 o 3  404.738 4.84273  734.828    180         466.309     180         
1 1 1 0  23 21 o 16 973.289 9.05384  1568.11    -0          293.916     -0          
1 1 1 0  23 23 o 3  611.127 6.25559  968.056    5.52551e-08 151.438     5.5255e-08  
1 1 1 0  23 25 o 4  751.89  7.0911   998.785    180         198.176     -0          
1 1 1 0  23 27 o 3  98.9436 7.21865  290.632    7.33009e-06 832.28      7.33009e-06 
1 1 1 0  23 29 o 16 222.985 4.94712  205.618    -0          237.366     180         
1 1 1 0  23 31 o 17 127.034 7.30282  13.6742    -0          307.335     180         
1 1 1 0  23 33 o 4  493.426 6.09501  874.699    0           308.446     0           
1 1 1 0  23 35 o 5  186.294 5.88599  328.888    2.09984e-06 137.796     2.09984e-06 
1 1 1 0  23 37 o 12 25.1381 15.1864  141.061    8.60841e-06 301.024     8.60841e-06 
1 1 1 0  23 39 o 6  27.9683 17.2043  29.4964    6.45998e-06 64.7032     6.45998e-06 
1 1 1 0  23 41 o 9  47.088  19.9307  52.1546    180         157.458     180         
1 1 1 0  23 43 o 11 237.833 6.10081  503.006    0           311.522     0           
1 1 1 0  23 45 o 12 56.4761 19.6145  68.083     180         293.571     180         
1 1 1 0  23 47 o 6  22.6183 15.2478  59.9358    180         145.801     180         
1 1 1 0  23 49 o 8  36.1568 19.2258  42.9175    360         177.061     360         
1 1 1 0  23 51 o 6  25.9192 16.5964  16.2707    180         61.6854     180         
1 1 1 0  23 53 o 8  29.6992 18.169   1.31873    180         30.0048     180         
1 1 1 0  23 55 o 8  37.5102 20.571   25.2803    180         31.6188     360         
1 1 1 0  23 57 o 14 37.871  20.8962  28.876     180         33.718      9.11232e-06 
1 1 1 0  24 0  o 13 63.8311 14.8008  100.247    0.00012207  208.352     0.00012207  
1 1 1 0  24 2  f 0  260.969 4.53072  379.032    180         0           0           
1 1 1 0  24 4  o 2  834.821 8.0958   1432.09    2.17979e-07 426.254     2.17979e-07 
1 1 1 0  24 6  o 13 95.5587 6.20603  55.323     0           137.629     0           
1 1 1 0  24 8  f 0  890.986 7.25038  514.197    180         0           0           
1 1 1 0  24 10 o 17 211.956 3.93676  81.5943    180         84.7774     0           
1 1 1 0  24 12 o 5  254.493 4.03996  200.389    180         1.05911     9.96985e-06 
1 1 1 0  24 14 o 10 356.422 4.78722  561.528    -0          301.995     -0          
1 1 1 0  24 16 o 6  579.22  5.24362  745.638    0           200.207     180         
1 1 1 0  24 18 f 0  84.9857 8.24607  84.3815    180         0           0           
1 1 1 0  24 20 o 5  701.658 8.26074  1108.38    180         167.712     180         
1 1 1 0  24 22 f 0  840.054 8.05897  1027.24    0           0           0           
1 1 1 0  24 24 o 2  730.153 6.92404  1064.65    -0          2.97485     180         
1 1 1 0  24 26 o 11 646.096 6.1523   1085.82    180         284.844     180         
1 1 1 0  24 28 o 7  869.78  8.45154  1158.72    0           222.587     180         
1 1 1 0  24 30 o 5  77.4189 10.0201  16.2976    3.23027e-05 59.3316     3.23027e-05 
1 1 1 0  24 32 o 16 761.61  7.60761  1101.42    180         21.2822     360         
1 1 1 0  24 34 o 16 895.137 9.36812  1284.34    180         45.3892     0           
1 1 1 0  24 36 o 6  270.182 5.83373  289.352    180         210.308     0           
1 1 1 0  24 38 o 6  366.022 6.39653  630.852    180         192.809     180         
1 1 1 0  24 40 o 12 89.8066 8.12058  9.33627    0           227.991     180         
1 1 1 0  24 42 o 4  128.182 7.58986  205.848    360         48.3242     360         
1 1 1 0  24 44 o 8  41.1664 19.9502  5.41588    180         21.5391     180         
1 1 1 0  24 46 o 12 134.514 7.99226  206.306    180         19.8125     180         
1 1 1 0  24 48 o 4  34.0089 18.6564  6.88839    360         49.4859     360         
1 1 1 0  24 50 o 1  69.9788 14.8489  114.123    180         32.6754     180         
1 1 1 0  24 52 o 9  20.7611 14.13    6.66612    180         19.9335     180         
1 1 1 0  24 54 o 9  60.4192 18.6098  28.9443    0           21.0749     0           
1 1 1 0  24 56 o 16 53.9421 20.5477  82.844     0           16.9644     0           
1 1 1 0  24 58 o 16 31.5782 19.1168  7.9004     0           7.32631     180         
1 1 1 0  25 1  o 15 177.48  4.79295  13.1612    180         111.297     2.72893e-05 
1 1 1 0  25 3  o 9  273.841 4.24728  308.152    -0          56.0171     180         
1 1 1 0  25 5  o 16 251.412 4.04955  110.603    0           472.903     180         
1 1 1 0  25 7  o 8  476.502 4.812    949.773    360         530.447     360         
1 1 1 0  25 9  o 17 394.181 4.16017  561.482    -0          405.437     -0          
1 1 1 0  25 11 o 3  184.411 3.97684  91.1487    180         621.031     180         
1 1 1 0  25 13 o 5  112.016 6.335    137.317    180         369.052     180         
1 1 1 0  25 15 o 15 848.435 7.43315  1400.65    -0          323.614     -0          
1 1 1 0  25 17 o 8  1168.93 10.3567  1671.97    180         69.6831     0           
1 1 1 0  25 19 o 4  758.055 8.30121  930.459    180         352.832     8.62654e-06 
1 1 1 0  25 21 o 7  940.771 8.52778  1242.05    180         263.228     7.97186e-06 
1 1 1 0  25 23 o 4  664.992 6.24108  1054.8     180         167.626     180         
1 1 1 0  25 25 o 9  744.529 8.2114   1360.81    -0          547.364     -0          
1 1 1 0  25 27 o 1  21.3622 14.0584  62.301     0           127.205     0           
1 1 1 0  25 29 o 8  525.909 5.95663  805.74     0           75.6653     0           
1 1 1 0  25 31 o 2  22.5615 14.5998  7.54941    180         15.5879     180         
1 1 1 0  25 33 o 3  77.1233 10.8897  2.03098    180         16.617      180         
1 1 1 0  25 35 o 12 354.581 5.83006  474.605    -0          86.2747     180         
1 1 1 0  25 37 o 17 527.417 7.59149  652.595    0           235.026     180         
1 1 1 0  25 39 o 12 97.7296 6.65037  43.7653    180         180.335     1.03249e-05 
1 1 1 0  25 41 o 9  64.2799 10.1286  2.86228    180         13.0834     360         
1 1 1 0  25 43 o 17 67.5367 10.9337  40.384     180         57.3781     360         
1 1 1 0  25 45 o 8  140.965 7.09705  242.964    0           74.3379     0           
1 1 1 0  25 47 o 9  85.9679 9.98435  88.9946    180         72.7412     360         
1 1 1 0  25 49 o 17 105.136 8.47121  136.324    180         34.3777     8.46417e-06 
1 1 1 0  25 51 o 12 82.3703 11.0191  80.0584    360         80.4169     180         
1 1 1 0  25 53 o 7  19.9606 13.6887  5.19137    180         16.345      180         
1 1 1 0  25 55 o 11 109.625 9.35425  206.141    180         92.1433     180         
1 1 1 0  25 57 o 2  54.4161 19.9397  32.7029    180         22.9669     180         
1 1 1 0  26 0  o 5  1060.44 15.7313  1903.35    360         709.906     360         
1 1 1 0  26 2  o 1  156.461 5.58692  23.5548    3.98156e-05 168.804     3.98156e-05 
1 1 1 0  26 4  o 3  1095.17 9.70426  1493.16    180         211.909     360         
1 1 1 0  26 6  o 16 25.6122 14.8145  228.624    180         462.528     180         
1 1 1 0  26 8  o 5  123.951 5.32358  50.0496    360         154.543     360         
1 1 1 0  26 10 o 11 979.629 8.44967  1428.88    180         3.06079     360         
1 1 1 0  26 12 o 8  370.825 4.05452  621.249    180         323.614     180         
1 1 1 0  26 14 o 7  177.909 4.24835  6.80188    180         227.254     180         
1 1 1 0  26 16 o 9  376.55  4.99998  518.082    180         53.3582     1.0779e-05  
1 1 1 0  26 18 o 8  769.345 8.01628  1315.48    0           384.247     0           
1 1 1 0  26 20 o 10 1032.67 8.95398  1416.32    0           183.058     180         
1 1 1 0  26 22 o 2  1429.24 12.1761  2139.07    -0          104.336     -0          
1 1 1 0  26 24 o 11 341.96  4.57374  1.49119    179.984     1.28895     179.984     
1 1 1 0  26 26 o 9  1497.22 12.7673  2566       180         759.656     180         
1 1 1 0  26 28 o 1  145.762 6.08733  22.1379    360         460.422     360         
1 1 1 0  26 30 o 15 174.692 5.60993  243.68     180         111.163     180         
1 1 1 0  26 32 o 12 219.407 6.58162  251.093    -0          138.242     180         
1 1 1 0  26 34 o 7  94.6304 8.7047   37.7115    -0          132.653     180         
1 1 1 0  26 36 o 2  59.7317 14.9568  36.8645    9.42997e-06 147.811     9.42997e-06 
1 1 1 0  26 38 o 10 273.267 6.22578  283.26     180         231.501     360         
1 1 1 0  26 40 o 16 33.7161 18.679   41.7674    180         101.235     180         
1 1 1 0  26 42 o 7  179.643 10.5445  277.003    180         29.4116     180         
1 1 1 0  26 44 o 4  20.1152 14.5126  57.8769    180         130.624     180         
1 1 1 0  26 46 o 13 30.667  20.1178  20.2095    0           68.8663     0           
1 1 1 0  26 48 o 1  122.467 5.99152  130.293    0           97.0543     180         
1 1 1 0  26 50 o 13 117.304 6.5427   186.007    0           29.4527     0           
1 1 1 0  26 52 f 0  21.1947 13.8782  23.0697    180         0           0           
1 1 1 0  26 54 o 11 21.4973 14.2307  11.7426    360         51.8711     360         
1 1 1 0  26 56 o 4  16.9307 12.0183  21.0329    180         62.8921     180         
1 1 1 0  27 1  o 17 627.78  6.40683  1203.29    180         573.624     180         
1 1 1 0  27 3  o 3  72.9264 9.83104  133.364    1.35229e-05 296.106     1.35229e-05 
1 1 1 0  27 5  o 14 1399.42 12.2809  2177.37    -0          267.999     -0          
1 1 1 0  27 7  o 16 251.268 4.52105  27.1182    0           651.199     180         
1 1 1 0  27 9  o 5  755.588 6.69825  1497.81    180         789.101     180         
1 1 1 0  27 11 o 17 405.038 5.12713  479.404    180         219.882     8.01005e-06 
1 1 1 0  27 13 f 0  801.354 7.33865  709.944    0           0           0           
1 1 1 0  27 15 o 8  1181.15 10.4775  1836.16    0           223.025     0           
1 1 1 0  27 17 o 6  241.488 4.69367  197.016    -0          262.419     180         
1 1 1 0  27 19 o 6  392.347 6.72522  478.739    9.93481e-07 188.096     180         
1 1 1 0  27 21 o 14 294.34  5.55203  380.648    180         93.5632     360         
1 1 1 0  27 23 o 3  395.034 5.14266  529.76     180         94.0875     0           
1 1 1 0  27 25 o 1  124.634 7.06235  3.70004    180         6.18805     360         
1 1 1 0  27 27 o 6  66.0278 14.6045  13.0356    360         36.3586     360         
1 1 1 0  27 29 o 6  165.519 6.94648  189.529    -0          78.1797     180         
1 1 1 0  27 31 o 11 138.502 7.91022  84.631     8.53536e-06 572.499     8.53536e-06 
1 1 1 0  27 33 o 5  45.2648 18.6529  104.34     360         259.692     360         
1 1 1 0  27 35 o 5  29.8625 17.0759  3.89754    360         8.6226      360         
1 1 1 0  27 37 o 3  167.269 5.61899  240.884    180         4.70935     7.71054e-06 
1 1 1 0  27 39 o 16 72.8265 9.05244  1.33301    180         169.419     8.35966e-06 
1 1 1 0  27 41 f 0  40.886  23.5306  71.0218    180         0           0           
1 1 1 0  27 43 o 10 27.7892 18.8448  6.30243    180         16.0525     180         
1 1 1 0  27 45 o 9  163.813 10.5894  295.69     0           112.997     0           
1 1 1 0  27 47 o 8  38.0797 23.561   3.55527    9.14932e-06 69.9522     9.14931e-06 
1 1 1 0  27 49 o 7  31.2711 20.6684  3.41656    360         33.8276     360         
1 1 1 0  27 51 o 12 36.2317 22.8174  8.33794    180         24.9156     360         
1 1 1 0  27 53 o 2  23.3422 16.6623  0.534539   360         3.03849     360         
1 1 1 0  27 55 o 7  43.0843 16.1484  24.4341    0           12.173      0           
1 1 1 0  27 57 o 2  35.9978 17.7695  23.3187    -0          1.17815     180         
1 1 1 0  28 0  o 12 1143.81 14.3195  1959.99    0           579.714     0           
1 1 1 0  28 2  o 5  411.323 5.3521   745.622    0           342.235     0           
1 1 1 0  28 4  o 7  905.103 8.45999  1440.95    0           238.736     0           
1 1 1 0  28 6  o 14 30.9306 16.2262  21.8588    7.78424e-05 44.4293     7.78424e-05 
1 1 1 0  28 8  o 14 182.476 4.83694  147.649    180         742.152     180         
1 1 1 0  28 10 f 0  668.926 7.38484  1249.04    180         0           0           
1 1 1 0  28 12 o 1  93.2693 7.44041  53.6091    360         131.743     360         
1 1 1 0  28 14 o 13 381.718 4.10951  303.261    0           507.775     180         
1 1 1 0  28 16 o 10 852.289 7.80848  1490.1     180         491.268     180         
1 1 1 0  28 18 o 13 828.738 7.84811  996.773    180         426.619     7.79736e-06 
1 1 1 0  28 20 o 8  972.49  9.91048  1420.44    180         0.922607    180         
1 1 1 0  28 22 o 12 203.03  5.03358  260.786    2.05516e-06 40.8216     2.05516e-06 
1 1 1 0  28 24 o 7  161.19  5.9199   119.58     0           189.585     180         
1 1 1 0  28 26 o 1  214.818 5.19812  260.716    180         100.517     360         
1 1 1 0  28 28 f 0  209.8   6.21124  9.72033    6.10352e-05 0           0           
1 1 1 0  28 30 o 4  587.481 6.36006  1025.98    180         336.342     180         
1 1 1 0  28 32 o 17 675.515 7.52766  1036.46    360         100.212     360         
1 1 1 0  28 34 o 13 477.647 7.71389  504.086    0           386.702     180         
1 1 1 0  28 36 o 3  212.057 6.208    470.794    0           345.823     0           
1 1 1 0  28 38 o 7  140.339 6.85603  195.243    0           14.7995     180         
1 1 1 0  28 40 o 13 67.4213 25.4643  49.508     180         280.271     180         
1 1 1 0  28 42 f 0  75.7368 23.7171  65.4726    180         0           0           
1 1 1 0  28 44 o 9  33.6067 21.1923  2.90435    9.50116e-06 11.0193     9.50116e-06 
1 1 1 0  28 46 o 2  51.6493 25.6725  0.701368   360         0.133334    180         
1 1 1 0  28 48 o 13 40.2418 23.8906  7.77592    6.25396e-06 15.3627     180         
1 1 1 0  28 50 o 11 122.511 15.4725  204.374    -0          50.9787     -0          
1 1 1 0  28 52 o 14 27.6628 19.1881  3.74701    180         43.8834     180         
1 1 1 0  28 54 f 0  20.8612 15.2173  20.656     0           0           0           
1 1 1 0  28 56 o 1  30.4409 20.7592  8.09895    360         38.7034     180         
1 1 1 0  29 1  o 17 688.608 6.94181  735.614    180         539.713     8.79241e-06 
1 1 1 0  29 3  o 7  807.45  9.16418  1198.72    180         39.439      180         
1 1 1 0  29 5  o 5  1765.91 16.6585  2938.44    180         719.895     180         
1 1 1 0  29 7  o 1  1632.86 14.2735  2700.32    180         632.191     180         
1 1 1 0  29 9  o 3  39.569  16.8922  71.2115    180         146.626     180         
1 1 1 0  29 11 f 0  828.521 7.87666  562.796    -0          0           0           
1 1 1 0  29 13 o 10 904.988 7.67189  1714.39    4.89823e-08 785.952     4.89823e-08 
1 1 1 0  29 15 o 11 340.29  4.39726  503.351    180         20.8282     180         
1 1 1 0  29 17 f 0  83.7683 9.16366  194.726    0           0           0           
1 1 1 0  29 19 o 6  440.962 5.03493  753.275    0           218.876     0           
1 1 1 0  29 21 o 17 535.742 6.46916  896.032    180         227.535     180         
1 1 1 0  29 23 o 16 355.758 4.78304  640.737    180         242.83      180         
1 1 1 0  29 25 o 8  359.684 5.22418  569.063    180         87.7499     180         
1 1 1 0  29 27 o 6  1199.72 11.6206  1851.81    2.96759e-07 200.056     2.9676e-07  
1 1 1 0  29 29 o 6  31.5542 17.9499  42.1378    180         90.8649     180         
1 1 1 0  29 31 o 15 610.719 7.33993  1025.25    180         267.008     180         
1 1 1 0  29 33 o 16 301.591 6.3943   557        180         233.266     180         
1 1 1 0  29 35 o 10 416.936 6.46835  718.097    180         218.616     180         
1 1 1 0  29 37 o 17 138.799 9.10255  236.347    180         94.3838     180         
1 1 1 0  29 39 o 8  114.966 7.8808   133.33     0           64.1422     180         
1 1 1 0  29 41 o 5  47.5903 24.4691  72.3873    360         259.617     360         
1 1 1 0  29 43 o 1  60.586  26.0303  36.9149    180         70.4902     9.61307e-06 
1 1 1 0  29 45 o 16 138.87  12.6618  238.811    -0          72.0837     -0          
1 1 1 0  29 47 o 4  128.148 14.318   240.839    180         107.458     180         
1 1 1 0  29 49 o 1  29.384  19.8587  0.884257   180         8.04281     180         
1 1 1 0  29 51 o 11 52.1566 27.3494  56.4633    180         20.0207     -0          
1 1 1 0  29 53 o 1  34.8377 22.9041  1.58411    180         87.6996     8.84844e-06 
1 1 1 0  29 55 o 12 22.424  16.2462  13.3559    0           64.5302     0           
1 1 1 0  30 0  o 17 1550.91 20.8013  2485.12    1.98151e-05 441.124     1.9815e-05  
1 1 1 0  30 2  o 14 1321.58 11.6502  1818.55    0           222.301     180         
1 1 1 0  30 4  o 15 2106.85 18.3471  3794.28    0           1435.92     0           
1 1 1 0  30 6  o 4  1284.73 12.7975  1913.98    -0          76.1475     -0          
1 1 1 0  30 8  o 12 464.449 4.80447  994.353    180         717.58      180         
1 1 1 0  30 10 o 12 1557.18 13.6524  2607.2     180         666.947     180         
1 1 1 0  30 12 o 2  626.986 6.05518  997.361    180         163.736     180         
1 1 1 0  30 14 f 0  506.074 5.33319  985.634    0           0           0           
1 1 1 0  30 16 o 13 810.798 7.02622  941.556    1.56797e-07 484.663     180         
1 1 1 0  30 18 o 13 55.8581 16.5651  57.6141    360         130.501     360         
1 1 1 0  30 20 o 6  741.635 6.57449  1297.3     0           428.804     0           
1 1 1 0  30 22 o 16 427.099 5.66491  854.038    180         460.871     180         
1 1 1 0  30 24 o 5  179.192 8.70641  119.229    7.59171e-07 278.424     180         
1 1 1 0  30 26 o 15 434.764 6.59696  867.137    0           464.633     0           
1 1 1 0  30 28 o 4  324.453 5.82137  462.45     -0          22.5984     180         
1 1 1 0  30 30 o 2  403.431 6.83976  564.165    180         49.8102     360         
1 1 1 0  30 32 o 4  250.878 5.36219  388.743    180         44.8577     180         
1 1 1 0  30 34 o 16 190.534 7.63954  396.198    5.70602e-07 261.134     5.70602e-07 
1 1 1 0  30 36 o 4  37.9996 19.0523  53.121     360         133.003     360         
1 1 1 0  30 38 o 3  85.6001 12.0341  74.1601    1.68468e-07 10.4837     180         
1 1 1 0  30 40 f 0  123.567 7.12494  32.7158    360         0           0           
1 1 1 0  30 42 o 3  49.0186 25.1511  4.96895    0           21.7354     180         
1 1 1 0  30 44 o 14 118.515 14.5245  181.176    0           16.2863     0           
1 1 1 0  30 46 o 11 34.4215 21.8503  0.0497199  180         1.72149     180         
1 1 1 0  30 48 o 17 31.2849 20.7322  1.80529    9.89218e-06 28.2729     9.89219e-06 
1 1 1 0  30 50 o 1  21.0685 15.257   20.7643    180         64.8672     180         
1 1 1 0  30 52 o 7  27.8173 19.1649  8.07623    180         76.865      180         
1 1 1 0  30 54 o 17 28.189  19.5799  0.889874   180         58.1575     180         
1 1 1 0  31 1  o 8  1177    10.4374  1722.15    180         7.10181     180         
1 1 1 0  31 3  o 14 937.884 11.8975  1098.79    180         541.317     8.16545e-06 
1 1 1 0  31 5  o 16 1233.74 10.9178  1957.11    180         311.321     180         
1 1 1 0  31 7  o 15 741.86  7.49434  1298.21    0           429.974     0           
1 1 1 0  31 9  o 9  160.658 6.70627  2.47187    360         10.1952     180         
1 1 1 0  31 11 o 7  544.262 5.53235  989.548    -0          389.72      -0          
1 1 1 0  31 13 o 3  570.112 6.47657  1076.11    180         487.328     180         
1 1 1 0  31 15 f 0  607.461 5.63017  798.838    180         0           0           
1 1 1 0  31 17 o 8  236.846 4.92267  163.654    180         361.168     360         
1 1 1 0  31 19 o 12 29.3811 17.2343  132.123    180         274.211     180         
1 1 1 0  31 21 o 10 417.082 5.12651  681.532    0           145.061     0           
1 1 1 0  31 23 o 17 124.854 10.0119  58.8723    0           53.9248     180         
1 1 1 0  31 25 o 2  508.294 6.58912  774.158    180         63.9434     180         
1 1 1 0  31 27 o 11 103.13  10.9324  33.7086    0           146.944     180         
1 1 1 0  31 29 o 15 284.406 5.42443  516.729    -0          202.96      -0          
1 1 1 0  31 31 f 0  115.539 8.7759   86.3527    0           0           0           
1 1 1 0  31 33 o 4  107.939 9.83214  3.68326    0           302.721     180         
1 1 1 0  31 35 o 11 270.447 5.58867  340.051    3.36217e-08 109.686     180         
1 1 1 0  31 37 o 3  54.8331 20.31    14.4901    180         90.9498     180         
1 1 1 0  31 39 o 13 172.34  6.59119  356.745    180         211.327     180         
1 1 1 0  31 41 o 6  193.871 9.24039  306.177    0           46.1927     0           
1 1 1 0  31 43 o 10 95.1857 19.2174  177.164    180         86.8458     180         
1 1 1 0  31 45 f 0  38.135  23.0941  46.9473    0           0           0           
1 1 1 0  31 47 o 12 114.138 16.3385  207.457    180         81.6214     180         
1 1 1 0  31 49 o 9  30.699  20.4613  0.464102   180         30.0217     180         
1 1 1 0  31 51 o 17 41.8159 25.3151  28.8531    0           4.78436     180         
1 1 1 0  31 53 o 12 27.0984 19.1285  0.0968059  0           0.688967    180         
1 1 1 0  31 55 o 6  31.9336 21.3915  10.9211    0           43.3566     180         
1 1 1 0  32 0  o 16 1381.48 17.2127  2101.38    3.34618e-06 168.427     3.34618e-06 
1 1 1 0  32 2  o 2  197.836 5.21943  76.8592    0           34.3803     180         
1 1 1 0  32 4  o 17 751.313 7.02188  1122.21    180         50.3696     180         
1 1 1 0  32 6  o 4  593.248 5.66591  689.353    0           353.755     180         
1 1 1 0  32 8  o 3  34.8925 17.7908  48.0889    180         99.4002     180         
1 1 1 0  32 10 o 6  538.544 5.83866  727.044    -0          118.623     180         
1 1 1 0  32 12 o 3  1585.9  13.9312  2795.19    -0          959.071     -0          
1 1 1 0  32 14 o 13 829.635 7.98652  956.699    180         509.386     -0          
1 1 1 0  32 16 o 11 363.488 5.05518  597.683    180         134.216     180         
1 1 1 0  32 18 o 10 273.522 5.19506  496.18     -0          207.659     -0          
1 1 1 0  32 20 o 1  214.455 5.68678  284.818    180         46.0652     1.18084e-05 
1 1 1 0  32 22 o 7  367.349 6.08136  479.991    180         112.787     6.81299e-06 
1 1 1 0  32 24 o 16 71.8214 16.5216  84.4955    8.1608e-06  278.558     8.1608e-06  
1 1 1 0  32 26 o 12 25.4322 16.6757  76.2311    5.94378e-06 160.034     5.94378e-06 
1 1 1 0  32 28 o 17 135.746 8.30356  168.587    180         22.2022     1.49243e-05 
1 1 1 0  32 30 o 4  272.784 7.39477  539.024    360         281.556     360         
1 1 1 0  32 32 o 15 246.124 5.82694  469.386    180         220.202     180         
1 1 1 0  32 34 o 14 28.7538 17.7043  95.0497    360         212.138     360         
1 1 1 0  32 36 o 5  163.051 7.78931  99.5825    180         276.989     8.4568e-06  
1 1 1 0  32 38 o 12 50.4679 20.289   9.09329    1.18897e-05 76.648      1.18897e-05 
1 1 1 0  32 40 o 2  68.4491 15.6847  45.0974    180         11.1549     180         
1 1 1 0  32 42 o 3  95.5995 20.1342  167.432    180         62.4905     180         
1 1 1 0  32 44 o 9  54.7158 26.2446  38.3451    0           63.9156     180         
1 1 1 0  32 46 o 6  64.1679 26.6829  75.2858    180         28.4964     360         
1 1 1 0  32 48 o 10 34.5388 22.2616  5.16742    180         29.5078     8.1903e-06  
1 1 1 0  32 50 o 2  76.5573 27.374   145.827    180         78.1643     180         
1 1 1 0  32 52 f 0  37.7784 24.5416  31.3972    0           0           0           
1 1 1 0  32 54 o 14 28.3713 19.6158  4.75335    180         26.1985     360         
1 1 1 0  33 1  o 9  368.543 5.20179  628.066    180         186.19      180         
1 1 1 0  33 3  o 2  104.463 8.30958  263.164    1.1078e-05  748.645     1.1078e-05  
1 1 1 0  33 5  o 9  480.002 5.35594  527.485    0           346.78      180         
1 1 1 0  33 7  o 8  260.432 5.26362  55.8526    3.05176e-05 36.945      3.05176e-05 
1 1 1 0  33 9  o 15 406.23  4.92237  269.053    180         648.21      8.55942e-06 
1 1 1 0  33 11 o 11 431.669 5.99705  524.919    180         210.765     7.51551e-06 
1 1 1 0  33 13 o 7  522.132 5.69879  712.973    0           98.8369     180         
1 1 1 0  33 15 o 10 354.526 5.00525  544.122    180         53.0521     180         
1 1 1 0  33 17 o 1  1228.78 11.404   1714.6     0           159.219     180         
1 1 1 0  33 19 o 3  583.022 6.27743  939.275    0           175.95      0           
1 1 1 0  33 21 o 16 85.6299 11.4494  122.173    360         438.053     360         
1 1 1 0  33 23 o 4  338.825 5.56096  504.447    180         19.4239     180         
1 1 1 0  33 25 o 3  326.392 6.22203  595.478    -0          237.811     -0          
1 1 1 0  33 27 o 5  160.157 8.10013  245.034    180         145.89      180         
1 1 1 0  33 29 o 16 305.407 6.33109  519.316    0           146.753     0           
1 1 1 0  33 31 o 4  42.0327 20.9943  23.4367    8.23267e-06 60.0624     8.23267e-06 
1 1 1 0  33 33 o 16 212.57  6.3298   405.059    1.57731e-07 190.024     1.57731e-07 
1 1 1 0  33 35 o 13 31.6389 18.936   43.7255    180         104.19      180         
1 1 1 0  33 37 o 14 29.012  18.0764  83.2578    180         199.755     180         
1 1 1 0  33 39 o 2  85.8849 12.8428  91.8762    0           62.6447     180         
1 1 1 0  33 41 o 12 125.548 8.13106  163.523    0           39.5888     180         
1 1 1 0  33 43 o 10 196.61  9.75523  309.031    180         43.9025     180         
1 1 1 0  33 45 o 6  106.629 18.324   238.685    0           196.723     0           
1 1 1 0  33 47 o 6  33.572  21.6409  17.2975    180         114.021     180         
1 1 1 0  33 49 o 13 28.9851 19.6836  0.79143    0           20.5783     180         
1 1 1 0  33 51 o 13 28.7691 19.8644  2.82763    0           10.381      180         
1 1 1 0  33 53 o 3  34.9743 22.6947  12.9501    -0          7.38308     180         
1 1 1 0  34 0  o 11 1332.54 18.0371  1884.97    360         121.498     180         
1 1 1 0  34 2  f 0  189.061 5.6458   590.969    180         0           0           
1 1 1 0  34 4  o 7  81.5918 11.347   336.056    7.5802e-06  838.897     7.5802e-06  
1 1 1 0  34 6  o 8  796.389 8.02946  1598.81    0           871.918     0           
1 1 1 0  34 8  o 14 236.64  5.37538  67.1014    180         555.32      7.7768e-06  
1 1 1 0  34 10 o 8  374.879 5.19338  474.678    0           145.382     180         
1 1 1 0  34 12 o 16 284.314 4.99501  433.201    0           40.103      0           
1 1 1 0  34 14 o 4  396.515 5.49415  460.416    180         237.11      360         
1 1 1 0  34 16 o 11 1585.67 15.0855  2521.26    180         411.885     180         
1 1 1 0  34 18 o 4  817.168 8.40642  1402.41    180         418.433     180         
1 1 1 0  34 20 o 11 526.826 6.17732  806.891    0           75.2919     0           
1 1 1 0  34 22 o 9  1167.33 10.1688  2055.55    -0          702.141     -0          
1 1 1 0  34 24 o 16 879.721 9.64379  1614.68    180         660.304     180         
1 1 1 0  34 26 o 7  138.889 8.4371   182.692    0           10.1068     180         
1 1 1 0  34 28 o 13 261.88  6.04866  365.054    180         34.6611     360         
1 1 1 0  34 30 o 16 229.67  6.25795  494.33     0           321.981     0           
1 1 1 0  34 32 o 14 16.2213 11.8123  11.9044    180         24.6039     180         
1 1 1 0  34 34 o 6  280.075 5.92832  409.716    0           1.5293      0           
1 1 1 0  34 36 f 0  149.919 7.99254  240.218    0           0           0           
1 1 1 0  34 38 o 17 54.2093 20.9552  16.4299    180         42.3023     8.00267e-06 
1 1 1 0  34 40 o 15 124.747 8.97438  208.422    180         52.6371     180         
1 1 1 0  34 42 o 11 25.2393 16.208   43.0789    9.25022e-06 124.213     9.25022e-06 
1 1 1 0  34 44 o 16 30.5625 20.2991  33.9615    180         134.059     180         
1 1 1 0  34 46 o 9  25.4209 17.777   11.862     1.03836e-05 48.0495     1.03836e-05 
1 1 1 0  34 48 o 3  63.7415 27.22    59.1785    180         66.2736     8.73488e-06 
1 1 1 0  34 50 o 14 27.7123 19.4059  4.00675    360         64.2745     360         
1 1 1 0  34 52 f 0  36.1973 23.5901  98.6853    -0          0           0           
1 1 1 0  35 1  o 14 715.982 7.38672  1359.46    180         628.04      180         
1 1 1 0  35 3  o 14 308.934 6.68981  423.447    180         335.585     180         
1 1 1 0  35 5  o 5  714.029 7.4067   1036.28    0           12.6292     180         
1 1 1 0  35 7  o 11 70.9721 14.5462  276.412    180         682.211     180         
1 1 1 0  35 9  o 3  293.71  4.89118  580.491    -0          337.097     -0          
1 1 1 0  35 11 o 9  689.11  6.71608  905.749    180         200.913     8.0677e-06  
1 1 1 0  35 13 o 11 155.495 7.78842  141.152    360         12.8937     180         
1 1 1 0  35 15 f 0  416.233 6.27543  729.704    0           0           0           
1 1 1 0  35 17 o 6  209.735 5.49241  275.167    180         55.5061     360         
1 1 1 0  35 19 o 13 262.993 5.57285  379.494    0           8.70203     180         
1 1 1 0  35 21 o 10 368.765 6.41947  506.279    0           64.3468     180         
1 1 1 0  35 23 o 5  96.4135 11.1443  26.9317    180         143.138     8.32119e-06 
1 1 1 0  35 25 o 12 47.2659 21.7834  3.8259     5.01231e-05 10.1553     5.01231e-05 
1 1 1 0  35 27 o 5  154.618 8.1591   103.294    0           244.388     180         
1 1 1 0  35 29 o 10 51.6765 21.7323  34.7377    180         109.688     180         
1 1 1 0  35 31 o 11 31.4736 19.3173  162.004    6.65186e-06 367.721     6.65186e-06 
1 1 1 0  35 33 o 13 295.317 6.52345  552.49     180         242.566     180         
1 1 1 0  35 35 o 15 219.331 6.41992  369.529    180         98.5457     180         
1 1 1 0  35 37 o 2  97.2247 11.8942  33.921     180         215.949     8.51486e-06 
1 1 1 0  35 39 o 9  35.6578 20.2632  0.569515   180         2.94632     180         
1 1 1 0  35 41 f 0  99.1663 11.6664  45.966     180         0           0           
1 1 1 0  35 43 o 4  63.4678 26.6091  83.4105    180         5.46211     180         
1 1 1 0  35 45 o 12 89.3994 22.6207  118.264    0           24.4315     180         
1 1 1 0  35 47 o 9  68.9121 27.3686  71.8944    0           56.3711     180         
1 1 1 0  35 49 o 12 39.8071 25.2719  28.7796    180         10.7938     8.45785e-06 
1 1 1 0  35 51 o 2  24.7514 17.8539  0.363103   360         12.2535     360         
1 1 1 0  36 0  o 6  1048.72 13.3671  1257.13    -0          548.334     180         
1 1 1 0  36 2  o 10 205.442 6.16087  282.157    180         81.0393     180         
1 1 1 0  36 4  f 0  610.453 7.59392  765.234    180         0           0           
1 1 1 0  36 6  o 11 101.574 9.03464  4.22446    180         35.6846     180         
1 1 1 0  36 8  o 4  946.787 8.64556  1455.21    180         145.519     180         
1 1 1 0  36 10 o 11 770.535 7.0445   1198.27    5.0977e-07  146.351     5.0977e-07  
1 1 1 0  36 12 o 8  162.824 6.48596  112.646    180         229.698     7.67905e-06 
1 1 1 0  36 14 o 10 264.396 5.26505  322.87     0           126.111     180         
1 1 1 0  36 16 o 4  45.4845 20.5834  211.632    -0          482.005     -0          
1 1 1 0  36 18 o 12 272.175 4.90338  542.74     -0          295.187     -0          
1 1 1 0  36 20 o 7  49.2496 21.9357  90.6699    180         224.59      180         
1 1 1 0  36 22 o 1  73.7271 17.2726  1.37511    180         11.4602     180         
1 1 1 0  36 24 o 6  235.957 5.83502  130.54     180         427.985     0           
1 1 1 0  36 26 o 2  569.171 7.31436  815.832    -0          30.4874     180         
1 1 1 0  36 28 o 3  39.3369 21.0327  81.5046    7.77907e-06 199.781     7.77907e-06 
1 1 1 0  36 30 o 4  31.0173 19.1753  77.8201    180         177.959     180         
1 1 1 0  36 32 o 5  197.014 6.83248  277.916    0           19.4997     180         
1 1 1 0  36 34 f 0  34.9629 20.1465  17.197     0           0           0           
1 1 1 0  36 36 o 16 38.2288 20.481   7.58073    5.65613e-06 31.0728     5.65613e-06 
1 1 1 0  36 38 o 2  160.645 8.15974  290.107    0           111.085     0           
1 1 1 0  36 40 o 17 41.4184 21.0541  7.0097     1.81066e-06 57.4377     180         
1 1 1 0  36 42 o 1  25.8194 16.8456  62.5861    180         182.125     180         
1 1 1 0  36 44 o 10 50.0127 26.0683  1.47845    0.000151228 0.255821    0.000151228 
1 1 1 0  36 46 o 3  41.004  24.4012  22.6415    180         44.9967     8.31161e-06 
1 1 1 0  36 48 o 1  55.123  28.5158  28.1678    0           15.8597     0           
1 1 1 0  36 50 o 2  37.8991 23.6977  26.9173    180         16.1348     360         
1 1 1 0  37 1  o 15 144.71  8.06046  73.7472    0           15.958      180         
1 1 1 0  37 3  o 5  937.721 9.28003  1270.78    0           196.875     180         
1 1 1 0  37 5  o 17 30.6182 17.7198  106.678    180         223.546     180         
1 1 1 0  37 7  o 15 95.8407 10.0043  10.5815    1.02681e-05 92.9894     1.02681e-05 
1 1 1 0  37 9  o 8  239.787 5.12898  338.719    180         19.1725     0           
1 1 1 0  37 11 o 12 407.195 5.55414  574.736    180         39.6586     8.00244e-06 
1 1 1 0  37 13 o 9  56.7411 19.0323  101.246    180         255.834     180         
1 1 1 0  37 15 o 1  99.7624 9.60367  51.179     180         348.341     180         
1 1 1 0  37 17 o 2  699.39  7.85987  915.644    180         211.143     8.2456e-06  
1 1 1 0  37 19 o 9  183.986 7.74216  268.475    0           7.55585     0           
1 1 1 0  37 21 o 14 64.0191 19.573   33.7868    360         131.365     360         
1 1 1 0  37 23 o 12 28.2583 18.1347  123.753    180         268.979     180         
1 1 1 0  37 25 o 17 46.1239 20.6762  29.803     2.1232e-05  81.0376     2.1232e-05  
1 1 1 0  37 27 o 3  102.474 13.1402  43.9512    0           7.91222     0           
1 1 1 0  37 29 o 17 117.106 11.569   97.3797    180         141.343     8.25257e-06 
1 1 1 0  37 31 o 3  258.229 6.83015  365.893    180         22.3206     8.41467e-06 
1 1 1 0  37 33 o 14 191.117 7.17736  288.206    180         18.2936     180         
1 1 1 0  37 35 o 2  74.8539 17.6058  83.8915    360         18.2501     180         
1 1 1 0  37 37 o 11 186.995 7.61968  246.723    0           52.6371     180         
1 1 1 0  37 39 o 1  38.0718 21.1134  0.643593   180         41.2598     360         
1 1 1 0  37 41 o 9  155.792 9.82884  243.203    180         31.4454     180         
1 1 1 0  37 43 o 7  19.9648 14.0604  41.266     0           110.737     0           
1 1 1 0  37 45 o 11 47.066  25.8438  15.9592    180         1.92013     180         
1 1 1 0  37 47 o 12 65.1776 29.3287  77.8183    6.29017e-07 32.6183     180         
1 1 1 0  37 49 o 14 113.724 19.6927  219.098    -0          106.089     -0          
1 1 1 0  37 51 o 13 37.0507 24.3099  20.8247    5.24039e-10 45.8106     180         
1 1 1 0  38 0  o 11 25.5145 17.6481  17.1631    180         34.9028     180         
1 1 1 0  38 2  o 1  1220.39 12.9371  1687.33    180         189.236     8.54151e-06 
1 1 1 0  38 4  o 8  185.525 6.79777  129.242    0           277.906     180         
1 1 1 0  38 6  o 4  310.735 6.54427  601.451    180         297.501     180         
1 1 1 0  38 8  o 8  55.9112 20.7506  113.693    360         281.057     360         
1 1 1 0  38 10 o 13 296.51  5.80365  381.77     180         102.335     9.1532e-06  
1 1 1 0  38 12 o 13 496.482 7.74731  628.638    180         192.603     9.22581e-06 
1 1 1 0  38 14 o 6  130.315 8.48385  117.551    0           55.8393     180         
1 1 1 0  38 16 o 15 162.106 6.68525  136.064    0           196.377     180         
1 1 1 0  38 18 o 3  107.486 13.2705  1.21834    180         0.271727    0.000276838 
1 1 1 0  38 20 o 17 138.409 9.3802   195.809    0           36.8315     0           
1 1 1 0  38 22 o 5  101.354 11.759   56.3909    180         5.98068     1.43384e-05 
1 1 1 0  38 24 o 6  277.732 6.071    248.335    180         314.391     8.41263e-06 
1 1 1 0  38 26 o 10 379.039 6.69118  582.996    0           59.0845     0           
1 1 1 0  38 28 o 7  31.9429 19.5447  26.7575    180         62.4668     180         
1 1 1 0  38 30 o 3  75.1627 19.2924  38.3405    0           77.1431     180         
1 1 1 0  38 32 o 12 21.1951 14.8459  27.1059    1.46836e-05 59.6386     1.46836e-05 
1 1 1 0  38 34 o 17 78.0012 17.3894  97.0725    180         1.2948      8.91733e-06 
1 1 1 0  38 36 o 2  100.31  12.2998  148.37     180         4.84717     180         
1 1 1 0  38 38 o 16 24.3067 16.4742  20.1935    180         57.3273     180         
1 1 1 0  38 40 o 8  30.5734 18.9963  2.13854    7.81308e-06 14.2744     7.81308e-06 
1 1 1 0  38 42 f 0  21.014  14.6167  48.9061    -0          0           0           
1 1 1 0  38 44 o 11 29.7725 18.2831  0.173738   180         25.8502     180         
1 1 1 0  38 46 f 0  46.987  26.8623  133.699    180         0           0           
1 1 1 0  38 48 o 6  35.503  23.2545  19.7833    180         21.6855     8.70239e-06 
1 1 1 0  38 50 o 13 26.2316 18.8608  0.0813296  180         0.942536    360         
1 1 1 0  39 1  o 15 264.011 6.43527  357.349    0           55.9026     180         
1 1 1 0  39 3  o 6  735.151 8.01739  918.922    0           309.017     180         
1 1 1 0  39 5  o 10 267.962 6.04677  555.288    0           347.933     0           
1 1 1 0  39 7  o 4  853.447 9.03353  1397.47    0           302.625     0           
1 1 1 0  39 9  o 10 583.763 7.21753  751.352    0           202.058     180         
1 1 1 0  39 11 o 11 505.341 7.52618  789.027    -0          102.305     -0          
1 1 1 0  39 13 o 3  730.959 8.76238  1230.2     0           325.785     0           
1 1 1 0  39 15 o 1  419.186 7.47744  578.234    0           67.6808     180         
1 1 1 0  39 17 o 3  301.291 6.08889  349.851    180         180.158     1.02304e-05 
1 1 1 0  39 19 o 13 139.295 7.38413  138.267    0           123.728     180         
1 1 1 0  39 21 o 8  57.9108 22.223   31.7       8.09135e-06 116.627     8.09135e-06 
1 1 1 0  39 23 o 6  391.665 6.84306  498.916    0           145.949     180         
1 1 1 0  39 25 o 12 42.2038 21.6676  28.6466    180         75.4486     180         
1 1 1 0  39 27 o 16 430.624 6.7418   643.247    180         28.9407     180         
1 1 1 0  39 29 o 8  217.519 7.09729  439.28     2.53742e-07 243.465     2.53742e-07 
1 1 1 0  39 31 o 13 31.1772 19.333   8.35786    1.23802e-05 21.4394     1.23802e-05 
1 1 1 0  39 33 o 2  90.4285 14.801   43.6182    180         29.6578     180         
1 1 1 0  39 35 o 9  93.6814 13.9141  80.3988    2.32925e-07 112.581     180         
1 1 1 0  39 37 o 1  25.5066 17.1206  8.48721    180         25.6856     180         
1 1 1 0  39 39 o 8  54.3647 21.5476  56.584     180         1.15159     -0          
1 1 1 0  39 41 o 15 36.3397 20.497   5.55335    180         15.2741     9.07848e-06 
1 1 1 0  39 43 o 14 33.3639 19.7139  1.92442    180         74.5142     180         
1 1 1 0  39 45 o 1  60.3455 23.0772  96.6275    0           55.126      0           
1 1 1 0  39 47 o 6  36.9762 23.297   11.6517    0           73.2851     180         
1 1 1 0  39 49 o 5  39.2754 24.4217  31.2647    -0          21.817      180         
1 1 1 0  40 0  o 12 246.74  8.77167  370.406    8.90646e-05 137.789     8.90646e-05 
1 1 1 0  40 2  o 13 713.65  7.51086  992.36     180         99.3525     8.73025e-06 
1 1 1 0  40 4  o 1  525.379 6.90259  665.466    180         203.333     360         
1 1 1 0  40 6  o 1  534.373 6.61969  793.917    180         27.304      180         
1 1 1 0  40 8  o 17 50.5022 21.9658  145.631    8.24344e-06 356.992     8.24344e-06 
1 1 1 0  40 10 o 13 602.935 8.26044  1013.28    180         265.799     180         
1 1 1 0  40 12 o 11 597.516 6.74992  973.991    180         203.057     180         
1 1 1 0  40 14 o 6  439.38  6.33694  632.411    0           18.3005     180         
1 1 1 0  40 16 o 13 152.021 8.4219   69.6985    180         303.904     3.87163e-06 
1 1 1 0  40 18 o 9  446.47  6.36442  592.704    180         118.418     7.97253e-06 
1 1 1 0  40 20 o 1  488.879 6.10754  873.669    180         319.663     180         
1 1 1 0  40 22 o 4  111.27  12.5719  43.0405    180         231.753     0           
1 1 1 0  40 24 o 12 72.1442 16.9929  40.0668    7.78177e-06 259.474     7.78178e-06 
1 1 1 0  40 26 o 16 31.6077 19.2075  22.2827    1.5403e-05  52.5212     1.5403e-05  
1 1 1 0  40 28 o 13 207.677 7.07965  351.798    180         97.1253     180         
1 1 1 0  40 30 f 0  48.708  22.5209  31.7749    2.15692e-06 0           0           
1 1 1 0  40 32 o 2  159.769 9.49732  266.269    180         65.9689     180         
1 1 1 0  40 34 o 15 63.9732 21.2537  35.7352    0           106.709     180         
1 1 1 0  40 36 o 17 78.8028 16.7471  124.805    180         26.2527     180         
1 1 1 0  40 38 o 8  155.126 9.1143   228.767    180         4.51859     180         
1 1 1 0  40 40 o 3  32.1393 19.5336  0.286303   -0          19.2589     180         
1 1 1 0  40 42 o 2  73.3867 18.7768  85.1503    0           43.718      180         
1 1 1 0  40 44 o 10 112.957 11.2857  192.035    0           54.2028     0           
1 1 1 0  40 46 o 3  50.6592 26.5126  63.2054    180         6.52507     360         
1 1 1 0  40 48 o 11 66.8117 28.5377  116.824    180         49.5031     180         
1 1 1 0  41 1  o 6  353.246 5.42322  791.368    0           551.812     0           
1 1 1 0  41 3  o 5  773.941 7.70099  1227.17    0           194.2       0           
1 1 1 0  41 5  o 5  107.793 9.96439  55.7644    180         111.878     7.56113e-06 
1 1 1 0  41 7  o 2  255.954 6.22178  281.164    0           185.128     180         
1 1 1 0  41 9  o 10 56.73   19.75    29.6592    7.84e-06    87.6183     7.84e-06    
1 1 1 0  41 11 o 5  241.567 5.77747  482.227    180         262.019     180         
1 1 1 0  41 13 o 16 64.4383 21.0305  16.1472    180         74.7866     180         
1 1 1 0  41 15 o 9  458.558 5.93344  784.379    7.45292e-08 229.631     7.45292e-08 
1 1 1 0  41 17 o 13 375.986 5.49259  554.048    360         10.1042     360         
1 1 1 0  41 19 o 6  749.181 9.56118  1404.43    0           621.028     0           
1 1 1 0  41 21 o 7  138.218 8.0064   223.067    0           80.9019     0           
1 1 1 0  41 23 o 9  58.8795 22.6274  13.7854    360         80.7638     360         
1 1 1 0  41 25 o 9  145.455 8.45851  152.356    180         119.711     9.25871e-06 
1 1 1 0  41 27 f 0  219.818 6.79945  398.412    180         0           0           
1 1 1 0  41 29 o 5  114.038 15.0511  204.474    3.45593e-07 93.8046     3.45593e-07 
1 1 1 0  41 31 o 6  34.1911 20.2248  14.2119    180         49.2648     180         
1 1 1 0  41 33 o 12 73.102  19.3182  25.6229    180         14.5893     180         
1 1 1 0  41 35 f 0  25.1907 16.8339  12.2473    180         0           0           
1 1 1 0  41 37 o 9  31.7679 19.5949  2.35095    180         21.8402     180         
1 1 1 0  41 39 o 15 29.7372 18.6253  21.9821    180         103.842     180         
1 1 1 0  41 41 o 3  110.114 12.1658  174.975    180         28.384      180         
1 1 1 0  41 43 o 10 22.0683 15.2961  6.41546    360         28.1328     360         
1 1 1 0  41 45 o 13 42.4214 21.909   35.2546    0           7.81837     0           
1 1 1 0  41 47 o 7  38.6732 23.9791  8.25141    180         89.477      8.65614e-06 
1 1 1 0  42 0  o 10 133.113 15.5218  34.2775    360         190.396     180         
1 1 1 0  42 2  o 16 425.134 6.10284  808.352    0           375.184     0           
1 1 1 0  42 4  o 1  225.854 6.19482  341.747    180         24.3885     180         
1 1 1 0  42 6  o 13 351.451 5.61336  430.436    180         165.472     9.24264e-06 
1 1 1 0  42 8  f 0  23.4852 16.0186  86.6445    180         0           0           
1 1 1 0  42 10 o 14 164.842 8.78061  141.673    180         197.335     360         
1 1 1 0  42 12 o 16 134.579 8.93573  159.599    180         81.8956     180         
1 1 1 0  42 14 o 13 381.954 5.4356   334.892    0           445.635     180         
1 1 1 0  42 16 o 5  525.073 6.28381  825.058    180         116.745     180         
1 1 1 0  42 18 o 8  136.788 7.94704  216.661    180         81.2005     180         
1 1 1 0  42 20 o 2  190.908 6.59648  408.596    180         281.432     180         
1 1 1 0  42 22 o 14 191.183 6.72674  424.702    1.02594e-06 320.674     1.02594e-06 
1 1 1 0  42 24 o 4  260.878 7.64365  484.149    180         206.457     180         
1 1 1 0  42 26 o 7  386.948 7.20566  489.039    6.44867e-07 151.928     180         
1 1 1 0  42 28 f 0  326.611 6.35997  517.27     0           0           0           
1 1 1 0  42 30 o 3  94.5207 15.9415  161.438    0           97.7097     0           
1 1 1 0  42 32 o 3  32.2692 19.7085  59.9277    360         187.735     360         
1 1 1 0  42 34 o 11 102.399 12.829   150.99     0           3.03387     0           
1 1 1 0  42 36 o 1  45.6635 22.221   10.6918    180         3.56979     0           
1 1 1 0  42 38 f 0  79.4219 17.3622  78.4811    180         0           0           
1 1 1 0  42 40 o 13 104.597 12.6547  150.871    180         3.71124     -0          
1 1 1 0  42 42 o 8  26.5713 17.5043  6.64492    180         57.3545     180         
1 1 1 0  42 44 o 13 33.2729 20.1129  5.29676    0           73.9087     180         
1 1 1 0  42 46 o 6  26.0094 17.1942  0.524609   180         35.566      0           
1 1 1 0  43 1  o 16 673.67  7.28843  1204.22    180         441.121     180         
1 1 1 0  43 3  o 16 19.4301 13.735   137.284    180         284.723     180         
1 1 1 0  43 5  o 7  284.714 5.84018  430.389    180         29.3281     180         
1 1 1 0  43 7  o 5  677.786 7.32274  888.262    0           202.816     180         
1 1 1 0  43 9  o 12 518.036 6.34493  802.29     0           91.7587     0           
1 1 1 0  43 11 o 13 261.707 5.51105  119.281    180         525.703     8.52303e-06 
1 1 1 0  43 13 o 12 108.57  9.62767  108.286    7.4968e-06  532.74      7.4968e-06  
1 1 1 0  43 15 o 9  114.502 9.21114  124.648    180         53.8653     360         
1 1 1 0  43 17 o 5  256.797 5.43226  483.075    180         216.257     180         
1 1 1 0  43 19 o 5  230.884 6.06249  399.762    0           125.299     0           
1 1 1 0  43 21 o 1  360.062 5.97914  475.192    0           101.106     180         
1 1 1 0  43 23 o 11 75.2512 17.3722  40.4974    180         24.6007     360         
1 1 1 0  43 25 o 17 46.1872 21.5451  26.9276    7.43605e-06 118.392     7.43605e-06 
1 1 1 0  43 27 o 10 123.066 12.9639  157.167    180         44.8502     0           
1 1 1 0  43 29 o 1  151.787 8.92944  285.088    180         126.956     180         
1 1 1 0  43 31 o 10 33.1907 20.5536  33.2253    360         123.622     360         
1 1 1 0  43 33 o 10 128.257 10.4294  180.996    0           12.5559     180         
1 1 1 0  43 35 o 4  60.9315 21.966   80.2867    180         3.74687     180         
1 1 1 0  43 37 o 7  27.4077 18.094   0.819211   360         4.51696     360         
1 1 1 0  43 39 o 4  50.8684 22.7381  52.6884    0           11.1084     0           
1 1 1 0  43 41 o 13 40.9413 22.038   8.75268    0           96.026      180         
1 1 1 0  43 43 o 12 27.0045 17.8497  0.416695   180         44.3904     360         
1 1 1 0  43 45 o 11 35.8077 20.8417  1.26966    180         95.8839     0           
1 1 1 0  44 0  o 14 564.706 9.31573  948.611    3.05176e-05 248.112     3.05176e-05 
1 1 1 0  44 2  f 0  499.077 6.31473  738.642    0           0           0           
1 1 1 0  44 4  o 2  109.469 10.7134  107.554    180         47.0333     360         
1 1 1 0  44 6  o 6  753.633 7.38312  1125.97    180         51.1079     180         
1 1 1 0  44 8  o 15 63.3371 19.7186  9.10348    6.35002e-06 52.8539     6.35002e-06 
1 1 1 0  44 10 o 16 164.362 6.9651   255.374    -0          35.9178     -0          
1 1 1 0  44 12 o 6  83.3283 13.1776  27.108     0           120.005     180         
1 1 1 0  44 14 o 7  413.98  7.53356  535.463    0           138.02      180         
1 1 1 0  44 16 o 7  28.099  17.5601  23.7088    180         52.8639     180         
1 1 1 0  44 18 o 2  193.031 6.40118  170.263    180         223.183     0           
1 1 1 0  44 20 o 6  277.633 5.49099  500.776    180         190.779     180         
1 1 1 0  44 22 o 14 112.942 10.8305  130.39     2.58057e-07 86.4887     2.58057e-07 
1 1 1 0  44 24 o 8  267.871 6.62126  382.151    180         17.9625     9.12572e-06 
1 1 1 0  44 26 o 4  30.4412 18.7443  73.621     180         197.748     180         
1 1 1 0  44 28 o 9  182.439 8.76986  254.051    0           24.6734     180         
1 1 1 0  44 30 o 14 133.907 10.033   239.51     180         87.9872     180         
1 1 1 0  44 32 o 9  210.622 7.77724  341.275    180         67.4715     180         
1 1 1 0  44 34 o 16 55.8793 22.6115  63.8194    0           6.06637     0           
1 1 1 0  44 36 o 10 62.3268 23.6011  61.344     360         55.9663     180         
1 1 1 0  44 38 o 13 109.719 12.2184  187.207    0           54.0027     0           
1 1 1 0  44 40 o 7  136.682 10.3277  224.306    180         49.4582     180         
1 1 1 0  44 42 o 7  33.2956 20.1047  9.55102    0           6.4205      180         
1 1 1 0  44 44 o 6  42.2649 22.1852  43.7928    1.57276e-07 15.9617     180         
1 1 1 0  45 1  o 5  526.756 6.90652  785.977    180         33.6667     180         
1 1 1 0  45 3  o 4  575.273 6.75729  922.96     0           165.949     0           
1 1 1 0  45 5  o 4  530.926 6.05041  861.845    180         173.226     180         
1 1 1 0  45 7  o 10 77.5433 17.5361  8.45921    180         25.3008     360         
1 1 1 0  45 9  o 2  579.397 7.06992  756.395    0           179.224     180         
1 1 1 0  45 11 f 0  219.532 6.76209  187.42     180         0           0           
1 1 1 0  45 13 o 10 741.578 9.06366  958.985    180         247.659     8.56646e-06 
1 1 1 0  45 15 o 12 99.7808 10.8575  110.28     180         17.4218     360         
1 1 1 0  45 17 o 4  127.198 9.58371  210.791    180         71.2607     180         
1 1 1 0  45 19 f 0  64.4419 19.0459  1.54859    0.000162813 0           0           
1 1 1 0  45 21 o 12 136.757 9.11586  150.752    0           97.7531     180         
1 1 1 0  45 23 o 12 256.45  6.24415  474.158    0           199.404     0           
1 1 1 0  45 25 o 8  40.652  21.0927  7.90872    180         53.1678     180         
1 1 1 0  45 27 o 9  38.4312 21.0329  10.0594    360         68.4851     360         
1 1 1 0  45 29 o 16 20.4305 14.5683  8.9613     180         22.2883     180         
1 1 1 0  45 31 f 0  40.3749 22.0262  36.6094    360         0           0           
1 1 1 0  45 33 o 6  88.5423 17.2984  167.781    0           79.6955     0           
1 1 1 0  45 35 o 12 37.5504 21.3028  8.14191    180         14.3924     8.2958e-06  
1 1 1 0  45 37 o 12 34.3571 20.9232  6.39714    0           17.9857     180         
1 1 1 0  45 39 o 14 24.4525 16.6549  7.76301    180         48.1913     180         
1 1 1 0  45 41 o 2  23.414  16.0424  0.613126   1.04977e-05 7.12572     1.04977e-05 
1 1 1 0  45 43 o 13 28.2241 18.2953  1.59711    180         53.4353     8.64895e-06 
1 1 1 0  46 0  o 15 123.858 14.2753  4.63699    0.000183105 2.05643     180         
1 1 1 0  46 2  o 17 41.2798 20.6013  112.474    -0          281.711     -0          
1 1 1 0  46 4  o 11 264.107 6.22744  447.126    0           122.983     0           
1 1 1 0  46 6  o 2  94.783  13.11    75.3039    180         28.7371     1.09851e-05 
1 1 1 0  46 8  o 11 56.3181 20.2866  81.7272    180         279.593     180         
1 1 1 0  46 10 o 13 247.428 5.90493  356.726    0           9.11212     180         
1 1 1 0  46 12 o 5  98.8467 11.8902  67.4781    0           140.304     180         
1 1 1 0  46 14 o 1  93.2775 12.6098  76.0742    180         423.613     180         
1 1 1 0  46 16 o 12 243.858 7.37709  467.979    0           223.823     0           
1 1 1 0  46 18 o 12 134.454 8.67683  191.622    360         8.40918     180         
1 1 1 0  46 20 o 9  158.25  7.78077  271.309    180         80.6246     180         
1 1 1 0  46 22 o 10 68.3839 19.8663  61.954     0           12.783      180         
1 1 1 0  46 24 o 12 125.746 9.98504  274.779    1.63413e-07 192.159     1.63413e-07 
1 1 1 0  46 26 o 13 114.274 11.0408  152.641    180         28.4046     8.505e-06   
1 1 1 0  46 28 o 2  26.0912 17.1179  0.660413   3.71569e-05 2.08826     3.71569e-05 
1 1 1 0  46 30 o 11 29.1511 19.0624  15.4104    180         64.9697     180         
1 1 1 0  46 32 o 6  73.0075 20.3972  129.375    180         64.3842     180         
1 1 1 0  46 34 o 9  106.828 13.9093  163.638    0           15.3097     0           
1 1 1 0  46 36 o 1  34.8507 21.2672  3.24143    -0          6.03616     180         
1 1 1 0  46 38 o 6  23.8172 16.283   21.276     8.62491e-06 90.5356     8.6249e-06  
1 1 1 0  46 40 o 1  52.5715 22.8308  66.1805    180         15.7011     360         
1 1 1 0  46 42 o 2  55.0363 22.9255  78.2107    0           45.5268     0           
1 1 1 0  47 1  o 9  127.676 9.61061  197.8      180         53.6306     180         
1 1 1 0  47 3  o 1  96.8804 13.0897  94.5421    180         29.622      1.13748e-05 
1 1 1 0  47 5  o 3  164.64  7.37353  204.014    180         72.4699     9.12492e-06 
1 1 1 0  47 7  o 11 183.372 6.92818  261.848    180         11.699      360         
1 1 1 0  47 9  o 8  431.433 6.21463  741.595    0           223.275     0           
1 1 1 0  47 11 o 13 96.7332 11.7134  28.1967    180         221.939     8.39472e-06 
1 1 1 0  47 13 o 8  241.822 6.01896  229.037    180         248.118     360         
1 1 1 0  47 15 o 17 29.8237 18.4333  22.7225    180         55.3136     180         
1 1 1 0  47 17 o 17 38.7829 20.6047  3.63313    180         12.1075     180         
1 1 1 0  47 19 o 10 51.8246 21.5812  2.56272    180         83.152      8.14109e-06 
1 1 1 0  47 21 f 0  273.618 5.97982  389.3      180         0           0           
1 1 1 0  47 23 o 6  68.5927 19.8929  40.2055    8.62911e-07 114.627     180         
1 1 1 0  47 25 o 9  54.091  22.4239  32.3546    -0          70.0246     180         
1 1 1 0  47 27 o 8  76.9489 17.3945  133.798    180         66.0073     180         
1 1 1 0  47 29 o 4  37.952  20.8364  4.86993    180         17.6244     360         
1 1 1 0  47 31 o 12 30.027  19.5063  6.56113    180         46.9675     180         
1 1 1 0  47 33 o 6  60.0292 24.9052  9.22295    0           5.35762     0           
1 1 1 0  47 35 o 7  21.3639 15.3504  7.72536    180         26.5164     180         
1 1 1 0  47 37 o 5  29.5587 19.0018  3.66065    0           12.2548     180         
1 1 1 0  47 39 o 1  83.4035 18.4361  109.625    -0          24.3099     180         
1 1 1 0  47 41 o 8  64.9087 21.7112  113.602    180         81.7184     180         
1 1 1 0  48 0  o 3  379.688 8.47089  604.48     6.69114e-06 100.159     6.69114e-06 
1 1 1 0  48 2  o 2  135.434 10.2653  201.613    180         12.8674     180         
1 1 1 0  48 4  o 11 482.897 6.39353  735.862    0           61.5187     0           
1 1 1 0  48 6  o 16 52.96   21.3224  15.176     180         82.2927     180         
1 1 1 0  48 8  o 4  31.2525 18.908   38.0753    8.05961e-06 92.031      8.05961e-06 
1 1 1 0  48 10 o 13 26.5749 17.1798  12.5307    1.65985e-05 28.815      1.65985e-05 
1 1 1 0  48 12 o 10 97.0033 12.3401  125.854    8.25914e-07 11.6899     180         
1 1 1 0  48 14 o 8  151.678 8.18216  285.982    0           130.188     0           
1 1 1 0  48 16 o 7  76.6668 16.6144  50.0337    0           16.7421     0           
1 1 1 0  48 18 o 12 260.143 6.61658  421.976    0           84.2552     0           
1 1 1 0  48 20 o 11 53.868  21.5703  22.4456    180         73.7141     9.3118e-06  
1 1 1 0  48 22 o 8  130.327 9.97997  193.121    180         5.65298     180         
1 1 1 0  48 24 o 4  63.1627 21.2144  77.6396    180         11.9102     180         
1 1 1 0  48 26 o 1  82.3716 16.5693  143.337    180         101.193     180         
1 1 1 0  48 28 o 13 33.9429 20.0946  0.543526   180         26.1648     9.4764e-06  
1 1 1 0  48 30 o 17 40.1545 22.6026  5.98166    0           84.7539     180         
1 1 1 0  48 32 f 0  29.3536 19.0803  39.8955    180         0           0           
1 1 1 0  48 34 o 16 34.2144 21.5789  6.69186    0           13.5355     180         
1 1 1 0  48 36 o 8  44.8166 24.5585  43.1411    180         29.3849     8.62614e-06 
1 1 1 0  48 38 o 2  40.653  22.4043  32.0695    180         41.2608     9.06117e-06 
1 1 1 0  48 40 o 5  20.5853 14.5842  25.7927    180         92.3347     180         
1 1 1 0  49 1  o 7  28.5966 18.8725  35.9058    180         84.5271     180         
1 1 1 0  49 3  o 3  503.634 6.35874  911.871    180         352.979     180         
1 1 1 0  49 5  o 17 95.3895 13.1728  92.1586    0           42.6427     0           
1 1 1 0  49 7  o 11 233.154 6.33532  473.323    180         265.772     180         
1 1 1 0  49 9  o 13 75.1552 17.326   3.12128    180         0.356103    180         
1 1 1 0  49 11 o 8  233.883 6.40866  463.59     180         244.171     180         
1 1 1 0  49 13 o 17 142.689 8.69375  189.306    180         38.0636     8.91174e-06 
1 1 1 0  49 15 o 8  44.944  21.8482  2.40909    180         54.4521     180         
1 1 1 0  49 17 f 0  167.441 7.80336  144.19     180         0           0           
1 1 1 0  49 19 o 4  34.9533 20.0362  0.232771   0.000117339 1.16736     0.000117339 
1 1 1 0  49 21 o 6  37.4    20.6112  0.165117   6.41437e-06 6.04315     6.41435e-06 
1 1 1 0  49 23 o 8  133.54  10.0358  295.454    0           201.325     0           
1 1 1 0  49 25 o 17 38.2717 20.9305  5.93287    180         44.99       8.35208e-06 
1 1 1 0  49 27 o 7  60.1714 21.7035  52.362     0           67.1986     180         
1 1 1 0  49 29 o 1  25.0848 16.7878  20.2776    180         74.5974     180         
1 1 1 0  49 31 o 10 59.559  23.6589  61.3974    180         47.1472     8.52415e-06 
1 1 1 0  49 33 o 10 48.3406 23.9253  13.7877    -0          5.2876      -0          
1 1 1 0  49 35 o 1  30.0038 20.5676  6.77867    0           31.4996     180         
1 1 1 0  49 37 o 4  95.7283 16.8422  213.881    180         148.73      180         
1 1 1 0  49 39 f 0  50.4062 23.9697  68.3428    0           0           0           
1 1 1 0  50 0  f 0  146.424 12.9163  369.345    180         0           0           
1 1 1 0  50 2  o 13 122.261 11.2096  117.655    180         121.528     9.20458e-06 
1 1 1 0  50 4  f 0  421.9   6.44083  521.36     0           0           0           
1 1 1 0  50 6  o 8  358.334 6.29762  599.87     0           153.299     0           
1 1 1 0  50 8  o 15 84.8726 15.2516  90.5591    0           57.0011     180         
1 1 1 0  50 10 o 12 76.0656 17.5334  70.4156    5.4797e-07  68.8458     180         
1 1 1 0  50 12 o 15 24.941  16.5605  11.9789    180         29.9337     180         
1 1 1 0  50 14 o 17 32.6713 19.565   11.9165    0           41.0733     0           
1 1 1 0  50 16 f 0  134.531 9.71745  74.5481    0           0           0           
1 1 1 0  50 18 o 15 288.106 8.62826  416.044    0           9.26959     180         
1 1 1 0  50 20 o 3  96.104  13.3001  151.522    180         22.9005     180         
1 1 1 0  50 22 o 9  98.9257 13.4196  166.844    180         45.1383     180         
1 1 1 0  50 24 o 1  117.164 11.3089  175.369    0           8.58334     0           
1 1 1 0  50 26 o 13 55.1869 22.2646  54.803     7.88505e-07 40.743      180         
1 1 1 0  50 28 o 11 25.1867 16.9329  2.52801    3.05176e-05 10.9622     3.05176e-05 
1 1 1 0  50 30 o 17 35.3628 20.4794  0.896029   0           1.32008     180         
1 1 1 0  50 32 o 5  41.1473 22.9032  13.1189    2.01326e-07 0.13471     2.01328e-07 
1 1 1 0  50 34 f 0  42.5432 23.8106  53.7813    0           0           0           
1 1 1 0  50 36 o 8  26.6779 18.1723  0.921885   -0          6.92926     180         
1 1 1 0  50 38 o 2  33.7372 20.8289  16.8927    0           14.5186     180         
1 1 1 0  51 1  o 10 28.6134 18.274   0.316203   180         0.842815    180         
1 1 1 0  51 3  o 12 212.243 7.6612   297.861    0           24.0931     180         
1 1 1 0  51 5  o 9  93.1146 13.7308  131.2      180         85.8373     180         
1 1 1 0  51 7  o 10 122.146 10.6944  178.488    180         0.431488    180         
1 1 1 0  51 9  o 6  201.546 7.22029  215.512    180         157.551     8.55786e-06 
1 1 1 0  51 11 o 10 48.3108 22.1366  11.4339    0           38.532      180         
1 1 1 0  51 13 o 13 34.0409 20.1806  8.47797    8.27115e-06 37.651      8.27115e-06 
1 1 1 0  51 15 o 3  87.0228 15.9136  139.843    180         30.1501     180         
1 1 1 0  51 17 o 11 149.223 9.21893  180.318    180         75.1419     360         
1 1 1 0  51 19 o 12 44.293  22.4283  14.496     180         18.3038     7.24721e-06 
1 1 1 0  51 21 o 8  34.4356 20.1685  0.00318146 180         27.6194     1.32303e-05 
1 1 1 0  51 23 o 6  36.6689 21.1681  1.92172    1.55571e-06 6.00694     180         
1 1 1 0  51 25 o 12 251.941 7.38502  371.628    180         7.51129     180         
1 1 1 0  51 27 o 15 36.906  21.1774  6.3886     180         9.47221     0           
1 1 1 0  51 29 o 1  44.9865 22.2794  40.6645    0           27.0637     180         
1 1 1 0  51 31 o 2  38.3918 22.3805  24.9527    180         12.141      360         
1 1 1 0  51 33 o 17 54.353  24.8786  74.335     180         1.59991     360         
1 1 1 0  51 35 o 13 45.2887 23.7805  18.4906    180         92.6329     8.64857e-06 
1 1 1 0  51 37 o 4  24.5246 17.2213  0.669901   180         20.9335     180         
1 1 1 0  52 0  o 3  36.1117 22.6897  103.316    0.000104993 261.266     0.000104993 
1 1 1 0  52 2  o 2  116.106 11.1742  221.502    180         106.359     180         
1 1 1 0  52 4  o 17 39.453  22.1833  13.6198    180         82.6745     180         
1 1 1 0  52 6  o 4  299.796 7.02748  487.011    180         98.5264     180         
1 1 1 0  52 8  o 14 31.1753 19.5385  38.3238    180         123.333     180         
1 1 1 0  52 10 o 4  208.673 7.71509  337.144    0           64.8997     0           
1 1 1 0  52 12 o 12 69.2871 20.6213  28.7616    180         143.525     8.45204e-06 
1 1 1 0  52 14 o 7  21.3701 14.9675  28.7436    180         73.8012     180         
1 1 1 0  52 16 o 3  34.1161 20.2668  0.0431769  360         0.645132    360         
1 1 1 0  52 18 o 10 182.588 8.92146  301.655    0           70.0972     0           
1 1 1 0  52 20 o 8  87.3503 15.3468  153.964    2.39348e-07 54.1134     2.39348e-07 
1 1 1 0  52 22 o 7  45.7092 22.1476  34.4506    6.6506e-07  24.2614     180         
1 1 1 0  52 24 o 9  120.811 11.5526  176.402    0           0.00106812  180         
1 1 1 0  52 26 o 1  35.8912 20.8744  5.9914     180         9.57954     1.13456e-05 
1 1 1 0  52 28 o 17 26.7854 17.7631  0.794532   180         13.9569     180         
1 1 1 0  52 30 o 16 35.0235 20.78    12.0726    7.59944e-08 5.74426     180         
1 1 1 0  52 32 o 7  24.2681 16.8126  0.52564    8.2124e-06  11.2782     8.2124e-06  
1 1 1 0  52 34 o 5  20.2151 14.6162  2.37546    180         10.6334     180         
1 1 1 0  53 1  o 7  49.9472 23.0739  4.23901    0           118.524     180         
1 1 1 0  53 3  o 12 91.6203 15.2993  105.498    -0          56.1768     180         
1 1 1 0  53 5  o 15 35.1704 20.6864  42.9214    0           164.047     0           
1 1 1 0  53 7  f 0  65.3296 24.1936  173.875    180         0           0           
1 1 1 0  53 9  o 13 111.161 12.1167  124.85     180         74.9214     360         
1 1 1 0  53 11 o 16 170.739 9.70201  259.951    7.9791e-08  21.2917     7.97909e-08 
1 1 1 0  53 13 o 7  50.5955 22.8217  22.427     0           88.7944     180         
1 1 1 0  53 15 o 1  101.483 13.2467  121.876    0           106.781     0           
1 1 1 0  53 17 o 16 21.6598 15.1516  8.38417    360         24.0965     360         
1 1 1 0  53 19 o 14 31.3948 19.5337  52.0932    180         185.431     180         
1 1 1 0  53 21 o 8  94.8148 14.8071  188.22     180         100.475     180         
1 1 1 0  53 23 o 1  31.0765 19.6103  56.9285    180         197.903     180         
1 1 1 0  53 25 o 7  34.3441 20.3246  6.6399     180         57.9858     -0          
1 1 1 0  53 27 o 9  21.6088 15.1728  0.610945   7.21333e-06 2.63403     7.21333e-06 
1 1 1 0  53 29 o 14 38.7716 21.555   22.3265    0           0.00969315  180         
1 1 1 0  53 31 o 10 36.4945 21.7603  20.4013    180         48.695      8.62586e-06 
1 1 1 0  53 33 o 17 23.3944 16.6116  1.40854    8.73755e-06 15.5953     8.73754e-06 
1 1 1 0  54 0  o 1  34.8754 22.4871  3.83975    179.994     11.4477     179.994     
1 1 1 0  54 2  o 8  155.651 9.41233  228.659    180         2.76965     180         
1 1 1 0  54 4  o 1  144.772 9.85901  231.017    0           39.2546     0           
1 1 1 0  54 6  o 3  45.9773 23.3288  11.842     0           9.43581     180         
1 1 1 0  54 8  o 7  23.4814 16.3745  26.3276    1.04418e-05 74.9505     1.04418e-05 
1 1 1 0  54 10 f 0  26.7457 17.9382  12.0527    180         0           0           
1 1 1 0  54 12 o 3  78.214  19.7496  143.008    180         85.8391     180         
1 1 1 0  54 14 o 6  29.2878 18.854   10.7326    180         57.1122     180         
1 1 1 0  54 16 o 13 171.742 8.71425  243.312    180         14.9162     8.58465e-06 
1 1 1 0  54 18 o 15 96.5093 14.8548  31.0001    180         219.836     8.62479e-06 
1 1 1 0  54 20 o 16 86.5442 16.6406  185.791    180         131.828     180         
1 1 1 0  54 22 o 3  28.5083 18.3192  0.259458   8.1429e-06  6.23047     8.1429e-06  
1 1 1 0  54 24 o 1  21.0935 14.8555  1.85393    1.28729e-05 6.85937     1.28729e-05 
1 1 1 0  54 26 o 10 25.7245 17.3885  2.56951    360         40.0484     360         
1 1 1 0  54 28 o 5  20.6987 14.6103  16.2545    180         64.3444     180         
1 1 1 0  54 30 o 17 33.2235 20.3842  2.98726    180         1.75111     360         
1 1 1 0  54 32 o 6  35.2484 22.3403  21.2888    180         22.4977     360         
1 1 1 0  55 1  o 7  147.12  10.0051  233.959    0           38.2825     0           
1 1 1 0  55 3  o 3  31.6366 19.8927  9.47546    180         58.673      180         
1 1 1 0  55 5  o 13 88.6804 16.897   148.993    180         40.184      180         
1 1 1 0  55 7  o 11 58.0428 23.0231  66.4063    180         18.1424     8.32732e-06 
1 1 1 0  55 9  o 15 193.03  8.8252   312.244    -0          60.7831     -0          
1 1 1 0  55 11 o 10 255.754 7.8038   447.698    0           148.517     0           
1 1 1 0  55 13 o 9  141.353 10.6237  263.169    180         113.544     180         
1 1 1 0  55 15 o 4  22.6037 15.8209  2.16574    1.08174e-05 7.12547     1.08174e-05 
1 1 1 0  55 17 o 13 129.222 11.2238  219.043    0           60.7194     0           
1 1 1 0  55 19 o 15 77.1454 19.6745  135.741    0           48.706      0           
1 1 1 0  55 21 o 5  57.37   23.2626  85.4164    180         29.8835     180         
1 1 1 0  55 23 f 0  23.9161 16.5131  131.274    0           0           0           
1 1 1 0  55 25 o 14 26.131  17.5901  0.0112199  180.001     0.132629    0.000585566 
1 1 1 0  55 27 o 15 31.5588 19.8398  2.55023    0           2.69799     180         
1 1 1 0  55 29 o 7  40.7149 22.5993  32.047     360         42.041      180         
1 1 1 0  55 31 o 17 31.7534 20.1431  8.89174    -0          9.51524     180         
1 1 1 0  56 0  o 8  81.3245 26.7797  77.6258    180         74.592      1.03904e-05 
1 1 1 0  56 2  o 13 186.998 8.63176  310.441    180         74.7925     180         
1 1 1 0  56 4  o 1  22.4938 15.7718  13.7588    9.19017e-06 42.1317     9.19017e-06 
1 1 1 0  56 6  o 10 79.7182 19.7866  19.1683    0           194.459     180         
1 1 1 0  56 8  o 10 106.358 14.0122  204.837    180         99.2089     180         
1 1 1 0  56 10 o 14 78.6436 20.7571  77.1375    180         75.2574     8.60621e-06 
1 1 1 0  56 12 o 8  33.6626 21.1891  1.92432    180         46.3054     8.91076e-06 
1 1 1 0  56 14 o 10 82.6681 19.5939  101.042    180         39.2434     8.54678e-06 
1 1 1 0  56 16 o 15 102.37  14.7453  144.693    180         9.56531     8.47182e-06 
1 1 1 0  56 18 o 16 27.8432 18.3851  0.641233   180         17.8161     180         
1 1 1 0  56 20 o 11 28.4084 18.5619  12.2724    7.81128e-06 88.2698     7.81128e-06 
1 1 1 0  56 22 o 8  36.4695 21.4058  20.904     180         7.74242     360         
1 1 1 0  56 24 o 2  39.5967 22.3452  23.0924    7.93496e-08 1.10619     7.93497e-08 
1 1 1 0  56 26 o 12 65.7216 22.9903  122.042    0           60.9197     0           
1 1 1 0  56 28 o 10 44.2269 23.0662  49.8402    180         8.88797     360         
1 1 1 0  57 1  o 1  155.961 10.1741  258.634    0           61.8142     0           
1 1 1 0  57 3  o 16 27.4038 18.3308  15.2951    180         70.642      180         
1 1 1 0  57 5  o 14 37.2009 22.1203  6.98447    180         62.5481     8.91087e-06 
1 1 1 0  57 7  f 0  54.3433 24.5426  100.765    180         0           0           
1 1 1 0  57 9  o 11 36.5661 21.7887  2.17776    0           79.0761     180         
1 1 1 0  57 11 o 4  29.1674 18.9851  31.0514    180         130.984     180         
1 1 1 0  57 13 o 14 166.629 10.4877  333.888    1.60637e-08 181.169     1.60637e-08 
1 1 1 0  57 15 o 1  171.016 9.37296  305.365    0           111.312     0           
1 1 1 0  57 17 o 8  28.9078 19.1737  0.321983   180         45.9143     0           
1 1 1 0  57 19 o 9  23.3038 16.1639  6.905      360         44.2438     360         
1 1 1 0  57 21 o 11 29.9557 19.4976  6.84964    180         41.8953     360         
1 1 1 0  57 23 o 6  22.9548 16.1367  5.53217    180         37.829      180         
1 1 1 0  57 25 f 0  26.2117 17.6642  19.6679    1.77904e-06 0           0           
1 1 1 0  57 27 o 10 38.1391 21.8875  12.0422    180         0.638466    180         
1 1 1 0  58 0  o 17 23.7162 17.123   41.8368    359.999     105.758     359.999     
1 1 1 0  58 2  o 6  30.3155 19.9055  6.90047    180         65.7539     180         
1 1 1 0  58 4  o 3  41.908  23.7367  2.60926    -0          0.696756    180         
1 1 1 0  58 6  o 12 92.6048 18.6064  186.615    0           103.957     0           
1 1 1 0  58 8  f 0  30.771  19.8195  24.129     0           0           0           
1 1 1 0  58 10 o 6  130.16  12.7793  241.394    180         102.681     180         
1 1 1 0  58 12 o 6  32.4082 20.5502  8.10543    180         30.1096     360         
1 1 1 0  58 14 o 5  59.0628 26.6689  37.3203    180         97.0782     9.15812e-06 
1 1 1 0  58 16 o 15 26.5697 18.0387  1.23069    180         26.4167     1.04229e-05 
1 1 1 0  58 18 o 5  112.247 15.0752  205.198    -0          82.5994     -0          
1 1 1 0  58 20 f 0  71.6291 22.7339  44.0777    180         0           0           
1 1 1 0  58 22 o 2  36.0072 21.3812  24.7149    180         25.0342     8.76694e-06 
1 1 1 0  58 24 o 2  35.0675 21.6163  7.96112    180         2.59926     360         
1 1 1 0  59 1  o 10 29.8392 19.4514  0.484379   0           44.5181     180         
1 1 1 0  59 3  o 5  73.6742 23.0578  140.385    180         74.6679     180         
1 1 1 0  59 5  o 9  230.603 9.6452   423.252    180         173.074     180         
1 1 1 0  59 7  f 0  23.4877 16.431   24.3138    0           0           0           
1 1 1 0  59 9  o 7  106.821 15.3097  238.205    0           164.616     0           
1 1 1 0  59 11 f 0  47.1854 23.9084  48.2337    180         0           0           
1 1 1 0  59 13 o 6  101.319 16.5967  197.158    180         98.4415     180         
1 1 1 0  59 15 o 5  28.9696 19.5627  2.74896    180         8.32894     360         
1 1 1 0  59 17 f 0  36.998  22.8283  27.631     0           0           0           
1 1 1 0  59 19 o 7  112.792 15.1879  209.089    0           88.7897     0           
1 1 1 0  59 21 o 17 26.7089 18.1685  0.966354   180         39.3116     360         
1 1 1 0  60 0  o 13 150.552 16.4055  189.843    180         59.9711     0.000183105 
1 1 1 0  60 2  o 13 25.9449 17.9608  0.191635   180         8.18938     360         
1 1 1 0  60 4  o 2  60.5032 25.9339  71.2761    0           32.264      180         
1 1 1 0  60 6  o 10 64.9252 25.1812  117.84     0           63.6328     0           
1 1 1 0  60 8  f 0  75.8573 23.4029  121.559    0           0           0           
1 1 1 0  60 10 o 17 33.8772 21.2206  10.998     0           7.71508     180         
1 1 1 0  60 12 o 16 134.601 12.765   240.962    0           88.8487     0           
1 1 1 0  60 14 o 5  54.8746 24.7831  72.1082    0           40.1051     0           
1 1 1 0  60 16 o 9  23.123  16.4354  3.32054    180         27.3778     180         
1 1 1 0  60 18 o 17 49.2624 26.1388  52.9556    180         20.3933     180         
1 1 1 0  61 1  o 14 39.4775 23.0327  9.36165    0           0.782209    0           
1 1 1 0  61 3  o 11 110.52  14.9844  172.856    0           22.9593     0           
1 1 1 0  61 5  o 7  141.463 11.7361  265.007    180         116.901     180         
1 1 1 0  61 7  o 10 29.1905 19.3141  2.4092     180         5.91493     360         
1 1 1 0  61 9  o 2  24.6652 17.1031  0.606495   360         19.4356     360         
1 1 1 0  61 11 o 12 63.7645 25.1175  75.9845    180         33.4196     8.63297e-06 
1 1 1 0  61 13 o 12 25.5405 17.4989  0.646145   180         18.0617     360         
1 1 1 0  61 15 o 13 31.8008 20.5522  11.5235    180         16.4224     8.62883e-06 
1 1 1 0  62 0  o 10 127.468 22.1993  234.5      180         96.7815     180         
1 1 1 0  62 2  o 3  29.9635 19.7839  7.59783    180         19.0709     -0          
1 1 1 0  62 4  o 13 36.6986 22.3241  24.7928    0           14.0363     180         
1 1 1 0  62 6  o 8  32.8346 20.8501  15.2988    180         22.3165     8.74297e-06 
1 1 1 0  62 8  o 16 32.8367 20.9509  12.0188    0           11.7211     180         
1 1 1 0  62 10 o 10 28.867  19.2486  5.49037    0           17.101      180         
1 1 1 0  62 12 o 5  39.2233 23.0934  25.1419    360         0.540344    180         
1 1 1 0  63 1  o 7  43.7105 24.4049  32.5891    180         8.48998     180         
1 1 1 0  63 3  o 2  28.4373 19.2523  1.81642    180         65.7738     180         
1 1 1 0  63 5  o 11 31.5131 20.4454  9.12773    180         11.7016     8.64709e-06 
1 1 1 1  2  1  o 5  7.97299 2.49611  665.503    194.441     1331.57     194.441     
1 1 1 1  2  3  o 17 1669.29 11.9379  4068.66    48.3858     3700.63     48.3858     
1 1 1 1  2  5  o 11 162.568 2.9602   1664.09    318.748     3725.75     318.748     
1 1 1 1  2  7  o 5  1288    7.89625  2420.75    228.441     1188.71     228.441     
1 1 1 1  2  9  o 17 376.513 2.49838  285.561    328.221     48.0423     328.221     
1 1 1 1  2  11 o 17 1413.43 8.67079  1972.04    82.1984     131.379     262.198     
1 1 1 1  2  13 o 10 844.088 5.25537  872.506    172.526     655.357     352.526     
1 1 1 1  2  15 o 17 1172.79 7.244    1318.15    264.814     746.776     84.8135     
1 1 1 1  2  17 o 9  2032.31 12.701   2909.97    281.684     90.1461     101.684     
1 1 1 1  2  19 o 3  1674.33 10.722   2345.38    234.336     173.802     54.3359     
1 1 1 1  2  21 f 0  596.897 3.86122  678.931    147.977     0           0           
1 1 1 1  2  23 o 16 602.741 4.32831  792.237    212.881     107.435     32.8806     
1 1 1 1  2  25 o 2  666.594 4.54114  853.671    273.54      180.988     93.5401     
1 1 1 1  2  27 o 7  338.759 3.26448  271.336    42.183      337.27      222.183     
1 1 1 1  2  29 o 11 1145.47 7.05975  1706.76    342.311     109.428     342.311     
1 1 1 1  2  31 o 15 1314.29 8.5096   2101.05    281.66      396.165     281.66      
1 1 1 1  2  33 o 17 1044.2  6.62131  1619.29    308.892     218.207     308.892     
1 1 1 1  2  35 o 15 350.126 3.83591  534.112    283.121     125.033     283.121     
1 1 1 1  2  37 o 16 438.149 3.85434  575.787    110.672     93.0012     290.672     
1 1 1 1  2  39 o 17 424.861 4.37763  512.054    210.738     188.997     30.7384     
1 1 1 1  2  41 o 5  565.876 5.06236  881.447    296.097     130.864     296.097     
1 1 1 1  2  43 o 5  203.639 4.40482  158.219    279.843     249.316     99.8435     
1 1 1 1  2  45 o 14 162.982 5.58723  162.118    175.827     113.156     355.827     
1 1 1 1  2  47 o 8  343.029 4.33061  516.264    100.09      49.0325     100.09      
1 1 1 1  2  49 o 15 164.928 6.46864  302.529    219.182     176.875     219.182     
1 1 1 1  2  51 f 0  111.042 8.51275  268.374    202.914     0           0           
1 1 1 1  2  53 o 8  107.228 8.94404  191.961    124.588     108.83      124.588     
1 1 1 1  2  55 o 16 35.863  11.4399  2.1367     86.2154     11.241      266.215     
1 1 1 1  2  57 o 6  54.8561 14.2622  51.994     52.1752     19.2002     52.1752     
1 1 1 1  2  59 o 9  44.7572 13.2587  35.999     226.333     28.7417     46.3334     
1 1 1 1  2  61 o 1  69.2217 14.4253  99.4922    208.717     14.9402     208.717     
1 1 1 1  2  63 o 14 50.0957 13.9722  56.9047    126.183     8.92574     306.183     
1 1 1 1  3  2  o 17 1522.1  9.93277  2528.87    123.059     697.083     123.059     
1 1 1 1  3  4  o 3  993.589 7.0495   1392.72    27.6887     10.9122     207.689     
1 1 1 1  3  6  o 6  896.884 6.72538  1618.48    59.9311     1413.15     59.9311     
1 1 1 1  3  8  o 6  951.154 6.20796  1212.7     154.87      266.847     334.87      
1 1 1 1  3  10 o 5  750.973 4.67459  956.705    256.121     177.273     76.1213     
1 1 1 1  3  12 o 1  285.511 3.0772   130.998    70.1917     132.289     250.192     
1 1 1 1  3  14 o 1  934.981 6.03153  1159.62    346.558     350.494     166.558     
1 1 1 1  3  16 o 3  1455.8  8.95875  1965.46    69.659      285.101     249.659     
1 1 1 1  3  18 o 14 2125.59 13.0391  2954.3     82.7193     277.733     262.719     
1 1 1 1  3  20 o 5  641.908 4.40442  556.034    44.5385     713.035     224.539     
1 1 1 1  3  22 o 1  1177.99 8.70774  1968.21    320.878     539.196     320.878     
1 1 1 1  3  24 o 17 380.785 3.23033  540.815    47.9765     127.545     47.9765     
1 1 1 1  3  26 o 13 217.814 3.36834  86.4372    136.842     225.202     316.842     
1 1 1 1  3  28 o 6  745.622 4.87499  1089.89    117.717     65.5719     117.717     
1 1 1 1  3  30 o 12 639.217 4.50321  933.775    83.942      73.2151     83.942      
1 1 1 1  3  32 f 0  709.212 5.10067  1384.35    128.247     0           0           
1 1 1 1  3  34 o 15 161.108 4.47717  59.8202    83.4196     73.9942     263.42      
1 1 1 1  3  36 o 5  273.632 3.78905  415.829    7.59568     136.494     7.59568     
1 1 1 1  3  38 o 3  281.412 3.71233  100.791    353.086     589.245     173.086     
1 1 1 1  3  40 f 0  454.599 4.20233  562.824    109.282     0           0           
1 1 1 1  3  42 o 6  474.52  4.84326  705.439    103.029     45.4064     103.029     
1 1 1 1  3  44 o 10 390.251 4.00444  536.302    121.307     48.7277     301.307     
1 1 1 1  3  46 o 9  285.434 4.25952  431.274    331.245     54.6163     331.245     
1 1 1 1  3  48 o 13 62.0685 12.801   1.26854    294.934     15.2576     114.934     
1 1 1 1  3  50 o 8  272.061 4.71577  372.163    66.3305     37.7001     246.331     
1 1 1 1  3  52 o 9  62.7691 12.829   43.9807    242.326     0.740159    242.326     
1 1 1 1  3  54 o 14 54.6323 13.5835  12.7232    343.961     109.478     163.961     
1 1 1 1  3  56 o 5  40.9423 12.4503  17.8195    35.5815     18.52       215.581     
1 1 1 1  3  58 o 16 92.7382 12.7516  129.414    57.6942     3.08954     57.6941     
1 1 1 1  3  60 o 16 101.549 12.231   161.465    350.338     37.5793     350.338     
1 1 1 1  3  62 o 7  83.6667 13.514   136.759    309.861     44.7307     309.861     
1 1 1 1  4  1  o 5  687.672 6.24792  115.585    324.885     1692.23     144.885     
1 1 1 1  4  3  o 3  417.893 2.91574  62.279     252.411     938.881     72.4109     
1 1 1 1  4  5  o 8  261.057 3.0408   104.858    351.427     685.578     351.427     
1 1 1 1  4  7  o 3  678.299 4.40276  317.368    211.19      1263.93     31.1903     
1 1 1 1  4  9  o 7  809.599 6.27179  1633.49    24.3988     1178.13     24.3988     
1 1 1 1  4  11 o 13 1702.15 10.6379  2762.99    20.4635     604.579     20.4635     
1 1 1 1  4  13 o 10 343.188 2.55556  306.666    358.575     42.8309     358.575     
1 1 1 1  4  15 o 1  309.806 2.83948  228.279    205.844     30.8976     205.844     
1 1 1 1  4  17 o 1  2040.94 12.5073  3448.19    265.015     965.462     265.015     
1 1 1 1  4  19 o 13 587.955 3.99523  782.298    287.803     78.2148     107.803     
1 1 1 1  4  21 o 1  721.544 4.98811  1175.71    87.2525     316.89      87.2525     
1 1 1 1  4  23 o 7  1138.45 7.99952  1721.2     168.493     156.434     168.493     
1 1 1 1  4  25 o 7  424.311 3.8425   570.85     27.5759     16.1644     27.576      
1 1 1 1  4  27 o 9  327.756 3.94228  408.914    199.423     107.238     199.423     
1 1 1 1  4  29 o 12 120.854 4.3943   113.917    88.6346     324.142     88.6346     
1 1 1 1  4  31 o 14 617.305 4.74738  698.315    279.876     354.846     99.8758     
1 1 1 1  4  33 o 5  478.837 4.62947  384.053    287.825     589.468     107.825     
1 1 1 1  4  35 o 15 342.541 3.39559  525.773    25.3231     131.872     25.3231     
1 1 1 1  4  37 o 14 359.845 4.25695  546.899    248.211     94.5413     248.211     
1 1 1 1  4  39 o 17 541.409 4.36154  791.544    223.737     26.8452     223.737     
1 1 1 1  4  41 o 13 788.783 6.03646  1376.75    216.099     466.59      216.099     
1 1 1 1  4  43 o 5  402.061 4.31816  476.135    292.602     205.281     112.602     
1 1 1 1  4  45 o 10 283.014 4.35228  335.25     355.187     134.312     175.187     
1 1 1 1  4  47 o 3  48.2917 12.094   53.0384    195.808     164.897     195.808     
1 1 1 1  4  49 o 16 291.005 4.73408  477.552    257.461     122.657     257.461     
1 1 1 1  4  51 o 15 149.344 6.27754  240.643    196.588     68.6348     196.588     
1 1 1 1  4  53 o 10 116.418 8.28235  156.912    115.233     8.4643      295.233     
1 1 1 1  4  55 o 16 157.787 6.81965  255.64     207.421     61.6008     207.421     
1 1 1 1  4  57 o 1  91.3877 12.2538  147.364    273.024     48.6477     273.024     
1 1 1 1  4  59 o 7  44.312  13.4612  13.3922    222.399     4.50704     222.399     
1 1 1 1  4  61 o 10 39.0046 12.5612  31.3763    107.075     0.000838583 287.199     
1 1 1 1  4  63 o 15 38.3394 12.2024  31.781     162.692     15.2943     342.692     
1 1 1 1  5  2  o 11 916.226 6.26761  1410.49    353.033     274.175     353.033     
1 1 1 1  5  4  o 8  709.332 4.66002  943.971    157.546     774.712     157.546     
1 1 1 1  5  6  o 5  216.657 2.41942  103.401    204.201     461.786     204.201     
1 1 1 1  5  8  o 4  704.438 4.75565  1089.57    255.191     274.249     255.191     
1 1 1 1  5  10 o 5  1472.66 9.56993  2218.76    220.891     191.04      220.891     
1 1 1 1  5  12 o 16 1947.51 12.1525  2925.13    97.4168     199.212     97.4168     
1 1 1 1  5  14 o 2  1331.1  8.18944  2339.45    332.277     850.909     332.277     
1 1 1 1  5  16 o 10 396.676 2.91423  555.04     25.6078     259.378     25.6078     
1 1 1 1  5  18 o 2  270.798 2.79871  109.063    203.692     440.112     23.6918     
1 1 1 1  5  20 o 7  876.389 5.72282  1557.82    358.018     623.26      358.018     
1 1 1 1  5  22 o 12 822.457 6.20931  1185.61    198.782     22.0174     198.782     
1 1 1 1  5  24 o 7  1368.11 8.98159  2085.3     0.38739     207.1       0.38739     
1 1 1 1  5  26 o 6  320.39  3.39606  287.072    192.497     232.282     12.497      
1 1 1 1  5  28 o 10 590.333 4.56382  873.293    159.281     108.903     159.281     
1 1 1 1  5  30 o 9  1089.67 8.34827  1656.58    18.3021     171.13      18.3021     
1 1 1 1  5  32 o 4  573.231 4.19491  635.084    42.1693     357.717     222.169     
1 1 1 1  5  34 o 2  588.767 5.96234  791.654    23.5008     97.5152     203.501     
1 1 1 1  5  36 o 15 349.787 3.55143  289.054    65.2927     405.447     245.293     
1 1 1 1  5  38 o 5  565.377 4.36794  846.188    127.004     67.9416     127.004     
1 1 1 1  5  40 o 8  155.056 5.51545  112.446    34.1173     160.391     214.117     
1 1 1 1  5  42 o 13 373.746 3.94018  591.343    106.812     118.906     106.812     
1 1 1 1  5  44 o 3  401.133 4.25835  632.727    162.172     114.535     162.172     
1 1 1 1  5  46 o 6  144.954 6.20477  57.591     269.377     279.319     89.3769     
1 1 1 1  5  48 o 16 138.879 7.50615  202.428    279.227     50.3934     279.227     
1 1 1 1  5  50 o 5  164.232 5.97854  285.975    63.0219     123.818     63.0219     
1 1 1 1  5  52 o 12 37.8725 11.7551  9.53374    118.52      59.7005     118.52      
1 1 1 1  5  54 o 8  55.721  13.2992  46.8712    126.871     1.75418     126.871     
1 1 1 1  5  56 o 16 62.5187 14.0206  60.6043    132.656     36.71       312.656     
1 1 1 1  5  58 o 10 85.1534 12.7986  120.086    137.082     8.42191     137.083     
1 1 1 1  5  60 o 5  31.8118 10.8736  12.8396    211.376     34.1461     31.3758     
1 1 1 1  5  62 o 1  41.299  12.9207  39.6401    78.8636     0.025606    78.8612     
1 1 1 1  6  1  o 2  445.989 3.47465  461.112    199.911     80.1384     19.9107     
1 1 1 1  6  3  o 6  1112.65 6.48708  1911.48    54.9526     685.868     54.9526     
1 1 1 1  6  5  o 5  721.018 5.30817  1078.81    51.9911     205.365     51.9911     
1 1 1 1  6  7  o 3  397.342 3.05591  367.585    317.081     154.805     137.081     
1 1 1 1  6  9  o 7  618.069 4.13645  829.192    93.1863     8.10665     273.186     
1 1 1 1  6  11 o 6  455.992 3.12828  346.696    292.855     235.516     292.855     
1 1 1 1  6  13 o 3  877.83  5.57985  1138.59    313.941     218.685     133.941     
1 1 1 1  6  15 o 2  689.639 4.46015  777.161    191.526     390.001     11.5264     
1 1 1 1  6  17 o 4  266.999 2.47962  184.502    158.391     18.412      338.391     
1 1 1 1  6  19 o 16 385.196 3.08209  530.813    66.6022     90.8653     66.6022     
1 1 1 1  6  21 o 3  293.576 3.31158  102.468    313.162     552.452     133.162     
1 1 1 1  6  23 o 8  562.538 4.8543   904.914    146.229     263.226     146.229     
1 1 1 1  6  25 o 14 373.441 3.4514   132.617    213.118     754.946     33.1184     
1 1 1 1  6  27 o 1  488.102 3.7232   591.616    69.6431     154.806     249.643     
1 1 1 1  6  29 o 15 251.428 3.70572  117.209    24.5119     329.861     204.512     
1 1 1 1  6  31 o 1  840.645 5.4415   1324.66    191.201     241.889     191.201     
1 1 1 1  6  33 o 8  275.402 3.60378  371.936    253.665     88.7602     253.665     
1 1 1 1  6  35 o 10 147.935 4.66642  28.0789    353.262     248.212     173.262     
1 1 1 1  6  37 o 2  903.261 6.00558  1338.1     227.248     55.8051     227.248     
1 1 1 1  6  39 o 3  464.157 4.04686  656.72     245.328     14.4305     65.3275     
1 1 1 1  6  41 o 9  363.952 3.9518   363.429    318.384     314.323     138.384     
1 1 1 1  6  43 o 1  86.4362 9.22658  23.8698    132.131     55.3918     312.131     
1 1 1 1  6  45 o 8  186.927 5.3847   261.881    4.52856     21.0243     4.52855     
1 1 1 1  6  47 o 12 117.917 8.55598  99.7504    93.1944     100.476     273.194     
1 1 1 1  6  49 o 7  100.262 9.41851  68.0667    71.6021     122.816     251.602     
1 1 1 1  6  51 o 12 59.4256 12.9178  4.94198    212.765     152.108     212.765     
1 1 1 1  6  53 o 16 36.8623 11.6542  0.731562   57.7793     28.3483     57.7793     
1 1 1 1  6  55 o 15 130.979 7.88058  216.542    204.238     64.7752     204.238     
1 1 1 1  6  57 o 7  62.2683 14.4638  82.446     293.789     26.7184     293.789     
1 1 1 1  6  59 o 14 77.8701 14.8121  135.815    237.241     73.7386     237.241     
1 1 1 1  6  61 o 4  89.5292 12.8841  141.933    358.466     35.5389     358.466     
1 1 1 1  7  2  o 5  858.809 4.95056  1670.89    95.409      1398.53     95.409      
1 1 1 1  7  4  o 3  781.674 4.59668  1510.22    91.4387     1184.41     91.4387     
1 1 1 1  7  6  o 3  903.062 6.79437  1656.66    20.9464     825.514     20.9464     
1 1 1 1  7  8  o 7  712.594 4.75005  1367.77    206.363     944.467     206.363     
1 1 1 1  7  10 o 12 741.77  4.92306  1408.62    214.5       842.282     214.5       
1 1 1 1  7  12 o 16 1768.57 11.2602  2699.03    36.0331     271.868     36.0331     
1 1 1 1  7  14 o 11 694.548 4.4904   1012.93    337.414     89.3615     337.414     
1 1 1 1  7  16 o 5  409.725 3.63738  440.896    83.852      194.151     263.852     
1 1 1 1  7  18 o 13 852.506 5.56061  1324.8     99.9013     217.119     99.9013     
1 1 1 1  7  20 o 17 140.829 3.77067  179.849    356.692     592.486     356.692     
1 1 1 1  7  22 o 15 617.46  4.94517  971.562    70.8611     222.271     70.8611     
1 1 1 1  7  24 o 16 146.996 3.99881  61.1423    22.2099     280.682     22.2099     
1 1 1 1  7  26 o 7  1078.02 7.01657  1843.05    280.811     587.818     280.811     
1 1 1 1  7  28 o 14 597.986 4.62081  933.523    92.6164     213.317     92.6164     
1 1 1 1  7  30 o 7  472.863 3.68541  860.084    203.466     518.237     203.466     
1 1 1 1  7  32 o 15 858.433 5.55578  1126.18    284.25      222.763     104.25      
1 1 1 1  7  34 o 16 477.301 3.84684  756.898    129.383     177.11      129.383     
1 1 1 1  7  36 o 4  204.44  3.95907  112.04     151.661     311.397     331.661     
1 1 1 1  7  38 o 1  436.581 4.03936  659.802    23.9258     79.5115     23.9258     
1 1 1 1  7  40 o 11 191.701 4.72779  215.763    85.8091     67.5545     265.809     
1 1 1 1  7  42 o 15 187.154 4.61311  246.143    157.017     1.31031     337.017     
1 1 1 1  7  44 o 2  130.477 6.39338  77.6843    67.2653     182.762     247.265     
1 1 1 1  7  46 o 10 95.5605 10.6935  3.70937    115.618     244.042     115.618     
1 1 1 1  7  48 o 2  124.532 8.78193  148.581    267.644     22.8547     87.6442     
1 1 1 1  7  50 f 0  100.499 9.1356   88.905     21.0478     0           0           
1 1 1 1  7  52 o 2  70.0906 11.6604  69.8586    71.1198     24.8075     71.1198     
1 1 1 1  7  54 o 2  139.196 7.33653  252.095    128.891     115.138     128.891     
1 1 1 1  7  56 o 10 64.9992 13.9363  80.0201    137.744     0.498538    137.743     
1 1 1 1  7  58 o 10 47.314  13.7457  43.4854    145.036     0.510267    145.037     
1 1 1 1  7  60 o 10 49.9245 14.0065  57.9495    78.9646     3.22249     258.965     
1 1 1 1  7  62 o 8  52.2915 14.4536  56.0601    46.9933     33.3816     46.9933     
1 1 1 1  8  1  o 14 517.252 3.46257  682.233    332.25      94.5722     332.25      
1 1 1 1  8  3  o 6  825.54  5.17027  797.263    321.105     733.618     141.105     
1 1 1 1  8  5  o 4  1981.45 11.3605  3991.02    266.297     2265.19     266.297     
1 1 1 1  8  7  o 7  2192.39 13.9178  4014.41    264.253     1674.64     264.253     
1 1 1 1  8  9  o 12 1057.92 7.37612  1475.53    69.7897     70.3703     249.79      
1 1 1 1  8  11 o 3  1572.64 10.0201  2517.92    156.609     490.304     156.609     
1 1 1 1  8  13 o 10 1087.11 6.98506  1068.6     324.326     996.001     144.326     
1 1 1 1  8  15 o 1  953.018 6.1895   1501.63    256.835     282.3       256.835     
1 1 1 1  8  17 o 11 841.891 5.39626  1368.71    288.087     342.453     288.087     
1 1 1 1  8  19 o 5  1440.8  9.2296   2532.09    310.045     894.552     310.045     
1 1 1 1  8  21 o 17 572.499 4.39146  614.955    319.562     379.889     139.562     
1 1 1 1  8  23 f 0  425.386 4.44207  320.026    149.976     0           0           
1 1 1 1  8  25 o 10 235.301 3.48403  141.798    254.118     141.025     74.118      
1 1 1 1  8  27 o 12 794.944 5.79442  1327.75    32.9059     404.236     32.9059     
1 1 1 1  8  29 o 1  542.744 3.98709  755.699    35.7305     11.4565     35.7304     
1 1 1 1  8  31 o 16 1404.69 9.07274  1801.98    148.291     477.094     328.291     
1 1 1 1  8  33 o 4  328.114 3.55112  374.255    216.159     137.29      36.1591     
1 1 1 1  8  35 o 8  304.261 3.54316  503.045    46.8609     224.349     46.8609     
1 1 1 1  8  37 o 17 534.522 4.26939  771.648    77.6427     10.8329     77.6428     
1 1 1 1  8  39 o 10 382.248 3.95331  477.246    178.999     132.456     358.999     
1 1 1 1  8  41 o 15 207.141 4.52832  102.863    220.657     368.912     40.6566     
1 1 1 1  8  43 o 14 276.653 4.23452  435.232    43.5698     95.0966     43.5698     
1 1 1 1  8  45 o 6  320.471 4.23463  553.326    299.174     198.686     299.174     
1 1 1 1  8  47 o 16 112.742 8.38015  133.39     73.7997     17.7089     73.7997     
1 1 1 1  8  49 f 0  66.4174 13.2982  70.1647    84.6045     0           0           
1 1 1 1  8  51 o 17 51.6052 12.4922  15.8215    116.63      147.774     116.63      
1 1 1 1  8  53 o 7  110.326 8.73704  192.098    290.234     88.4781     290.234     
1 1 1 1  8  55 o 1  91.6009 11.1778  146.948    316.04      50.02       316.04      
1 1 1 1  8  57 f 0  128.155 8.90709  144.761    348.325     0           0           
1 1 1 1  8  59 o 14 46.5321 13.8709  47.8702    289.381     3.41595     109.381     
1 1 1 1  8  61 o 11 37.765  12.3514  29.2368    277.759     17.0696     97.7587     
1 1 1 1  9  2  o 17 1236.69 7.35177  2385.01    74.3811     1268.06     74.3811     
1 1 1 1  9  4  o 7  1505.71 9.06852  2556.99    78.3006     783.207     78.3006     
1 1 1 1  9  6  o 7  1136.5  6.65308  2124.29    92.794      1033.13     92.794      
1 1 1 1  9  8  o 12 1405.28 8.95367  2622.75    116.892     1216.31     116.892     
1 1 1 1  9  10 o 14 2215.81 14.2508  3844.41    228.204     1255.18     228.204     
1 1 1 1  9  12 o 10 1024.12 6.72356  1234.96    321.609     469.528     141.609     
1 1 1 1  9  14 o 5  943.082 6.22909  1610.73    69.4234     540.308     69.4234     
1 1 1 1  9  16 o 15 1765.46 11.0541  2590.18    149.632     51.1709     149.632     
1 1 1 1  9  18 o 10 1152.46 7.72088  1892.29    97.5978     462.762     97.5978     
1 1 1 1  9  20 o 7  1022.76 7.76573  1647.84    136.699     356.503     136.699     
1 1 1 1  9  22 f 0  354.654 3.56518  570.36     136.425     0           0           
1 1 1 1  9  24 o 10 768.578 5.59429  1366.16    160.544     564.298     160.544     
1 1 1 1  9  26 o 16 427.849 4.59505  342.9      311.009     485.044     131.009     
1 1 1 1  9  28 o 13 295.511 3.15589  142.436    155.43      458.942     335.43      
1 1 1 1  9  30 f 0  1051.7  6.92339  1188.25    248.916     0           0           
1 1 1 1  9  32 o 17 260.02  3.54651  325.615    186.77      81.6282     186.77      
1 1 1 1  9  34 o 11 384.124 3.81337  401.612    321.878     272.132     141.878     
1 1 1 1  9  36 o 6  701.893 5.07953  1032.16    224.401     37.8087     224.401     
1 1 1 1  9  38 f 0  630.116 5.40046  891.089    253.607     0           0           
1 1 1 1  9  40 o 15 441.278 4.85659  671.266    17.7644     80.1563     17.7644     
1 1 1 1  9  42 o 10 57.4623 11.8051  87.1476    299.143     261.882     299.143     
1 1 1 1  9  44 o 17 61.8747 12.1639  9.20402    320.495     49.0265     320.495     
1 1 1 1  9  46 o 8  121.55  7.58591  145.243    319.749     10.311      319.749     
1 1 1 1  9  48 o 6  235.65  4.97709  316.778    105.358     36.0139     285.358     
1 1 1 1  9  50 o 6  76.4005 12.0759  48.4158    86.2639     89.4511     266.264     
1 1 1 1  9  52 o 5  61.9756 13.2851  24.2651    243.977     103.975     63.9775     
1 1 1 1  9  54 f 0  62.723  13.5418  66.0305    168.861     0           0           
1 1 1 1  9  56 o 11 104.552 10.7661  195.465    177.114     109.303     177.114     
1 1 1 1  9  58 o 10 38.7263 12.5212  21.6036    116.669     12.1967     296.669     
1 1 1 1  9  60 f 0  76.9461 13.8901  79.1248    92.968      0           0           
1 1 1 1  9  62 o 16 39.3908 12.5032  26.1501    128.944     6.0173      128.944     
1 1 1 1  10 1  o 5  919.668 5.78818  878.136    269.203     862.17      89.2034     
1 1 1 1  10 3  o 5  1326.9  7.50196  1915.37    234.793     15.9388     234.793     
1 1 1 1  10 5  o 5  1225.58 7.27367  1911.44    276.782     312.675     276.782     
1 1 1 1  10 7  o 12 1225.73 7.05576  2506.65    296.069     1542.28     296.069     
1 1 1 1  10 9  o 14 637.221 4.11173  1097.88    60.4935     504.921     60.4935     
1 1 1 1  10 11 o 1  1229.38 7.95809  1770.66    100.995     0.911755    100.995     
1 1 1 1  10 13 f 0  1570.83 10.2242  2449.96    174.67      0           0           
1 1 1 1  10 15 o 11 654.811 5.43252  879.976    325.839     79.0161     145.839     
1 1 1 1  10 17 o 10 517.968 3.84125  949.179    343.018     554.35      343.018     
1 1 1 1  10 19 o 16 666.903 4.96714  1056.44    279.727     242.018     279.727     
1 1 1 1  10 21 f 0  383.792 3.20841  450.701    258.335     0           0           
1 1 1 1  10 23 o 3  457.446 3.78215  528.75     314.69      193.172     134.69      
1 1 1 1  10 25 o 8  60.982  7.49853  118.736    180.601     254.752     180.601     
1 1 1 1  10 27 o 12 769.136 5.09166  1068.22    0.140445    51.081      180.14      
1 1 1 1  10 29 o 5  1159.99 7.42202  1429.25    6.46935     499.16      186.469     
1 1 1 1  10 31 o 3  284.314 3.47327  314.847    255.516     77.4173     75.5161     
1 1 1 1  10 33 f 0  332.602 3.44456  763.403    248.153     0           0           
1 1 1 1  10 35 o 5  888.056 6.01307  1213.86    57.1213     146.753     237.121     
1 1 1 1  10 37 o 16 691.692 5.08705  1138.23    63.8099     280.653     63.8099     
1 1 1 1  10 39 o 3  521.458 4.23531  656.464    236.488     189.946     56.4876     
1 1 1 1  10 41 o 14 163.106 5.23022  203.658    206.004     3.3619      206.004     
1 1 1 1  10 43 o 17 259.46  4.29526  370.904    123.658     14.5148     123.658     
1 1 1 1  10 45 o 1  351.092 4.63365  630.142    4.08755     261.082     4.08755     
1 1 1 1  10 47 o 8  55.3314 12.9105  7.27906    55.9213     50.6786     55.9213     
1 1 1 1  10 49 o 7  184.941 5.62937  198.377    268.231     127.167     88.2314     
1 1 1 1  10 51 o 1  214.464 5.09779  412.532    5.40511     216.471     5.40511     
1 1 1 1  10 53 o 1  60.0019 14.5138  57.9999    96.3308     2.80226     96.3308     
1 1 1 1  10 55 o 3  67.2426 12.1919  67.6894    2.07474     39.6443     182.075     
1 1 1 1  10 57 o 1  79.6913 13.4668  106.945    355.982     0.00559839  175.995     
1 1 1 1  10 59 f 0  37.0565 12.0095  40.1572    257.324     0           0           
1 1 1 1  10 61 o 7  61.0279 14.0373  90.8985    255.932     28.365      255.932     
1 1 1 1  11 2  o 17 797.877 4.79361  822.676    342.671     607.171     162.671     
1 1 1 1  11 4  o 13 1396.56 7.89611  2082.75    83.5339     142.098     83.5339     
1 1 1 1  11 6  o 6  221.508 3.04296  1.74874    187.703     130.068     7.70284     
1 1 1 1  11 8  o 3  1940.02 11.5037  2968.2     181.309     306.754     181.309     
1 1 1 1  11 10 o 1  846.955 5.27902  1248.37    263.135     100.767     263.135     
1 1 1 1  11 12 o 10 526.039 4.9262   661.62     337.006     105.817     157.006     
1 1 1 1  11 14 f 0  1608.56 10.3     2325.92    346.563     0           0           
1 1 1 1  11 16 o 10 373.631 3.30493  221.631    237.097     565.106     57.0968     
1 1 1 1  11 18 o 17 821.714 6.15159  1240.12    339.987     136.957     339.987     
1 1 1 1  11 20 o 7  759.207 5.74029  1394.82    230.179     655.859     230.179     
1 1 1 1  11 22 o 9  517.018 4.02452  675.705    119.964     77.4379     299.964     
1 1 1 1  11 24 o 11 389.633 3.74158  532.256    78.6171     70.2719     78.6171     
1 1 1 1  11 26 o 13 298.086 3.29492  229.519    267.287     267.948     87.2871     
1 1 1 1  11 28 o 2  829.431 5.56461  1114.95    146.051     142.867     326.051     
1 1 1 1  11 30 o 3  485.242 4.13648  458.776    188.308     445.052     8.3079      
1 1 1 1  11 32 o 6  273.996 3.55781  160.443    150.846     413.609     330.846     
1 1 1 1  11 34 o 2  282.014 3.44117  133.001    169.328     512.399     349.328     
1 1 1 1  11 36 o 6  164.239 4.49897  148.929    63.2351     49.4009     243.235     
1 1 1 1  11 38 o 8  549.952 4.49983  561.394    71.46       465.466     251.46      
1 1 1 1  11 40 o 17 243.142 4.79655  268.334    112.249     136.677     292.249     
1 1 1 1  11 42 f 0  252.13  4.129    375.364    193.103     0           0           
1 1 1 1  11 44 o 2  93.4843 8.46455  43.0649    63.409      104.551     243.409     
1 1 1 1  11 46 o 16 195.461 5.56478  291.475    327.805     46.7445     327.805     
1 1 1 1  11 48 o 16 349.107 4.45212  533.532    176.973     60.3408     176.973     
1 1 1 1  11 50 o 16 54.4122 13.4917  14.7753    54.8215     67.2919     234.821     
1 1 1 1  11 52 o 14 148.651 6.62703  256.712    239.723     97.2063     239.723     
1 1 1 1  11 54 o 4  45.3632 13.4212  20.6454    29.6152     10.409      209.615     
1 1 1 1  11 56 o 6  76.1524 14.5913  95.5157    103.325     10.2861     283.325     
1 1 1 1  11 58 o 12 56.8255 14.3241  65.0424    28.6733     36.5586     28.6733     
1 1 1 1  11 60 o 3  35.8125 11.7679  23.7994    173.007     23.41       353.007     
1 1 1 1  11 62 o 17 34.9643 11.6269  3.54356    261.188     0.186938    261.188     
1 1 1 1  12 1  o 6  1614.1  9.89441  2503.94    169.761     342.632     169.761     
1 1 1 1  12 3  o 1  874.305 4.99874  998.214    205.364     487.17      25.3644     
1 1 1 1  12 5  o 16 1450.99 8.46487  2213.65    337.909     240.145     337.909     
1 1 1 1  12 7  o 16 1062.62 6.05005  1579.23    337.283     119.78      337.283     
1 1 1 1  12 9  o 10 1422.97 8.31726  1939.62    68.2115     236.239     248.212     
1 1 1 1  12 11 o 10 417.324 2.86395  421.62     280.607     250.41      100.607     
1 1 1 1  12 13 o 17 684.535 4.82226  1240       103.034     594.005     103.034     
1 1 1 1  12 15 o 6  1310.93 8.58093  2042.44    134.966     292.53      134.966     
1 1 1 1  12 17 o 15 845.146 6.67949  1178.52    46.4085     60.8019     226.408     
1 1 1 1  12 19 o 14 457.522 3.83333  616.35     28.1885     1.00988     208.185     
1 1 1 1  12 21 o 9  705.398 5.55143  940.656    193.89      121.81      13.8897     
1 1 1 1  12 23 o 2  202.648 2.82464  20.2516    313.261     471.641     313.261     
1 1 1 1  12 25 o 15 467.703 3.4598   505.129    138.054     271.455     318.054     
1 1 1 1  12 27 o 5  235.249 3.42157  125.764    252.905     121.294     72.9047     
1 1 1 1  12 29 o 9  575.058 4.00106  959.193    244.342     323.489     244.342     
1 1 1 1  12 31 o 16 1120.26 7.06886  1591.64    358.083     64.4877     178.083     
1 1 1 1  12 33 o 4  257.284 3.72239  343.014    217.449     52.4065     217.449     
1 1 1 1  12 35 o 12 290.521 3.533    350.953    264.048     92.3347     84.0482     
1 1 1 1  12 37 o 9  718.738 5.32365  961.622    282.686     158.237     102.686     
1 1 1 1  12 39 o 8  785.83  5.62398  1158.68    292.864     36.5943     292.864     
1 1 1 1  12 41 o 2  153.562 5.55831  99.6323    51.0556     207.483     231.056     
1 1 1 1  12 43 o 9  286.607 4.46824  555.755    151.685     319.596     151.685     
1 1 1 1  12 45 o 14 92.4235 9.95144  52.1155    251.627     85.4387     71.6273     
1 1 1 1  12 47 o 8  82.1888 10.7307  31.9208    131.096     123.59      311.096     
1 1 1 1  12 49 o 5  167.301 5.82708  185.173    36.4324     101.54      216.432     
1 1 1 1  12 51 f 0  83.515  11.8935  145.379    186.428     0           0           
1 1 1 1  12 53 o 7  63.9851 13.5674  15.695     217.027     137.145     37.0272     
1 1 1 1  12 55 o 3  45.3198 13.2537  5.69197    35.1517     123.615     35.1517     
1 1 1 1  12 57 o 10 43.1997 12.9005  29.7125    177.33      3.79405     357.33      
1 1 1 1  12 59 o 12 47.2166 13.4373  44.2606    31.8758     27.5562     211.876     
1 1 1 1  12 61 o 17 41.6907 12.8394  29.6017    4.98204     41.1677     184.982     
1 1 1 1  13 2  o 10 1668.53 9.88039  2285.34    321.116     263.509     141.116     
1 1 1 1  13 4  o 10 906.454 5.86115  1647.77    177.91      757.205     177.91      
1 1 1 1  13 6  o 3  704.695 5.72766  974.352    295.198     15.4369     115.197     
1 1 1 1  13 8  o 10 1221.28 7.04055  2151.78    176.048     800.609     176.048     
1 1 1 1  13 10 f 0  440.917 2.83535  713.352    330.75      0           0           
1 1 1 1  13 12 o 17 368.835 2.66781  465.731    304.797     43.1803     304.797     
1 1 1 1  13 14 f 0  559.871 4.0455   664.021    243.097     0           0           
1 1 1 1  13 16 o 11 869.827 6.63492  1215.51    183.318     60.2648     3.31771     
1 1 1 1  13 18 o 14 30.9002 7.78765  146.667    346.59      298.406     346.59      
1 1 1 1  13 20 o 13 882.734 6.62103  1527.63    189.683     538.601     189.683     
1 1 1 1  13 22 o 5  1071.71 6.98949  1554.34    328.095     18.3778     328.096     
1 1 1 1  13 24 o 3  393.656 3.65962  428.155    311.388     185.676     131.388     
1 1 1 1  13 26 o 11 791.38  5.12376  980.398    164.328     298.794     344.328     
1 1 1 1  13 28 o 2  400.7   3.33161  530.058    210.699     1.8506      210.696     
1 1 1 1  13 30 o 8  395.223 3.47068  618.222    113.287     187.356     113.287     
1 1 1 1  13 32 o 2  1081.39 6.98547  1532.41    14.0774     72.4009     194.077     
1 1 1 1  13 34 f 0  630.955 4.40299  939.552    74.8223     0           0           
1 1 1 1  13 36 f 0  498.313 4.23185  545.245    147.621     0           0           
1 1 1 1  13 38 o 14 543.904 4.32113  874.945    82.2457     186.357     82.2457     
1 1 1 1  13 40 o 15 331.438 4.34861  549.722    166.095     167.145     166.095     
1 1 1 1  13 42 o 6  154.504 5.61253  171.01     192.379     59.331      12.379      
1 1 1 1  13 44 o 3  204.56  4.7627   374.333    42.1473     216.808     42.1473     
1 1 1 1  13 46 o 14 267.297 4.76465  362.127    346.075     37.0106     166.075     
1 1 1 1  13 48 o 5  162.988 5.89471  251.409    218.583     55.9277     218.583     
1 1 1 1  13 50 o 16 52.0674 13.1725  11.4133    200.169     15.0548     20.1687     
1 1 1 1  13 52 o 12 71.7457 13.0026  59.8666    207.377     65.7427     27.3769     
1 1 1 1  13 54 o 5  178.968 6.34138  243.727    345.837     27.7455     165.837     
1 1 1 1  13 56 o 11 47.8807 13.6381  32.3768    37.5509     5.94209     37.5509     
1 1 1 1  13 58 o 13 42.9397 13.4353  33.8102    197.76      27.5434     17.7604     
1 1 1 1  13 60 o 4  40.9901 12.8256  37.7821    245.973     2.5081      245.973     
1 1 1 1  14 1  o 2  690.861 4.28849  741.556    145.554     455.792     325.554     
1 1 1 1  14 3  o 1  1278.21 7.60035  1726.47    184.532     233.273     4.53208     
1 1 1 1  14 5  o 2  1023.35 5.93532  1395.12    87.131      140.774     267.131     
1 1 1 1  14 7  o 11 1038.59 6.14165  1635.86    336.98      301.423     336.98      
1 1 1 1  14 9  o 5  864.225 5.12854  1295.54    340.977     134.5       340.977     
1 1 1 1  14 11 f 0  1412.2  8.54631  2024.51    173.316     0           0           
1 1 1 1  14 13 f 0  1041.21 6.84684  1003.88    22.1521     0           0           
1 1 1 1  14 15 o 5  1168.16 8.81898  1950.38    330.779     533.315     330.779     
1 1 1 1  14 17 o 2  1137.25 7.82037  1731.62    336.309     181.681     336.309     
1 1 1 1  14 19 o 2  334.417 3.34484  378.802    117.406     72.5875     297.406     
1 1 1 1  14 21 o 16 818.288 5.7807   1305.18    92.8529     279.646     92.8529     
1 1 1 1  14 23 o 16 806.055 5.94882  1392.84    12.4715     502.576     12.4715     
1 1 1 1  14 25 f 0  555.108 3.93489  803.827    324.463     0           0           
1 1 1 1  14 27 o 15 336.991 3.05226  447.3      175.94      119.193     175.94      
1 1 1 1  14 29 o 6  151.752 3.67306  2.57229    181.062     104.406     1.06247     
1 1 1 1  14 31 o 12 355.073 3.37274  379.987    300.356     215.852     120.356     
1 1 1 1  14 33 o 8  810.046 5.43656  1004.28    242.396     336.122     62.3958     
1 1 1 1  14 35 o 14 307.689 3.94127  505.498    353.415     183.1       353.415     
1 1 1 1  14 37 o 7  345.003 4.30177  343.214    32.8912     292.1       212.891     
1 1 1 1  14 39 o 11 702.944 5.50126  1098.6     357.422     159.973     357.422     
1 1 1 1  14 41 o 13 131.389 6.20386  129.311    353.068     58.5037     173.068     
1 1 1 1  14 43 o 1  128.018 6.71702  151.563    303.92      17.9558     303.92      
1 1 1 1  14 45 o 17 131.817 6.70883  154.867    167.104     24.0296     347.104     
1 1 1 1  14 47 o 9  276.893 4.48414  433.151    175.395     75.3057     175.395     
1 1 1 1  14 49 o 12 53.5751 13.1382  12.9209    197.711     50.1465     17.7108     
1 1 1 1  14 51 o 4  50.9009 13.3282  7.29514    319.232     97.8127     139.232     
1 1 1 1  14 53 o 5  121.631 8.33172  156.177    61.9599     30.4717     241.96      
1 1 1 1  14 55 o 1  57.1066 12.9343  38.3425    132.355     69.4427     312.355     
1 1 1 1  14 57 o 7  40.5018 12.7441  24.7662    73.9394     33.11       253.939     
1 1 1 1  14 59 o 6  57.1648 14.7685  83.3342    91.2898     38.3278     91.2898     
1 1 1 1  14 61 o 4  51.626  14.6198  60.4416    130.068     32.6172     130.068     
1 1 1 1  15 2  o 17 608.065 3.77434  780.289    2.28324     116.585     182.283     
1 1 1 1  15 4  o 1  1083.94 6.28022  1536.78    208.321     38.3715     28.321      
1 1 1 1  15 6  o 2  1684.26 9.83858  2624.93    356.621     366.855     356.621     
1 1 1 1  15 8  o 1  1486.27 8.84486  2038.78    143.98      229.619     323.98      
1 1 1 1  15 10 o 11 752.754 5.67652  967.193    354.65      204.255     174.65      
1 1 1 1  15 12 o 6  143.01  2.66674  39.1439    85.1598     162.689     85.1598     
1 1 1 1  15 14 o 5  71.327  4.34938  134.264    331.522     296.822     331.522     
1 1 1 1  15 16 o 14 941.763 6.65331  1312.26    129.981     81.6293     309.981     
1 1 1 1  15 18 o 2  357.407 3.17648  438.355    68.1502     26.35       248.15      
1 1 1 1  15 20 o 2  1192.58 8.21166  1919.1     200.522     394.695     200.522     
1 1 1 1  15 22 o 3  687.089 4.8812   1150.28    236.379     375.28      236.379     
1 1 1 1  15 24 o 13 530.959 3.86928  845.644    41.0611     253.179     41.0611     
1 1 1 1  15 26 o 13 185.31  3.02583  55.4801    286.402     470.663     286.402     
1 1 1 1  15 28 o 7  239.398 3.01847  205.665    244.244     70.1897     64.2442     
1 1 1 1  15 30 o 17 373.484 3.33122  564.568    26          127.535     26          
1 1 1 1  15 32 o 16 779.537 5.15329  1184.17    50.3281     120.151     50.3281     
1 1 1 1  15 34 o 13 767.081 5.34473  1115.81    149.911     12.3372     149.911     
1 1 1 1  15 36 o 2  205.44  4.01204  76.2109    228.685     406.09      48.6854     
1 1 1 1  15 38 o 4  55.2704 11.5942  135.814    96.0325     348.003     96.0325     
1 1 1 1  15 40 o 5  570.471 5.16273  853.959    190.547     57.2562     190.547     
1 1 1 1  15 42 o 16 276.338 4.17618  477.041    2.99791     183.185     2.99791     
1 1 1 1  15 44 o 9  204.748 4.9191   316.419    30.4567     73.6639     30.4567     
1 1 1 1  15 46 o 8  195.737 4.96576  304.03     341.809     66.6739     341.809     
1 1 1 1  15 48 o 10 42.0053 12.2597  16.7885    3.66636     72.1447     3.66636     
1 1 1 1  15 50 o 4  137.732 7.06827  142.713    124.295     102.942     304.295     
1 1 1 1  15 52 o 4  135.88  7.40354  193.855    155.888     3.90559     155.888     
1 1 1 1  15 54 o 17 71.2066 12.6627  62.8245    336.6       64.5847     156.6       
1 1 1 1  15 56 o 14 40.855  12.5271  20.7115    257.573     42.3558     77.5731     
1 1 1 1  15 58 o 1  50.9553 13.1676  62.6854    304.438     5.68865     304.438     
1 1 1 1  15 60 o 7  77.7425 13.4232  115.868    341.458     19.5595     341.458     
1 1 1 1  16 1  o 4  1375    8.32816  2090.89    147.111     209.438     147.111     
1 1 1 1  16 3  o 3  952.614 6.27806  1228.51    314.842     271.622     134.842     
1 1 1 1  16 5  o 10 1048.38 6.08766  1817.52    58.1397     638.905     58.1397     
1 1 1 1  16 7  o 5  646.948 4.39278  1010.78    186.195     226.81      186.195     
1 1 1 1  16 9  o 15 526.186 4.73127  798.716    185.391     171.979     185.391     
1 1 1 1  16 11 o 10 716.621 5.70746  797.285    141.74      447.383     321.74      
1 1 1 1  16 13 o 11 518.389 4.6555   460.343    105.356     529.437     285.356     
1 1 1 1  16 15 o 14 970.646 7.80613  1327.07    335.631     138.518     155.631     
1 1 1 1  16 17 o 9  1190.56 7.83688  1654.45    313.255     134.111     133.255     
1 1 1 1  16 19 o 4  342.313 2.83466  454.917    120.567     100.027     120.567     
1 1 1 1  16 21 o 12 360.727 3.27875  502.068    113.907     270.112     113.907     
1 1 1 1  16 23 o 9  748.045 5.18444  1171.79    194.384     227.53      194.384     
1 1 1 1  16 25 o 12 375.271 3.43431  429.062    174.06      109.38      354.06      
1 1 1 1  16 27 o 5  535.161 3.99175  737.518    66.8748     16.8331     246.875     
1 1 1 1  16 29 o 14 183.271 3.42779  71.7397    86.7881     234.421     266.788     
1 1 1 1  16 31 o 11 355.369 3.32166  521.433    297.847     79.8952     297.847     
1 1 1 1  16 33 o 7  158.172 4.4515   80.2466    295.712     199.153     115.712     
1 1 1 1  16 35 o 16 449.191 3.86725  656.36     98.6853     33.8933     98.6853     
1 1 1 1  16 37 o 14 222.638 4.04     262.507    174.097     73.2122     354.097     
1 1 1 1  16 39 o 6  292.515 3.83397  460.612    27.5402     104.898     27.5402     
1 1 1 1  16 41 o 16 418.505 4.14247  629.738    200.017     56.0809     200.017     
1 1 1 1  16 43 o 6  291.904 4.68215  465.158    240.395     105.141     240.395     
1 1 1 1  16 45 o 6  47.3804 12.3013  24.8693    197.068     84.5944     197.068     
1 1 1 1  16 47 o 12 59.3052 12.8316  1.99519    120.559     98.6392     300.559     
1 1 1 1  16 49 f 0  76.6825 11.8635  159.728    265.503     0           0           
1 1 1 1  16 51 o 1  107.214 8.68722  132.486    263.808     31.2144     83.8075     
1 1 1 1  16 53 o 9  44.355  12.8703  11.9001    256.622     73.5579     76.622      
1 1 1 1  16 55 o 2  68.9465 13.697   74.7581    332.399     31.6407     152.399     
1 1 1 1  16 57 o 15 54.8006 14.0644  67.3209    22.5463     5.15158     22.5463     
1 1 1 1  16 59 o 13 38.6546 12.3261  31.3351    160.917     1.66451     340.917     
1 1 1 1  16 61 o 16 52.1319 14.3883  63.2736    139.088     1.23266     319.088     
1 1 1 1  17 2  o 9  444.851 4.29505  519.222    36.2372     142.489     216.237     
1 1 1 1  17 4  o 1  797.596 4.93306  1674.22    337.323     1166.28     337.323     
1 1 1 1  17 6  o 4  750.801 6.29474  1232.13    323.977     351.422     323.977     
1 1 1 1  17 8  o 11 1054.06 6.56574  1456.25    177.824     124.65      357.824     
1 1 1 1  17 10 o 10 760.142 5.86449  1182.05    293.53      209.228     293.53      
1 1 1 1  17 12 o 15 262.671 2.6818   142.531    255.985     334.844     75.9852     
1 1 1 1  17 14 o 2  1050.76 7.3789   1873.84    330.589     733.006     330.589     
1 1 1 1  17 16 o 9  546.147 3.89412  834.172    357.578     166.165     357.578     
1 1 1 1  17 18 o 15 338.694 3.57193  295.458    99.365      290.288     279.365     
1 1 1 1  17 20 o 7  342.124 2.91546  359.851    212.884     149.083     32.8839     
1 1 1 1  17 22 f 0  1159.49 7.55963  1327.89    342.018     0           0           
1 1 1 1  17 24 o 3  651.339 4.47846  753.146    313.044     334.505     133.044     
1 1 1 1  17 26 o 15 960.303 6.13335  1510.71    327.027     261.073     327.027     
1 1 1 1  17 28 o 5  100.157 4.9299   164.021    335.466     460.625     335.466     
1 1 1 1  17 30 o 12 590.634 4.20381  972.028    201.218     267.282     201.218     
1 1 1 1  17 32 o 13 599.443 4.1898   802.503    348.924     116.708     168.924     
1 1 1 1  17 34 o 16 637.617 4.43265  961.376    346.534     85.0429     346.534     
1 1 1 1  17 36 o 14 386.256 4.42694  560.821    13.9486     27.2557     13.9486     
1 1 1 1  17 38 o 10 154.741 4.84199  178.776    244.714     7.20402     64.7143     
1 1 1 1  17 40 o 4  448.025 4.346    673.113    203.478     55.7855     203.478     
1 1 1 1  17 42 o 2  38.1567 11.1326  45.2668    250.353     109.93      250.353     
1 1 1 1  17 44 o 13 212.656 4.64828  339.378    46.812      92.4348     46.812      
1 1 1 1  17 46 o 12 57.2388 12.5019  1.50367    187.769     26.1631     7.76914     
1 1 1 1  17 48 o 6  39.407  11.7707  26.6571    68.9198     106.505     68.9198     
1 1 1 1  17 50 o 6  145.212 6.46214  226.037    94.295      44.7985     94.295      
1 1 1 1  17 52 o 17 193.135 5.65239  333.584    53.3268     113.317     53.3268     
1 1 1 1  17 54 o 11 180.977 6.04011  272.891    47.1837     24.5791     47.1837     
1 1 1 1  17 56 o 14 38.8623 12.2263  21.2695    191.603     30.6475     11.6033     
1 1 1 1  17 58 o 13 54.6067 14.0017  45.1566    171.032     53.7724     351.032     
1 1 1 1  17 60 o 13 32.9401 11.089   18.1709    275.612     22.7034     95.6116     
1 1 1 1  18 1  o 11 1798.02 10.8576  2832.64    86.4066     443.488     86.4066     
1 1 1 1  18 3  o 14 681.456 4.14708  1038       91.4422     164.942     91.4422     
1 1 1 1  18 5  o 2  377.075 4.13561  489.618    53.818      34.9595     53.8181     
1 1 1 1  18 7  o 13 304.712 2.4687   231.384    150.045     297.028     330.045     
1 1 1 1  18 9  o 10 526.6   4.15506  467.91     97.8021     539.124     277.802     
1 1 1 1  18 11 o 17 504.992 3.68064  822.07     171.929     290.353     171.929     
1 1 1 1  18 13 o 14 1187.24 7.95316  2166.32    111.634     914.452     111.634     
1 1 1 1  18 15 o 2  810.13  5.15871  1265.87    114.747     224.258     114.747     
1 1 1 1  18 17 o 15 457.735 3.61558  675.024    248.53      126.535     248.53      
1 1 1 1  18 19 o 5  478.873 3.61387  528.221    215.965     262.517     35.9651     
1 1 1 1  18 21 o 2  124.057 5.52515  91.0068    139.84      274.057     139.84      
1 1 1 1  18 23 o 16 791.072 5.77575  924.085    112.86      412.6       292.86      
1 1 1 1  18 25 o 3  862.121 5.77674  1266.55    137.461     62.7521     137.461     
1 1 1 1  18 27 f 0  881.133 5.69569  1215.13    195.554     0           0           
1 1 1 1  18 29 o 15 634.12  5.09229  754.257    125.649     310.307     305.649     
1 1 1 1  18 31 o 12 288.983 3.4426   405.728    66.4409     50.6522     66.4409     
1 1 1 1  18 33 o 1  872.366 5.72774  1274.97    161.433     19.9842     161.433     
1 1 1 1  18 35 o 3  434.327 4.17631  790.115    39.1516     355.26      39.1516     
1 1 1 1  18 37 o 12 546.185 4.79869  977.517    313.413     385.736     313.413     
1 1 1 1  18 39 o 14 200.859 4.59776  156.772    123.588     243.028     303.588     
1 1 1 1  18 41 o 11 594.475 5.22634  933.364    179.574     143.749     179.574     
1 1 1 1  18 43 o 12 222.02  4.57554  431.064    277.825     273.567     277.825     
1 1 1 1  18 45 o 10 217.83  4.58516  340.364    313.402     70.6367     313.402     
1 1 1 1  18 47 o 17 215.719 5.4392   332.101    22.324      51.6792     22.324      
1 1 1 1  18 49 o 7  92.951  9.3037   62.7081    348.134     47.6298     348.134     
1 1 1 1  18 51 o 16 88.0015 10.3496  93.9343    208.414     50.7894     28.4137     
1 1 1 1  18 53 o 14 148.894 6.6553   214.963    197.956     4.28671     197.956     
1 1 1 1  18 55 o 17 41.5561 12.5978  20.7977    127.052     4.80129     307.052     
1 1 1 1  18 57 o 13 37.1154 11.8013  22.9335    317.4       4.2         137.4       
1 1 1 1  18 59 o 10 33.3996 11.095   18.3485    348.425     9.74872     168.425     
1 1 1 1  19 2  o 3  561.272 3.84887  748.229    265.004     63.5093     85.0038     
1 1 1 1  19 4  o 13 398.872 2.91453  551.807    154.874     379.674     154.874     
1 1 1 1  19 6  o 16 198.9   3.78742  418.426    96.1455     1345.26     96.1455     
1 1 1 1  19 8  o 5  407.299 2.88042  537.104    45.2127     9.07044     45.2129     
1 1 1 1  19 10 o 16 149.31  2.77245  185.557    97.7083     645.252     97.7083     
1 1 1 1  19 12 o 14 911.563 5.73377  1153.14    302.716     314.141     122.716     
1 1 1 1  19 14 o 2  125.694 3.10296  16.5586    183.768     54.3483     183.768     
1 1 1 1  19 16 o 4  697.578 4.78532  1280.83    70.5647     615.533     70.5647     
1 1 1 1  19 18 o 5  331.586 3.11651  422.916    237.184     92.6316     237.184     
1 1 1 1  19 20 o 15 327.912 3.12304  240.179    77.8514     365.584     257.851     
1 1 1 1  19 22 o 3  480.71  3.68601  682.17     249.858     72.0827     249.858     
1 1 1 1  19 24 o 16 1210.84 7.45351  1636.74    298.211     231.454     118.211     
1 1 1 1  19 26 o 13 686.636 5.30393  1053.79    119.783     154.809     119.783     
1 1 1 1  19 28 o 10 505.875 5.26427  686.314    349.356     55.2729     169.356     
1 1 1 1  19 30 o 4  561.933 4.0855   501.961    281.649     610.613     101.649     
1 1 1 1  19 32 o 5  473.597 4.07962  873.212    219.164     413.82      219.164     
1 1 1 1  19 34 o 17 349.089 3.57055  427.625    166.088     128.824     346.088     
1 1 1 1  19 36 o 10 406.249 4.00686  608.095    179.277     59.1942     179.277     
1 1 1 1  19 38 o 10 245.868 4.25139  346.594    40.7654     14.0335     40.7655     
1 1 1 1  19 40 o 12 132.702 5.50615  157.251    287.024     10.5182     287.024     
1 1 1 1  19 42 f 0  96.831  7.83445  139.199    52.6485     0           0           
1 1 1 1  19 44 o 16 106.311 7.40754  119.212    36.303      24.9419     36.303      
1 1 1 1  19 46 o 11 152.437 5.74604  192.169    110.997     36.2369     290.997     
1 1 1 1  19 48 o 13 101.355 8.20329  75.0191    228.501     126.939     48.5015     
1 1 1 1  19 50 o 12 61.606  12.6056  42.7771    317.524     64.8061     137.524     
1 1 1 1  19 52 f 0  40.0719 11.9345  63.4669    327.416     0           0           
1 1 1 1  19 54 o 17 46.3646 13.0764  29.7355    78.9347     2.17424     78.9347     
1 1 1 1  19 56 f 0  83.1621 11.9783  95.4467    301.53      0           0           
1 1 1 1  19 58 o 8  67.7623 13.6159  106.798    156.348     37.3136     156.348     
1 1 1 1  19 60 o 2  72.7416 13.7636  113.734    188.898     32.9924     188.898     
1 1 1 1  20 1  o 6  552.361 4.22709  996.943    62.6118     516.192     62.6118     
1 1 1 1  20 3  o 5  930.401 5.73224  1307.2     122.689     56.8434     302.689     
1 1 1 1  20 5  o 7  806.452 5.29806  1587.37    8.82556     913.104     8.82556     
1 1 1 1  20 7  o 17 901.112 6.10947  1256.11    356.176     72.6865     176.176     
1 1 1 1  20 9  o 7  295.634 2.79477  126.87     316.141     1047.94     316.141     
1 1 1 1  20 11 o 7  453.003 3.24408  471.247    183.671     299.481     3.67052     
1 1 1 1  20 13 o 13 526.239 3.78589  881.776    172.728     342.195     172.728     
1 1 1 1  20 15 o 2  665.313 4.91821  812.035    185.016     262.834     5.0164      
1 1 1 1  20 17 o 7  473.029 3.37785  378.96     237.804     556.484     57.8037     
1 1 1 1  20 19 o 15 263.635 3.07504  165.197    94.1941     272.236     274.194     
1 1 1 1  20 21 o 13 346.7   4.60775  451.042    85.1492     115.882     85.1492     
1 1 1 1  20 23 o 5  255.382 2.88668  34.6229    254.104     722.991     254.104     
1 1 1 1  20 25 o 15 992.959 6.20937  1419.08    13.0731     28.3478     193.073     
1 1 1 1  20 27 o 7  1224.74 7.56365  1920.44    304.664     287.01      304.664     
1 1 1 1  20 29 o 3  538.379 3.97384  811.423    39.876      93.5089     39.876      
1 1 1 1  20 31 o 3  862.35  5.96245  1353.14    156.187     208.731     156.187     
1 1 1 1  20 33 o 10 67.7296 8.74647  30.2085    214.76      88.302      214.76      
1 1 1 1  20 35 o 8  307.766 4.1537   470.394    214.601     86.6289     214.601     
1 1 1 1  20 37 o 5  410.233 4.66016  470.721    288.362     237.54      108.362     
1 1 1 1  20 39 o 4  243.134 4.38911  264.872    347.661     154.023     167.661     
1 1 1 1  20 41 o 2  95.3554 7.53791  5.51522    47.8535     242.903     47.8535     
1 1 1 1  20 43 o 3  147.829 5.37485  188.603    344.722     11.9803     164.722     
1 1 1 1  20 45 o 3  99.1586 7.6959   74.5533    9.44428     103.341     189.444     
1 1 1 1  20 47 o 6  79.0931 10.0901  82.9957    238.263     30.6278     238.263     
1 1 1 1  20 49 o 1  49.0906 11.4164  8.17257    74.2682     88.7982     254.268     
1 1 1 1  20 51 o 13 95.6363 9.01622  131.234    58.4806     1.6026      58.4809     
1 1 1 1  20 53 f 0  36.5852 11.3935  26.517     148.509     0           0           
1 1 1 1  20 55 f 0  42.4214 12.5742  60.3457    131.148     0           0           
1 1 1 1  20 57 o 4  33.886  11.0179  13.4009    32.6946     2.84611     212.695     
1 1 1 1  20 59 o 17 47.0539 13.3867  47.09      141.468     20.6133     321.468     
1 1 1 1  21 2  f 0  899.423 5.88587  1131.25    295.313     0           0           
1 1 1 1  21 4  o 1  822.458 5.30039  1314.39    195.598     287.364     195.598     
1 1 1 1  21 6  o 3  219.835 2.85149  72.4737    316.103     297.687     136.103     
1 1 1 1  21 8  o 17 458.233 3.87716  472.403    255.277     313.829     75.2765     
1 1 1 1  21 10 f 0  713.002 4.77761  892.347    217.459     0           0           
1 1 1 1  21 12 o 9  391.914 3.19654  427.749    118.218     187.145     298.218     
1 1 1 1  21 14 o 16 1157.33 6.98674  2128.02    347.164     926.352     347.164     
1 1 1 1  21 16 o 12 619.526 4.26558  1118.54    92.9359     536.738     92.9359     
1 1 1 1  21 18 o 2  289.945 3.01135  197.6      285.338     314.064     105.338     
1 1 1 1  21 20 o 13 754.256 5.09245  928.594    328.963     291.514     148.963     
1 1 1 1  21 22 o 7  1211.06 7.59906  1935.72    169.218     372.882     169.218     
1 1 1 1  21 24 o 2  892.98  5.6408   1227.73    186.581     115.813     6.58089     
1 1 1 1  21 26 o 9  1026.6  6.41944  1437.29    167.182     98.6472     347.182     
1 1 1 1  21 28 o 11 629.248 4.80277  752.392    54.4943     302.907     234.494     
1 1 1 1  21 30 o 12 198.147 4.27561  183.629    340.574     121.476     160.574     
1 1 1 1  21 32 o 15 321.387 3.96665  474.225    305.89      61.4496     305.89      
1 1 1 1  21 34 o 9  391.33  4.21939  623.573    217.822     140.899     217.822     
1 1 1 1  21 36 o 13 194.702 4.63969  184.169    178.552     157.185     358.552     
1 1 1 1  21 38 o 1  481.469 4.70687  716.433    119.845     43.304      119.845     
1 1 1 1  21 40 o 17 329.734 4.10062  395.693    156.243     153.071     336.243     
1 1 1 1  21 42 o 13 203.934 4.63945  277.947    121.192     9.02826     301.192     
1 1 1 1  21 44 o 13 205.097 4.4043   302.999    353.229     31.729      353.229     
1 1 1 1  21 46 o 8  213.954 4.44307  308.977    51.0971     8.42951     51.097      
1 1 1 1  21 48 o 10 129.848 6.32076  205.1      190.862     52.7575     190.862     
1 1 1 1  21 50 o 12 121.57  6.75785  211.452    283.071     87.6883     283.071     
1 1 1 1  21 52 o 1  65.7698 12.59    78.0831    269.023     8.98373     89.0232     
1 1 1 1  21 54 o 11 64.0195 12.1673  70.6999    164.228     24.9757     344.228     
1 1 1 1  21 56 o 1  63.7814 13.0646  64.0192    221.258     44.0551     41.2579     
1 1 1 1  21 58 o 13 29.0772 9.935    6.8375     319.624     39.4414     139.624     
1 1 1 1  22 1  o 12 413.24  3.56658  631.141    70.4245     214.011     70.4245     
1 1 1 1  22 3  o 1  530.061 3.64778  773.637    95.4743     91.218      95.4743     
1 1 1 1  22 5  o 12 976.504 7.0706   1807.64    138.019     826         138.019     
1 1 1 1  22 7  o 15 522.157 3.59968  569.886    17.8856     315.443     197.886     
1 1 1 1  22 9  f 0  391.618 2.86541  673.877    61.5491     0           0           
1 1 1 1  22 11 o 9  276.024 2.60441  261.077    4.09629     71.5382     184.096     
1 1 1 1  22 13 o 5  316.262 2.77     211.327    104.427     394.54      284.427     
1 1 1 1  22 15 o 3  724.743 5.20196  1146.38    306.072     245.914     306.072     
1 1 1 1  22 17 f 0  457.676 3.57522  574.763    296.099     0           0           
1 1 1 1  22 19 o 3  774.095 5.01327  1290.27    205.266     393.806     205.266     
1 1 1 1  22 21 o 7  360.047 3.62437  514.248    192.179     176.89      192.179     
1 1 1 1  22 23 o 8  614.073 4.22488  762.981    45.2561     216.42      225.256     
1 1 1 1  22 25 o 13 222.137 3.11554  181.066    352.716     153.322     172.716     
1 1 1 1  22 27 o 12 451.033 4.42025  657.412    298.721     51.6229     298.721     
1 1 1 1  22 29 o 4  1052.12 6.85604  1632.99    298.571     211.587     298.571     
1 1 1 1  22 31 o 15 406.921 3.92568  562.797    266.591     26.2215     86.5906     
1 1 1 1  22 33 o 7  660.241 5.60026  861.812    58.7722     187.272     238.772     
1 1 1 1  22 35 o 12 171.862 5.87834  162.094    123.81      122.191     303.81      
1 1 1 1  22 37 o 13 67.8518 10.0287  5.68061    32.9114     39.7082     32.9114     
1 1 1 1  22 39 o 3  264.234 4.33979  434.475    358.627     132.058     358.627     
1 1 1 1  22 41 o 15 295.805 3.92373  356.846    332.445     131.491     152.445     
1 1 1 1  22 43 o 1  131.092 5.5247   167.358    16.0555     3.67369     196.055     
1 1 1 1  22 45 o 4  51.2153 10.1739  29.071     109.267     158.421     109.267     
1 1 1 1  22 47 o 9  340.405 4.31814  519.393    230.371     52.1107     230.371     
1 1 1 1  22 49 o 6  54.3071 11.445   35.9392    108.099     3.00425     108.099     
1 1 1 1  22 51 o 3  75.3195 10.4544  83.4275    84.1297     33.7796     264.13      
1 1 1 1  22 53 o 10 40.3437 11.3566  5.85223    50.3262     80.9531     230.326     
1 1 1 1  22 55 o 4  43.9618 12.3291  19.1683    5.94029     70.9702     185.94      
1 1 1 1  22 57 o 17 72.0904 11.9869  114.874    15.9992     36.9226     15.9992     
1 1 1 1  22 59 o 17 39.4033 12.1312  13.8775    90.5125     4.70417     90.5125     
1 1 1 1  23 2  o 16 715.18  4.62601  986.484    312.228     57.0471     132.228     
1 1 1 1  23 4  o 7  317.622 3.19326  380.927    234.144     37.9954     234.144     
1 1 1 1  23 6  o 8  414.207 3.85571  395.552    248.998     333.227     68.9976     
1 1 1 1  23 8  f 0  398.351 2.81603  592.107    173.671     0           0           
1 1 1 1  23 10 o 3  556.393 3.83583  962.133    8.36757     411.51      8.36757     
1 1 1 1  23 12 o 2  588.937 3.86813  918.464    189.733     204.288     189.733     
1 1 1 1  23 14 o 16 271.132 2.73943  212.527    140.877     182.584     320.877     
1 1 1 1  23 16 o 9  492.924 3.56955  735.88     286.348     144.638     286.348     
1 1 1 1  23 18 o 16 46.7967 9.05445  193.139    302.784     401.029     302.784     
1 1 1 1  23 20 o 5  651.859 4.43813  829.012    99.3143     186.904     279.314     
1 1 1 1  23 22 o 8  1039.04 7.26926  1640.08    171.287     282.304     171.287     
1 1 1 1  23 24 o 13 265.166 3.18967  63.6282    274.214     583.903     94.2138     
1 1 1 1  23 26 o 9  1313.83 8.3882   2030.55    352.312     242.583     352.312     
1 1 1 1  23 28 o 8  1103.03 6.88394  1896.12    125.459     591.31      125.459     
1 1 1 1  23 30 o 11 405.834 3.55351  318.738    123.932     521.721     303.932     
1 1 1 1  23 32 o 8  243.261 3.60601  396.879    33.0184     171.965     33.0184     
1 1 1 1  23 34 o 10 563.253 6.11861  894.172    272.121     164.604     272.121     
1 1 1 1  23 36 o 10 101.439 9.15544  48.029     132.078     346.948     132.078     
1 1 1 1  23 38 o 16 64.4535 12.7634  25.5716    151.696     127.868     151.696     
1 1 1 1  23 40 o 4  87.5762 11.0957  25.2317    247.84      130.298     67.84       
1 1 1 1  23 42 o 10 173.968 5.09537  289.516    165.178     116.972     165.178     
1 1 1 1  23 44 o 12 72.2931 9.13291  22.1487    174.414     120.271     354.414     
1 1 1 1  23 46 o 14 97.2766 7.28079  113.968    67.3228     27.8245     247.323     
1 1 1 1  23 48 o 3  31.8376 10.0043  14.5117    302.73      62.9873     302.73      
1 1 1 1  23 50 o 16 46.441  11.7393  17.9753    270.588     67.0495     90.5878     
1 1 1 1  23 52 o 8  55.6503 11.8436  53.3957    303.033     28.6233     123.033     
1 1 1 1  23 54 o 11 35.6032 10.9696  15.036     291.108     14.6878     111.108     
1 1 1 1  23 56 o 8  48.8942 12.0096  61.6587    227.183     10.5182     227.183     
1 1 1 1  23 58 o 6  43.1488 12.3733  45.8856    16.322      8.50593     16.322      
1 1 1 1  24 1  o 17 834.957 5.52084  1282.82    112.032     182.135     112.032     
1 1 1 1  24 3  o 17 319.349 3.92412  293.55     220.493     218.706     40.4933     
1 1 1 1  24 5  o 7  955.177 5.72417  1527.14    155.88      314.245     155.88      
1 1 1 1  24 7  o 16 622.556 3.80141  1038.04    5.50467     345.932     5.50467     
1 1 1 1  24 9  o 10 822.852 4.9884   1337.91    302.075     333.573     302.075     
1 1 1 1  24 11 o 11 846.93  5.04536  1458.96    304.443     510.136     304.443     
1 1 1 1  24 13 o 3  547.753 3.57418  476.447    82.8511     586.707     262.851     
1 1 1 1  24 15 o 13 1479    9.048    2405.45    152.553     526.025     152.553     
1 1 1 1  24 17 o 3  780.666 5.06744  1222.51    68.0092     232.511     68.0092     
1 1 1 1  24 19 o 16 1447.26 8.98532  2247.56    333.406     298.468     333.406     
1 1 1 1  24 21 o 2  776.041 5.08634  968.839    290.138     289.563     110.138     
1 1 1 1  24 23 o 13 761.309 5.57048  1007.28    162.811     175.352     342.811     
1 1 1 1  24 25 o 8  592.709 4.27426  903.436    156.953     118.123     156.953     
1 1 1 1  24 27 o 9  391.964 3.48672  444.196    209.421     214.943     29.4206     
1 1 1 1  24 29 o 4  420.417 3.70741  586.996    173.136     16.939      353.136     
1 1 1 1  24 31 o 8  614.554 4.43185  706.799    305.075     363.393     125.075     
1 1 1 1  24 33 o 14 312.249 4.20745  339.765    351.973     202.837     171.973     
1 1 1 1  24 35 o 16 304.234 4.47981  297.158    48.0787     271.617     228.079     
1 1 1 1  24 37 o 6  221.081 5.0108   331.775    153.532     58.2061     153.532     
1 1 1 1  24 39 o 16 218.088 5.74856  246.18     114.399     117.129     294.399     
1 1 1 1  24 41 o 11 309.748 4.47386  405.486    153.099     76.9826     333.099     
1 1 1 1  24 43 o 13 184.632 5.77279  262        86.7478     9.28292     86.7478     
1 1 1 1  24 45 o 15 62.8994 12.0665  37.3184    246.735     17.4491     66.7347     
1 1 1 1  24 47 o 8  36.7784 10.3968  9.38479    199.594     64.3917     199.594     
1 1 1 1  24 49 o 7  157.46  4.70273  171.14     21.5687     109.509     201.569     
1 1 1 1  24 51 o 10 60.3011 10.773   29.5293    112.364     100.787     292.364     
1 1 1 1  24 53 o 14 50.1202 11.5449  29.3831    174.531     67.8223     354.531     
1 1 1 1  24 55 f 0  50.0716 11.2683  35.6813    298.557     0           0           
1 1 1 1  24 57 o 11 50.2947 11.6297  65.2365    249.83      34.5466     249.83      
1 1 1 1  25 2  o 2  172.279 3.37206  15.299     89.912      265.945     89.912      
1 1 1 1  25 4  o 7  91.5279 4.95143  91.2162    262.629     220.746     262.629     
1 1 1 1  25 6  o 14 643.805 4.10655  1050.78    207.306     304.119     207.306     
1 1 1 1  25 8  o 10 486.219 3.22923  677.834    220.7       34.3674     220.7       
1 1 1 1  25 10 o 8  390.838 3.04986  418.56     122.254     198.082     302.254     
1 1 1 1  25 12 o 15 82.0511 5.16424  131.019    6.8931      299.915     6.8931      
1 1 1 1  25 14 f 0  419.912 3.22068  801.402    258.012     0           0           
1 1 1 1  25 16 o 12 1054.07 6.65393  1636.22    286.17      240.719     286.17      
1 1 1 1  25 18 o 3  388.474 3.19483  561.968    77.9031     130.758     77.9031     
1 1 1 1  25 20 o 15 450.413 4.04253  595.593    46.6319     47.4611     226.632     
1 1 1 1  25 22 o 13 204.138 4.88431  120.742    194.192     224.218     14.1923     
1 1 1 1  25 24 o 8  196.414 3.47511  161.123    307.13      17.4564     307.13      
1 1 1 1  25 26 o 11 1258.19 7.93625  2021.74    336.578     385.765     336.578     
1 1 1 1  25 28 o 5  255.171 3.54804  321.254    194.22      38.0319     14.2195     
1 1 1 1  25 30 o 2  553.635 4.41021  820.013    120.216     48.2427     120.216     
1 1 1 1  25 32 o 3  251.385 3.46995  244.348    98.3894     208.954     278.389     
1 1 1 1  25 34 o 1  298.181 3.75133  472.861    11.9085     112.012     11.9085     
1 1 1 1  25 36 o 5  264.362 5.10019  470.996    184.123     213.155     184.123     
1 1 1 1  25 38 o 9  305.134 4.7484   413.719    353.416     41.6807     173.416     
1 1 1 1  25 40 o 14 430.444 5.11576  690.057    310.386     138.264     310.386     
1 1 1 1  25 42 o 2  215.24  5.62336  317.676    312.507     29.5658     312.507     
1 1 1 1  25 44 o 10 167.207 6.30053  265.186    250.634     65.3563     250.634     
1 1 1 1  25 46 o 2  118.991 7.93828  162.854    317.774     1.09774     137.773     
1 1 1 1  25 48 o 14 51.9762 12.9375  30.1965    285.353     0.865438    105.353     
1 1 1 1  25 50 o 5  98.0628 8.77694  145.297    204.066     20.7278     204.066     
1 1 1 1  25 52 o 9  29.5506 9.2895   2.86281    8.19371     46.7836     8.1937      
1 1 1 1  25 54 o 3  115.388 5.75104  206.357    359.922     86.2695     359.922     
1 1 1 1  25 56 o 8  52.7612 11.5258  74.201     48.7556     40.5034     48.7556     
1 1 1 1  25 58 o 2  37.0709 10.9594  21.5449    156.094     3.87089     156.094     
1 1 1 1  26 1  o 10 128.046 4.48305  92.8587    140.798     298.493     140.798     
1 1 1 1  26 3  o 13 521.684 3.76813  690.462    352.591     58.7372     172.591     
1 1 1 1  26 5  o 6  758.615 4.90792  1245.25    18.2442     344.409     18.2442     
1 1 1 1  26 7  o 7  374.529 2.97072  436.309    132.748     96.2508     312.748     
1 1 1 1  26 9  o 16 410.064 2.99236  222.885    50.6953     679.798     230.695     
1 1 1 1  26 11 o 13 526.947 3.44726  864.844    53.0891     311.499     53.0891     
1 1 1 1  26 13 o 11 433.686 3.39402  695.492    343.578     310.789     343.578     
1 1 1 1  26 15 o 13 83.005  5.89993  93.6539    14.6663     216.12      14.6663     
1 1 1 1  26 17 o 15 316.658 3.45188  161.936    41.4921     516.065     221.492     
1 1 1 1  26 19 o 13 743.783 5.08001  1038.82    191.349     51.361      11.349      
1 1 1 1  26 21 o 9  195.378 3.8928   120.894    137.142     177.732     317.142     
1 1 1 1  26 23 o 9  218.259 3.44328  165.425    21.8405     211.662     201.841     
1 1 1 1  26 25 o 11 911.888 6.05312  1374.41    110.248     107.217     110.248     
1 1 1 1  26 27 o 16 554.137 4.67309  701.647    66.8807     189.832     246.881     
1 1 1 1  26 29 o 15 367.058 3.69384  634.037    228.955     247.452     228.955     
1 1 1 1  26 31 o 3  213.489 3.92207  244.97     305.758     80.7085     125.758     
1 1 1 1  26 33 o 12 77.5177 7.88689  24.4464    51.9643     160.433     51.9643     
1 1 1 1  26 35 f 0  143.063 7.29819  264.657    205.586     0           0           
1 1 1 1  26 37 o 12 134.554 5.97683  107.854    160.616     132.362     340.616     
1 1 1 1  26 39 o 1  115.63  6.79775  132.578    118.58      19.9817     118.58      
1 1 1 1  26 41 o 12 64.3359 11.5115  1.48841    350.506     117.19      350.506     
1 1 1 1  26 43 o 6  333.77  5.40557  554.011    74.7492     145.403     74.7492     
1 1 1 1  26 45 o 2  128.083 7.21565  197.529    165.088     44.537      165.088     
1 1 1 1  26 47 f 0  42.563  12.4321  40.637     73.8103     0           0           
1 1 1 1  26 49 o 8  34.7618 11.1399  2.88289    190.777     32.4604     10.777      
1 1 1 1  26 51 o 9  58.1575 12.6626  57.3889    245.134     30.3434     65.1338     
1 1 1 1  26 53 o 14 41.5386 12.281   31.2412    27.7129     2.46253     207.713     
1 1 1 1  26 55 o 12 35.3273 11.2692  15.4149    133.678     0.40942     313.678     
1 1 1 1  26 57 o 13 31.9422 9.92182  15.4869    290.704     8.23522     110.704     
1 1 1 1  27 2  o 7  340.962 3.40968  437.418    273.238     77.8014     273.238     
1 1 1 1  27 4  o 9  780.853 6.29993  1107.85    156.13      7.77913     336.13      
1 1 1 1  27 6  o 1  1088.24 6.95707  1605.78    191.606     75.0886     191.605     
1 1 1 1  27 8  o 12 657.473 5.16831  1296.03    317.328     808.044     317.328     
1 1 1 1  27 10 o 12 1467.37 8.64144  2347.82    342.361     444.662     342.361     
1 1 1 1  27 12 o 5  213.943 2.91027  41.6967    83.4505     324.205     263.451     
1 1 1 1  27 14 o 15 1687.02 9.91841  2587.98    166.854     275.05      166.854     
1 1 1 1  27 16 o 5  604.897 4.48935  879.488    157.026     57.2972     157.026     
1 1 1 1  27 18 f 0  379.831 3.61106  198.179    51.5822     0           0           
1 1 1 1  27 20 o 7  220.845 5.18664  180.468    294.975     160.034     114.975     
1 1 1 1  27 22 o 12 672.815 4.54541  1060.19    162.773     192.784     162.773     
1 1 1 1  27 24 o 9  256.245 3.80411  157.361    237.045     382.123     57.0449     
1 1 1 1  27 26 o 16 642.295 5.99937  820.819    329.472     212.396     149.472     
1 1 1 1  27 28 o 5  454.53  3.8962   638.912    341.086     19.6891     161.086     
1 1 1 1  27 30 o 1  473.136 4.42557  798.641    32.7687     245.924     32.7687     
1 1 1 1  27 32 o 10 306.909 3.76595  424.204    234.976     16.1394     54.9761     
1 1 1 1  27 34 f 0  249.375 4.2022   523.695    240.728     0           0           
1 1 1 1  27 36 o 6  184.001 4.93454  282.629    34.3427     81.4166     34.3427     
1 1 1 1  27 38 o 11 332.976 4.39035  532.917    26.7727     115.046     26.7727     
1 1 1 1  27 40 o 6  145.837 5.78809  208.047    295.829     33.6323     295.829     
1 1 1 1  27 42 o 3  172.695 5.01462  209.955    306.735     64.8974     126.735     
1 1 1 1  27 44 o 11 106.513 7.17851  138.775    214.912     7.06472     34.9119     
1 1 1 1  27 46 o 9  89.6529 8.29589  127.725    136.554     20.9228     136.554     
1 1 1 1  27 48 o 10 106.406 7.97348  182.834    137.593     76.2156     137.593     
1 1 1 1  27 50 o 14 43.98   12.165   24.2461    140.238     45.6448     320.238     
1 1 1 1  27 52 o 1  35.2818 11.0444  14.5188    125.426     22.305      305.426     
1 1 1 1  27 54 o 17 56.2801 11.6227  86.035     270.743     44.3325     270.743     
1 1 1 1  27 56 o 9  43.9479 12.6418  47.4742    181.639     0.0525651   1.63848     
1 1 1 1  28 1  o 4  474.434 3.83943  437.827    40.6572     434.817     220.657     
1 1 1 1  28 3  o 6  318.282 3.20516  358.797    45.4376     12.8991     225.438     
1 1 1 1  28 5  o 10 561.311 4.63264  787.197    256.134     21.4406     256.134     
1 1 1 1  28 7  o 14 531.121 4.20414  855.389    331.271     276.477     331.271     
1 1 1 1  28 9  o 13 587.222 3.96576  777.943    208.438     80.7512     28.4382     
1 1 1 1  28 11 o 2  342.062 3.38103  430.031    87.1602     38.3097     87.1602     
1 1 1 1  28 13 o 2  379.278 3.48658  495.066    307.974     4.22961     307.974     
1 1 1 1  28 15 o 7  986.888 6.06148  1735.46    344.275     634.312     344.275     
1 1 1 1  28 17 o 5  367.491 3.61227  461.878    37.8002     65.083      217.8       
1 1 1 1  28 19 o 10 331.481 3.85702  496.67     188.034     130.078     188.034     
1 1 1 1  28 21 o 11 676.294 4.77605  1085.58    335.239     233.256     335.239     
1 1 1 1  28 23 o 8  975.534 6.17585  1600.45    311.988     373.582     311.988     
1 1 1 1  28 25 o 5  284.43  4.57761  224.692    17.046      341.135     197.046     
1 1 1 1  28 27 o 5  591.73  5.00868  750.44     136.301     206.702     316.301     
1 1 1 1  28 29 o 2  378.868 4.21649  588.51     252.808     105.719     252.808     
1 1 1 1  28 31 o 12 600.178 4.82886  942.501    89.6929     149.943     89.6929     
1 1 1 1  28 33 o 12 665.511 5.43539  1035.19    125.499     139.331     125.499     
1 1 1 1  28 35 o 7  183.555 4.33066  281.2      179.471     80.5207     179.471     
1 1 1 1  28 37 o 7  69.8444 11.3261  0.266286   8.04641     85.0415     188.046     
1 1 1 1  28 39 o 4  170.514 5.28271  173.706    160.033     125.109     340.033     
1 1 1 1  28 41 o 14 42.0474 11.6356  7.58575    249.351     28.9804     249.351     
1 1 1 1  28 43 o 4  105.552 6.98391  122.219    55.4099     38.8248     235.41      
1 1 1 1  28 45 o 5  39.1308 11.0473  0.177636   319.639     39.5306     139.639     
1 1 1 1  28 47 o 10 91.3805 7.75082  73.707     313.964     106.47      133.964     
1 1 1 1  28 49 o 17 35.0269 10.3768  10.0995    2.07915     94.3402     2.07915     
1 1 1 1  28 51 f 0  54.9002 9.84664  71.6132    277.296     0           0           
1 1 1 1  28 53 o 3  69.9069 9.04529  98.175     70.0098     6.30145     70.0098     
1 1 1 1  28 55 o 10 38.6022 11.4508  10.3113    120.057     3.2321      120.057     
1 1 1 1  29 2  o 11 474.472 4.31462  653.935    240.442     31.6152     240.442     
1 1 1 1  29 4  o 12 430.662 4.11837  468.207    71.7363     222.275     251.736     
1 1 1 1  29 6  o 15 1545.85 9.8162   2500.79    35.3138     520.138     35.3138     
1 1 1 1  29 8  o 1  455.497 3.49155  660.91     66.9138     108.753     66.9138     
1 1 1 1  29 10 o 5  297.548 3.34012  144.866    9.3564      481.21      189.356     
1 1 1 1  29 12 o 9  758.235 4.81898  1196.87    228.839     234.487     228.838     
1 1 1 1  29 14 o 6  1119.26 6.70858  1713.56    164.298     189.192     164.298     
1 1 1 1  29 16 o 14 157.005 3.87985  29.9636    314.325     150.519     134.325     
1 1 1 1  29 18 o 15 524.678 3.83711  823.409    347.381     168.73      347.381     
1 1 1 1  29 20 o 3  381.002 3.37485  556.884    32.2376     64.7378     32.2377     
1 1 1 1  29 22 o 4  757.101 5.06198  1281.71    74.9812     381.121     74.9812     
1 1 1 1  29 24 o 4  340.772 5.31249  275.162    137.01      412.404     317.01      
1 1 1 1  29 26 o 15 650.64  5.23564  944.805    144.642     10.3777     144.643     
1 1 1 1  29 28 o 2  367.978 4.00517  627.592    213.352     222.589     213.352     
1 1 1 1  29 30 o 9  702.412 5.74948  1168.81    335.284     302.609     335.284     
1 1 1 1  29 32 o 15 465.505 4.76328  738.823    277.262     137.026     277.262     
1 1 1 1  29 34 o 2  181.361 4.61701  191.185    326.853     111.954     146.853     
1 1 1 1  29 36 o 16 182.585 5.5359   222.201    357.882     53.5239     177.882     
1 1 1 1  29 38 f 0  223.98  5.4015   298.205    165.436     0           0           
1 1 1 1  29 40 o 12 54.8545 12.3726  16.2657    49.6117     124.967     49.6117     
1 1 1 1  29 42 f 0  97.6759 7.88537  164.23     323.461     0           0           
1 1 1 1  29 44 o 8  78.3697 8.88392  58.632     180.232     89.2284     0.231803    
1 1 1 1  29 46 o 14 51.9629 14.6939  36.4488    151.07      27.2835     331.07      
1 1 1 1  29 48 o 14 53.4804 14.483   45.2011    348.945     31.8469     168.945     
1 1 1 1  29 50 o 7  48.7404 14.5176  37.9948    242.774     33.7967     62.774      
1 1 1 1  29 52 o 12 39.6422 12.9981  24.5129    270.171     0.442476    90.171      
1 1 1 1  29 54 o 4  44.8175 14.2373  46.3608    254.099     10.0755     254.099     
1 1 1 1  29 56 o 17 52.8071 15.5913  69.7693    35.2568     23.8699     35.2568     
1 1 1 1  30 1  o 16 369.838 3.35872  404.651    105.492     151.707     285.492     
1 1 1 1  30 3  o 12 1184.37 7.8641   1977.03    233.776     538.066     233.776     
1 1 1 1  30 5  o 9  1007.92 6.64446  1660.18    212.929     425.287     212.929     
1 1 1 1  30 7  o 7  507.426 3.84586  878.574    159.923     398.341     159.923     
1 1 1 1  30 9  f 0  1319.4  7.70106  1620.51    25.1015     0           0           
1 1 1 1  30 11 o 3  913.597 6.08016  1225.12    47.3576     183.249     227.358     
1 1 1 1  30 13 o 8  398.235 3.70323  501.283    281.359     84.372      101.359     
1 1 1 1  30 15 o 17 471.593 3.70243  710.114    196.163     106.099     196.163     
1 1 1 1  30 17 o 12 259.252 3.20939  256.168    148.08      158.492     328.08      
1 1 1 1  30 19 o 4  695.561 5.13031  1362.37    187.304     741.13      187.304     
1 1 1 1  30 21 o 12 191.414 3.94857  59.9405    267.608     378.995     87.6084     
1 1 1 1  30 23 o 11 512.088 4.00514  944.676    322.398     437.061     322.398     
1 1 1 1  30 25 o 2  407.649 4.31927  540.283    274.452     78.5365     94.4519     
1 1 1 1  30 27 o 1  697.135 5.41794  1056.3     179.987     94.0793     179.987     
1 1 1 1  30 29 o 9  201.735 4.22236  283.512    301.128     38.6548     301.128     
1 1 1 1  30 31 o 14 365.022 4.06936  519.114    333.066     5.98783     153.066     
1 1 1 1  30 33 o 12 232.832 4.33753  340.512    54.0819     36.0688     54.0819     
1 1 1 1  30 35 o 3  113.374 6.32349  115.703    138.78      8.82931     138.78      
1 1 1 1  30 37 o 15 135.366 5.39045  184.655    298.759     28.8715     298.759     
1 1 1 1  30 39 o 6  56.2498 12.6374  35.2469    259.6       182.406     259.6       
1 1 1 1  30 41 o 13 94.4824 8.61138  123.947    246.312     68.6807     246.312     
1 1 1 1  30 43 f 0  101.322 7.25354  106.98     266.56      0           0           
1 1 1 1  30 45 o 12 135.406 9.21679  202.269    147.404     23.369      147.404     
1 1 1 1  30 47 o 16 47.9914 14.3505  34.1326    41.8797     21.9425     221.88      
1 1 1 1  30 49 o 9  53.7373 14.9751  55.0865    149.18      12.3147     149.18      
1 1 1 1  30 51 o 2  38.3191 12.8     23.7754    67.3172     20.0569     247.317     
1 1 1 1  30 53 o 8  50.2041 15.2997  60.5458    78.0859     8.69431     78.0858     
1 1 1 1  30 55 o 3  42.4292 13.8252  41.7043    250.952     1.384       70.952      
1 1 1 1  31 2  o 15 461.219 3.68336  508.698    306.48      256.085     126.48      
1 1 1 1  31 4  o 14 1384.76 8.47821  2255.22    31.3282     496.937     31.3282     
1 1 1 1  31 6  o 1  206.295 3.38154  81.1245    104.675     259.982     284.675     
1 1 1 1  31 8  o 16 1325.83 8.975    2191.43    247.77      540.158     247.77      
1 1 1 1  31 10 o 3  589.921 4.00313  832.858    234.108     3.79612     54.1077     
1 1 1 1  31 12 o 16 383.501 4.2334   291.657    262.173     485.042     82.1734     
1 1 1 1  31 14 o 12 1020.61 6.89153  1831.43    341.239     714.148     341.239     
1 1 1 1  31 16 o 11 486.776 3.8393   601.928    59.6259     176.266     239.626     
1 1 1 1  31 18 o 12 181.184 3.78283  151.91     83.5935     85.0446     263.594     
1 1 1 1  31 20 o 3  629.985 4.28573  926.098    184.805     39.3013     184.805     
1 1 1 1  31 22 o 15 149.228 4.72738  31.7244    52.2848     301.384     232.285     
1 1 1 1  31 24 o 8  489.983 4.57959  769.844    55.4474     138.987     55.4474     
1 1 1 1  31 26 o 3  248.787 4.14739  293.665    333.698     95.7193     153.698     
1 1 1 1  31 28 o 12 429.475 4.60237  625.003    99.7659     18.9744     99.7659     
1 1 1 1  31 30 o 14 273.492 4.37358  392.947    130.634     18.0037     130.634     
1 1 1 1  31 32 o 6  78.7956 9.74905  45.6396    305.279     264.296     305.279     
1 1 1 1  31 34 o 17 197.616 4.74434  204.237    166.151     140.034     346.151     
1 1 1 1  31 36 o 17 68.1404 10.4432  5.86651    242.375     83.7633     62.3753     
1 1 1 1  31 38 o 17 87.8268 7.86134  67.7427    65.8714     15.2864     65.8714     
1 1 1 1  31 40 o 4  83.0041 10.4212  91.5025    160.515     18.8009     160.515     
1 1 1 1  31 42 o 1  50.5079 11.879   15.654     187.09      19.7721     7.0901      
1 1 1 1  31 44 f 0  65.4764 15.2102  89.147     239.966     0           0           
1 1 1 1  31 46 o 10 137.382 9.31949  215.294    14.7025     41.8413     14.7025     
1 1 1 1  31 48 o 8  40.9704 13.2018  20.7601    1.59669     29.8243     181.597     
1 1 1 1  31 50 o 10 40.0848 13.0682  26.3293    219.594     14.8418     39.5942     
1 1 1 1  31 52 o 16 51.0992 15.2942  63.4025    208.704     12.9703     208.704     
1 1 1 1  31 54 o 3  41.881  13.7492  39.834     151.577     0.921434    151.577     
1 1 1 1  32 1  o 8  482.018 4.20788  662.094    65.5461     10.3811     245.546     
1 1 1 1  32 3  f 0  165.116 4.10517  457.5      15.7702     0           0           
1 1 1 1  32 5  o 4  159.795 4.23461  12.7568    231.942     193.462     51.9421     
1 1 1 1  32 7  o 15 474.684 3.64234  509.218    159.237     315.167     339.237     
1 1 1 1  32 9  o 17 300.822 3.60311  211.617    327.908     387.063     147.908     
1 1 1 1  32 11 o 6  846.611 5.51309  1256.84    161.911     71.9087     161.911     
1 1 1 1  32 13 o 2  811.406 5.15092  1261.99    158.701     185.448     158.701     
1 1 1 1  32 15 o 16 295.28  4.31473  345.301    330.661     101.634     150.661     
1 1 1 1  32 17 o 13 475.242 4.73032  686.905    204.919     26.3827     204.919     
1 1 1 1  32 19 o 5  455.287 4.35038  661.014    5.31692     28.9422     5.31692     
1 1 1 1  32 21 o 15 466.821 3.94202  700.334    43.5049     70.6253     43.5048     
1 1 1 1  32 23 o 8  431.918 4.09086  633.53     199.902     37.0377     199.902     
1 1 1 1  32 25 o 3  465.611 4.0193   662.272    257.937     11.0434     77.9366     
1 1 1 1  32 27 o 10 96.5181 8.27672  13.1433    339.459     18.2678     159.459     
1 1 1 1  32 29 o 15 170.293 4.83557  261.884    249.061     107.974     249.061     
1 1 1 1  32 31 o 6  497.021 4.61672  902.181    266.767     372.671     266.767     
1 1 1 1  32 33 o 2  100.161 7.64849  49.1273    154.97      4.03464     154.97      
1 1 1 1  32 35 o 8  59.0331 10.9232  28.8052    121.924     149.02      121.924     
1 1 1 1  32 37 o 13 137.568 5.84536  229.155    332.272     128.097     332.272     
1 1 1 1  32 39 o 7  124.148 7.26925  214.115    354.982     125.285     354.982     
1 1 1 1  32 41 o 15 155.803 6.54982  259.816    203.955     84.7275     203.955     
1 1 1 1  32 43 o 13 109.855 7.17417  166.608    15.1012     32.1258     15.1012     
1 1 1 1  32 45 o 9  46.0495 13.6501  19.5904    122.01      58.2432     302.01      
1 1 1 1  32 47 o 6  48.4657 14.3961  39.5114    29.4143     7.46997     209.414     
1 1 1 1  32 49 o 15 43.4383 13.6725  33.2807    309.249     13.3821     129.249     
1 1 1 1  32 51 o 3  47.2992 14.7975  48.8443    100.229     12.4518     280.229     
1 1 1 1  32 53 o 5  40.8825 13.7693  30.8641    94.4438     6.12307     94.4438     
1 1 1 1  33 2  o 17 892.178 5.99701  1255.08    289.927     64.4549     109.927     
1 1 1 1  33 4  o 5  920.352 6.07585  1479.71    41.7743     305.245     41.7743     
1 1 1 1  33 6  o 8  853.167 5.64866  1244.27    131.804     27.8223     131.805     
1 1 1 1  33 8  o 4  256.714 3.40409  274.786    40.8902     94.9837     220.89      
1 1 1 1  33 10 f 0  30.2198 9.45117  295.745    27.6209     0           0           
1 1 1 1  33 12 o 4  532.537 4.40779  787.849    140.465     63.7173     140.465     
1 1 1 1  33 14 o 8  928.711 6.12441  1230.98    351.792     230.997     171.792     
1 1 1 1  33 16 o 7  482.522 4.08706  932.175    353.665     515.401     353.665     
1 1 1 1  33 18 o 1  1026.16 6.87494  1520.74    183.896     59.9302     183.896     
1 1 1 1  33 20 o 10 146.139 5.10824  107.585    209.814     88.1553     29.8144     
1 1 1 1  33 22 o 7  322.738 3.73999  426.444    355.69      51.2437     175.69      
1 1 1 1  33 24 o 14 658.396 5.47454  975.741    30.7948     45.7898     30.7947     
1 1 1 1  33 26 o 12 210.626 4.79856  167.034    245.248     247.599     65.2485     
1 1 1 1  33 28 o 12 347.715 4.27605  586.594    26.6527     185.831     26.6527     
1 1 1 1  33 30 o 12 295.439 4.29353  465.661    133.555     97.1564     133.555     
1 1 1 1  33 32 o 2  128.938 6.23449  134.54     63.0075     70.7074     63.0075     
1 1 1 1  33 34 f 0  164.492 5.08695  264.712    232.377     0           0           
1 1 1 1  33 36 o 5  183.791 4.82637  362.406    49.457      249.553     49.457      
1 1 1 1  33 38 o 3  114.449 6.90049  162.018    133.988     29.142      133.988     
1 1 1 1  33 40 o 5  65.8501 12.6403  42.4701    107.356     68.0335     287.356     
1 1 1 1  33 42 o 2  95.2362 11.1189  135.011    19.7345     17.019      19.7345     
1 1 1 1  33 44 o 4  51.6855 13.4157  32.3471    235.379     52.5115     55.3792     
1 1 1 1  33 46 o 2  84.0882 14.5548  135.111    221.116     53.1607     221.116     
1 1 1 1  33 48 o 6  56.3961 15.5392  28.236     259.372     90.4363     79.3719     
1 1 1 1  33 50 o 17 51.8058 14.8784  63.9972    9.49172     10.7573     9.49171     
1 1 1 1  33 52 o 4  46.6505 14.9331  50.742     243.563     13.4709     243.563     
1 1 1 1  34 1  o 12 501.373 3.87429  768.828    50.8937     129.809     50.8937     
1 1 1 1  34 3  o 15 118.199 5.84143  68.2111    79.5925     316.776     79.5925     
1 1 1 1  34 5  o 2  910.898 6.00088  1327.26    232.618     20.4721     232.618     
1 1 1 1  34 7  o 16 736.332 5.02326  1247.18    293.666     381.908     293.666     
1 1 1 1  34 9  o 11 225.918 4.46353  138.818    278.005     309.044     98.0051     
1 1 1 1  34 11 o 2  441.041 4.13809  540.544    355.389     166.159     175.389     
1 1 1 1  34 13 f 0  687.354 5.11493  944.777    191.708     0           0           
1 1 1 1  34 15 o 13 534.967 4.00877  699.874    319.113     134.911     139.113     
1 1 1 1  34 17 o 16 813.52  5.42335  1323.33    347.506     291.575     347.506     
1 1 1 1  34 19 o 17 288.571 3.80512  250.71     44.9095     305.771     224.909     
1 1 1 1  34 21 o 9  1038.42 7.09547  1821.67    179.516     625.426     179.516     
1 1 1 1  34 23 o 10 165.078 4.76302  176.185    230.486     96.2052     230.486     
1 1 1 1  34 25 o 1  195.501 4.65831  204.29     302.252     120.304     122.252     
1 1 1 1  34 27 f 0  58.6449 11.9726  94.2773    26.0024     0           0           
1 1 1 1  34 29 o 2  265.066 4.69266  388.9      190.462     33.3353     190.462     
1 1 1 1  34 31 o 17 73.1829 10.9235  4.84739    273.044     79.7679     93.0444     
1 1 1 1  34 33 f 0  62.8011 12.0815  210.847    78.6131     0           0           
1 1 1 1  34 35 o 13 231.41  4.40076  382.191    183.406     113.246     183.406     
1 1 1 1  34 37 o 8  82.2805 9.4387   79.0303    210.245     19.0486     210.245     
1 1 1 1  34 39 o 14 128.488 7.37952  149.146    267.374     59.1421     87.3744     
1 1 1 1  34 41 f 0  53.8297 13.9691  89.8808    254.029     0           0           
1 1 1 1  34 43 o 16 138.356 8.18929  201.8      24.4001     11.6416     24.4001     
1 1 1 1  34 45 o 4  42.5621 13.4047  22.0732    94.4376     16.6236     274.438     
1 1 1 1  34 47 o 12 61.8351 15.709   78.259     42.0925     10.0435     42.0925     
1 1 1 1  34 49 o 14 36.4459 12.3309  21.9102    357.743     22.0799     177.743     
1 1 1 1  34 51 o 16 53.9031 16.1013  52.6097    158.24      32.3344     338.24      
1 1 1 1  34 53 o 14 47.2216 14.4922  48.9079    172.967     14.6286     352.967     
1 1 1 1  35 2  o 15 933.536 6.37431  1631.19    345.724     565.517     345.724     
1 1 1 1  35 4  o 15 349.122 3.65007  391.042    335.088     183.041     155.088     
1 1 1 1  35 6  o 10 960.883 6.33651  1522.2     174.287     261.636     174.287     
1 1 1 1  35 8  o 8  709.633 4.88047  858.025    57.6108     332.945     237.611     
1 1 1 1  35 10 o 5  754.3   4.9755   1245.84    140.847     316.662     140.847     
1 1 1 1  35 12 o 12 348.283 3.58477  412.996    44.5513     148.921     224.551     
1 1 1 1  35 14 o 14 681.075 5.51375  987.999    98.0839     9.47895     98.0838     
1 1 1 1  35 16 o 16 197.219 4.17541  236.579    11.4215     12.5313     191.421     
1 1 1 1  35 18 o 3  161.293 4.74729  170.186    214.531     0.369131    214.528     
1 1 1 1  35 20 o 8  362.819 5.00923  434.123    167.5       162.955     347.5       
1 1 1 1  35 22 o 12 506.822 4.9764   819.04     203.359     181.301     203.359     
1 1 1 1  35 24 o 16 450.396 4.50738  628.752    5.89464     38.7037     185.895     
1 1 1 1  35 26 f 0  395.056 4.49467  616.689    166.444     0           0           
1 1 1 1  35 28 o 7  55.0757 12.4247  41.3463    127.453     138.744     127.453     
1 1 1 1  35 30 o 3  38.7308 11.491   57.5982    223.648     142.16      223.648     
1 1 1 1  35 32 o 8  76.4934 11.1117  19.1711    67.1518     23.0941     247.152     
1 1 1 1  35 34 o 13 81.2193 10.0342  19.6779    266.52      154.283     86.52       
1 1 1 1  35 36 o 7  115.364 6.87175  140.011    23.9705     24.8703     203.97      
1 1 1 1  35 38 o 14 131.15  6.31337  160.676    58.7721     43.4261     238.772     
1 1 1 1  35 40 o 10 109.539 7.62161  130.103    42.9074     42.905      222.907     
1 1 1 1  35 42 o 7  41.5545 12.7781  12.8244    253.32      33.9221     73.3198     
1 1 1 1  35 44 o 11 99.4157 10.5145  106.18     202.949     65.9935     22.9491     
1 1 1 1  35 46 o 16 76.2411 15.4482  113.303    175.678     30.8222     175.678     
1 1 1 1  35 48 o 15 53.5372 15.3556  48.871     11.6709     26.608      11.6709     
1 1 1 1  35 50 o 4  73.2943 17.3152  91.9909    6.20864     13.7899     186.209     
1 1 1 1  35 52 o 15 43.5778 14.2766  44.3053    348.73      0.181976    348.73      
1 1 1 1  36 1  o 7  310.823 3.79776  404.937    250.341     33.3083     70.3406     
1 1 1 1  36 3  o 5  324.625 3.63925  389.718    214.476     113.797     34.476      
1 1 1 1  36 5  o 15 86.8557 7.75908  48.6548    359.687     168.761     359.687     
1 1 1 1  36 7  o 4  315.908 4.33441  470.379    47.4122     84.2934     47.4122     
1 1 1 1  36 9  o 6  545.287 4.29335  814.385    281.013     67.3976     281.013     
1 1 1 1  36 11 o 6  261.933 4.07778  428.83     270.631     194.425     270.631     
1 1 1 1  36 13 f 0  710.728 4.79068  956.087    249.819     0           0           
1 1 1 1  36 15 o 2  349.421 4.74111  507.128    243.916     35.5505     243.916     
1 1 1 1  36 17 o 14 494.664 4.36659  675.542    12.4152     69.5984     192.415     
1 1 1 1  36 19 o 10 454.488 4.51684  690.984    154.589     81.1104     154.589     
1 1 1 1  36 21 o 13 183.512 5.14508  275.725    27.8923     156.438     27.8923     
1 1 1 1  36 23 o 10 65.4433 11.3847  24.223     153.784     106.291     153.784     
1 1 1 1  36 25 o 5  181.677 4.82544  294.317    236.126     129.48      236.126     
1 1 1 1  36 27 o 6  43.6914 12.1651  82.7694    2.90661     212.676     2.90661     
1 1 1 1  36 29 o 16 90.8151 9.45878  50.017     129.435     36.2268     309.435     
1 1 1 1  36 31 o 17 66.1784 12.555   21.4737    318.752     167.669     318.752     
1 1 1 1  36 33 o 5  204.476 4.80503  312.295    25.2266     52.9634     25.2265     
1 1 1 1  36 35 o 7  113.648 7.3441   152.95     5.02766     12.1701     5.02767     
1 1 1 1  36 37 o 16 64.1549 11.8284  37.2261    163.34      71.5635     343.34      
1 1 1 1  36 39 o 7  163.726 5.54559  229.17     232.976     7.7944      52.9758     
1 1 1 1  36 41 o 14 47.319  12.3815  10.8153    90.6236     86.4874     270.624     
1 1 1 1  36 43 o 6  96.4341 11.2086  141.024    67.0113     17.8069     67.0113     
1 1 1 1  36 45 o 5  37.8285 11.9243  15.7775    303.575     21.9558     123.575     
1 1 1 1  36 47 o 9  88.4741 14.2826  127.498    209.5       11.5564     209.5       
1 1 1 1  36 49 o 1  48.895  15.7246  52.9939    210.972     7.32203     30.9721     
1 1 1 1  36 51 o 11 40.2357 13.498   35.2714    272.355     1.34278     92.3547     
1 1 1 1  37 2  o 16 170.934 4.79425  162.577    344.109     28.8937     164.109     
1 1 1 1  37 4  o 14 114.522 6.59122  111.405    359.396     487.1       359.396     
1 1 1 1  37 6  o 2  374.328 3.76728  664.368    30.7933     298.12      30.7933     
1 1 1 1  37 8  o 17 721.614 5.02528  921.247    42.7585     246.344     222.759     
1 1 1 1  37 10 o 16 250.143 3.91999  256.842    28.9151     166.353     208.915     
1 1 1 1  37 12 o 9  633.016 4.79136  753.822    14.1364     322.797     194.136     
1 1 1 1  37 14 o 7  31.8635 9.93411  192.345    338.892     409.421     338.892     
1 1 1 1  37 16 o 14 175.22  4.59209  175.924    288.108     92.1527     108.108     
1 1 1 1  37 18 o 12 210.143 4.87173  154.218    299.438     268.313     119.438     
1 1 1 1  37 20 o 5  360.73  4.4448   460.973    268.163     107.725     88.1635     
1 1 1 1  37 22 o 13 188.229 6.4825   316.186    8.73638     171.768     8.73639     
1 1 1 1  37 24 o 6  417.352 4.55793  564.466    33.4685     73.0549     213.469     
1 1 1 1  37 26 o 12 426.131 4.56683  610.661    181.777     6.7723      1.77678     
1 1 1 1  37 28 o 7  215.858 5.59913  346.149    289.443     100.628     289.443     
1 1 1 1  37 30 o 15 315.616 4.86361  538.561    331.644     177.293     331.644     
1 1 1 1  37 32 o 13 93.6292 9.25185  45.4736    312.986     145.22      132.986     
1 1 1 1  37 34 o 8  109.093 7.91014  128.137    251.761     28.3899     71.7607     
1 1 1 1  37 36 o 16 78.559  10.6173  71.8366    196.44      51.8654     16.4396     
1 1 1 1  37 38 o 5  120.401 7.24482  152.56     149.633     30.3907     329.633     
1 1 1 1  37 40 o 5  69.3685 11.7698  84.4703    326.655     0.943213    146.655     
1 1 1 1  37 42 o 8  60.0231 12.2935  11.9994    274.666     136.099     94.666      
1 1 1 1  37 44 o 3  53.6871 13.8823  53.3066    303.956     18.0299     303.956     
1 1 1 1  37 46 o 6  78.7109 16.3287  102.945    30.1967     6.27967     210.197     
1 1 1 1  37 48 o 6  48.8999 15.0868  56.1489    115.218     1.83646     115.218     
1 1 1 1  37 50 o 2  50.0721 15.5537  60.6415    198.743     20.5122     198.743     
1 1 1 1  38 1  o 3  531.473 4.86302  679.285    4.8306      168.289     184.831     
1 1 1 1  38 3  o 3  304.007 4.00118  422.437    121.722     9.50488     121.722     
1 1 1 1  38 5  o 5  343.275 3.8117   244.096    187.018     485.697     7.01813     
1 1 1 1  38 7  o 1  634.368 5.05868  1088.97    219.846     352.72      219.846     
1 1 1 1  38 9  f 0  335.043 4.07087  424.089    249.239     0           0           
1 1 1 1  38 11 o 8  59.4282 11.3007  116.68     343.928     303.239     343.928     
1 1 1 1  38 13 o 14 87.7634 8.31947  28.9203    46.8965     189.995     46.8965     
1 1 1 1  38 15 o 4  429.562 4.34561  734.075    143.968     246.202     143.968     
1 1 1 1  38 17 o 10 164.336 5.20879  136.941    72.5077     153.934     252.508     
1 1 1 1  38 19 o 10 218.458 4.64846  221.14     157.983     161.96      337.983     
1 1 1 1  38 21 o 1  234.107 4.4173   326.435    94.3711     4.37423     94.3711     
1 1 1 1  38 23 o 16 303.973 4.20001  399.715    223.387     65.4817     43.3867     
1 1 1 1  38 25 o 9  90.9607 8.85083  32.0677    274.555     14.7722     94.5548     
1 1 1 1  38 27 o 11 145.671 6.12681  145.475    55.5512     95.1487     235.551     
1 1 1 1  38 29 f 0  357.726 4.55232  375.131    122.185     0           0           
1 1 1 1  38 31 o 17 160.487 5.99369  184.994    85.0442     73.7613     265.044     
1 1 1 1  38 33 o 3  213.709 5.38167  299.372    58.2513     9.54269     238.251     
1 1 1 1  38 35 o 14 73.5569 11.4863  74.2723    338.342     21.7001     338.342     
1 1 1 1  38 37 o 5  78.1538 11.8698  95.6441    173.241     2.43895     353.241     
1 1 1 1  38 39 o 8  92.5144 9.62083  124.459    36.5673     1.19689     216.567     
1 1 1 1  38 41 o 10 159.656 6.72898  258.345    23.55       60.2736     23.55       
1 1 1 1  38 43 o 13 38.2068 11.5145  16.2211    89.9043     30.9061     269.904     
1 1 1 1  38 45 o 15 39.8176 12.5522  15.2578    89.8851     0.380057    269.885     
1 1 1 1  38 47 o 12 55.0828 15.087   71.245     208.299     8.489       208.299     
1 1 1 1  38 49 o 8  49.0965 15.4845  55.8197    144.525     1.07184     324.525     
1 1 1 1  39 2  o 17 623.876 5.31783  934.48     344.597     69.3369     344.597     
1 1 1 1  39 4  o 17 374.561 3.99463  657.543    235.23      271.203     235.23      
1 1 1 1  39 6  o 3  221.631 4.11498  173.968    21.8432     254.878     201.843     
1 1 1 1  39 8  o 10 468.241 4.56601  576.458    152.653     191.294     332.653     
1 1 1 1  39 10 o 3  139.794 5.60341  119.621    251.638     2.40105     71.6376     
1 1 1 1  39 12 o 8  50.6408 12.2452  71.4724    174.332     178.363     174.332     
1 1 1 1  39 14 o 11 389.271 4.18464  510.574    197.127     91.2171     17.1273     
1 1 1 1  39 16 o 6  247.174 4.02872  413.535    8.9388      159.272     8.9388      
1 1 1 1  39 18 o 14 446.86  4.39625  735.873    335.233     188.261     335.233     
1 1 1 1  39 20 o 4  513.67  5.06611  851.378    289.059     219.888     289.059     
1 1 1 1  39 22 o 3  75.4788 10.971   3.81112    50.7859     21.7854     230.786     
1 1 1 1  39 24 o 16 69.6643 11.9115  1.62939    259.629     72.1108     259.629     
1 1 1 1  39 26 o 1  76.5873 11.4865  18.8732    117.338     80.1566     297.338     
1 1 1 1  39 28 o 4  160.663 6.09282  205.368    325.927     24.9565     145.927     
1 1 1 1  39 30 o 6  158.878 6.25054  157.48     251.377     127.051     71.3766     
1 1 1 1  39 32 o 7  208.759 5.29731  292.114    285.871     9.67647     105.871     
1 1 1 1  39 34 o 14 155.697 6.29892  250.021    177.786     65.1888     177.786     
1 1 1 1  39 36 o 7  92.7385 9.38608  133.782    319.831     25.5962     319.831     
1 1 1 1  39 38 o 8  41.1726 12.069   9.07576    348.101     52.1357     168.101     
1 1 1 1  39 40 o 11 120.504 7.22479  160.695    207.339     19.5511     27.3394     
1 1 1 1  39 42 o 2  87.3485 9.92366  101.446    188.064     38.7743     8.06419     
1 1 1 1  39 44 o 6  46.598  12.995   39.7434    192.162     27.1075     12.1616     
1 1 1 1  39 46 o 13 57.3855 14.2492  67.1727    305.157     14.0048     125.157     
1 1 1 1  39 48 o 5  63.8556 17.2722  86.4361    285.912     59.2124     285.912     
1 1 1 1  40 1  o 1  474.399 5.07948  787.16     134.159     219.718     134.159     
1 1 1 1  40 3  f 0  305.47  4.00479  558.116    187.51      0           0           
1 1 1 1  40 5  o 8  495.32  4.49591  691.444    63.6709     40.6303     243.671     
1 1 1 1  40 7  o 11 213.925 4.58851  278.449    105.442     8.4435      285.443     
1 1 1 1  40 9  o 15 164.252 5.6998   177.1      354.86      50.2837     174.86      
1 1 1 1  40 11 o 17 439.578 5.09516  749.259    310.418     243.764     310.418     
1 1 1 1  40 13 o 15 286.775 4.10977  423.825    98.615      46.3823     98.615      
1 1 1 1  40 15 o 5  515.804 4.40699  812.702    151.551     137.13      151.551     
1 1 1 1  40 17 o 4  176.038 5.77699  158.791    25.225      160.639     205.225     
1 1 1 1  40 19 o 12 173.512 5.04174  166.577    114.189     137.455     294.189     
1 1 1 1  40 21 o 17 171.941 5.84145  155.958    59.7371     156.797     239.737     
1 1 1 1  40 23 o 4  113.2   7.66651  69.998     108.35      140.509     288.35      
1 1 1 1  40 25 o 14 234.929 4.56877  344.784    55.7067     30.5072     55.7067     
1 1 1 1  40 27 o 6  410.263 5.2356   495.671    330.345     196.425     150.345     
1 1 1 1  40 29 o 12 84.8253 11.8665  74.1667    79.0905     26.4337     259.09      
1 1 1 1  40 31 o 4  161.644 6.01777  249.698    72.4011     50.7109     72.4011     
1 1 1 1  40 33 o 5  43.7007 11.946   0.257981   326.84      2.6186      146.84      
1 1 1 1  40 35 o 10 125.738 7.99117  140.139    224.428     73.3809     44.4277     
1 1 1 1  40 37 o 5  84.5165 10.5601  72.7136    26.6747     85.3344     206.675     
1 1 1 1  40 39 o 11 82.7781 11.9532  102.805    50.5901     17.581      230.59      
1 1 1 1  40 41 o 16 45.1403 12.4317  29.7061    29.7657     0.831359    209.766     
1 1 1 1  40 43 o 10 46.9933 12.1842  45.444     176.453     11.7263     356.453     
1 1 1 1  40 45 o 10 48.8312 13.9151  55.9008    146.274     2.69744     326.274     
1 1 1 1  40 47 o 9  56.2474 14.8149  80.9528    76.2899     34.4367     76.2899     
1 1 1 1  41 2  o 5  104.168 7.65632  35.1447    350.81      75.8807     170.81      
1 1 1 1  41 4  o 13 193.627 4.75051  59.1263    321.804     414.501     141.804     
1 1 1 1  41 6  o 9  118.995 6.91553  68.0569    318.088     116.95      138.088     
1 1 1 1  41 8  o 15 152.898 5.76893  82.3271    274.068     235.133     94.0682     
1 1 1 1  41 10 o 14 148.394 5.62248  172.612    283.956     1.83024     103.956     
1 1 1 1  41 12 o 2  68.5626 10.9996  101.776    288.262     341.492     288.262     
1 1 1 1  41 14 o 13 567.121 4.93736  843.909    215.658     45.5905     215.658     
1 1 1 1  41 16 o 16 147.143 6.02453  193.06     260.958     30.7426     260.958     
1 1 1 1  41 18 o 11 282.014 4.15157  511.839    174.196     238.599     174.196     
1 1 1 1  41 20 o 2  203.443 4.62893  268.201    308.673     22.9652     128.673     
1 1 1 1  41 22 o 15 222.926 4.58073  360.889    260.249     107.477     260.249     
1 1 1 1  41 24 o 11 270.767 4.78604  347.547    302.668     76.6749     122.668     
1 1 1 1  41 26 o 12 141.866 6.54832  234.819    131.497     125.105     131.497     
1 1 1 1  41 28 o 14 98.9078 9.40545  90.3512    169.321     69.1475     349.321     
1 1 1 1  41 30 o 13 131.339 7.76747  225.689    154.181     106.765     154.181     
1 1 1 1  41 32 o 15 168.981 5.81733  256.428    24.0146     35.0732     24.0145     
1 1 1 1  41 34 f 0  100.797 8.94675  77.727     72.7945     0           0           
1 1 1 1  41 36 o 14 93.7081 9.74645  168.751    300.413     106.426     300.413     
1 1 1 1  41 38 o 10 50.0043 12.3167  37.7084    289.31      5.38871     289.31      
1 1 1 1  41 40 o 16 75.7701 11.4538  91.8298    358.076     19.7503     178.076     
1 1 1 1  41 42 o 14 58.5524 12.9574  75.7103    346.583     9.63234     346.583     
1 1 1 1  41 44 o 5  107.564 8.62154  175.435    193.836     46.0494     193.836     
1 1 1 1  41 46 o 5  39.3832 12.6025  29.2156    327.368     30.1935     147.368     
1 1 1 1  41 48 o 13 65.1976 15.1808  79.3381    357.853     15.4962     177.853     
1 1 1 1  42 1  f 0  80.3218 10.0688  279.423    48.1128     0           0           
1 1 1 1  42 3  o 6  408.677 4.27211  547.335    193.334     77.3542     13.3342     
1 1 1 1  42 5  o 13 488.324 4.70423  679.706    15.0644     48.7998     195.064     
1 1 1 1  42 7  o 15 294.449 4.17831  329.347    115.369     176.356     295.369     
1 1 1 1  42 9  o 10 81.3486 9.28012  14.129     73.4262     178.227     73.4261     
1 1 1 1  42 11 f 0  524.185 5.02259  846.987    342.108     0           0           
1 1 1 1  42 13 o 6  235.077 4.04486  389.162    46.4267     135.538     46.4267     
1 1 1 1  42 15 o 16 364.687 3.96411  567.412    70.4129     91.8314     70.4129     
1 1 1 1  42 17 o 2  175.19  4.55128  263.414    356.833     70.3089     356.833     
1 1 1 1  42 19 f 0  316.474 4.46136  439.77     166.444     0           0           
1 1 1 1  42 21 o 13 102.207 8.39391  77.5734    173.811     79.3725     353.811     
1 1 1 1  42 23 o 10 191.716 4.80231  301.172    29.6593     77.2255     29.6593     
1 1 1 1  42 25 o 2  96.56   10.4344  5.73089    114.156     242.268     294.156     
1 1 1 1  42 27 o 3  55.127  13.4428  36.1928    26.97       189.916     26.97       
1 1 1 1  42 29 f 0  72.7667 12.9387  112.765    191.237     0           0           
1 1 1 1  42 31 o 1  99.8451 9.2303   150.353    243.616     43.5347     243.616     
1 1 1 1  42 33 o 2  155.204 6.41011  204.649    209.865     32.6911     29.8652     
1 1 1 1  42 35 o 7  54.6081 12.1594  11.9652    90.5678     4.24199     90.5678     
1 1 1 1  42 37 o 8  48.8973 12.3222  25.1502    54.2831     65.6397     234.283     
1 1 1 1  42 39 o 2  47.5472 12.7546  39.5661    208.146     20.0736     28.1461     
1 1 1 1  42 41 o 12 30.9088 10.3081  5.19434    232.233     19.4435     52.2328     
1 1 1 1  42 43 o 4  44.7744 12.642   43.0816    341.807     16.4094     341.807     
1 1 1 1  42 45 f 0  50.9412 12.7849  83.4576    40.9578     0           0           
1 1 1 1  42 47 o 11 39.6062 12.7481  34.7898    15.2575     0.0679621   195.256     
1 1 1 1  43 2  o 5  311.291 4.54337  414.758    167.521     54.7218     347.521     
1 1 1 1  43 4  o 5  217.035 4.36458  326.272    284.682     63.0654     284.682     
1 1 1 1  43 6  o 1  196.157 4.78644  320.376    26.584      129.555     26.584      
1 1 1 1  43 8  o 14 348.862 4.0014   539.446    159.332     84.1935     159.332     
1 1 1 1  43 10 o 17 314.414 4.73159  533.572    266.885     179.47      266.885     
1 1 1 1  43 12 o 9  160.673 4.98986  214.725    233.154     16.4583     233.154     
1 1 1 1  43 14 o 1  368.335 3.79075  457.537    187.64      143.805     7.6397      
1 1 1 1  43 16 o 6  345.996 4.68767  605.836    2.91531     227.095     2.91531     
1 1 1 1  43 18 o 12 309.799 4.18533  432.871    55.1877     18.9966     235.188     
1 1 1 1  43 20 o 3  79.8671 9.69262  40.2884    304.897     274.685     304.897     
1 1 1 1  43 22 o 1  254.052 4.38707  381.232    168.027     41.6335     168.027     
1 1 1 1  43 24 o 13 324.022 4.52462  538.703    5.15141     146.613     5.1514      
1 1 1 1  43 26 o 6  108.957 9.14124  99.724     194.112     91.0478     14.112      
1 1 1 1  43 28 o 4  140.517 6.75717  172.63     160.927     47.2383     340.927     
1 1 1 1  43 30 f 0  142.631 7.02102  168.029    35.4412     0           0           
1 1 1 1  43 32 o 13 136.846 7.14703  206.428    11.7903     27.8586     11.7903     
1 1 1 1  43 34 o 16 69.9756 12.4981  62.1765    143.252     58.3006     323.252     
1 1 1 1  43 36 o 6  39.4131 12.107   13.1342    135.47      43.5052     315.47      
1 1 1 1  43 38 o 13 40.4769 12.1738  14.5044    196.885     5.18228     16.8848     
1 1 1 1  43 40 o 5  86.5324 10.6712  124.95     348.912     11.7342     348.912     
1 1 1 1  43 42 o 2  53.2804 13.1393  54.3425    188.118     28.7924     8.11825     
1 1 1 1  43 44 o 14 44.27   12.4339  48.0339    152.861     12.8188     152.861     
1 1 1 1  43 46 o 17 47.5862 12.7227  51.6506    131.727     26.009      131.727     
1 1 1 1  44 1  o 6  395.159 4.30743  652.35     357.883     173.243     357.883     
1 1 1 1  44 3  o 10 243.538 4.2281   315.349    177.114     50.8164     357.114     
1 1 1 1  44 5  o 3  567.493 4.72939  778.539    0.859741    87.9638     180.86      
1 1 1 1  44 7  o 2  378.983 4.44123  636.499    115.565     189.759     115.565     
1 1 1 1  44 9  o 17 457.924 4.61479  633.708    159.563     54.9777     339.563     
1 1 1 1  44 11 o 2  122.647 6.19288  78.4       13.4127     154.907     193.413     
1 1 1 1  44 13 o 3  297.203 4.26335  275.22     6.68992     300.555     186.69      
1 1 1 1  44 15 o 9  138.363 5.65266  195.207    124.938     71.0513     124.938     
1 1 1 1  44 17 o 13 225.537 4.11098  295.989    278.271     41.5612     98.2707     
1 1 1 1  44 19 o 16 103.886 7.5601   104.462    317.244     28.3967     137.244     
1 1 1 1  44 21 o 13 142.415 5.95493  210.8      275.225     49.0075     275.225     
1 1 1 1  44 23 o 12 77.7525 10.7041  50.965     309.996     67.3298     129.996     
1 1 1 1  44 25 o 10 92.6952 8.99542  44.1799    279.731     158.31      99.7314     
1 1 1 1  44 27 o 11 79.4657 11.7956  90.1252    344.037     5.43896     164.037     
1 1 1 1  44 29 o 8  75.6133 11.5881  81.2552    46.0151     24.2829     226.015     
1 1 1 1  44 31 f 0  48.282  13.2481  102.263    358.31      0           0           
1 1 1 1  44 33 o 4  39.2883 11.8834  9.8367     236.031     27.4093     56.0311     
1 1 1 1  44 35 o 11 47.5599 12.6008  13.8019    354.225     87.9395     174.225     
1 1 1 1  44 37 o 2  86.0379 11.2801  86.6537    233.009     65.3491     53.0094     
1 1 1 1  44 39 o 8  49.7329 12.8483  35.6273    224.751     53.0631     44.7506     
1 1 1 1  44 41 o 17 35.0381 11.2853  22.8674    15.2013     12.8604     195.201     
1 1 1 1  44 43 o 5  39.7494 11.9912  33.2481    12.1594     21.2124     192.159     
1 1 1 1  44 45 o 5  45.8052 12.7591  46.9777    262.747     21.0961     262.747     
1 1 1 1  45 2  o 14 392.681 4.14752  622.804    170.635     119.114     170.635     
1 1 1 1  45 4  o 10 65.4496 11.4901  12.275     79.3499     87.8901     79.3499     
1 1 1 1  45 6  o 8  549.563 4.87799  699.295    353.774     195.163     173.774     
1 1 1 1  45 8  o 6  230.359 4.30282  351.531    266.341     65.3681     266.341     
1 1 1 1  45 10 o 1  272.755 4.05774  238.251    222.793     302.26      42.7932     
1 1 1 1  45 12 o 14 157.515 5.30383  209.488    312.134     5.90798     312.134     
1 1 1 1  45 14 o 17 174.811 4.99384  189.763    262.66      101.304     82.6601     
1 1 1 1  45 16 o 6  50.3722 11.8692  67.8642    233.535     220.298     233.535     
1 1 1 1  45 18 o 10 227.89  4.25734  397.849    330.052     159.712     330.052     
1 1 1 1  45 20 o 3  46.3926 12.1526  18.6527    45.705      79.6064     45.705      
1 1 1 1  45 22 o 4  350.172 4.47824  609.561    134.694     209.252     134.694     
1 1 1 1  45 24 o 15 131.332 6.68413  123.64     89.0005     118.897     269.001     
1 1 1 1  45 26 o 2  52.3478 12.4461  17.3521    74.3886     157.279     74.3886     
1 1 1 1  45 28 o 5  154.461 6.85607  238.868    173.41      41.5283     173.41      
1 1 1 1  45 30 o 12 60.1812 12.9033  59.0348    356.72      15.0341     176.72      
1 1 1 1  45 32 o 9  80.382  12.0318  58.0916    321.614     103.727     141.614     
1 1 1 1  45 34 o 4  100.104 9.62573  128.77     163.743     21.4812     343.743     
1 1 1 1  45 36 o 12 104.721 9.46125  151.864    122.409     10.6816     122.409     
1 1 1 1  45 38 o 8  108.469 9.21733  209.689    110.45      119.713     110.45      
1 1 1 1  45 40 o 6  73.2888 12.3679  89.9645    0.007277    21.6049     180.007     
1 1 1 1  45 42 o 5  50.6696 13.174   65.5094    158.211     30.2961     158.211     
1 1 1 1  45 44 o 3  55.0209 13.3197  77.4747    93.8224     45.1699     93.8224     
1 1 1 1  46 1  o 14 526.284 4.89012  904.739    334.964     288.202     334.964     
1 1 1 1  46 3  o 9  437.639 4.18335  781.669    198.732     305.398     198.732     
1 1 1 1  46 5  o 6  307.449 4.31302  518.635    249.853     166.246     249.853     
1 1 1 1  46 7  o 10 135.17  5.95561  81.4331    105.991     197.802     285.991     
1 1 1 1  46 9  o 8  575.454 4.99087  885.755    152.316     102.085     152.316     
1 1 1 1  46 11 o 16 280.572 4.27606  398.716    96.732      1.23846     276.732     
1 1 1 1  46 13 o 14 286.406 4.33633  350.32     17.5663     119.395     197.566     
1 1 1 1  46 15 o 8  222.954 4.61988  362.224    149.212     100.572     149.212     
1 1 1 1  46 17 o 12 194.647 4.75344  317.64     147.696     95.7424     147.696     
1 1 1 1  46 19 o 11 48.8405 12.4004  14.3451    84.4169     88.6636     84.4169     
1 1 1 1  46 21 o 8  169.378 5.35997  288.027    326.207     107.356     326.207     
1 1 1 1  46 23 o 14 134.331 6.6965   144.246    217.111     87.1407     37.1111     
1 1 1 1  46 25 o 2  36.8875 11.4549  33.2232    258.827     132.026     258.827     
1 1 1 1  46 27 o 9  151.481 6.04113  266.467    38.852      107.726     38.852      
1 1 1 1  46 29 o 14 60.9405 12.397   64.7745    112.516     16.9138     112.516     
1 1 1 1  46 31 o 10 74.4902 13.0604  58.2974    171.11      84.0307     351.11      
1 1 1 1  46 33 o 2  81.6107 12.2028  111.607    185.697     4.96354     185.697     
1 1 1 1  46 35 o 2  39.0162 12.2748  19.1222    104.891     20.9024     284.891     
1 1 1 1  46 37 o 1  63.9268 13.4448  88.2484    304.98      14.3352     304.98      
1 1 1 1  46 39 o 11 31.3668 10.5075  11.4533    235.067     37.2831     55.0669     
1 1 1 1  46 41 o 8  43.3419 12.5639  45.7445    263.496     0.373329    83.4961     
1 1 1 1  46 43 o 12 52.6645 13.2923  67.7904    155.93      38.9931     155.93      
1 1 1 1  47 2  o 8  341.599 4.51199  506.678    40.0235     33.8248     40.0235     
1 1 1 1  47 4  o 3  308.948 4.39781  437.303    93.2149     8.788       273.215     
1 1 1 1  47 6  o 12 225.52  4.34986  393.117    16.495      163.938     16.495      
1 1 1 1  47 8  o 16 283.484 4.07534  449.963    268.194     94.1251     268.194     
1 1 1 1  47 10 o 8  107.967 7.41916  71.3641    257.108     133.504     77.1084     
1 1 1 1  47 12 o 8  91.8227 9.05496  82.8411    19.4117     23.8076     199.412     
1 1 1 1  47 14 o 9  129.173 6.44922  199.369    289.237     79.5659     289.237     
1 1 1 1  47 16 o 12 175.595 5.24921  295.502    100.593     109.112     100.593     
1 1 1 1  47 18 o 17 116.357 7.13519  135.067    227.191     40.5579     47.1905     
1 1 1 1  47 20 o 6  213.396 4.56199  290.769    350.469     29.1005     170.468     
1 1 1 1  47 22 o 9  140.047 6.61159  210.04     32.9595     31.2077     32.9595     
1 1 1 1  47 24 o 8  142.521 6.58381  204.233    180.492     7.86388     180.492     
1 1 1 1  47 26 f 0  119.315 7.37509  237.484    291.069     0           0           
1 1 1 1  47 28 o 10 54.4869 12.7751  37.7681    349.726     51.32       169.726     
1 1 1 1  47 30 o 16 45.0989 12.097   15.1392    92.3036     72.6281     272.304     
1 1 1 1  47 32 o 6  104.91  10.7482  176.555    332.378     64.5515     332.378     
1 1 1 1  47 34 o 17 41.0727 12.6241  23.1105    281.519     34.7934     101.519     
1 1 1 1  47 36 o 5  39.5091 12.4954  26.7932    306.477     7.40639     126.477     
1 1 1 1  47 38 o 2  33.2616 10.9632  13.6364    94.9036     4.68819     274.904     
1 1 1 1  47 40 o 14 37.6423 11.8087  30.4681    94.8691     7.96571     274.869     
1 1 1 1  47 42 o 16 36.2505 11.2083  23.546     7.65119     32.5263     187.651     
1 1 1 1  48 1  o 1  286.457 4.65014  391.112    214.147     36.8858     34.1468     
1 1 1 1  48 3  o 13 186.909 5.37529  179.318    280.074     165.571     100.073     
1 1 1 1  48 5  o 16 180.475 5.06684  249.808    247.327     2.18387     247.328     
1 1 1 1  48 7  o 2  233.943 4.5154   304.005    323.864     55.9311     143.864     
1 1 1 1  48 9  o 6  260.142 4.3477   447.748    172.191     158.475     172.191     
1 1 1 1  48 11 o 16 156.801 5.8045   131.544    89.579      174.64      269.579     
1 1 1 1  48 13 o 5  109.008 7.98058  140.738    273.407     85.4801     273.407     
1 1 1 1  48 15 o 10 248.912 4.57799  392.296    238.896     73.0431     238.896     
1 1 1 1  48 17 o 6  38.3377 11.3582  26.4701    74.6207     101.103     74.6207     
1 1 1 1  48 19 o 13 142.898 6.02923  227.722    202.023     60.5522     202.023     
1 1 1 1  48 21 o 10 71.7961 11.7393  80.612     13.6305     6.92483     13.6305     
1 1 1 1  48 23 o 3  55.5429 12.6801  18.7476    27.0401     94.6878     207.04      
1 1 1 1  48 25 o 14 170.823 5.71019  264.61     61.753      41.137      61.753      
1 1 1 1  48 27 o 10 51.2962 12.7994  38.7585    267.441     31.2542     87.4407     
1 1 1 1  48 29 o 14 130.218 7.24748  187.644    261.589     5.68702     261.589     
1 1 1 1  48 31 o 8  70.7434 13.4136  94.1713    234.848     6.78004     234.848     
1 1 1 1  48 33 o 12 52.5294 14.2592  57.1606    151.92      12.1213     151.92      
1 1 1 1  48 35 o 5  69.4231 13.5254  91.0126    109.97      2.96116     289.97      
1 1 1 1  48 37 o 9  56.7641 14.1322  82.53      0.0947634   32.1343     0.0947634   
1 1 1 1  48 39 o 11 62.585  13.2024  72.1513    191.393     23.4823     11.3934     
1 1 1 1  48 41 o 12 34.6947 11.2677  11.1885    206.56      0.123855    206.56      
1 1 1 1  49 2  o 15 462.264 4.53424  685.206    42.1185     30.0092     42.1185     
1 1 1 1  49 4  o 16 191.408 5.2345   190.61     146.158     160.025     326.158     
1 1 1 1  49 6  o 7  216.995 4.77721  335.215    151.691     58.3476     151.691     
1 1 1 1  49 8  f 0  112.677 7.68832  99.1473    307.243     0           0           
1 1 1 1  49 10 o 7  92.0873 9.50645  85.2728    22.3208     57.1208     202.321     
1 1 1 1  49 12 o 5  213.858 4.65992  319.713    349.348     31.3193     349.348     
1 1 1 1  49 14 o 12 138.51  6.67777  217.421    38.2442     57.2348     38.2442     
1 1 1 1  49 16 f 0  104.766 8.09616  161.899    98.1634     0           0           
1 1 1 1  49 18 o 7  210.852 5.27309  309.151    119.834     13.8115     119.835     
1 1 1 1  49 20 o 1  92.6079 9.36547  117.525    349.129     10.5902     169.129     
1 1 1 1  49 22 o 6  92.2103 9.61642  142.932    258.803     45.1475     258.803     
1 1 1 1  49 24 o 7  159.039 6.07373  265.592    194.629     79.0749     194.629     
1 1 1 1  49 26 o 8  106.108 8.46682  171.773    149.162     51.6578     149.162     
1 1 1 1  49 28 o 17 137.878 6.77852  224.517    110.789     57.6193     110.789     
1 1 1 1  49 30 o 9  70.7571 12.4721  71.2229    102.068     47.0869     282.068     
1 1 1 1  49 32 o 16 31.5121 10.6224  5.06076    20.8272     33.9108     200.827     
1 1 1 1  49 34 f 0  63.9581 14.8926  99.8389    251.886     0           0           
1 1 1 1  49 36 o 12 42.3608 13.1597  36.7399    5.72349     23.652      185.723     
1 1 1 1  49 38 o 6  82.5641 13.1039  137.848    43.8388     50.7865     43.8388     
1 1 1 1  50 1  o 16 100.25  9.75311  129.685    347.887     24.6851     347.887     
1 1 1 1  50 3  o 8  244.296 4.83713  318.2      261.477     63.5982     81.4771     
1 1 1 1  50 5  o 5  146.709 6.46798  213.814    182.612     26.4772     182.612     
1 1 1 1  50 7  f 0  85.9799 10.6623  105.947    207.134     0           0           
1 1 1 1  50 9  o 6  69.0906 11.8445  53.1862    255.396     22.6014     75.3957     
1 1 1 1  50 11 o 16 76.4342 11.3031  1.11098    144.13      199.482     324.13      
1 1 1 1  50 13 o 16 60.2111 13.015   21.7567    195.973     2.07588     15.9731     
1 1 1 1  50 15 o 4  103.377 8.50215  132.365    287.96      12.7001     107.96      
1 1 1 1  50 17 o 6  70.3306 11.4789  65.0427    257.667     42.4671     77.6666     
1 1 1 1  50 19 o 12 103.408 9.17731  135.282    249.971     12.6268     69.9707     
1 1 1 1  50 21 o 12 119.326 7.25038  156.849    21.9998     21.0351     202         
1 1 1 1  50 23 o 16 48.6566 12.9344  32.483     61.7434     9.8934      241.743     
1 1 1 1  50 25 o 5  115.324 7.86516  150.329    319.418     24.7246     139.418     
1 1 1 1  50 27 o 14 78.9692 11.2185  88.3139    240.026     37.8317     60.0262     
1 1 1 1  50 29 o 7  42.9667 12.3779  28.4963    254.703     28.9023     74.7027     
1 1 1 1  50 31 o 2  81.5839 11.9226  104.608    323.96      14.9355     143.96      
1 1 1 1  50 33 o 3  42.5374 12.9903  33.7473    356.927     8.83346     356.927     
1 1 1 1  50 35 o 17 52.7718 13.784   72.0317    112.291     26.7662     112.291     
1 1 1 1  50 37 o 10 32.3115 10.9721  15.8003    200.738     28.4712     20.7378     
1 1 1 1  51 2  f 0  134.02  7.17335  164.227    98.644      0           0           
1 1 1 1  51 4  o 15 205.417 5.46308  293.547    180.97      0.696023    180.97      
1 1 1 1  51 6  o 12 181.608 5.38838  346.102    64.0697     186.038     64.0697     
1 1 1 1  51 8  o 17 59.8467 12.9578  35.5779    354.655     42.3829     174.655     
1 1 1 1  51 10 o 1  70.9865 11.7123  66.2295    55.3697     20.8969     55.3697     
1 1 1 1  51 12 f 0  105.362 8.76087  151.141    354.56      0           0           
1 1 1 1  51 14 o 4  61.7839 12.8109  12.7696    282.895     4.41218     282.895     
1 1 1 1  51 16 o 1  56.8662 12.8521  46.6511    292.926     3.82061     112.926     
1 1 1 1  51 18 o 16 238.332 5.02011  351.016    111.867     13.0981     111.867     
1 1 1 1  51 20 o 13 55.4131 12.4093  44.5791    89.0214     38.3234     269.021     
1 1 1 1  51 22 o 3  45.2443 12.0122  15.505     233.314     70.9726     53.3139     
1 1 1 1  51 24 o 10 49.2164 12.8619  40.9802    226.389     0.686007    46.389      
1 1 1 1  51 26 o 9  98.1047 9.62703  144.031    5.3521      16.2665     5.35209     
1 1 1 1  51 28 o 1  42.7438 12.2335  27.812     63.6773     34.7791     243.677     
1 1 1 1  51 30 o 3  67.4226 13.3979  107.433    163.808     49.0832     163.808     
1 1 1 1  51 32 o 11 36.7498 11.9466  14.073     129.927     58.0858     309.927     
1 1 1 1  51 34 o 7  38.9247 11.8047  27.2247    323.713     5.07935     323.713     
1 1 1 1  51 36 o 16 37.1728 12.2154  25.6316    350.156     28.6223     170.156     
1 1 1 1  52 1  o 15 64.6869 12.7011  54.8766    341.388     12.4032     161.388     
1 1 1 1  52 3  o 9  152.931 6.38721  213.129    224.138     4.48812     44.1377     
1 1 1 1  52 5  o 12 203.413 5.6642   286.461    336.009     9.92375     156.009     
1 1 1 1  52 7  o 2  115.992 7.90495  99.8816    357.859     124.282     177.859     
1 1 1 1  52 9  o 5  75.659  12.229   93.1381    277.059     10.0843     277.059     
1 1 1 1  52 11 o 14 143.885 6.71792  235.426    195.513     67.6796     195.513     
1 1 1 1  52 13 o 12 90.1091 10.4606  113.019    46.4703     15.1048     226.47      
1 1 1 1  52 15 o 4  41.5978 12.296   5.34075    205.346     98.0443     205.346     
1 1 1 1  52 17 o 17 73.6456 12.2808  53.4366    287.581     90.1379     107.581     
1 1 1 1  52 19 f 0  101.146 9.1519   182.426    230.483     0           0           
1 1 1 1  52 21 o 1  39.9324 11.8748  12.6439    295.763     10.9404     115.763     
1 1 1 1  52 23 o 8  164.198 6.40326  255.992    148.484     40.7937     148.484     
1 1 1 1  52 25 o 13 102.932 9.24879  159.472    33.207      32.4317     33.207      
1 1 1 1  52 27 o 6  37.9727 11.7165  17.0953    244.176     7.3883      64.1763     
1 1 1 1  52 29 o 17 41.3837 12.3541  32.1353    181.958     26.4605     1.95797     
1 1 1 1  52 31 o 14 41.0435 12.332   33.3984    315.166     27.5156     135.166     
1 1 1 1  52 33 o 14 43.1732 13.2651  30.6469    355.635     44.3168     175.635     
1 1 1 1  52 35 o 5  42.6962 13.1044  23.2161    347.701     60.6327     167.701     
1 1 1 1  53 2  o 8  49.1388 12.7467  21.5489    341.393     34.9231     161.393     
1 1 1 1  53 4  o 10 114.282 8.37621  169.863    150.794     26.5324     150.794     
1 1 1 1  53 6  o 16 99.4194 10.4471  100.091    26.9382     73.35       206.938     
1 1 1 1  53 8  o 7  33.3011 10.9701  11.6395    117.581     65.517      117.581     
1 1 1 1  53 10 o 1  96.6806 10.5494  142.296    125.833     25.6079     125.833     
1 1 1 1  53 12 o 7  65.994  13.1623  79.4362    196.001     11.3586     196.001     
1 1 1 1  53 14 o 5  186.374 6.2641   319.74     203.866     105.603     203.866     
1 1 1 1  53 16 o 9  45.0173 12.0545  20.9068    2.01209     52.0906     182.012     
1 1 1 1  53 18 o 14 124.401 7.77099  166.988    126.939     18.6654     306.939     
1 1 1 1  53 20 f 0  62.3987 13.2137  135.843    87.5276     0           0           
1 1 1 1  53 22 o 10 152.865 6.80142  266.894    308.732     97.5798     308.732     
1 1 1 1  53 24 o 8  107.723 9.16447  154.204    240.931     5.15894     240.931     
1 1 1 1  53 26 o 6  68.9492 13.0327  114.047    118.199     64.4702     118.199     
1 1 1 1  53 28 o 7  38.7045 11.9768  28.6451    121.489     0.507582    301.488     
1 1 1 1  53 30 o 11 44.3866 12.926   31.687     319.495     47.1122     139.495     
1 1 1 1  53 32 o 9  35.9949 11.9086  22.0508    37.7595     32.6774     217.759     
1 1 1 1  53 34 o 3  95.1425 13.4844  166.785    159.708     70.2654     159.708     
1 1 1 1  54 1  o 3  41.4286 12.5093  8.82761    227.396     21.1106     47.3959     
1 1 1 1  54 3  o 14 59.013  13.0331  58.0827    209.235     1.15968     209.235     
1 1 1 1  54 5  o 8  44.8667 11.8559  10.1977    3.70888     6.01956     183.709     
1 1 1 1  54 7  o 2  42.5688 12.7677  17.9567    197.273     134.965     197.273     
1 1 1 1  54 9  f 0  76.52   13.1891  111.604    0.869394    0           0           
1 1 1 1  54 11 o 4  38.7511 12.0464  1.2917     181.64      71.05       1.63953     
1 1 1 1  54 13 o 5  82.9324 11.8114  140.847    107.838     81.8802     107.838     
1 1 1 1  54 15 o 17 36.1343 11.5365  7.57671    269.108     28.1841     89.1083     
1 1 1 1  54 17 o 11 149.025 7.04019  212.864    355.506     0.824924    175.506     
1 1 1 1  54 19 o 17 43.908  12.3279  24.3268    346.582     47.1477     166.582     
1 1 1 1  54 21 o 1  44.1646 12.6786  24.6901    220.01      50.6037     40.0102     
1 1 1 1  54 23 o 4  124.712 8.11714  161.029    147.943     34.3729     327.943     
1 1 1 1  54 25 o 8  50.0263 11.8564  26.5042    31.3994     78.1258     211.399     
1 1 1 1  54 27 o 8  45.4686 12.8855  31.1778    302.615     52.5071     122.615     
1 1 1 1  54 29 f 0  59.2443 13.502   93.6431    181.996     0           0           
1 1 1 1  54 31 o 17 39.3077 12.3746  33.827     107.505     0.340599    107.506     
1 1 1 1  55 2  o 16 106.75  10.1221  178.991    16.4673     67.442      16.4673     
1 1 1 1  55 4  o 16 106.481 9.34604  151.987    118.683     8.93666     118.683     
1 1 1 1  55 6  o 15 39.7629 12.2317  5.91114    19.9608     98.465      19.9608     
1 1 1 1  55 8  o 1  131.816 7.70664  175.279    236.441     24.0219     56.4414     
1 1 1 1  55 10 o 3  201.3   7.10312  312.218    175.09      43.838      175.09      
1 1 1 1  55 12 o 3  48.12   13.155   35.6404    28.7279     1.18041     208.728     
1 1 1 1  55 14 o 1  217.94  5.85024  372.219    340.088     114.924     340.088     
1 1 1 1  55 16 o 2  46.0183 12.1329  23.8054    348.025     60.426      168.025     
1 1 1 1  55 18 f 0  126.359 7.84607  130.188    215.306     0           0           
1 1 1 1  55 20 o 6  55.6677 13.3466  46.8167    47.7751     48.8344     227.775     
1 1 1 1  55 22 o 7  64.7279 12.6567  91.5695    350.791     16.8493     350.791     
1 1 1 1  55 24 o 9  38.2351 12.0484  26.785     285.949     0.208829    105.949     
1 1 1 1  55 26 o 1  37.4012 11.8442  27.3862    133.165     23.3374     313.165     
1 1 1 1  55 28 o 4  36.7955 11.7176  27.4058    210.408     5.08275     30.4084     
1 1 1 1  55 30 o 14 33.7714 11.2296  19.0883    49.0203     7.50548     229.02      
1 1 1 1  56 1  o 9  48.3775 12.3392  33.7558    229.526     39.0893     49.5264     
1 1 1 1  56 3  o 5  96.7467 10.8042  136.31     340.45      6.37696     340.45      
1 1 1 1  56 5  o 16 116.611 9.17328  184.906    326.979     43.437      326.979     
1 1 1 1  56 7  o 10 94.2755 10.7829  144.267    32.9622     31.6162     32.9622     
1 1 1 1  56 9  o 11 42.1707 12.7578  16.5756    63.7132     56.1626     243.713     
1 1 1 1  56 11 o 6  69.1653 13.0725  18.8281    318.643     14.1394     318.643     
1 1 1 1  56 13 o 5  103.756 10.5276  182.643    106.268     80.8775     106.268     
1 1 1 1  56 15 o 9  44.2262 12.9466  33.1143    175.29      19.4378     355.29      
1 1 1 1  56 17 o 13 51.276  13.5461  52.6993    108.926     12.5498     288.926     
1 1 1 1  56 19 o 14 44.8128 12.9257  34.2759    64.1105     35.8066     244.111     
1 1 1 1  56 21 o 9  41.8807 12.4868  20.2967    324.977     62.4271     144.977     
1 1 1 1  56 23 o 2  125.957 8.78642  255.322    156.956     154.778     156.956     
1 1 1 1  56 25 o 13 87.9014 11.8811  154.009    140.524     66.7921     140.524     
1 1 1 1  56 27 o 13 34.2975 11.2769  15.8268    338.779     2.40217     158.779     
1 1 1 1  56 29 o 10 37.7384 11.9897  25.5444    3.47838     33.8481     183.478     
1 1 1 1  57 2  o 6  51.4063 13.8154  44.0943    124.377     29.036      304.377     
1 1 1 1  57 4  o 1  102.448 11.511   143.076    130.474     0.864634    130.474     
1 1 1 1  57 6  o 7  152.357 7.38658  245.205    172.086     54.6875     172.086     
1 1 1 1  57 8  o 6  43.7182 12.985   27.0161    289.294     4.3714      109.294     
1 1 1 1  57 10 o 6  91.4701 11.4339  167.842    332.17      94.9722     332.17      
1 1 1 1  57 12 o 5  57.6944 14.2478  68.8775    202.708     1.17477     202.707     
1 1 1 1  57 14 o 6  87.8276 12.4963  138.765    247.4       38.6029     247.4       
1 1 1 1  57 16 f 0  45.7101 13.267   44.3052    22.5499     0           0           
1 1 1 1  57 18 o 5  59.0324 14.0189  57.9698    268.929     39.9202     88.9291     
1 1 1 1  57 20 o 8  49.4118 13.7369  59.3456    320.514     25.3213     320.514     
1 1 1 1  57 22 o 6  43.7395 13.0661  46.146     242.139     3.93679     242.139     
1 1 1 1  57 24 o 2  55.082  14.1093  53.3902    292.969     37.4436     112.969     
1 1 1 1  57 26 o 15 39.4796 12.28    33.2626    248.466     19.3052     68.4665     
1 1 1 1  58 1  o 6  65.4817 14.7876  78.7565    182.644     9.31734     2.64388     
1 1 1 1  58 3  o 1  44.6499 13.6473  30.5759    216.626     1.36143     36.6256     
1 1 1 1  58 5  o 15 157.199 7.64656  237.011    330.956     22.4506     330.956     
1 1 1 1  58 7  o 12 54.0094 14.358   40.4627    347.265     55.694      167.265     
1 1 1 1  58 9  o 7  50.9413 13.9771  56.0377    144.806     7.38589     144.806     
1 1 1 1  58 11 o 9  50.86   13.7552  44.1176    75.7968     37.3794     255.797     
1 1 1 1  58 13 o 4  57.7286 14.7208  67.5135    36.6149     10.4239     216.615     
1 1 1 1  58 15 o 7  38.8569 12.753   28.5163    28.1742     3.03103     208.174     
1 1 1 1  58 17 o 6  58.9844 14.3323  86.1236    138.096     52.5755     138.096     
1 1 1 1  58 19 o 15 39.6927 12.6175  27.7724    162.163     35.7736     342.163     
1 1 1 1  58 21 o 12 115.978 9.22997  218.058    352.866     108.368     352.866     
1 1 1 1  58 23 o 14 48.2237 13.7027  45.3616    55.0106     29.8467     235.011     
1 1 1 1  58 25 o 7  41.0605 12.7827  35.3493    134.033     22.6466     314.033     
1 1 1 1  59 2  o 1  43.6758 13.3081  19.9265    17.1922     5.25764     17.1922     
1 1 1 1  59 4  o 13 102.379 11.373   159.882    18.0513     33.1618     18.0513     
1 1 1 1  59 6  o 16 67.1056 15.1356  106.475    177.03      54.383      177.03      
1 1 1 1  59 8  o 15 99.6233 11.6574  146.83     157.097     13.8974     157.097     
1 1 1 1  59 10 o 4  62.6809 14.064   78.7153    342.751     6.73487     162.751     
1 1 1 1  59 12 o 10 43.5767 12.7226  45.7707    297.358     3.7578      297.358     
1 1 1 1  59 14 o 1  52.9277 14.193   52.87      19.6219     29.997      199.622     
1 1 1 1  59 16 o 2  32.9829 11.2767  17.4612    197.904     23.341      17.9043     
1 1 1 1  59 18 o 5  113.214 10.1821  192.251    203.179     63.5003     203.179     
1 1 1 1  59 20 f 0  40.9322 12.7056  46.5066    114.572     0           0           
1 1 1 1  59 22 o 17 28.8217 10.0264  2.62112    171.819     2.8393      351.819     
1 1 1 1  60 1  o 2  51.6461 14.5093  36.6597    37.4006     61.0373     217.401     
1 1 1 1  60 3  o 12 119.639 10.5424  191.405    174.121     42.1032     174.121     
1 1 1 1  60 5  o 11 42.3409 13.2388  29.571     13.6089     42.6798     193.609     
1 1 1 1  60 7  o 13 40.5957 12.8094  35.0791    174.881     16.996      354.881     
1 1 1 1  60 9  o 11 104.114 11.1826  185.842    225.698     80.0281     225.698     
1 1 1 1  60 11 o 9  45.2899 13.5853  36.4789    159.173     16.3188     159.173     
1 1 1 1  60 13 f 0  46.2963 13.7563  77.7475    210.062     0           0           
1 1 1 1  60 15 o 8  40.7885 12.8791  31.3887    163.991     7.67589     163.991     
1 1 1 1  60 17 o 3  52.4354 15.479   57.7722    22.9687     14.8264     202.969     
1 1 1 1  60 19 o 4  54.6235 14.6079  57.3232    186.563     37.3648     186.563     
1 1 1 1  61 2  o 6  35.6122 11.7984  24.2094    225.899     11.6928     45.8987     
1 1 1 1  61 4  o 4  43.3679 13.362   41.1132    238.955     11.1568     238.955     
1 1 1 1  61 6  o 17 54.1945 14.4715  50.7103    318.995     39.6992     138.995     
1 1 1 1  61 8  o 7  42.4042 13.1718  27.0996    112.656     49.7615     292.656     
1 1 1 1  61 10 o 17 38.7953 12.5524  23.9576    60.8442     42.1425     240.844     
1 1 1 1  61 12 o 9  34.6139 11.5446  21.5902    93.5612     8.75607     273.561     
1 1 1 1  61 14 o 6  37.7618 12.3011  25.2397    44.8243     33.7861     224.824     
1 1 1 1  61 16 f 0  49.2156 13.9141  34.7231    302.792     0           0           
1 1 1 1  62 1  o 15 43.1856 13.045   41.6714    8.38565     11.8445     8.38565     
1 1 1 1  62 3  o 17 77.0084 13.7486  119.745    166.58      30.9681     166.58      
1 1 1 1  62 5  o 16 34.9136 11.5136  21.6078    29.5622     27.085      209.562     
1 1 1 1  62 7  o 4  44.2049 13.3916  28.7005    221.983     13.2519     221.983     
1 1 1 1  62 9  o 9  40.5838 12.8325  27.1499    298.661     42.5086     118.661     
1 1 1 1  62 11 f 0  72.0378 14.397   84.249     322.149     0           0           
1 1 1 1  63 2  o 3  41.021  12.8871  36.4966    280.796     18.1194     100.796     
1 1 1 1  63 4  o 13 45.6285 13.6519  42.0918    146.892     18.8444     146.892     
1 1 1 2  2  2  o 8  1180.45 16.5771  523.05     245.349     2227.98     65.3493     
1 1 1 2  3  3  o 11 991.665 6.45561  2094.39    5.34483     1663.21     5.34483     
1 1 1 2  3  5  o 6  371.896 3.28686  748.604    87.3407     2500.71     87.3407     
1 1 1 2  3  7  o 4  820.536 6.16889  1087.45    59.0446     111.371     239.045     
1 1 1 2  3  9  o 1  338.112 3.26125  219.82     70.1077     66.7538     250.108     
1 1 1 2  3  11 o 7  959.91  5.83501  1827.92    251.331     982.147     251.331     
1 1 1 2  3  13 f 0  612.531 3.97455  946.355    198.608     0           0           
1 1 1 2  3  15 o 11 564.094 3.59389  986.988    163.608     521.242     163.608     
1 1 1 2  3  17 o 2  326.749 2.68989  356.235    330.416     3.99055     330.417     
1 1 1 2  3  19 o 17 342.594 3.45252  223.073    193.587     457.119     13.5868     
1 1 1 2  3  21 o 16 804.324 5.62756  1250.91    239.601     212.779     239.601     
1 1 1 2  3  23 o 7  251.086 2.79954  106.969    110.167     377.708     290.167     
1 1 1 2  3  25 o 17 766.62  5.13678  1062.06    230.545     60.8471     50.545      
1 1 1 2  3  27 o 14 966.075 6.34178  1532.86    316.758     295.464     316.758     
1 1 1 2  3  29 o 9  805.243 5.523    1197.67    275.252     104.315     275.252     
1 1 1 2  3  31 o 1  148.126 4.05116  42.0698    231.064     253.963     231.064     
1 1 1 2  3  33 o 17 243.684 3.95358  121.277    292.54      385.162     112.54      
1 1 1 2  3  35 o 14 401.278 3.6591   440.464    290.439     245.414     110.439     
1 1 1 2  3  37 o 13 740.278 5.0005   993.293    29.8116     155.257     209.812     
1 1 1 2  3  39 f 0  141.423 5.63719  221.617    137.41      0           0           
1 1 1 2  3  41 o 15 315.969 4.19085  393.94     229.044     104.008     49.0439     
1 1 1 2  3  43 o 9  263.844 4.93402  333.781    209.975     74.6809     29.975      
1 1 1 2  3  45 o 3  185.403 5.17203  130.506    209.784     253.454     29.7836     
1 1 1 2  3  47 o 15 87.4281 9.80211  41.2455    164.747     100.731     344.747     
1 1 1 2  3  49 o 2  194.211 5.25364  313.698    103.082     88.2956     103.082     
1 1 1 2  3  51 o 16 53.6455 13.13    15.1111    82.8971     31.135      262.897     
1 1 1 2  3  53 o 15 63.4443 13.1809  60.981     252.097     14.5451     72.0974     
1 1 1 2  3  55 o 9  65.9225 13.5262  84.673     83.8561     28.1691     83.8561     
1 1 1 2  3  57 o 11 41.007  12.6807  7.56034    224.898     77.0148     44.8976     
1 1 1 2  3  59 o 4  102.388 11.4488  142.769    171.925     2.63085     351.925     
1 1 1 2  3  61 o 15 89.3568 13.0702  119.605    139.016     10.9943     319.016     
1 1 1 2  3  63 o 5  50.8737 14.3871  66.2142    169.567     20.3618     169.567     
1 1 1 2  4  2  o 8  609.208 4.4109   935.195    236.002     394.699     236.002     
1 1 1 2  4  4  o 13 720.753 4.46292  1308.35    147.395     901.02      147.395     
1 1 1 2  4  6  o 13 236.205 2.72659  676.144    177.601     1924.36     177.601     
1 1 1 2  4  8  o 7  1125.95 6.80571  1381.76    326.158     458.098     146.158     
1 1 1 2  4  10 o 9  374.82  2.49084  221.215    4.01286     475.37      184.013     
1 1 1 2  4  12 o 16 1545.15 9.16978  2491.91    280.33      522.476     280.33      
1 1 1 2  4  14 o 11 637.529 4.22291  792.867    163.299     182.818     343.299     
1 1 1 2  4  16 o 4  1111.01 6.87724  1480.66    173.363     237.817     353.363     
1 1 1 2  4  18 o 17 569.915 4.54397  937.522    232.552     321.888     232.552     
1 1 1 2  4  20 o 2  585.06  4.15075  761.261    293.049     113.852     113.049     
1 1 1 2  4  22 f 0  1498.26 9.98572  1791.22    30.6077     0           0           
1 1 1 2  4  24 o 16 221.66  3.26179  81.9245    61.6787     291.605     241.679     
1 1 1 2  4  26 o 7  336.099 3.4773   319.39     95.262      219.947     275.262     
1 1 1 2  4  28 o 10 258.342 3.33875  195.294    31.8743     60.8285     211.874     
1 1 1 2  4  30 o 1  333.948 3.3962   403.78     166.424     2.4373      346.424     
1 1 1 2  4  32 o 9  527.972 4.01782  616.117    267.338     256.137     87.3382     
1 1 1 2  4  34 o 4  181.978 4.49042  52.5643    102.821     321.474     282.821     
1 1 1 2  4  36 o 17 382.417 4.47501  366.64     211.355     346.111     31.3547     
1 1 1 2  4  38 o 12 183.664 4.66986  69.3457    37.5354     637.089     37.5354     
1 1 1 2  4  40 o 9  330.795 3.97879  387.417    2.023       159.954     182.023     
1 1 1 2  4  42 o 15 476.368 4.41736  647.13     46.5127     78.7874     226.513     
1 1 1 2  4  44 o 17 57.4302 11.907   46.5066    221.489     160.742     221.489     
1 1 1 2  4  46 o 3  57.4785 12.0976  50.4665    272.802     185.805     272.802     
1 1 1 2  4  48 o 15 185.116 5.30303  263.346    63.2118     16.0421     63.2117     
1 1 1 2  4  50 o 7  193.076 5.62158  283.406    293.408     22.4019     293.408     
1 1 1 2  4  52 o 15 112.863 8.21744  173.585    10.3898     45.303      10.3898     
1 1 1 2  4  54 f 0  65.4551 13.3894  117.716    4.9656      0           0           
1 1 1 2  4  56 o 11 63.7108 13.8621  29.7421    35.4557     110.01      215.456     
1 1 1 2  4  58 o 5  75.2583 13.0246  95.3712    308.009     10.8309     128.009     
1 1 1 2  4  60 o 8  42.4904 13.0377  41.9619    333.722     0.545197    333.722     
1 1 1 2  4  62 o 12 36.5352 12.0425  21.4862    354.148     37.8978     174.148     
1 1 1 2  5  3  o 6  403.407 3.78631  351.897    63.3931     116.028     243.393     
1 1 1 2  5  5  o 13 132.877 1.75663  52.2358    244.664     125.352     244.664     
1 1 1 2  5  7  o 4  1602.16 10.215   1959.38    134.913     713.725     314.913     
1 1 1 2  5  9  o 14 421.111 3.00557  113.333    89.2503     882.688     269.25      
1 1 1 2  5  11 o 12 699.531 4.48975  1093.63    212.563     274.543     212.563     
1 1 1 2  5  13 o 10 857.613 6.67368  1446.85    60.7873     487.392     60.7873     
1 1 1 2  5  15 o 16 203.551 2.67435  54.4671    257.636     461.875     257.636     
1 1 1 2  5  17 o 3  1947.25 11.7421  3276.05    56.0923     895.186     56.0923     
1 1 1 2  5  19 o 7  1310.36 8.58684  2078.86    97.8277     367.667     97.8277     
1 1 1 2  5  21 o 2  1097.12 7.8955   1876.52    205.826     597.28      205.826     
1 1 1 2  5  23 f 0  1384.12 9.46364  1946.6     214.746     0           0           
1 1 1 2  5  25 o 17 676.004 5.14108  784.822    275.974     350.82      95.9744     
1 1 1 2  5  27 o 16 1019.12 6.94233  1329.21    338.699     278.312     158.699     
1 1 1 2  5  29 o 13 987.611 6.49833  1709.5     204.323     594.44      204.323     
1 1 1 2  5  31 o 2  428.253 3.84026  457.601    105.38      260.963     285.38      
1 1 1 2  5  33 o 12 807.28  5.47556  878.642    133.256     574.024     313.256     
1 1 1 2  5  35 o 4  656.283 4.78757  1051.08    209.194     221.758     209.194     
1 1 1 2  5  37 o 6  316.414 3.6451   386.176    43.3031     104.764     223.303     
1 1 1 2  5  39 o 1  698.092 4.95434  1004.48    69.1395     11.3331     249.14      
1 1 1 2  5  41 o 17 414.51  4.40857  904.968    154.52      661.651     154.52      
1 1 1 2  5  43 o 10 189.369 4.73602  247.394    353.105     13.8711     173.105     
1 1 1 2  5  45 o 6  182.822 5.14338  287.442    88.9074     96.6804     88.9074     
1 1 1 2  5  47 o 5  58.1791 13.4514  9.66168    311.553     63.0553     311.553     
1 1 1 2  5  49 o 1  260.961 4.56892  368.898    142.824     8.30965     322.824     
1 1 1 2  5  51 f 0  140.51  6.79197  175.828    161.396     0           0           
1 1 1 2  5  53 o 1  173.385 6.07848  279.735    295.051     65.9955     295.051     
1 1 1 2  5  55 o 10 106.424 9.68464  203.705    343.411     126.981     343.411     
1 1 1 2  5  57 o 10 34.0021 11.369   5.4857     164.141     17.4095     344.141     
1 1 1 2  5  59 o 9  56.8247 14.7602  46.0593    94.3905     56.0831     274.391     
1 1 1 2  5  61 o 4  39.6795 12.7446  33.6056    191.124     0.282654    191.124     
1 1 1 2  6  2  o 13 733.475 4.62479  1215.93    297.005     975.38      297.005     
1 1 1 2  6  4  o 13 609.599 3.88252  577.026    242.269     499.733     62.2687     
1 1 1 2  6  6  o 14 1115.89 8.12622  1640.75    271.927     104.36      271.927     
1 1 1 2  6  8  f 0  441.211 3.12542  386.408    258.569     0           0           
1 1 1 2  6  10 o 2  1339.39 8.54319  2135.24    79.2771     421.095     79.2771     
1 1 1 2  6  12 o 14 2353.38 14.9962  3879.92    268.016     919.635     268.016     
1 1 1 2  6  14 o 1  241.689 2.28089  72.6376    24.9615     229.576     204.962     
1 1 1 2  6  16 o 6  1153.96 7.02351  1815.36    246.86      310.27      246.86      
1 1 1 2  6  18 o 7  2210.25 13.8183  3415.75    248.489     397.877     248.489     
1 1 1 2  6  20 o 1  180.517 3.43474  79.4567    195.996     514.423     195.996     
1 1 1 2  6  22 o 4  1135.38 7.64131  1517.38    30.2114     246.479     210.211     
1 1 1 2  6  24 o 15 281.818 3.11088  63.7758    257.945     873.411     257.945     
1 1 1 2  6  26 o 8  407.788 3.55183  270.668    134.228     573.803     314.228     
1 1 1 2  6  28 o 3  607.171 4.55599  1061.95    271.463     462.146     271.463     
1 1 1 2  6  30 o 12 243.144 4.241    72.6221    129.355     9.52401     129.355     
1 1 1 2  6  32 o 7  152.133 4.17364  249.672    46.3228     863.106     46.3228     
1 1 1 2  6  34 o 15 1049.62 6.56873  1383.33    293.536     278.581     113.536     
1 1 1 2  6  36 o 13 530.756 4.01194  784.928    52.5847     54.6053     52.5847     
1 1 1 2  6  38 o 8  119.449 6.15029  24.4685    178.245     316.358     178.245     
1 1 1 2  6  40 o 5  309.541 3.89831  425.104    248.414     15.8644     68.4137     
1 1 1 2  6  42 o 5  188.996 4.51732  242.833    267.991     14.5639     87.9915     
1 1 1 2  6  44 o 2  129.034 6.62476  59.9446    255.039     216.382     75.0395     
1 1 1 2  6  46 o 1  327.093 4.79516  545.602    145.42      160.029     145.42      
1 1 1 2  6  48 o 11 188.229 5.76054  316.218    338.196     119.501     338.196     
1 1 1 2  6  50 o 4  254.189 4.78583  328.731    286.358     72.9462     106.358     
1 1 1 2  6  52 o 13 134.255 7.02658  228.059    152.382     87.9934     152.382     
1 1 1 2  6  54 o 3  72.8581 12.9616  100.492    110.537     32.261      110.537     
1 1 1 2  6  56 o 2  66.3278 13.241   62.9505    342.72      47.0943     162.72      
1 1 1 2  6  58 o 16 80.1604 13.5915  110.22     313.462     4.49622     313.462     
1 1 1 2  6  60 o 3  64.7069 14.2428  75.8885    216.411     21.5358     36.4111     
1 1 1 2  6  62 o 16 34.4716 11.6088  19.533     208.748     31.2445     28.7478     
1 1 1 2  7  3  o 4  1050.08 6.13411  1851.96    269.153     757.318     269.153     
1 1 1 2  7  5  o 4  311.053 2.46726  130.026    134.208     118.795     314.208     
1 1 1 2  7  7  o 8  1923.05 12.372   2804.98    113.295     36.0592     113.295     
1 1 1 2  7  9  o 10 1661.25 10.7977  2509.01    283.9       213.527     283.9       
1 1 1 2  7  11 o 6  1501.48 9.56903  2106.56    225.479     127.775     45.4791     
1 1 1 2  7  13 o 7  1060.27 6.69385  1242.75    115.458     561.963     295.458     
1 1 1 2  7  15 o 8  1810.03 11.1416  2617.73    118.687     21.0367     298.687     
1 1 1 2  7  17 o 4  1159.84 7.20095  1783.04    62.9521     221.75      62.9521     
1 1 1 2  7  19 o 12 427.647 3.44148  606.69     131.249     92.2864     131.249     
1 1 1 2  7  21 o 13 325.242 3.61902  380.906    18.4359     181.014     18.4359     
1 1 1 2  7  23 o 16 963.243 6.83497  1511.01    252.495     257.022     252.495     
1 1 1 2  7  25 f 0  1025.88 6.99168  1768.89    74.6025     0           0           
1 1 1 2  7  27 o 4  272.888 3.42071  236.424    311.037     87.7252     131.037     
1 1 1 2  7  29 o 8  533.451 4.08303  830.589    257.253     208.239     257.253     
1 1 1 2  7  31 o 6  472.478 4.3517   606.77     5.19559     94.1634     185.196     
1 1 1 2  7  33 o 11 1158.36 7.18241  1738.74    94.7857     117.181     94.7857     
1 1 1 2  7  35 o 17 233.558 3.72821  281.55     334.856     11.8026     154.856     
1 1 1 2  7  37 o 1  439.092 3.9171   568.468    201.272     112.949     21.2719     
1 1 1 2  7  39 o 12 131.22  6.10125  38.9249    194.845     0.0568051   14.8463     
1 1 1 2  7  41 o 3  694.96  5.52934  1066.36    107.177     118.266     107.177     
1 1 1 2  7  43 o 2  48.2138 12.1034  16.5685    142.067     46.2164     142.067     
1 1 1 2  7  45 f 0  52.1115 12.1472  34.8816    23.3723     0           0           
1 1 1 2  7  47 f 0  40.1307 12.0409  56.5753    359.1       0           0           
1 1 1 2  7  49 o 15 39.0863 12.1317  15.3776    351.927     48.7649     351.927     
1 1 1 2  7  51 o 10 144.346 6.84262  248.334    189.341     101.383     189.341     
1 1 1 2  7  53 o 12 70.4787 12.9288  38.4148    337.983     108.272     157.983     
1 1 1 2  7  55 o 8  64.8327 13.74    77.8755    353.078     0.905849    353.078     
1 1 1 2  7  57 o 9  55.6551 14.315   55.9302    167.648     23.0369     167.648     
1 1 1 2  7  59 o 17 61.1136 14.8946  72.2467    51.9601     13.0342     231.96      
1 1 1 2  7  61 o 16 44.8268 13.8379  46.0029    142.579     8.57001     322.579     
1 1 1 2  8  2  o 9  449.527 3.12383  532.605    105.138     76.6135     105.138     
1 1 1 2  8  4  o 7  157.867 1.85514  195.518    245.474     531.555     245.474     
1 1 1 2  8  6  f 0  379.758 2.80569  823.851    44.0258     0           0           
1 1 1 2  8  8  o 4  327.43  2.45191  162.362    220.088     0.291472    220.088     
1 1 1 2  8  10 o 9  1477.99 9.44972  2582.76    54.6446     908.827     54.6446     
1 1 1 2  8  12 o 12 859.049 5.56814  1213.32    107.731     7.70257     287.731     
1 1 1 2  8  14 o 13 363.392 2.70379  75.9109    249.625     815.66      69.6247     
1 1 1 2  8  16 o 7  1995.2  12.2734  2885.61    322.17      31.5211     142.17      
1 1 1 2  8  18 o 11 1320.91 8.64167  2480.79    207.961     1151.29     207.961     
1 1 1 2  8  20 o 6  429.574 3.60821  641.516    86.16       165.639     86.16       
1 1 1 2  8  22 o 9  436.079 3.91176  611.542    201.174     65.2569     201.174     
1 1 1 2  8  24 o 10 547.317 4.05447  983.704    273.862     497.929     273.862     
1 1 1 2  8  26 o 2  376.122 3.87588  442.57     180.382     86.426      0.381597    
1 1 1 2  8  28 o 9  835.082 5.59621  1072.21    272.983     244.18      92.9833     
1 1 1 2  8  30 o 4  453.074 3.61005  642.381    355.442     58.5105     355.442     
1 1 1 2  8  32 o 17 463.202 3.92953  653.758    8.26776     20.6148     8.26775     
1 1 1 2  8  34 f 0  148.135 4.55031  479.819    287.278     0           0           
1 1 1 2  8  36 o 16 339.014 3.60346  380.537    287.296     186.53      107.296     
1 1 1 2  8  38 o 1  254.836 4.16003  271.566    11.7317     153.593     191.732     
1 1 1 2  8  40 o 14 435.979 4.10173  553.618    333.288     143.235     153.288     
1 1 1 2  8  42 o 13 434.921 4.05774  532.757    284.104     187.868     104.104     
1 1 1 2  8  44 o 10 344.292 3.91204  612.22     214.738     247.577     214.738     
1 1 1 2  8  46 f 0  160.566 5.80277  327.022    105.987     0           0           
1 1 1 2  8  48 o 1  121.092 8.50686  114.097    266.113     90.5792     86.1127     
1 1 1 2  8  50 f 0  59.2601 13.2967  46.8116    255.232     0           0           
1 1 1 2  8  52 o 14 130.775 7.62185  174.713    111.313     15.7609     291.313     
1 1 1 2  8  54 o 1  53.5465 13.1202  39.3652    171.326     39.7127     351.326     
1 1 1 2  8  56 o 8  79.6588 13.1267  129.285    130.557     58.0856     130.557     
1 1 1 2  8  58 o 7  71.1837 13.6833  102.499    143.536     20.4342     143.536     
1 1 1 2  8  60 o 9  60.6834 15.0699  71.0203    256.554     17.0441     76.5541     
1 1 1 2  8  62 o 10 42.5869 13.3158  35.9965    326.391     27.9967     146.391     
1 1 1 2  9  3  o 1  535.943 3.95881  707.359    92.8031     40.2491     92.803      
1 1 1 2  9  5  o 14 1445.78 8.42891  2044.21    114.146     79.9676     294.146     
1 1 1 2  9  7  o 10 381.198 3.54313  304.144    217.695     112.963     217.695     
1 1 1 2  9  9  o 13 848.699 5.40935  1437.47    309.406     505.443     309.406     
1 1 1 2  9  11 o 6  645.991 4.27911  635.447    211.771     536.587     31.771      
1 1 1 2  9  13 o 4  680.02  4.50036  1030       353.676     171.288     353.676     
1 1 1 2  9  15 o 3  1339.46 8.58232  2029.21    120.189     185.816     120.189     
1 1 1 2  9  17 o 15 870.292 5.70748  1324.82    330.089     162.492     330.089     
1 1 1 2  9  19 o 4  89.8187 3.82189  141.109    73.0198     335.565     73.0198     
1 1 1 2  9  21 o 13 494.045 4.1952   817.725    0.511908    320.19      0.511908    
1 1 1 2  9  23 o 10 438.437 3.55407  465.267    26.127      265.958     206.127     
1 1 1 2  9  25 o 6  360.913 3.23922  484.799    59.7151     90.1876     59.7151     
1 1 1 2  9  27 o 16 1018.53 6.58951  1704.16    162.645     487.259     162.645     
1 1 1 2  9  29 o 12 977.806 6.23244  1461.42    118.011     111.539     118.011     
1 1 1 2  9  31 o 14 573.453 4.04039  1026.61    354.127     461.362     354.127     
1 1 1 2  9  33 o 8  413.255 3.82911  548.388    96.9624     51.3264     276.962     
1 1 1 2  9  35 o 11 798.215 5.30632  1248.05    164.647     190.292     164.647     
1 1 1 2  9  37 o 12 582.704 4.34969  848.807    89.3392     21.4814     89.3392     
1 1 1 2  9  39 o 12 521.804 4.17165  754.074    86.8331     7.47944     86.833      
1 1 1 2  9  41 o 3  355.766 4.24449  505.071    136.131     1.91976     316.132     
1 1 1 2  9  43 o 16 63.967  11.2843  70.6937    330.108     256.637     330.108     
1 1 1 2  9  45 o 7  202.834 5.11009  203.988    93.9818     156.988     273.982     
1 1 1 2  9  47 o 10 164.752 6.26699  136.165    285.879     184.59      105.879     
1 1 1 2  9  49 o 3  30.3349 10.1125  43.9438    149.845     110.913     149.845     
1 1 1 2  9  51 o 11 88.8184 10.4701  110.947    135.705     1.70864     315.706     
1 1 1 2  9  53 o 9  66.904  13.24    78.0652    57.2293     5.74405     57.2294     
1 1 1 2  9  55 o 14 35.5949 11.6039  4.76343    212.249     39.0676     32.2486     
1 1 1 2  9  57 o 4  48.0912 14.009   37.6502    295.855     31.4594     115.855     
1 1 1 2  9  59 o 1  62.6105 15.4643  87.8709    284.617     56.5924     284.617     
1 1 1 2  9  61 o 3  34.8333 11.6363  21.6707    126.7       24.3844     306.7       
1 1 1 2  10 2  o 1  265.241 2.03259  13.2982    103.728     448.659     283.728     
1 1 1 2  10 4  o 9  1830.67 10.8474  2638.39    292.964     27.6556     112.964     
1 1 1 2  10 6  o 2  416.66  2.63228  433.736    210.52      145.722     30.5204     
1 1 1 2  10 8  o 9  163.573 2.42986  52.0773    209.06      173.691     209.06      
1 1 1 2  10 10 o 14 708.292 4.57172  900.773    69.1713     180.898     249.171     
1 1 1 2  10 12 o 11 381.848 2.89306  293.465    184.752     401.02      4.75183     
1 1 1 2  10 14 o 14 309.307 3.00614  162.952    235.505     444.882     55.5055     
1 1 1 2  10 16 o 9  918.149 5.97444  1481.81    351.706     338.487     351.706     
1 1 1 2  10 18 o 9  117.462 4.00884  15.6368    125.893     45.5225     125.893     
1 1 1 2  10 20 o 3  534.065 4.71894  880.603    28.0833     312.544     28.0833     
1 1 1 2  10 22 o 5  304.173 3.26186  272.276    192.468     205.731     12.4679     
1 1 1 2  10 24 o 8  114.946 4.10208  116.239    97.8105     325.683     97.8105     
1 1 1 2  10 26 f 0  517.186 4.94957  1011.51    97.5418     0           0           
1 1 1 2  10 28 o 12 809.025 5.2554   866.386    254.635     585.571     74.6346     
1 1 1 2  10 30 o 3  491.645 4.3079   473.306    145.023     432.515     325.023     
1 1 1 2  10 32 o 10 73.0941 8.11932  184.018    264.859     442.178     264.859     
1 1 1 2  10 34 o 1  720.637 5.26509  964.175    1.88477     149.601     181.885     
1 1 1 2  10 36 f 0  1022.86 6.58268  1615.96    293.982     0           0           
1 1 1 2  10 38 o 13 496.313 4.41019  754.164    282.238     87.0928     282.238     
1 1 1 2  10 40 o 13 31.8871 10.2124  50.0254    154.464     108.434     154.464     
1 1 1 2  10 42 o 14 496.64  4.44638  725.067    318.972     15.6425     318.972     
1 1 1 2  10 44 o 15 374.396 4.39987  521.885    272.21      31.2472     92.2096     
1 1 1 2  10 46 f 0  128.321 6.58543  154.73     170.619     0           0           
1 1 1 2  10 48 o 3  112.854 8.58938  125.621    11.2994     35.8105     191.299     
1 1 1 2  10 50 o 16 92.3522 10.9221  95.3975    213.669     46.7455     33.669      
1 1 1 2  10 52 o 13 110.064 9.16684  148.229    12.9273     4.86798     192.927     
1 1 1 2  10 54 o 17 55.0941 13.6766  32.8639    231.874     10.1        231.874     
1 1 1 2  10 56 o 16 108.581 10.0036  169.436    169.889     36.3521     169.889     
1 1 1 2  10 58 o 14 54.9963 14.5221  67.627     152.098     25.4508     152.098     
1 1 1 2  10 60 o 10 42.9421 12.8538  41.0549    33.441      14.5275     213.441     
1 1 1 2  10 62 o 5  59.8599 14.6562  92.5872    3.38115     45.0435     3.38115     
1 1 1 2  11 3  o 7  1598.66 9.48333  2896.46    129.208     1187.4      129.208     
1 1 1 2  11 5  o 12 1069.82 6.38383  1415.88    122.632     229.203     302.632     
1 1 1 2  11 7  o 6  710.634 4.25026  919.71     61.6617     141.875     241.662     
1 1 1 2  11 9  o 6  2122.35 13.4839  2934.21    326.548     301.318     146.548     
1 1 1 2  11 11 o 2  372.627 3.01795  378.445    272.289     193.549     272.289     
1 1 1 2  11 13 o 13 139.872 2.95038  32.5478    202.621     106.451     202.621     
1 1 1 2  11 15 o 12 771.828 5.0838   1043.58    182.349     109.688     2.34897     
1 1 1 2  11 17 f 0  587.785 5.04253  589.533    250.718     0           0           
1 1 1 2  11 19 o 12 834.324 6.81641  1278.46    137.517     176.346     137.517     
1 1 1 2  11 21 o 14 597.298 4.31198  1005.3     55.6073     362.034     55.6073     
1 1 1 2  11 23 o 16 764.2   5.6918   1409.69    343.834     670.631     343.834     
1 1 1 2  11 25 o 3  593.943 4.08791  802.036    292.287     55.6775     112.287     
1 1 1 2  11 27 o 15 812.021 5.26552  1302.66    205.675     300.049     205.675     
1 1 1 2  11 29 o 11 67.4114 7.64061  37.3405    238.257     82.7256     238.257     
1 1 1 2  11 31 o 13 649.472 6.01296  1137.81    42.363      439.017     42.363      
1 1 1 2  11 33 o 12 417.953 3.60349  639.983    8.07759     123.014     8.07759     
1 1 1 2  11 35 o 1  844.79  5.57207  1144.6     211.623     159.115     31.6231     
1 1 1 2  11 37 o 9  186.804 4.60283  2.17429    340.441     508.791     340.442     
1 1 1 2  11 39 o 16 623.858 4.93102  1061.25    63.7287     322.735     63.7287     
1 1 1 2  11 41 o 5  167.674 4.94666  178.575    235.784     80.9487     55.7843     
1 1 1 2  11 43 o 15 44.5642 11.7169  114.722    40.4088     290.628     40.4088     
1 1 1 2  11 45 o 3  155.501 5.81162  184.088    125.249     42.9006     305.249     
1 1 1 2  11 47 o 12 74.9865 12.3345  30.4998    33.0326     67.4645     213.033     
1 1 1 2  11 49 o 5  189.486 5.36969  309.843    80.1866     89.0462     80.1866     
1 1 1 2  11 51 o 8  138.929 6.99905  247.031    129.835     114.439     129.835     
1 1 1 2  11 53 o 3  118.2   8.48695  211.432    151.448     100.678     151.448     
1 1 1 2  11 55 o 3  50.7523 13.9779  27.5876    273.337     66.3997     93.3372     
1 1 1 2  11 57 o 8  50.6502 14.3308  35.7012    348.383     51.5967     168.383     
1 1 1 2  11 59 o 17 50.2656 13.9404  53.8277    197.404     27.8186     197.404     
1 1 1 2  11 61 o 5  46.7329 13.928   52.1881    162.756     17.9944     162.756     
1 1 1 2  12 2  o 10 829.472 5.07168  1557.22    308.013     839.762     308.013     
1 1 1 2  12 4  o 16 504.937 3.16118  547.233    359.288     248.228     179.288     
1 1 1 2  12 6  o 14 855.999 4.90567  1342.03    145.307     275.244     145.307     
1 1 1 2  12 8  o 12 1513.37 8.69359  2188.6     179.533     1.2476      359.533     
1 1 1 2  12 10 o 11 1206.6  7.75237  1652.6     100.977     172.954     280.977     
1 1 1 2  12 12 o 3  974.312 6.17468  1628.19    42.8898     476.624     42.8897     
1 1 1 2  12 14 o 11 355.773 3.30443  299.763    197.167     327.174     17.1666     
1 1 1 2  12 16 o 8  686.346 5.14235  808.312    29.5428     332.567     209.543     
1 1 1 2  12 18 o 4  97.152  5.26994  279.663    315.049     678.436     315.049     
1 1 1 2  12 20 o 11 594.62  4.94446  1049.03    77.9314     468.516     77.9314     
1 1 1 2  12 22 o 10 419.118 3.61958  633.951    204.581     186.827     204.581     
1 1 1 2  12 24 o 16 518.057 3.71113  773.89     313.77      135.619     313.77      
1 1 1 2  12 26 o 14 158.506 3.51979  37.7201    187.44      217.24      187.44      
1 1 1 2  12 28 o 16 1517.6  9.25659  2263.47    36.8017     122.539     36.8017     
1 1 1 2  12 30 o 9  380.75  3.56663  348.573    13.7197     347.412     193.72      
1 1 1 2  12 32 o 10 599.644 4.25406  800.603    224.117     111.761     44.1172     
1 1 1 2  12 34 o 4  254.628 3.51876  381.234    227.778     149.326     227.778     
1 1 1 2  12 36 o 4  646.971 4.65353  819.073    101.491     230.871     281.491     
1 1 1 2  12 38 o 5  105.181 6.83189  20.7959    131.394     260.659     131.394     
1 1 1 2  12 40 o 4  138.209 5.80032  136.791    253.392     35.0567     73.3917     
1 1 1 2  12 42 f 0  265.058 4.18639  241.476    8.37588     0           0           
1 1 1 2  12 44 o 10 232.923 4.74253  391.877    5.63985     144.433     5.63985     
1 1 1 2  12 46 o 4  101.906 8.42497  95.5126    46.5079     33.5777     226.508     
1 1 1 2  12 48 o 13 165.099 5.68599  177.096    273.671     107.299     93.6707     
1 1 1 2  12 50 o 7  122.258 7.95666  99.0687    243.396     142.817     63.3963     
1 1 1 2  12 52 o 3  273.132 5.29229  452.042    39.2956     114.25      39.2956     
1 1 1 2  12 54 o 17 79.5327 13.3817  101.634    59.6648     5.69484     239.665     
1 1 1 2  12 56 o 15 60.9503 14.5013  51.2555    296.482     54.4031     116.482     
1 1 1 2  12 58 o 5  50.269  14.1694  56.2892    259.598     1.62355     259.598     
1 1 1 2  12 60 o 17 35.6586 11.7801  10.6679    175.809     0.394069    175.809     
1 1 1 2  12 62 o 10 40.7452 12.8186  38.654     184.855     4.64088     4.85548     
1 1 1 2  13 3  f 0  493.735 3.06589  605.165    102.394     0           0           
1 1 1 2  13 5  o 10 334.5   4.23626  97.4492    110.846     1071.02     110.846     
1 1 1 2  13 7  o 7  862.585 5.30037  849.199    128.266     765.901     308.266     
1 1 1 2  13 9  o 4  1759.97 10.2746  2482.71    312.436     143.098     132.436     
1 1 1 2  13 11 o 13 709.392 5.79974  1194.05    217.41      414.029     217.41      
1 1 1 2  13 13 o 17 762.937 4.91553  1105.75    275.193     47.038      275.193     
1 1 1 2  13 15 o 13 508.565 4.46226  731.377    304.887     75.8383     304.887     
1 1 1 2  13 17 o 7  381.402 3.25875  357.211    263.581     301.811     83.5812     
1 1 1 2  13 19 f 0  803.233 6.39383  1343.93    258.81      0           0           
1 1 1 2  13 21 o 6  66.1775 7.48763  206.015    208.463     449.689     208.463     
1 1 1 2  13 23 o 16 503.795 3.64606  637.056    100.801     112.655     280.801     
1 1 1 2  13 25 o 8  611.43  4.51659  1064.4     77.1601     450.866     77.1601     
1 1 1 2  13 27 o 9  335.914 3.73904  409.346    271.856     16.3498     271.856     
1 1 1 2  13 29 o 1  830.972 5.30241  887.036    204.434     619.783     24.4344     
1 1 1 2  13 31 o 3  1122.37 6.97374  1738.73    177.562     224.169     177.562     
1 1 1 2  13 33 o 1  551.914 4.92049  906.148    93.7956     245.431     93.7956     
1 1 1 2  13 35 o 4  721.454 5.02951  1099.45    338.181     114.947     338.181     
1 1 1 2  13 37 o 9  303.648 3.81186  584.787    259.104     381.301     259.104     
1 1 1 2  13 39 o 1  538.484 4.88826  813.376    120.269     74.7981     120.269     
1 1 1 2  13 41 o 16 77.9712 9.79696  21.8558    34.4941     184.091     34.4941     
1 1 1 2  13 43 o 6  81.6456 10.5386  11.1535    274.88      121.149     94.8796     
1 1 1 2  13 45 o 16 54.5235 11.4911  42.1179    30.5501     156.978     30.5501     
1 1 1 2  13 47 o 13 52.3676 12.9792  15.0346    302.078     87.694      302.078     
1 1 1 2  13 49 o 10 89.755  10.5538  106.194    62.4641     51.4695     62.4641     
1 1 1 2  13 51 o 16 90.0821 10.5825  99.6962    34.4705     39.2535     214.47      
1 1 1 2  13 53 o 11 98.2586 10.4437  179.211    127.259     108.498     127.259     
1 1 1 2  13 55 o 2  113.786 9.42635  152.192    111.388     16.2788     291.388     
1 1 1 2  13 57 o 5  50.5612 13.4889  53.226     74.2583     12.5716     74.2583     
1 1 1 2  13 59 o 17 39.4813 12.6509  12.7508    283.988     3.62239     283.988     
1 1 1 2  13 61 o 6  32.0487 11.1083  16.0512    41.3687     20.2902     221.369     
1 1 1 2  14 2  o 17 1120.67 6.80156  1766.48    83.7062     324.033     83.7062     
1 1 1 2  14 4  o 11 1100.83 6.58839  1576.27    12.4832     5.72645     192.484     
1 1 1 2  14 6  o 1  370.209 2.48692  183.894    178.026     597.929     358.026     
1 1 1 2  14 8  o 13 668.198 4.03783  791.027    206.826     294.622     26.8264     
1 1 1 2  14 10 o 14 506.883 3.24016  556.422    111.448     276.617     291.448     
1 1 1 2  14 12 o 11 838.312 5.47999  1101.14    20.2914     194.36      200.291     
1 1 1 2  14 14 o 12 1263.08 8.62438  2008.36    114.24      366.254     114.24      
1 1 1 2  14 16 o 9  571.169 4.41969  949.405    270.187     333.716     270.187     
1 1 1 2  14 18 o 4  175.893 3.09303  112.559    249.118     584.335     249.118     
1 1 1 2  14 20 o 7  85.5879 5.80739  122.344    359.325     287.48      359.325     
1 1 1 2  14 22 o 17 346.295 3.24506  412.919    233.421     35.9294     53.421      
1 1 1 2  14 24 o 9  727.575 5.17554  1205.04    205.586     361.925     205.586     
1 1 1 2  14 26 o 17 764.073 4.97576  965.75     313.449     245.422     133.449     
1 1 1 2  14 28 f 0  828.986 5.67038  1469.82    40.7735     0           0           
1 1 1 2  14 30 o 11 547.52  3.89086  727.616    337.739     94.5978     157.738     
1 1 1 2  14 32 o 9  202.543 3.50038  171.516    61.7439     49.9838     61.7439     
1 1 1 2  14 34 o 13 528.762 4.10785  911.585    237.006     320.1       237.006     
1 1 1 2  14 36 o 15 269.463 3.85183  349.14     189.47      34.8439     9.46966     
1 1 1 2  14 38 o 3  577.853 4.66624  812.437    279.146     43.528      99.1459     
1 1 1 2  14 40 o 2  153.873 5.11228  193.301    262.179     21.1509     262.179     
1 1 1 2  14 42 o 13 263.994 4.67802  406.173    199.632     73.7959     199.632     
1 1 1 2  14 44 o 15 121.874 7.0472   109.398    211.013     82.7063     31.0132     
1 1 1 2  14 46 o 4  136.064 6.83921  171.873    110.993     10.8764     290.993     
1 1 1 2  14 48 f 0  136.035 6.71163  143.265    34.7574     0           0           
1 1 1 2  14 50 o 16 56.6462 13.3323  20.0841    268.354     6.83865     88.3544     
1 1 1 2  14 52 o 5  88.5023 11.648   98.1527    257.664     42.3273     77.6635     
1 1 1 2  14 54 o 3  134.217 7.67584  150.373    256.003     82.6511     76.0027     
1 1 1 2  14 56 o 13 110.735 9.81093  185.673    279.546     62.6141     279.546     
1 1 1 2  14 58 o 7  37.4401 12.1576  24.8588    236.139     8.99529     56.139      
1 1 1 2  14 60 o 12 39.9257 12.4118  34.7834    213.191     2.42099     213.19      
1 1 1 2  15 3  o 11 668.307 4.4052   909.021    156.393     42.8695     336.393     
1 1 1 2  15 5  o 16 589.421 3.80659  839.409    254.458     66.3541     254.458     
1 1 1 2  15 7  o 8  265.414 3.18212  161.328    49.2246     168.003     229.225     
1 1 1 2  15 9  o 3  1068.64 6.29829  1651.7     58.2554     233.491     58.2554     
1 1 1 2  15 11 o 12 357.965 3.25345  305.225    170.485     325.106     350.485     
1 1 1 2  15 13 o 13 725.834 5.00917  941.837    283.051     179.842     103.051     
1 1 1 2  15 15 o 3  753.885 5.61245  1242.46    152.287     353.46      152.287     
1 1 1 2  15 17 o 15 808.087 6.10133  1053.9     86.4506     203.474     266.451     
1 1 1 2  15 19 o 1  349.81  3.23388  387.56     308.18      119.789     128.18      
1 1 1 2  15 21 o 3  503.088 4.52372  407.772    340.33      591.695     160.33      
1 1 1 2  15 23 o 14 522.35  4.01419  848.78     18.8028     289.519     18.8028     
1 1 1 2  15 25 o 16 680.24  5.3473   943.978    146.95      30.3108     326.95      
1 1 1 2  15 27 o 7  281.893 3.12858  58.2986    214.131     619.48      34.1307     
1 1 1 2  15 29 f 0  554.544 3.89577  632.766    113.541     0           0           
1 1 1 2  15 31 o 3  180.764 3.69296  122.533    279.309     101.575     99.3091     
1 1 1 2  15 33 o 3  142.874 4.37107  63.7591    219.377     81.2668     39.3774     
1 1 1 2  15 35 o 14 306.515 3.36487  504.304    286.13      181.134     286.13      
1 1 1 2  15 37 o 6  309.594 4.05147  185.115    136.999     508.497     316.999     
1 1 1 2  15 39 o 3  367.254 4.10593  637.542    90.5871     237.719     90.5871     
1 1 1 2  15 41 o 12 401.578 4.35182  593.579    33.1399     34.0096     33.1399     
1 1 1 2  15 43 o 2  263.912 4.22608  341.232    89.1638     63.5773     269.164     
1 1 1 2  15 45 o 3  96.0871 8.66892  19.2817    344.352     201.817     164.352     
1 1 1 2  15 47 o 17 226.862 4.91659  294.442    339.238     56.6495     159.238     
1 1 1 2  15 49 o 6  118.293 7.8261   183.676    286.776     53.3878     286.776     
1 1 1 2  15 51 o 10 58.3881 13.2805  47.6257    148.516     4.49653     328.517     
1 1 1 2  15 53 o 17 38.0137 11.9193  7.31777    115.791     35.4191     295.791     
1 1 1 2  15 55 o 8  68.9    13.9594  77.5717    92.3471     24.3183     272.347     
1 1 1 2  15 57 o 13 56.0829 14.2733  72.5097    10.9718     20.2453     10.9718     
1 1 1 2  15 59 o 15 43.7184 13.2752  43.0077    165.509     11.4151     165.509     
1 1 1 2  15 61 o 3  37.5215 12.1704  27.967     305.461     0.714903    125.461     
1 1 1 2  16 2  o 1  653.541 4.11124  1218.12    41.2534     683.262     41.2534     
1 1 1 2  16 4  o 4  671.806 3.94136  873.242    8.10338     137.272     188.103     
1 1 1 2  16 6  o 6  753.84  4.60712  1054.44    285.2       22.8806     105.2       
1 1 1 2  16 8  o 7  1218.93 7.18724  1604.85    294.841     313.675     114.841     
1 1 1 2  16 10 o 9  469.709 3.18172  347.551    269.171     608.44      89.1711     
1 1 1 2  16 12 o 8  526.849 3.64821  539.25     283.033     391.89      103.032     
1 1 1 2  16 14 o 9  723.352 5.23349  1131.4     98.0066     218.652     98.0066     
1 1 1 2  16 16 o 3  334.144 3.04723  437.167    184.569     171.984     184.569     
1 1 1 2  16 18 o 11 624.505 4.5845   798.654    267.49      163.407     87.4903     
1 1 1 2  16 20 o 9  546.46  4.48622  372.749    157.719     797.974     337.719     
1 1 1 2  16 22 o 2  1057.73 7.36494  1585.5     89.1597     125.268     89.1597     
1 1 1 2  16 24 o 9  594.247 4.35141  807.038    41.8938     43.1993     221.894     
1 1 1 2  16 26 o 2  254.597 3.57406  168.549    307.097     241.76      127.097     
1 1 1 2  16 28 o 13 1037.12 6.7129   1649.45    222.243     304.498     222.243     
1 1 1 2  16 30 o 10 548.856 3.92492  969.919    170.484     399.966     170.484     
1 1 1 2  16 32 o 11 650.725 4.42584  980.211    131.215     91.8712     131.215     
1 1 1 2  16 34 o 13 161.053 4.23256  132.789    341.995     85.2229     161.995     
1 1 1 2  16 36 o 6  462.512 3.98908  459.953    336.581     409.451     156.581     
1 1 1 2  16 38 o 13 457.699 4.13275  678.701    344.68      44.4186     344.68      
1 1 1 2  16 40 o 5  379.511 4.20114  623.757    159.884     164.221     159.884     
1 1 1 2  16 42 o 1  64.8048 11.5704  45.8977    331.2       199.79      331.2       
1 1 1 2  16 44 o 9  172.747 5.20125  204.653    218.364     61.3018     38.3644     
1 1 1 2  16 46 o 16 374.812 4.41862  619.151    168.8       158.086     168.8       
1 1 1 2  16 48 o 13 208.393 4.96933  352.695    107.651     116.071     107.651     
1 1 1 2  16 50 o 6  85.8681 11.0549  56.9766    351.11      116.882     171.11      
1 1 1 2  16 52 o 14 44.5861 12.3822  19.5732    34.0374     33.392      214.037     
1 1 1 2  16 54 o 1  51.9088 13.0007  34.4775    139.323     56.3146     319.323     
1 1 1 2  16 56 o 2  102.078 10.4798  157.452    116.705     30.4653     116.705     
1 1 1 2  16 58 o 1  35.4094 11.5017  22.4098    159.496     6.88014     339.496     
1 1 1 2  16 60 o 5  36.0552 11.9576  25.3307    111.376     19.3317     291.376     
1 1 1 2  17 3  o 2  1292.66 7.58669  2137.38    152.655     545.911     152.655     
1 1 1 2  17 5  o 3  747.008 5.04062  1192.28    190.698     281.595     190.698     
1 1 1 2  17 7  o 4  641.372 3.80921  873.111    91.5687     53.8014     271.569     
1 1 1 2  17 9  o 15 464.067 3.91949  713.113    12.4506     199.572     12.4506     
1 1 1 2  17 11 f 0  514.912 4.18412  428.937    347.265     0           0           
1 1 1 2  17 13 o 7  1034.67 7.26569  1652.58    258.976     330.279     258.976     
1 1 1 2  17 15 o 15 881.732 6.13249  1449.11    186.177     380.499     186.177     
1 1 1 2  17 17 o 15 781.146 5.4008   1389.39    93.2314     571.719     93.2314     
1 1 1 2  17 19 o 9  593.411 4.17625  774.026    17.3656     115.948     197.366     
1 1 1 2  17 21 o 15 616.38  4.48588  1031.43    256.837     357.938     256.837     
1 1 1 2  17 23 o 7  898.363 6.95546  1397.92    258.322     228.148     258.322     
1 1 1 2  17 25 o 2  73.8629 7.72416  154.973    93.0918     346.425     93.0918     
1 1 1 2  17 27 o 3  65.3177 9.28029  136.409    213.901     303.89      213.901     
1 1 1 2  17 29 o 9  1254.78 8.18799  1632.13    337.132     381.742     157.131     
1 1 1 2  17 31 o 10 618.883 4.34625  1066.51    336.034     368.76      336.034     
1 1 1 2  17 33 o 17 456.872 3.75676  809.502    167.595     333.727     167.595     
1 1 1 2  17 35 o 10 987.237 6.28097  1642.94    221.695     418.72      221.695     
1 1 1 2  17 37 o 10 554.581 4.80358  922.51     132.458     249.176     132.458     
1 1 1 2  17 39 o 12 241.225 3.80077  337.534    11.7406     9.43893     11.7407     
1 1 1 2  17 41 o 17 660.224 5.37796  1111.44    8.99621     307.917     8.99622     
1 1 1 2  17 43 o 12 160.069 5.39612  257.982    45.9114     132.995     45.9114     
1 1 1 2  17 45 o 9  199.416 4.97632  340.53     357.905     135.249     357.905     
1 1 1 2  17 47 o 10 149.498 6.0397   211.19     310.654     12.8774     310.654     
1 1 1 2  17 49 o 1  62.1939 12.6862  36.6896    248.783     64.5632     68.7832     
1 1 1 2  17 51 o 5  50.3668 12.9898  20.7248    273.32      69.3715     93.32       
1 1 1 2  17 53 o 7  178.254 6.08214  275.025    244.786     37.8233     244.786     
1 1 1 2  17 55 o 15 125.416 8.30025  149.394    252.143     59.0954     72.1425     
1 1 1 2  17 57 o 15 86.2977 12.4021  148.793    308.629     64.0108     308.629     
1 1 1 2  17 59 o 1  34.2687 11.4265  20.9003    344.266     11.5959     164.266     
1 1 1 2  18 2  o 15 592.822 3.94011  783.904    279.928     83.183      99.9275     
1 1 1 2  18 4  o 17 134.814 2.85107  356.335    93.0409     977.343     93.0409     
1 1 1 2  18 6  o 7  822.495 5.00019  1267.17    3.85362     191.59      3.85362     
1 1 1 2  18 8  o 11 406.322 3.86711  421.697    322.576     245.53      142.576     
1 1 1 2  18 10 o 9  884.948 5.37939  1225.55    97.3191     85.7305     277.319     
1 1 1 2  18 12 o 4  492.723 3.78002  734.739    103.475     136.949     103.475     
1 1 1 2  18 14 o 4  504.779 4.32072  782.797    238.306     199.126     238.306     
1 1 1 2  18 16 o 11 547.113 3.83361  1020.07    314.662     587.453     314.662     
1 1 1 2  18 18 o 10 221.767 3.04447  109.322    98.2388     158.203     278.239     
1 1 1 2  18 20 o 16 335.735 3.32747  431.739    104.205     175.243     104.205     
1 1 1 2  18 22 o 8  387.075 3.16719  326.962    70.6722     381.314     250.672     
1 1 1 2  18 24 o 1  612.22  4.85369  599.791    99.5926     532.897     279.593     
1 1 1 2  18 26 o 16 651.702 4.9306   861.017    320.565     129.699     140.565     
1 1 1 2  18 28 o 3  227.288 3.84321  162.016    185.296     230.104     5.29556     
1 1 1 2  18 30 o 16 752.372 5.54582  822.535    160.645     528.878     340.645     
1 1 1 2  18 32 o 3  181.653 4.45698  179.887    311.557     42.2426     131.557     
1 1 1 2  18 34 o 9  263.259 3.37242  324.812    306.822     65.3932     126.822     
1 1 1 2  18 36 o 13 174.252 4.19312  170.571    188.83      100.703     8.83024     
1 1 1 2  18 38 f 0  200.656 3.999    151.116    232.742     0           0           
1 1 1 2  18 40 o 14 182.041 4.83489  271.014    85.5662     66.4258     85.5662     
1 1 1 2  18 42 o 9  171.525 4.73477  247.815    340.445     46.0426     340.445     
1 1 1 2  18 44 o 14 167.433 4.85393  247.978    140.267     48.4018     140.267     
1 1 1 2  18 46 o 10 278.728 4.48877  447.356    179.415     97.5081     179.415     
1 1 1 2  18 48 o 14 150.92  5.88566  232.239    97.1429     44.6505     97.1429     
1 1 1 2  18 50 o 11 51.7777 12.5479  10.2129    25.6091     98.5787     205.609     
1 1 1 2  18 52 o 16 53.3426 12.9328  45.6567    37.3549     1.92687     37.3549     
1 1 1 2  18 54 o 8  47.605  13.442   38.721     305.78      14.6341     125.78      
1 1 1 2  18 56 o 12 150.972 7.4463   286.003    85.0613     141.206     85.0613     
1 1 1 2  18 58 o 10 48.4715 13.4361  23.0264    56.86       13.7573     56.86       
1 1 1 2  18 60 o 10 47.5963 13.2913  40.3652    129.636     39.8251     309.636     
1 1 1 2  19 3  o 17 1084.41 6.75036  1398.68    317.976     333.121     137.976     
1 1 1 2  19 5  o 7  636.92  4.75846  1212.45    101.465     687.946     101.465     
1 1 1 2  19 7  o 12 1019.35 6.27755  1835.33    146.336     751.557     146.336     
1 1 1 2  19 9  o 4  577.131 4.65021  359.943    285.136     916.69      105.136     
1 1 1 2  19 11 o 12 756.052 5.08821  1417.8     17.5352     716.284     17.5352     
1 1 1 2  19 13 f 0  501.596 4.14333  232.17     57.1022     0           0           
1 1 1 2  19 15 o 1  537.791 3.86495  950.365    297.956     456.107     297.956     
1 1 1 2  19 17 o 9  99.9206 4.29869  216.079    240.864     538.423     240.864     
1 1 1 2  19 19 o 11 214.927 3.55292  83.7331    329.262     125.176     149.262     
1 1 1 2  19 21 f 0  299.46  3.45627  482.09     165.735     0           0           
1 1 1 2  19 23 f 0  711.978 5.09301  703.083    157.91      0           0           
1 1 1 2  19 25 o 16 227.832 3.65028  28.8157    184.51      497.711     4.5101      
1 1 1 2  19 27 o 12 1079.72 7.26893  1382.63    74.2426     364.597     254.243     
1 1 1 2  19 29 o 3  83.7925 8.53933  206.284    177.108     542.826     177.108     
1 1 1 2  19 31 o 17 877.399 5.97465  1340.43    12.797      140.055     12.797      
1 1 1 2  19 33 o 16 355.281 4.03124  583.411    347.791     183.152     347.791     
1 1 1 2  19 35 o 13 210.827 4.61246  188.018    318.436     191.257     138.436     
1 1 1 2  19 37 o 11 466.238 4.36204  744.22     95.6601     150.998     95.6601     
1 1 1 2  19 39 o 15 434.513 4.11175  766.924    228.064     288.155     228.064     
1 1 1 2  19 41 o 14 221.751 4.30094  330.088    30.498      49.387      30.498      
1 1 1 2  19 43 o 2  116.469 6.28576  134.392    75.3249     6.13783     75.3249     
1 1 1 2  19 45 o 8  50.4606 12.3957  24.0292    121.082     112.305     121.082     
1 1 1 2  19 47 o 8  120.704 6.7597   191.19     234.283     68.249      234.283     
1 1 1 2  19 49 o 3  37.3243 11.3604  7.95352    34.4177     56.4618     34.4177     
1 1 1 2  19 51 o 16 37.3592 11.4041  3.30432    242.564     16.9282     62.5637     
1 1 1 2  19 53 o 9  51.5652 13.1345  23.3524    58.8813     81.4183     238.881     
1 1 1 2  19 55 o 3  43.8113 12.8333  33.5949    127.495     9.52691     307.495     
1 1 1 2  19 57 o 14 32.3706 10.8189  7.71544    52.4204     3.20862     232.42      
1 1 1 2  19 59 o 2  60.6225 14.3117  77.0032    321.501     4.28538     141.5       
1 1 1 2  20 2  o 14 882.968 5.66587  1376.72    76.7599     229.522     76.7599     
1 1 1 2  20 4  o 2  536.67  4.05325  717.204    167.516     50.001      347.516     
1 1 1 2  20 6  o 1  724.352 4.47943  929.488    195.155     201.241     15.1548     
1 1 1 2  20 8  o 6  463.119 3.31424  564.08     317.038     133.439     137.038     
1 1 1 2  20 10 o 3  393.676 3.12235  310.955    118.008     444.23      298.008     
1 1 1 2  20 12 o 11 664.648 5.10086  1262.57    183.778     692.725     183.778     
1 1 1 2  20 14 o 7  403.863 3.19332  497.195    317.376     75.726      137.376     
1 1 1 2  20 16 o 9  938.625 6.2225   1856.11    305.237     1046.72     305.237     
1 1 1 2  20 18 o 16 501.454 3.73084  636.051    89.335      105.899     269.335     
1 1 1 2  20 20 o 12 852.765 5.68185  1349.04    256.759     267.735     256.759     
1 1 1 2  20 22 f 0  757.389 6.06085  676.157    306.563     0           0           
1 1 1 2  20 24 o 14 246.195 3.24153  139.371    116.95      304.357     296.95      
1 1 1 2  20 26 o 10 1056.55 6.71841  1443.39    286.754     172.603     106.754     
1 1 1 2  20 28 o 11 1042.47 7.05857  1557.07    222.552     92.8032     222.552     
1 1 1 2  20 30 o 3  201.601 4.22343  205.328    249.49      64.2498     69.4902     
1 1 1 2  20 32 o 15 305.808 4.11212  356.441    56.1559     134.925     236.156     
1 1 1 2  20 34 o 6  198.931 4.72903  220.956    55.0668     71.9698     235.067     
1 1 1 2  20 36 o 12 619.512 5.80759  856.398    55.5838     80.2965     235.584     
1 1 1 2  20 38 o 8  38.6697 10.2852  126.105    356.853     294.323     356.853     
1 1 1 2  20 40 o 7  229.58  4.31292  356.164    74.3815     80.3005     74.3815     
1 1 1 2  20 42 o 7  173.924 4.61584  167.739    260.537     142.476     80.5372     
1 1 1 2  20 44 o 13 102.832 7.98128  94.4341    208.202     59.8781     28.2019     
1 1 1 2  20 46 o 2  217.36  4.43198  258.991    263.874     102.929     83.8736     
1 1 1 2  20 48 o 7  150.131 5.78885  194.592    48.5479     34.082      228.548     
1 1 1 2  20 50 o 2  82.1144 10.0447  120.216    126.232     33.0985     126.232     
1 1 1 2  20 52 o 8  83.7238 10.3509  92.3767    174.866     43.8084     354.866     
1 1 1 2  20 54 o 9  163.743 6.62139  305.234    284.105     142.669     284.105     
1 1 1 2  20 56 o 5  36.9736 11.6967  22.4312    83.4641     9.0136      263.464     
1 1 1 2  20 58 o 2  43.9854 12.9079  39.5837    269.698     15.16       269.698     
1 1 1 2  21 3  o 16 1343.28 8.80432  1920.46    323.532     50.5848     143.532     
1 1 1 2  21 5  o 2  302.037 3.03201  121.18     313.331     541.027     133.331     
1 1 1 2  21 7  o 13 1042    7.16986  1716.91    141.208     438.826     141.208     
1 1 1 2  21 9  o 13 644.79  4.29184  892.099    5.70563     32.3473     185.706     
1 1 1 2  21 11 o 14 872.557 5.52678  1448.4     337.398     406.754     337.398     
1 1 1 2  21 13 o 6  210.856 4.06474  50.4146    318.753     322.856     138.753     
1 1 1 2  21 15 o 3  854.349 5.76935  1473.5     111.332     516.139     111.332     
1 1 1 2  21 17 o 15 297.007 3.15658  232.982    63.1549     260.889     243.155     
1 1 1 2  21 19 f 0  461.323 3.66182  452.429    164.032     0           0           
1 1 1 2  21 21 o 12 382.993 3.36702  359.735    51.818      296.357     231.818     
1 1 1 2  21 23 o 13 954.667 6.23839  1090.17    316.798     575.156     136.798     
1 1 1 2  21 25 o 10 267.251 3.96786  303.255    51.333      133.818     51.333      
1 1 1 2  21 27 o 12 1150.14 7.29543  1855.72    105.768     376.011     105.768     
1 1 1 2  21 29 o 1  958.176 6.69271  1633.54    148.74      493.519     148.74      
1 1 1 2  21 31 o 14 189.551 4.54914  151.98     184.942     175.762     4.94152     
1 1 1 2  21 33 o 8  240.867 4.5847   227.875    257.896     201.983     77.8957     
1 1 1 2  21 35 o 12 126.484 7.05056  92.1539    313.523     55.4667     133.523     
1 1 1 2  21 37 o 12 252.858 5.03592  374.943    285.865     50.7911     285.865     
1 1 1 2  21 39 o 3  215.328 5.39516  130.135    297.463     346.014     117.463     
1 1 1 2  21 41 o 13 95.4054 6.27535  27.5873    149.6       0.19221     329.599     
1 1 1 2  21 43 o 13 100.901 6.66787  4.62439    186.033     254.266     6.03265     
1 1 1 2  21 45 o 6  133.686 5.3643   128.335    155.695     109.703     335.695     
1 1 1 2  21 47 o 16 110.548 6.86506  151.3      82.5998     6.84372     82.5998     
1 1 1 2  21 49 o 2  83.034  9.44993  63.6621    272.159     97.1229     92.1586     
1 1 1 2  21 51 o 3  52.5236 11.7902  42.8542    290.627     30.2992     110.626     
1 1 1 2  21 53 o 2  56.3793 12.5829  55.6669    22.7235     25.8897     202.723     
1 1 1 2  21 55 o 9  97.3094 9.36857  132.857    23.6153     7.55622     203.615     
1 1 1 2  21 57 o 10 51.0315 13.0738  63.9047    130.045     32.8521     130.045     
1 1 1 2  21 59 o 2  38.1896 12.1612  31.5497    250.926     3.19398     70.9261     
1 1 1 2  22 2  o 2  775.131 5.45217  1291.52    133.006     387.719     133.006     
1 1 1 2  22 4  f 0  643.077 4.27507  1152.39    56.0158     0           0           
1 1 1 2  22 6  o 4  148.215 3.23995  115.92     349.451     456.997     349.451     
1 1 1 2  22 8  o 9  170.741 3.16028  140.413    272.264     632.526     272.264     
1 1 1 2  22 10 o 5  329.953 2.69963  268.864    162.94      317.112     342.94      
1 1 1 2  22 12 o 10 821.31  5.16986  1331.35    256.577     324.048     256.577     
1 1 1 2  22 14 o 17 595.557 3.97052  764.38     146.73      141.825     326.73      
1 1 1 2  22 16 o 2  552.578 4.01308  620.155    105.956     304.216     285.956     
1 1 1 2  22 18 o 8  918.256 5.73289  1285.87    42.1069     61.7107     222.107     
1 1 1 2  22 20 f 0  319.749 3.09702  502.056    47.7499     0           0           
1 1 1 2  22 22 o 10 402.828 3.53998  373.401    196.005     352.725     16.0049     
1 1 1 2  22 24 o 8  422.56  3.4997   331.517    127.801     518.506     307.801     
1 1 1 2  22 26 o 11 277.393 3.47975  216.998    74.183      305.936     254.183     
1 1 1 2  22 28 o 15 612.883 5.04091  1071.68    298.522     396.543     298.522     
1 1 1 2  22 30 o 10 779.305 5.56959  1140.11    58.611      24.8642     58.6109     
1 1 1 2  22 32 o 1  168.966 5.16218  174.326    53.8197     38.1488     233.82      
1 1 1 2  22 34 f 0  271.701 4.8058   270.502    61.6685     0           0           
1 1 1 2  22 36 o 7  195.241 5.28784  247.38     145.312     24.9181     325.312     
1 1 1 2  22 38 o 14 216.231 4.90393  270.22     263.89      57.286      83.8896     
1 1 1 2  22 40 o 14 148.672 6.79641  172.205    128.668     40.1951     308.668     
1 1 1 2  22 42 o 13 185.821 5.98707  223.965    26.929      66.2281     206.929     
1 1 1 2  22 44 o 5  47.714  9.4536   7.63796    157.553     41.152      157.553     
1 1 1 2  22 46 o 8  85.0567 7.93706  97.4213    159.466     10.5669     339.466     
1 1 1 2  22 48 o 5  267.28  4.50349  436.181    53.3462     100.581     53.3462     
1 1 1 2  22 50 o 8  92.6541 8.29549  119.183    56.9448     14.243      236.945     
1 1 1 2  22 52 o 10 50.2831 10.6614  37.2542    169.603     44.841      349.603     
1 1 1 2  22 54 o 11 46.9564 12.4697  17.8535    247.737     81.9046     67.737      
1 1 1 2  22 56 o 8  49.2403 12.8581  36.9178    154.934     53.6746     334.934     
1 1 1 2  22 58 o 16 40.7363 12.2743  35.8498    138.98      19.2272     318.98      
1 1 1 2  23 3  o 7  363.408 2.93878  199.537    356.521     582.015     176.521     
1 1 1 2  23 5  f 0  504.336 3.67345  781.602    236.438     0           0           
1 1 1 2  23 7  o 16 252.877 3.03522  178.611    284.7       187.255     104.7       
1 1 1 2  23 9  o 10 177.12  2.88541  10.5928    313.673     151.127     133.673     
1 1 1 2  23 11 o 16 618.803 3.84012  869.178    103.241     1.98188     103.24      
1 1 1 2  23 13 o 16 1119.63 7.12624  1586.59    287.855     58.9083     107.855     
1 1 1 2  23 15 o 14 255.285 2.867    148.897    358.095     4.2903      358.095     
1 1 1 2  23 17 o 7  432.25  3.83226  490.02     160.061     181.877     340.061     
1 1 1 2  23 19 f 0  494.191 4.71031  768.659    204.357     0           0           
1 1 1 2  23 21 o 13 575.463 4.11081  812.36     332.027     12.7022     332.027     
1 1 1 2  23 23 o 6  861.737 5.85439  1336.17    334.764     194.538     334.764     
1 1 1 2  23 25 o 14 586.68  4.43808  771.178    229.666     131.378     49.6658     
1 1 1 2  23 27 o 12 669.12  5.42028  1046.67    270.598     173.089     270.598     
1 1 1 2  23 29 o 3  313.829 3.81905  514.456    256.111     185.808     256.111     
1 1 1 2  23 31 o 7  640.588 4.91692  860.288    171.512     129.868     351.512     
1 1 1 2  23 33 o 2  399.963 4.45721  533.315    219.271     73.3987     39.2706     
1 1 1 2  23 35 o 10 124.602 7.41054  79.2099    4.99819     13.9352     4.99819     
1 1 1 2  23 37 o 16 294.313 4.67419  337.393    48.8508     162.561     228.851     
1 1 1 2  23 39 o 9  60.8491 13.595   17.9283    187.256     85.4258     187.256     
1 1 1 2  23 41 o 5  111.033 8.28848  107.27     218.959     45.4621     38.9586     
1 1 1 2  23 43 o 4  293.223 5.1522   346.728    261.544     149.607     81.5443     
1 1 1 2  23 45 o 10 55.1659 11.8377  12.2715    326.515     49.8232     146.515     
1 1 1 2  23 47 o 9  136.972 4.6856   204.453    36.985      27.4051     36.9849     
1 1 1 2  23 49 o 1  77.9785 8.47272  80.8276    233.602     45.6227     53.602      
1 1 1 2  23 51 o 17 106.658 6.71878  191.197    259.678     90.6246     259.678     
1 1 1 2  23 53 o 11 66.7641 10.9704  88.1191    135.413     4.47821     135.413     
1 1 1 2  23 55 o 8  65.1143 11.1598  97.5731    87.4661     26.0309     87.4661     
1 1 1 2  23 57 o 15 46.865  12.4927  45.7756    284.332     23.1933     284.332     
1 1 1 2  24 2  f 0  174.088 3.33885  360.332    79.9841     0           0           
1 1 1 2  24 4  o 16 221.836 3.09379  30.0424    4.20511     439.864     184.205     
1 1 1 2  24 6  o 15 551.074 3.61821  769.286    16.0306     9.16892     16.0307     
1 1 1 2  24 8  o 10 426.214 3.14588  585.935    125.562     43.6057     125.562     
1 1 1 2  24 10 o 8  190.395 2.79722  15.0955    154.848     277.863     334.848     
1 1 1 2  24 12 o 16 745.827 4.65204  1277.29    119.393     453.151     119.393     
1 1 1 2  24 14 o 9  387.696 3.11273  358.137    320.394     317.386     140.394     
1 1 1 2  24 16 o 9  807.754 5.21422  914.189    348.861     483.632     168.861     
1 1 1 2  24 18 o 1  839.485 5.4918   1158.24    262.68      84.8729     82.6796     
1 1 1 2  24 20 o 14 1218.81 7.77074  1825.53    186.571     123.052     186.571     
1 1 1 2  24 22 o 8  937.543 6.30475  1575.87    23.9123     452.992     23.9123     
1 1 1 2  24 24 o 14 669.032 4.62424  1024.61    77.9709     135.678     77.9709     
1 1 1 2  24 26 o 11 1782.14 11.2672  2934.67    117.761     678.181     117.761     
1 1 1 2  24 28 o 14 734.321 5.07676  1048.11    2.0182      26.1952     182.018     
1 1 1 2  24 30 o 12 333.343 3.98933  294.203    328.363     353.161     148.363     
1 1 1 2  24 32 o 3  176.544 4.87654  102.082    26.8279     261.215     206.828     
1 1 1 2  24 34 o 17 479.311 5.06182  749.723    151.131     122.448     151.131     
1 1 1 2  24 36 o 13 284.15  4.82563  354.949    210.615     94.8641     30.6151     
1 1 1 2  24 38 o 12 282.745 5.63704  445.447    262.358     94.7647     262.358     
1 1 1 2  24 40 o 9  96.6188 9.77968  2.96216    326.133     234.335     146.133     
1 1 1 2  24 42 o 14 353.378 5.01259  539.894    8.23474     62.4817     8.23472     
1 1 1 2  24 44 o 10 92.152  11.1034  32.9824    106.925     176.782     286.925     
1 1 1 2  24 46 o 11 90.6605 10.8344  108.013    169.789     17.4442     349.789     
1 1 1 2  24 48 o 9  160.643 6.77891  265.561    218.77      75.4898     218.77      
1 1 1 2  24 50 o 10 39.0836 12.1354  1.50328    245.052     76.0071     65.0522     
1 1 1 2  24 52 o 10 46.4107 10.765   24.292     336.855     62.644      156.855     
1 1 1 2  24 54 o 14 35.701  10.4372  16.2288    102.533     7.80723     282.533     
1 1 1 2  24 56 o 5  49.348  11.8638  64.2469    121.388     16.0872     121.388     
1 1 1 2  24 58 o 11 29.9638 9.94082  4.85204    1.12541     3.37392     181.125     
1 1 1 2  25 3  o 17 594.788 3.99843  812.01     89.0205     41.5461     269.021     
1 1 1 2  25 5  o 17 159.283 3.18395  98.1621    41.9698     463.437     41.9698     
1 1 1 2  25 7  f 0  393.646 3.44859  346.878    316.584     0           0           
1 1 1 2  25 9  o 6  629.039 3.9828   930.946    74.4423     100.752     74.4424     
1 1 1 2  25 11 o 3  560.099 4.22052  801.854    268.127     54.2819     268.127     
1 1 1 2  25 13 o 8  637.946 4.1043   827.086    249.608     141.608     69.6085     
1 1 1 2  25 15 o 16 423.006 3.55525  528.31     108.441     61.8009     288.441     
1 1 1 2  25 17 o 2  391.061 4.5995   500.655    143.89      16.7018     323.89      
1 1 1 2  25 19 o 16 1051.12 7.03299  1539.21    74.7147     43.7255     74.7147     
1 1 1 2  25 21 o 10 845.349 5.80573  1253.35    70.2738     74.7934     70.2739     
1 1 1 2  25 23 o 14 682.361 4.93941  1018.55    325.841     82.4713     325.841     
1 1 1 2  25 25 f 0  1142.62 7.30629  1740.75    269.43      0           0           
1 1 1 2  25 27 o 17 183.026 5.52342  70.0628    41.7466     629.871     41.7466     
1 1 1 2  25 29 o 17 359.738 3.68068  585.695    345.662     171.795     345.662     
1 1 1 2  25 31 o 6  154.226 4.14339  104.952    112.025     169.411     292.025     
1 1 1 2  25 33 o 9  512.083 5.51644  845.919    251.258     219.85      251.258     
1 1 1 2  25 35 o 3  147.915 6.06364  80.0897    266.736     233.008     86.7359     
1 1 1 2  25 37 o 15 112.081 7.84344  8.20771    45.2485     270.603     225.249     
1 1 1 2  25 39 o 3  160.88  6.08872  201.271    150.3       23.9495     330.3       
1 1 1 2  25 41 o 17 270.457 5.19763  477.586    127.446     191.479     127.446     
1 1 1 2  25 43 o 8  309.262 4.98008  439.829    224.034     11.3547     44.0339     
1 1 1 2  25 45 o 8  80.3773 12.1616  74.5405    116.05      51.0487     296.05      
1 1 1 2  25 47 o 14 49.5616 13.1538  13.575     85.1282     5.87984     265.128     
1 1 1 2  25 49 o 11 39.4788 12.2236  3.56279    239.58      88.7889     239.58      
1 1 1 2  25 51 o 5  89.6819 11.2972  111.86     14.431      23.1751     194.431     
1 1 1 2  25 53 f 0  47.941  13.4214  31.3705    268.325     0           0           
1 1 1 2  25 55 o 1  42.1109 12.8967  40.7804    209.179     6.27399     29.1792     
1 1 1 2  25 57 o 14 60.8159 10.606   99.1256    83.7195     46.0802     83.7195     
1 1 1 2  26 2  o 14 532.44  4.18281  662.663    83.0941     152.878     263.094     
1 1 1 2  26 4  o 7  506.39  3.71229  498.113    206.58      413.759     26.5798     
1 1 1 2  26 6  o 8  485.942 3.5372   590.49     25.0466     152.168     205.047     
1 1 1 2  26 8  o 2  360.016 3.05397  443.611    325.961     14.4741     145.961     
1 1 1 2  26 10 f 0  338.99  2.99576  487.622    166.746     0           0           
1 1 1 2  26 12 o 14 427.238 3.07709  493.96     118.277     155.566     298.277     
1 1 1 2  26 14 o 17 571.722 5.31487  864.582    49.9123     153.99      49.9123     
1 1 1 2  26 16 o 2  613.069 4.09583  866.363    108.626     11.6058     108.626     
1 1 1 2  26 18 o 16 1073.48 7.17832  1907.28    278.725     722.426     278.725     
1 1 1 2  26 20 o 10 929.88  5.97783  1277.48    250.389     130.642     70.389      
1 1 1 2  26 22 o 11 474.086 4.09205  387.925    213.741     571.74      33.7408     
1 1 1 2  26 24 o 11 232.197 3.82146  243.38     75.1881     95.8674     255.188     
1 1 1 2  26 26 o 16 480.62  4.65777  732.982    141.037     100.875     141.037     
1 1 1 2  26 28 o 8  278.567 3.55894  413.93     184.219     79.0016     184.219     
1 1 1 2  26 30 o 12 540.451 4.64513  804.906    261.12      55.4698     261.12      
1 1 1 2  26 32 o 7  390.49  4.119    675.338    84.6241     245.444     84.6241     
1 1 1 2  26 34 o 9  408.894 4.7678   470.19     92.2135     236.769     272.214     
1 1 1 2  26 36 o 14 250.008 4.73391  430.123    345.855     171.914     345.855     
1 1 1 2  26 38 o 14 217.255 4.64017  315.232    254.98      30.4708     254.98      
1 1 1 2  26 40 o 13 335.462 5.07019  496.997    103.628     30.9903     103.628     
1 1 1 2  26 42 o 11 79.3432 12.1615  59.2115    57.7736     33.515      237.774     
1 1 1 2  26 44 o 5  191.005 6.01621  243.517    347.563     57.5176     167.563     
1 1 1 2  26 46 o 11 129.094 7.6871   166.692    3.93655     27.9361     183.937     
1 1 1 2  26 48 o 17 92.3711 10.4836  154.523    183.233     69.7308     183.233     
1 1 1 2  26 50 o 17 45.6958 12.5652  24.8414    328.669     0.889795    148.67      
1 1 1 2  26 52 o 12 42.7396 12.8351  29.5481    154.386     24.3551     334.386     
1 1 1 2  26 54 o 12 114.929 9.61997  234.522    149.645     148.486     149.645     
1 1 1 2  26 56 o 13 48.6994 13.3707  60.8241    276.875     15.8904     276.875     
1 1 1 2  27 3  o 14 354.253 3.06393  421.734    274.683     44.0055     94.6828     
1 1 1 2  27 5  o 16 824.424 5.20307  1332.51    18.5377     320.43      18.5377     
1 1 1 2  27 7  o 4  418.819 4.0726   446.357    221.699     232.526     41.6993     
1 1 1 2  27 9  o 16 897.807 5.82217  1361.86    213.878     155.742     213.878     
1 1 1 2  27 11 o 15 825.287 5.11781  1401.38    251.711     463.344     251.711     
1 1 1 2  27 13 o 9  252.796 2.91701  165.997    114.498     9.73768     294.498     
1 1 1 2  27 15 o 7  696.054 4.51985  1091.02    327.691     213.608     327.691     
1 1 1 2  27 17 o 3  889.987 5.72691  1265.02    288.63      31.4872     108.629     
1 1 1 2  27 19 o 12 266.006 3.38654  117.757    71.1909     468.616     251.191     
1 1 1 2  27 21 o 12 623.495 4.3417   1050.37    45.5715     328.116     45.5715     
1 1 1 2  27 23 o 12 422.929 4.0462   712.688    88.9218     256.159     88.9218     
1 1 1 2  27 25 o 17 475.011 3.93218  491.961    285.324     375.476     105.324     
1 1 1 2  27 27 o 14 764.557 5.54971  1212.41    261.255     212.983     261.255     
1 1 1 2  27 29 o 3  796.633 5.83445  1115.52    105.901     80.2803     285.901     
1 1 1 2  27 31 o 13 129.505 5.1323   106.919    206.382     29.4658     26.3816     
1 1 1 2  27 33 o 4  295.767 4.66707  353.181    306.707     131.819     126.707     
1 1 1 2  27 35 o 12 253.46  4.84942  353.913    70.5279     2.00351     250.528     
1 1 1 2  27 37 o 15 234.337 4.79158  374.258    246.191     100.593     246.191     
1 1 1 2  27 39 o 2  159.062 5.96896  147.26     309.811     141.253     129.811     
1 1 1 2  27 41 o 17 93.9464 9.32009  95.0456    245.007     25.8687     245.007     
1 1 1 2  27 43 o 1  279.159 4.9256   485.13     198.26      168.684     198.26      
1 1 1 2  27 45 o 3  57.1609 13.0092  3.16154    185.395     132.226     5.39544     
1 1 1 2  27 47 o 8  121.823 8.09093  197.531    300.35      56.99       300.35      
1 1 1 2  27 49 o 8  103.528 9.32185  140.137    335.304     8.22386     155.304     
1 1 1 2  27 51 o 2  41.4785 12.5081  13.5236    80.1418     66.3846     260.142     
1 1 1 2  27 53 o 6  102.113 9.89972  165.786    276.384     45.0554     276.384     
1 1 1 2  27 55 o 10 35.3264 11.5956  20.3675    38.8913     33.8569     218.891     
1 1 1 2  27 57 o 3  66.4633 13.982   103.154    73.7556     33.6038     73.7556     
1 1 1 2  28 2  o 14 885.962 5.76418  1186.93    212.719     165.832     32.7191     
1 1 1 2  28 4  o 10 563.747 4.57514  926.852    267.135     316.153     267.135     
1 1 1 2  28 6  o 3  735.808 5.53077  1036.56    148.226     13.2125     328.227     
1 1 1 2  28 8  o 9  1195.96 7.48137  1744.74    70.7765     35.3267     70.7767     
1 1 1 2  28 10 o 12 984.75  6.75197  1302.51    54.0894     228.846     234.089     
1 1 1 2  28 12 o 16 548.625 3.79327  647.753    259.898     239.284     79.8979     
1 1 1 2  28 14 f 0  919.959 5.68591  1341.62    313.272     0           0           
1 1 1 2  28 16 o 13 1051.42 7.35297  1727.01    143.7       418.825     143.7       
1 1 1 2  28 18 o 3  258.458 4.22483  320.456    77.9125     55.8503     77.9125     
1 1 1 2  28 20 o 11 565.565 3.99871  697.942    28.007      218.777     208.007     
1 1 1 2  28 22 o 15 495.91  3.86541  691.466    181.459     24.6899     1.45874     
1 1 1 2  28 24 o 14 430.922 3.63169  692.289    106.459     172.253     106.459     
1 1 1 2  28 26 o 8  212.043 4.28547  111.194    294.221     349.988     114.221     
1 1 1 2  28 28 f 0  217.987 3.98584  297.967    152.834     0           0           
1 1 1 2  28 30 f 0  581.416 4.91397  998.764    287.621     0           0           
1 1 1 2  28 32 o 7  377.325 4.1439   552.274    335.053     26.5225     335.053     
1 1 1 2  28 34 o 7  77.2932 9.05431  4.40891    67.2517     21.4319     247.252     
1 1 1 2  28 36 o 7  214.64  4.64632  243.079    203.621     112.457     23.6212     
1 1 1 2  28 38 o 4  101.998 8.67724  31.3431    259.061     194.883     79.0614     
1 1 1 2  28 40 o 2  168.513 5.35656  245.095    85.2854     29.0013     85.2854     
1 1 1 2  28 42 o 12 50.1231 12.6557  38.9878    324.369     183.741     324.369     
1 1 1 2  28 44 o 13 124.363 6.83827  180.977    351.963     20.2769     351.963     
1 1 1 2  28 46 o 13 83.318  10.5186  107.227    115.394     3.84294     295.394     
1 1 1 2  28 48 o 5  48.0439 12.4884  21.7018    136.144     68.2379     316.144     
1 1 1 2  28 50 o 7  43.5565 12.6514  26.6355    76.7217     36.5831     256.722     
1 1 1 2  28 52 o 2  33.2272 10.989   10.4831    50.7429     13.3208     230.743     
1 1 1 2  28 54 o 17 44.9256 13.1456  28.7084    142.951     13.8851     142.951     
1 1 1 2  28 56 o 8  49.3157 13.5264  62.8099    225.311     22.1546     225.311     
1 1 1 2  29 3  o 9  1071.97 6.66553  1443.99    51.7987     202.555     231.799     
1 1 1 2  29 5  o 13 136.674 4.21089  90.359     337.21      303.821     337.21      
1 1 1 2  29 7  o 8  1594.88 9.70811  2714.48    267.572     804.574     267.572     
1 1 1 2  29 9  o 12 979.358 6.79883  1227.91    246.003     366.833     66.0025     
1 1 1 2  29 11 o 11 162.919 3.90466  3.17645    3.322       162.276     3.322       
1 1 1 2  29 13 o 1  980.588 7.05391  1438.24    84.0304     48.476      84.0304     
1 1 1 2  29 15 f 0  305.759 3.62073  435.622    259.204     0           0           
1 1 1 2  29 17 o 9  181.704 3.90776  97.4032    222.856     168.416     42.8561     
1 1 1 2  29 19 o 3  326.019 3.16574  410.361    234.462     59.3142     54.4624     
1 1 1 2  29 21 o 1  537.324 4.24405  922.079    174.999     322.184     174.999     
1 1 1 2  29 23 o 3  584.173 5.93411  923.151    154.566     171.338     154.566     
1 1 1 2  29 25 o 17 454.733 5.45285  736.111    6.61495     181.958     6.61495     
1 1 1 2  29 27 o 3  325.516 4.50597  404.872    346.825     104.95      166.825     
1 1 1 2  29 29 o 15 1054.23 7.08405  1594.41    124.285     120.584     124.285     
1 1 1 2  29 31 o 7  320.669 4.04782  336.247    134.4       241.995     314.4       
1 1 1 2  29 33 o 16 198.522 4.31488  224.257    200.18      96.7685     20.1799     
1 1 1 2  29 35 f 0  153.395 5.81031  159.464    50.3059     0           0           
1 1 1 2  29 37 o 4  116.772 7.69388  89.0236    73.5606     118.177     253.561     
1 1 1 2  29 39 o 3  205.826 4.91067  255.534    341.437     68.9919     161.437     
1 1 1 2  29 41 o 11 61.2514 12.6371  16.2341    67.3422     82.2808     247.342     
1 1 1 2  29 43 o 5  82.0962 10.1038  98.1332    67.2915     3.56226     247.291     
1 1 1 2  29 45 o 13 66.4928 11.4409  79.0787    324.252     21.5984     324.252     
1 1 1 2  29 47 o 8  51.8274 12.3952  44.3203    99.642      2.90043     279.642     
1 1 1 2  29 49 o 17 47.2889 12.0174  35.0936    17.2076     34.1597     197.208     
1 1 1 2  29 51 o 17 35.3734 10.9053  11.748     135.315     45.5854     315.315     
1 1 1 2  29 53 o 14 69.1357 11.1043  92.8423    278.411     2.18064     98.4111     
1 1 1 2  29 55 o 4  32.8698 10.7995  16.6482    46.2694     7.98818     226.269     
1 1 1 2  30 2  o 4  1078.8  7.37071  1450.69    123.014     211.941     303.014     
1 1 1 2  30 4  o 1  187.903 3.67186  5.55816    4.83781     346.803     4.83784     
1 1 1 2  30 6  o 12 516.765 3.94905  576.742    286.1       287.46      106.1       
1 1 1 2  30 8  o 4  457.03  3.65534  601.797    115.759     43.9175     295.759     
1 1 1 2  30 10 o 3  932.812 6.0654   1610.07    219.798     543.615     219.798     
1 1 1 2  30 12 o 9  499.777 4.01152  600.801    139.989     200.065     319.989     
1 1 1 2  30 14 o 11 512.122 3.72527  731.163    46.9785     24.1004     46.9784     
1 1 1 2  30 16 o 10 247.077 4.37523  244.583    105.993     129.097     285.993     
1 1 1 2  30 18 o 16 297.506 3.26953  194.049    295.169     429.067     115.169     
1 1 1 2  30 20 o 3  529.161 5.12384  857.081    341.731     211.03      341.731     
1 1 1 2  30 22 o 10 738.803 5.05396  1025.78    254.734     85.4422     74.734      
1 1 1 2  30 24 o 12 318.115 3.95488  324.175    230.36      244.183     50.3604     
1 1 1 2  30 26 o 12 808.576 5.93212  1231.17    342.543     117.115     342.543     
1 1 1 2  30 28 f 0  545.73  5.00922  737.149    310.044     0           0           
1 1 1 2  30 30 o 10 193.044 4.94586  254.764    34.118      2.54514     214.118     
1 1 1 2  30 32 o 2  113.51  6.63564  39.7719    34.4711     202.861     214.471     
1 1 1 2  30 34 o 3  270.767 4.19772  456.309    220.988     155.672     220.988     
1 1 1 2  30 36 o 1  164.626 5.96266  171.397    150.197     105.545     330.197     
1 1 1 2  30 38 o 17 59.8668 12.2325  64.1432    109.334     259.729     109.334     
1 1 1 2  30 40 o 7  86.4029 10.683   91.5146    263.873     7.70432     263.873     
1 1 1 2  30 42 o 6  115.803 7.41973  152.297    137.465     10.1091     317.465     
1 1 1 2  30 44 o 9  144.733 6.91181  244.156    14.8519     82.9205     14.8519     
1 1 1 2  30 46 o 15 117.335 7.12656  173.789    274.469     19.455      274.469     
1 1 1 2  30 48 o 11 33.3701 10.5324  14.2913    17.0214     97.8114     17.0214     
1 1 1 2  30 50 o 16 38.8319 11.1664  21.8393    128.911     27.8854     308.911     
1 1 1 2  30 52 o 9  41.5811 11.266   29.7022    139.063     10.6865     139.063     
1 1 1 2  30 54 o 12 25.7412 8.64975  1.97882    73.5579     33.4166     253.558     
1 1 1 2  31 3  o 1  129.495 4.31115  91.8184    106.06      329.824     106.06      
1 1 1 2  31 5  o 2  459.457 3.4744   704.496    165.273     167.907     165.273     
1 1 1 2  31 7  o 6  666.342 5.33973  914.928    95.8756     65.2467     275.876     
1 1 1 2  31 9  o 14 906.155 6.29899  1154.1     78.0413     306.621     258.041     
1 1 1 2  31 11 o 13 644.248 4.34466  1088.02    18.6664     351.508     18.6664     
1 1 1 2  31 13 o 3  475.675 3.66291  620.442    61.8885     95.9898     241.889     
1 1 1 2  31 15 o 3  526.96  4.3859   688.777    254.431     119.437     74.4312     
1 1 1 2  31 17 o 10 407.142 3.97431  692.691    169.716     268.761     169.716     
1 1 1 2  31 19 o 17 531.163 3.90453  595.974    85.6166     331.33      265.617     
1 1 1 2  31 21 o 14 408.681 3.62995  400.463    116.536     363.095     296.536     
1 1 1 2  31 23 o 7  143.41  5.5528   115.72     232.879     607.005     232.879     
1 1 1 2  31 25 o 6  185.92  4.4628   21.036     64.836      463.2       244.836     
1 1 1 2  31 27 o 13 153.349 5.70273  138.128    175.423     101.547     355.423     
1 1 1 2  31 29 o 7  384.635 4.36019  549.717    197.334     0.774423    17.3325     
1 1 1 2  31 31 f 0  157.406 5.67762  124.714    88.0703     0           0           
1 1 1 2  31 33 o 14 233.632 4.29555  259.802    271.11      137.061     91.1102     
1 1 1 2  31 35 o 7  249.677 4.62057  406.229    356.166     113.889     356.166     
1 1 1 2  31 37 o 16 115.448 7.72384  101.517    124.053     95.1395     304.053     
1 1 1 2  31 39 o 2  36.6145 11.2982  33.3965    27.725      98.8707     27.725      
1 1 1 2  31 41 o 16 117.252 7.81591  203.617    27.5589     107.723     27.5589     
1 1 1 2  31 43 o 8  55.2809 10.531   26.3323    358.533     1.49016     358.533     
1 1 1 2  31 45 o 9  56.9884 12.4271  28.9593    213.504     84.349      33.5041     
1 1 1 2  31 47 o 6  62.8266 11.5315  75.7008    225.488     3.25353     45.4878     
1 1 1 2  31 49 o 10 46.6395 11.5776  22.3772    3.60061     69.6467     183.601     
1 1 1 2  31 51 o 5  75.8868 16.21    126.9      311.065     58.9384     311.065     
1 1 1 2  31 53 o 1  43.1065 14.1044  33.9686    277.15      34.0019     97.1503     
1 1 1 2  31 55 f 0  45.8124 14.8229  3.50815    231.227     0           0           
1 1 1 2  32 2  o 15 1314.78 8.36598  2013.65    98.5145     214.084     98.5145     
1 1 1 2  32 4  o 9  672.856 4.62995  1038.43    221.19      165.103     221.19      
1 1 1 2  32 6  o 7  1152.74 7.56141  1660.87    312.902     18.5049     132.902     
1 1 1 2  32 8  o 17 487.392 3.77958  596.369    320.98      177.079     140.98      
1 1 1 2  32 10 o 10 382.615 3.49359  438.124    190.204     179.268     10.2037     
1 1 1 2  32 12 o 10 516.562 4.31563  569.995    327.415     329.736     147.415     
1 1 1 2  32 14 o 9  273.349 4.02142  387.682    153.744     95.6726     153.744     
1 1 1 2  32 16 o 11 289.423 3.54714  161.054    326.389     478.07      146.389     
1 1 1 2  32 18 o 3  812.35  5.02327  1317.86    328.708     287.003     328.708     
1 1 1 2  32 20 o 15 596.595 4.67209  731.244    250.668     257.722     70.6675     
1 1 1 2  32 22 o 1  300.663 3.87545  382.065    315.103     69.5701     135.103     
1 1 1 2  32 24 o 3  388.679 3.84394  570.912    193.973     39.6252     193.973     
1 1 1 2  32 26 o 7  634.115 5.63705  1000.54    98.8488     167.216     98.8488     
1 1 1 2  32 28 o 7  325.276 4.30964  358.244    243.229     211.356     63.2294     
1 1 1 2  32 30 o 2  168.411 5.02991  232.844    94.8945     31.2326     94.8945     
1 1 1 2  32 32 f 0  366.65  4.09102  534.154    29.1724     0           0           
1 1 1 2  32 34 o 2  122.348 6.55     134.42     50.2322     26.5388     230.232     
1 1 1 2  32 36 o 7  115.715 6.34734  135.23     155.324     13.4811     335.324     
1 1 1 2  32 38 o 1  111.318 8.34689  135.89     253.551     12.4935     73.5512     
1 1 1 2  32 40 o 9  55.6918 13.1462  6.95333    6.13782     104.047     186.138     
1 1 1 2  32 42 o 10 76.7813 11.4309  73.2519    54.5652     50.0543     234.565     
1 1 1 2  32 44 o 7  76.8762 11.1469  76.615     104.219     50.6283     284.219     
1 1 1 2  32 46 o 4  51.4573 11.4481  34.9845    255.702     53.8358     75.7021     
1 1 1 2  32 48 o 8  72.4198 10.0263  86.8103    148.07      20.5581     328.07      
1 1 1 2  32 50 o 2  42.7037 13.7082  33.6038    194.881     24.9276     14.8808     
1 1 1 2  32 52 o 10 38.9025 13.0752  31.481     142.314     4.96694     322.314     
1 1 1 2  32 54 o 2  39.8495 13.3644  33.9403    351.418     0.248279    351.418     
1 1 1 2  33 3  o 17 499.03  3.90016  663.147    250.872     76.5467     70.8723     
1 1 1 2  33 5  o 12 537.529 4.2878   908.87     239.182     312.841     239.182     
1 1 1 2  33 7  o 11 232.581 3.37046  211.995    127.871     139.613     307.871     
1 1 1 2  33 9  o 8  847.486 5.43857  1036.85    104.169     376.791     284.169     
1 1 1 2  33 11 o 12 211.983 4.0641   210.424    339.241     60.7089     159.241     
1 1 1 2  33 13 o 1  218.748 3.87576  214.631    333.641     109.476     153.641     
1 1 1 2  33 15 o 3  1183.97 7.51149  1639.38    128.398     164.257     308.398     
1 1 1 2  33 17 o 17 308.396 3.44002  450.462    52.8859     61.1873     52.8859     
1 1 1 2  33 19 o 16 325.664 3.64648  305.927    188.902     304.162     8.90186     
1 1 1 2  33 21 o 8  171.402 4.51058  160.027    82.0349     98.7964     262.035     
1 1 1 2  33 23 o 2  171.792 4.47093  157.307    326.213     121.813     146.213     
1 1 1 2  33 25 o 9  134.212 6.25239  95.0632    136.78      126.795     316.78      
1 1 1 2  33 27 o 4  59.8922 11.9991  21.3726    271.75      75.209      271.75      
1 1 1 2  33 29 o 16 297.92  4.29961  490.591    333.157     142.525     333.157     
1 1 1 2  33 31 o 14 201.658 4.64474  233.009    17.7521     91.2251     197.752     
1 1 1 2  33 33 o 17 96.947  8.26472  73.5112    173.664     42.3578     353.664     
1 1 1 2  33 35 o 2  252.119 4.41725  390.67     38.4994     67.8607     38.4994     
1 1 1 2  33 37 o 15 44.9761 11.8137  16.7423    236.302     72.9431     236.302     
1 1 1 2  33 39 o 5  54.7743 12.9147  11.5457    91.576      81.2892     271.576     
1 1 1 2  33 41 o 6  49.5018 12.8177  4.24857    227.005     96.5513     47.0047     
1 1 1 2  33 43 o 8  163.175 6.65035  223.286    240.482     20.0852     60.4817     
1 1 1 2  33 45 o 14 62.5839 11.1791  58.3031    358.901     43.9193     178.901     
1 1 1 2  33 47 o 2  83.4063 9.42279  80.8232    81.8017     69.7281     261.802     
1 1 1 2  33 49 o 7  101.628 14.4693  152.51     105.304     21.638      105.304     
1 1 1 2  33 51 o 15 81.5801 15.0365  127.586    319.357     33.4535     319.357     
1 1 1 2  33 53 o 3  45.3903 14.7467  47.5144    350.806     11.6171     350.806     
1 1 1 2  34 2  o 3  1306.88 8.52035  1786.62    122.411     225.793     302.411     
1 1 1 2  34 4  o 4  422.679 3.89458  552.515    127.75      73.3453     307.75      
1 1 1 2  34 6  o 15 436.777 3.83017  488.554    48.3088     253.046     228.309     
1 1 1 2  34 8  f 0  497.461 3.84136  766.477    319.715     0           0           
1 1 1 2  34 10 o 1  806.085 5.41252  1238.06    262.799     149.222     262.799     
1 1 1 2  34 12 o 4  309.714 3.56652  391.789    257.525     59.0599     77.5245     
1 1 1 2  34 14 o 13 490.82  4.60684  774.745    256.062     155.407     256.062     
1 1 1 2  34 16 o 13 434.788 3.85902  580.969    164.226     73.7913     344.226     
1 1 1 2  34 18 o 9  59.0611 11.0519  123.885    347.165     311.134     347.165     
1 1 1 2  34 20 o 6  390.302 4.0406   617.141    350.783     132.917     350.783     
1 1 1 2  34 22 f 0  322.85  3.75545  340.223    39.7922     0           0           
1 1 1 2  34 24 o 17 257.657 4.32988  214.898    202.921     294.342     22.9211     
1 1 1 2  34 26 o 9  179.422 4.97864  281.241    77.499      120.988     77.499      
1 1 1 2  34 28 o 7  142.607 5.90868  190.776    124.404     72.2895     124.404     
1 1 1 2  34 30 o 3  94.2985 8.97751  50.1851    255.105     83.5128     75.1046     
1 1 1 2  34 32 o 2  258.391 4.42937  408.024    194.855     89.6797     194.855     
1 1 1 2  34 34 o 17 76.6786 10.2764  31.326     243.234     26.3423     63.2341     
1 1 1 2  34 36 o 12 191.471 5.03734  270.595    238.526     3.76439     238.526     
1 1 1 2  34 38 o 5  120.794 6.44263  183.272    259.047     44.772      259.047     
1 1 1 2  34 40 o 8  52.0003 12.1395  20.8144    49.5202     58.7714     229.52      
1 1 1 2  34 42 o 9  60.3872 13.1924  53.3226    119.237     34.3511     299.237     
1 1 1 2  34 44 o 2  69.1891 12.3509  78.0764    81.4924     22.0453     261.492     
1 1 1 2  34 46 o 1  89.9596 9.99124  142.806    264.386     41.9479     264.386     
1 1 1 2  34 48 o 16 47.9722 14.5243  47.0221    293.149     2.70751     293.149     
1 1 1 2  34 50 o 16 40.7851 13.5544  33.497     286.466     21.849      106.466     
1 1 1 2  34 52 o 2  40.6501 13.4569  33.202     111.537     5.08084     111.537     
1 1 1 2  35 3  o 14 284.332 3.67828  275.281    92.5342     214.498     272.534     
1 1 1 2  35 5  o 4  818.044 5.7285   1334.36    34.0769     308.936     34.0768     
1 1 1 2  35 7  o 17 241.342 3.66741  134.037    181.84      378.907     1.83986     
1 1 1 2  35 9  o 11 632.859 4.43682  913.766    157.329     8.93802     157.329     
1 1 1 2  35 11 o 1  376.736 4.05182  299.865    0.457382    468.349     180.457     
1 1 1 2  35 13 o 4  468.52  3.80461  635.999    353.845     63.8        173.845     
1 1 1 2  35 15 o 14 180.863 4.25255  182.411    81.2004     69.2078     261.2       
1 1 1 2  35 17 o 10 152.367 5.19185  132.079    134.025     10.037      134.025     
1 1 1 2  35 19 o 13 648.773 5.00922  906.796    294.597     62.8209     114.597     
1 1 1 2  35 21 o 12 475.306 4.70924  570.504    2.7671      227.265     182.767     
1 1 1 2  35 23 o 10 330.327 4.10969  392.909    115.382     153.563     295.382     
1 1 1 2  35 25 o 3  339.348 4.20958  595.199    125.64      231.519     125.64      
1 1 1 2  35 27 o 12 259.967 4.49548  378.751    277.173     29.1946     277.173     
1 1 1 2  35 29 f 0  223.183 4.8299   271.603    334.745     0           0           
1 1 1 2  35 31 o 7  289.445 4.40543  449.435    16.9138     77.4305     16.9138     
1 1 1 2  35 33 o 2  91.8628 9.22475  75.5288    223.573     41.411      43.5733     
1 1 1 2  35 35 o 16 169.234 5.18364  261.669    29.1799     58.0563     29.1799     
1 1 1 2  35 37 o 2  79.0411 10.3224  84.4801    338.027     6.06124     158.027     
1 1 1 2  35 39 o 17 126.129 6.29228  131.48     104.143     90.7151     284.143     
1 1 1 2  35 41 o 9  115.708 8.17032  197.798    258.697     79.6697     258.697     
1 1 1 2  35 43 o 1  86.1499 10.9869  133.017    282.969     39.301      282.969     
1 1 1 2  35 45 o 2  38.6008 11.6487  15.4839    62.1298     35.4646     242.13      
1 1 1 2  35 47 f 0  55.7143 14.2713  64.9422    130.334     0           0           
1 1 1 2  35 49 o 8  63.2643 16.3957  68.1495    154.763     31.5694     334.763     
1 1 1 2  35 51 o 9  42.6624 13.9002  32.4386    181.972     36.501      1.97159     
1 1 1 2  36 2  o 2  313.591 3.69332  467.917    153.876     95.6069     153.876     
1 1 1 2  36 4  o 17 193.064 4.0439   206.646    83.9367     36.3317     83.9367     
1 1 1 2  36 6  o 13 568.894 4.56059  786.391    302.387     58.6116     122.387     
1 1 1 2  36 8  o 16 568.102 4.46023  460.746    247.061     717.442     67.0606     
1 1 1 2  36 10 f 0  86.3705 8.35588  66.4574    146.987     0           0           
1 1 1 2  36 12 o 4  589.937 4.71584  960.564    141.295     227.554     141.295     
1 1 1 2  36 14 o 15 207.427 3.8867   299.124    122.607     138.84      122.607     
1 1 1 2  36 16 o 6  492.149 5.33379  709.74     166.233     8.77052     166.233     
1 1 1 2  36 18 o 13 113.278 6.43815  46.3893    135.783     55.6679     315.783     
1 1 1 2  36 20 o 12 229.419 4.72462  245.571    65.701      138.593     245.701     
1 1 1 2  36 22 o 7  43.9334 11.8307  124.481    30.256      298.57      30.256      
1 1 1 2  36 24 o 13 242.242 4.32709  256.787    267.906     167.192     87.9064     
1 1 1 2  36 26 o 14 136.036 6.1265   105.998    27.2281     139.394     207.228     
1 1 1 2  36 28 o 7  368.562 4.93684  542.997    68.0508     28.9098     68.0508     
1 1 1 2  36 30 o 1  127.9   6.92081  168.983    240.138     48.9523     240.138     
1 1 1 2  36 32 o 7  269.411 5.03396  462.97     174.43      163.551     174.43      
1 1 1 2  36 34 o 12 227.256 5.0275   347.049    109.674     49.848      109.674     
1 1 1 2  36 36 o 14 62.9615 11.9632  16.9574    239.76      109.674     59.7598     
1 1 1 2  36 38 o 11 163.348 5.90683  220.999    299.819     21.5917     119.819     
1 1 1 2  36 40 o 13 66.9608 11.3918  59.9901    207.223     32.7673     207.223     
1 1 1 2  36 42 o 16 51.9382 13.2159  44.1955    169.91      16.2833     349.91      
1 1 1 2  36 44 f 0  76.9493 11.9443  46.7391    319.573     0           0           
1 1 1 2  36 46 o 2  71.1286 13.9246  113.452    331.663     53.0481     331.663     
1 1 1 2  36 48 o 10 110.009 14.4131  178.338    4.90939     47.0286     4.9094      
1 1 1 2  36 50 f 0  58.9389 16.1209  83.5727    46.4669     0           0           
1 1 1 2  37 3  o 13 160.455 4.77866  86.9943    196.627     205.514     16.627      
1 1 1 2  37 5  o 6  467.592 4.34926  592.533    11.0114     149.89      191.011     
1 1 1 2  37 7  o 1  189.171 4.53229  137.243    271.52      76.6505     271.52      
1 1 1 2  37 9  o 12 268.007 3.76831  276.855    133.118     181.718     313.118     
1 1 1 2  37 11 o 9  639.275 4.7599   1013.43    249.32      184.218     249.32      
1 1 1 2  37 13 o 9  149.26  4.79062  12.3808    140.592     356.014     320.592     
1 1 1 2  37 15 o 6  109.657 6.29326  28.9375    29.6835     130.115     209.684     
1 1 1 2  37 17 o 10 65.0273 10.7707  50.3617    207.093     158.68      207.093     
1 1 1 2  37 19 o 11 309.765 4.65597  514.507    8.84362     166.123     8.84362     
1 1 1 2  37 21 o 12 79.3178 10.2658  1.23963    243.147     18.1554     63.1466     
1 1 1 2  37 23 o 16 179.476 5.24986  289.497    121.571     130.322     121.571     
1 1 1 2  37 25 o 15 124.264 7.14332  103.422    20.887      99.1536     200.887     
1 1 1 2  37 27 o 15 90.4337 9.17653  40.702     333.188     94.2395     153.188     
1 1 1 2  37 29 o 4  109.326 8.25507  88.9408    244.014     86.6344     64.0144     
1 1 1 2  37 31 o 16 121.68  7.58539  79.6469    267.165     165.471     87.1646     
1 1 1 2  37 33 o 15 272.698 4.38232  384.84     250.293     12.453      70.2933     
1 1 1 2  37 35 o 2  116.298 7.27198  184.806    123.76      68.3355     123.76      
1 1 1 2  37 37 o 11 131.338 6.70922  219.021    28.2028     78.3637     28.2028     
1 1 1 2  37 39 o 7  89.7652 9.55943  87.733     87.0334     69.5527     267.033     
1 1 1 2  37 41 o 17 49.0459 12.1066  37.0055    179.563     18.4503     359.563     
1 1 1 2  37 43 o 16 47.0598 12.4044  34.8219    61.7541     30.815      241.754     
1 1 1 2  37 45 o 1  47.0182 12.6917  36.904     144.611     34.1571     324.611     
1 1 1 2  37 47 o 1  41.1873 13.0425  15.5652    196.47      4.59559     196.47      
1 1 1 2  37 49 f 0  40.9439 13.5099  49.0003    261.269     0           0           
1 1 1 2  37 51 o 7  55.0156 15.7615  73.3778    151.72      15.7559     151.72      
1 1 1 2  38 2  o 10 540.668 4.15706  747.019    204.699     58.5615     24.6995     
1 1 1 2  38 4  o 12 274.329 4.02507  303.906    27.9643     145.751     207.964     
1 1 1 2  38 6  o 8  314.445 3.83946  328.734    27.9206     223.443     207.921     
1 1 1 2  38 8  o 1  53.1956 11.5533  55.4116    152.158     134.8       152.158     
1 1 1 2  38 10 o 13 333.105 3.81721  530.393    58.9519     136.46      58.9519     
1 1 1 2  38 12 o 5  77.7839 9.408    19.3807    327.574     87.1512     327.574     
1 1 1 2  38 14 o 3  229.198 3.9629   250.838    89.0573     122.486     269.057     
1 1 1 2  38 16 o 13 192.298 4.66199  250.423    11.4754     4.04525     11.4754     
1 1 1 2  38 18 f 0  235.655 4.7785   346.795    115.015     0           0           
1 1 1 2  38 20 o 8  344.209 4.02532  453.512    127.978     75.9866     307.978     
1 1 1 2  38 22 o 14 61.062  12.0149  31.7036    23.1529     128.553     23.1529     
1 1 1 2  38 24 o 12 114.759 7.33079  86.3379    98.3933     27.6361     98.3933     
1 1 1 2  38 26 o 14 179.241 5.19997  219.87     268.819     46.4295     88.819      
1 1 1 2  38 28 o 4  157.573 5.73586  247.286    274.392     92.0041     274.392     
1 1 1 2  38 30 o 17 233.092 5.12483  334.024    97.4149     8.95058     97.4149     
1 1 1 2  38 32 o 1  170.183 5.86109  163.508    114.252     152.15      294.252     
1 1 1 2  38 34 o 5  98.756  8.56686  125.955    314.368     1.33072     134.368     
1 1 1 2  38 36 o 11 40.8998 11.8308  28.4595    211.275     138.467     211.275     
1 1 1 2  38 38 o 6  157.754 5.57138  213.223    292.669     23.6714     112.669     
1 1 1 2  38 40 o 17 73.3335 11.2255  62.8579    202.078     70.4786     22.078      
1 1 1 2  38 42 o 13 101.163 10.9389  120.851    168.192     41.2997     348.192     
1 1 1 2  38 44 o 5  44.8211 13.4273  8.06622    245.145     94.62       65.1445     
1 1 1 2  38 46 o 7  53.3007 13.6886  39.2193    235.105     24.7688     235.105     
1 1 1 2  38 48 o 11 43.3475 13.4725  43.8636    14.933      6.2608      14.933      
1 1 1 2  38 50 o 5  126.999 12.8879  251.472    339.159     144.793     339.159     
1 1 1 2  39 3  f 0  100.862 7.69055  94.593     7.71498     0           0           
1 1 1 2  39 5  o 1  516.581 4.58402  761.126    296.087     39.6089     296.087     
1 1 1 2  39 7  o 12 294.851 3.93524  524.341    232.653     258.259     232.653     
1 1 1 2  39 9  o 12 206.772 4.11953  316.045    308.611     135.662     308.611     
1 1 1 2  39 11 o 16 145.547 5.33755  93.1348    162.867     170.039     342.867     
1 1 1 2  39 13 o 1  121.133 6.49773  1.86279    51.8354     301.206     51.8352     
1 1 1 2  39 15 o 3  256.485 4.20933  198.423    288.028     325.299     108.028     
1 1 1 2  39 17 o 12 392.371 4.39966  553.78     242.886     16.3646     62.8858     
1 1 1 2  39 19 o 15 143.329 5.82016  181.301    317.937     24.4921     317.937     
1 1 1 2  39 21 o 3  149.423 6.09161  144.756    275.63      101.184     95.6301     
1 1 1 2  39 23 o 9  100.125 9.07142  70.2047    329.914     47.3292     149.914     
1 1 1 2  39 25 o 3  41.6289 11.6026  86.0905    108.988     220.265     108.988     
1 1 1 2  39 27 o 2  314.76  4.35641  429.141    143.2       43.8842     323.2       
1 1 1 2  39 29 o 3  259.755 4.62387  514.772    271.887     303.35      271.887     
1 1 1 2  39 31 o 2  91.2036 10.6637  73.8715    272.21      78.4737     92.2097     
1 1 1 2  39 33 o 5  126.598 7.08708  206.276    352.837     74.7047     352.837     
1 1 1 2  39 35 o 17 152.072 5.89347  226.317    86.4727     24.6007     86.4727     
1 1 1 2  39 37 o 7  154.472 6.10253  166.898    169.104     108.189     349.104     
1 1 1 2  39 39 o 9  51.9134 12.9711  32.5469    10.0097     55.2761     190.01      
1 1 1 2  39 41 f 0  113.481 7.78656  214.581    5.76249     0           0           
1 1 1 2  39 43 o 1  81.9413 12.7867  110.299    1.02028     1.45387     181.02      
1 1 1 2  39 45 o 16 45.6529 13.6516  46.411     77.7975     0.309365    77.7979     
1 1 1 2  39 47 o 7  50.4312 14.3422  57.6297    75.3728     6.75051     255.373     
1 1 1 2  39 49 o 15 38.0019 12.7893  30.3633    255.78      12.072      75.7798     
1 1 1 2  40 2  o 8  285.515 4.11456  371.862    60.9264     48.2373     240.926     
1 1 1 2  40 4  o 9  162.627 5.00985  27.8534    76.0118     375.133     256.012     
1 1 1 2  40 6  o 5  189.522 4.54807  245.597    284.753     15.6273     284.753     
1 1 1 2  40 8  o 14 232.756 4.56883  191.457    322.962     261.127     142.962     
1 1 1 2  40 10 o 13 330.53  4.39987  469.461    66.2013     6.33713     66.2013     
1 1 1 2  40 12 o 4  151.837 5.59459  88.9223    339.463     217.098     159.463     
1 1 1 2  40 14 o 2  301.77  4.10205  407.892    38.1233     36.4421     218.123     
1 1 1 2  40 16 o 5  90.4524 7.80307  22.3074    99.0033     124.782     279.003     
1 1 1 2  40 18 o 14 354.479 4.20522  567.984    102.837     125.361     102.837     
1 1 1 2  40 20 o 7  443.578 4.93612  726.975    101.493     177.425     101.493     
1 1 1 2  40 22 o 14 185.422 5.22415  164.293    21.1823     184.015     201.182     
1 1 1 2  40 24 o 9  80.9532 10.5944  3.12382    232.001     2.63315     52.0012     
1 1 1 2  40 26 o 13 185.104 5.22406  277.87     202.883     50.2009     202.883     
1 1 1 2  40 28 o 2  202.238 5.40465  327.854    92.1974     93.3582     92.1974     
1 1 1 2  40 30 o 7  82.8812 10.8951  69.1787    115.187     53.2582     295.187     
1 1 1 2  40 32 o 9  187.955 5.33243  333.682    165.17      138.492     165.17      
1 1 1 2  40 34 o 8  159.131 6.08225  234.96     307.283     20.0175     307.283     
1 1 1 2  40 36 o 13 90.3641 10.0463  146.795    39.95       63.6776     39.95       
1 1 1 2  40 38 o 17 58.6741 12.8178  61.7725    224.591     18.2675     224.591     
1 1 1 2  40 40 o 7  47.5002 12.4405  38.4545    218.879     15.1933     38.8786     
1 1 1 2  40 42 o 10 82.4671 10.8183  120.12     189.617     17.2835     189.617     
1 1 1 2  40 44 o 8  48.1151 13.6739  41.3263    11.9746     34.6973     191.975     
1 1 1 2  40 46 o 12 44.2775 13.4496  44.1988    9.28555     11.7366     189.286     
1 1 1 2  40 48 o 16 37.9775 12.21    19.3482    217.095     51.1441     37.0954     
1 1 1 2  41 3  o 15 210.28  4.81042  349.881    149.132     212.447     149.132     
1 1 1 2  41 5  o 17 421.146 4.61633  477.347    223.496     254.897     43.4961     
1 1 1 2  41 7  o 3  280.213 4.43789  284.293    157.752     221.156     337.752     
1 1 1 2  41 9  o 3  610.818 5.83276  1037.2     125.558     309.235     125.558     
1 1 1 2  41 11 o 5  176.197 5.07406  211.789    151.813     37.2681     331.813     
1 1 1 2  41 13 o 16 86.544  10.0302  12.4892    114.114     204.621     114.114     
1 1 1 2  41 15 o 12 198.435 4.19508  296.071    315.099     61.1366     315.099     
1 1 1 2  41 17 o 17 246.434 4.67416  304.202    263.101     83.7271     83.1013     
1 1 1 2  41 19 o 14 461.145 4.63437  714.513    290.992     98.7158     290.992     
1 1 1 2  41 21 o 13 406.951 4.46768  615.451    229.827     59.7043     229.827     
1 1 1 2  41 23 o 5  242.815 4.73773  312.482    172.138     61.1058     352.138     
1 1 1 2  41 25 o 17 151.123 6.39083  230.802    259.287     69.0283     259.287     
1 1 1 2  41 27 o 17 62.5454 13.0436  6.79871    151.433     86.4648     331.433     
1 1 1 2  41 29 o 11 93.2592 9.91608  95.3787    289.14      40.4465     109.14      
1 1 1 2  41 31 o 16 73.2775 12.1893  71.9811    262.187     16.9285     82.1873     
1 1 1 2  41 33 o 6  70.0657 12.6312  71.4727    128.602     19.8008     308.602     
1 1 1 2  41 35 o 9  117.538 7.99364  121.793    102.904     87.498      282.904     
1 1 1 2  41 37 o 17 94.1123 9.63762  79.5009    224.152     103.54      44.1516     
1 1 1 2  41 39 f 0  97.3935 9.46344  90.2365    262.43      0           0           
1 1 1 2  41 41 o 3  38.5701 11.5254  16.599     151.557     42.3139     331.557     
1 1 1 2  41 43 o 10 33.2436 10.7995  13.241     94.2242     32.289      274.224     
1 1 1 2  41 45 o 15 43.3201 13.1803  35.7694    283.118     12.777      283.118     
1 1 1 2  41 47 o 5  49.6244 14.1925  48.8457    179.205     26.6564     359.205     
1 1 1 2  42 2  o 3  221.471 4.70445  229.458    37.1581     151.842     217.158     
1 1 1 2  42 4  o 15 247.954 4.41779  247.549    116.189     199.156     296.189     
1 1 1 2  42 6  o 5  295.971 4.68159  361.549    241.275     114.308     61.2754     
1 1 1 2  42 8  o 13 483.027 4.58635  704.795    331.458     16.5171     331.458     
1 1 1 2  42 10 o 14 121.437 7.40394  77.8674    96.6956     141.809     276.696     
1 1 1 2  42 12 f 0  220.574 5.0893   310.68     242.907     0           0           
1 1 1 2  42 14 o 13 214.19  4.46225  374.264    9.23019     180.223     9.23019     
1 1 1 2  42 16 o 1  60.8199 10.9902  41.99      86.8687     168.278     86.8687     
1 1 1 2  42 18 o 9  252.665 5.01364  467.635    2.35401     242.08      2.35401     
1 1 1 2  42 20 o 7  413.3   4.7302   720.56     67.2055     253.598     67.2055     
1 1 1 2  42 22 o 13 353.685 3.88587  538.282    49.1097     60.5748     49.1097     
1 1 1 2  42 24 o 14 95.1135 9.42578  70.5256    155.732     22.0459     155.732     
1 1 1 2  42 26 o 11 115.409 8.03973  143.074    322.776     8.91935     142.776     
1 1 1 2  42 28 o 12 162.552 6.06613  247.701    17.1692     44.0917     17.1692     
1 1 1 2  42 30 o 6  43.9447 12.9009  2.26395    183         57.3829     183         
1 1 1 2  42 32 o 10 70.8332 12.1703  82.5652    353.95      13.7862     353.95      
1 1 1 2  42 34 o 9  131.851 7.06905  174.855    322.798     22.8149     142.798     
1 1 1 2  42 36 o 16 80.4448 11.5023  121.079    321.539     86.4016     321.539     
1 1 1 2  42 38 o 13 146.052 6.93622  270.607    60.9538     127.614     60.9538     
1 1 1 2  42 40 o 9  77.0606 11.6226  107.193    90.2086     8.51516     90.2086     
1 1 1 2  42 42 o 17 46.4172 12.7339  48.3804    145.785     3.48131     325.785     
1 1 1 2  42 44 o 2  36.8213 11.3586  27.9358    267.277     6.36135     87.2768     
1 1 1 2  42 46 o 17 36.7386 11.9844  27.7424    228.174     14.5183     48.1741     
1 1 1 2  43 3  o 9  467.619 4.45412  688.296    3.35598     28.2548     3.35599     
1 1 1 2  43 5  o 10 320.44  4.38646  509.426    157.34      111.31      157.34      
1 1 1 2  43 7  o 2  356.651 4.32096  459.319    277.802     103.306     97.8024     
1 1 1 2  43 9  o 16 209.232 5.29844  306.719    95.2081     45.0423     95.2081     
1 1 1 2  43 11 o 15 466.482 4.40984  603.498    104.249     141.151     284.249     
1 1 1 2  43 13 o 6  128.281 5.97482  87.1903    24.4492     154.786     204.449     
1 1 1 2  43 15 o 2  339.956 4.25445  565.715    229.881     163.375     229.881     
1 1 1 2  43 17 o 12 348.537 3.72252  542.712    161.665     88.2612     161.665     
1 1 1 2  43 19 o 2  400.874 4.09396  648.819    272.758     143.81      272.758     
1 1 1 2  43 21 o 13 148.198 5.56745  141.052    255.717     120.759     75.7166     
1 1 1 2  43 23 o 4  293.878 4.33145  440.123    220.957     38.377      220.957     
1 1 1 2  43 25 o 8  54.5755 13.4133  2.47283    300.499     32.3517     120.499     
1 1 1 2  43 27 o 1  124.382 7.82189  79.483     7.00721     187.527     187.007     
1 1 1 2  43 29 o 5  110.319 8.46312  131.705    319.2       36.8059     139.2       
1 1 1 2  43 31 o 8  93.7918 10.0284  132.72     176.237     19.4577     176.237     
1 1 1 2  43 33 o 8  65.5064 12.1845  57.1412    157.04      50.6917     337.04      
1 1 1 2  43 35 o 1  73.8186 12.5778  89.862     224.501     11.9143     44.5006     
1 1 1 2  43 37 o 16 50.1258 12.7966  44.8436    277.881     4.01225     277.881     
1 1 1 2  43 39 o 13 42.3421 12.5738  27.7466    290.347     28.3361     110.347     
1 1 1 2  43 41 o 14 55.7179 13.2729  76.355     274.69      32.777      274.69      
1 1 1 2  43 43 o 14 39.1127 11.9123  27.0273    26.8704     35.9863     206.87      
1 1 1 2  43 45 o 17 33.1814 10.75    18.2517    315.914     27.6754     135.914     
1 1 1 2  44 2  o 13 275.394 4.18229  408.605    3.94695     42.6331     3.94695     
1 1 1 2  44 4  o 17 316.843 4.11232  366.335    194.33      172.788     14.33       
1 1 1 2  44 6  o 2  344.079 3.89455  453.183    192.683     78.6167     12.6827     
1 1 1 2  44 8  o 10 235.007 4.66393  249.748    349.508     161.294     169.508     
1 1 1 2  44 10 o 15 112.264 6.96538  37.712     355.893     207.308     175.893     
1 1 1 2  44 12 o 10 196.251 4.43918  236.285    185.2       67.2765     5.20011     
1 1 1 2  44 14 o 15 150.485 5.47528  194.866    140.64      3.09337     140.64      
1 1 1 2  44 16 o 9  128.578 5.92037  163.219    347.756     19.6206     347.756     
1 1 1 2  44 18 o 14 102.346 7.78773  82.2491    288.475     26.927      288.475     
1 1 1 2  44 20 o 13 134.931 6.45648  124.609    26.5814     114.031     206.581     
1 1 1 2  44 22 o 5  165.203 5.69868  256.818    0.295127    63.7472     0.295127    
1 1 1 2  44 24 o 10 151.355 5.79835  226.542    117.105     38.808      117.105     
1 1 1 2  44 26 o 5  242.159 4.86966  350.342    122.539     4.92194     122.538     
1 1 1 2  44 28 o 13 178.137 5.82216  275.735    226.787     45.9094     226.787     
1 1 1 2  44 30 o 9  162.687 6.13694  248.809    195.714     35.3699     195.714     
1 1 1 2  44 32 o 7  64.2448 12.2466  75.1663    128.801     5.36388     128.801     
1 1 1 2  44 34 o 2  65.4384 13.3571  83.203     327.917     11.4185     327.917     
1 1 1 2  44 36 f 0  38.8537 11.8754  72.9687    76.9081     0           0           
1 1 1 2  44 38 o 7  97.4428 10.1267  132.597    25.2471     6.88495     205.247     
1 1 1 2  44 40 o 15 81.294  11.395   119.844    135.177     16.8849     135.177     
1 1 1 2  44 42 o 7  35.1617 11.2321  18.7622    151.352     38.5271     331.352     
1 1 1 2  44 44 o 11 64.4314 13.1238  97.0769    178.848     26.5327     178.848     
1 1 1 2  45 3  o 3  345.19  4.20436  448.927    31.6746     91.4064     211.675     
1 1 1 2  45 5  o 6  514.033 4.72952  731.504    126.762     24.8782     306.762     
1 1 1 2  45 7  f 0  379.316 4.21201  479.914    240.532     0           0           
1 1 1 2  45 9  o 7  268.15  4.03862  386.26     345.668     15.8749     345.668     
1 1 1 2  45 11 o 3  121.471 6.31704  141.493    339.909     13.3585     339.909     
1 1 1 2  45 13 o 16 181.023 4.78896  321.662    357.947     181.464     357.947     
1 1 1 2  45 15 o 3  107.822 7.27658  105.845    32.542      37.4076     32.542      
1 1 1 2  45 17 o 9  305.708 4.18732  433.378    107.998     9.51734     287.998     
1 1 1 2  45 19 o 8  250.118 4.28802  347.739    106.049     17.1497     286.049     
1 1 1 2  45 21 o 6  85.6603 9.66284  68.7323    163.626     63.6518     343.626     
1 1 1 2  45 23 o 10 222.78  4.67443  368.743    289.771     104.314     289.771     
1 1 1 2  45 25 o 8  153.957 6.01508  233.203    318.893     36.0274     318.893     
1 1 1 2  45 27 o 3  191.74  5.58091  297.403    358.633     47.536      358.633     
1 1 1 2  45 29 o 13 46.5409 13.1658  10.2513    2.80995     75.6122     182.81      
1 1 1 2  45 31 o 9  49.3291 13.0803  33.2647    206.522     22.0314     26.5222     
1 1 1 2  45 33 o 14 52.3654 13.4643  37.6631    19.9067     47.7517     199.907     
1 1 1 2  45 35 o 2  63.55   13.6385  20.4111    293.407     130.535     113.407     
1 1 1 2  45 37 o 8  36.9353 11.6934  4.62281    20.5895     2.42723     200.59      
1 1 1 2  45 39 o 7  36.4325 11.502   22.5912    157.525     21.3296     337.525     
1 1 1 2  45 41 o 12 35.7188 11.3521  15.1453    230.633     0.356512    230.634     
1 1 1 2  45 43 o 7  143.681 7.44363  280.36     308.487     149.688     308.487     
1 1 1 2  46 2  f 0  179.598 4.95544  292.991    314.614     0           0           
1 1 1 2  46 4  o 3  407.237 4.384    612.787    310.232     53.2002     310.232     
1 1 1 2  46 6  o 1  39.9717 11.4106  9.00649    62.9889     23.145      62.9889     
1 1 1 2  46 8  f 0  243.779 4.32646  151.31     111.097     0           0           
1 1 1 2  46 10 f 0  187.28  4.66919  351.637    14.5865     0           0           
1 1 1 2  46 12 o 4  181.267 5.18819  216.277    169.145     68.2964     349.145     
1 1 1 2  46 14 o 4  162.891 5.30606  166.359    148.769     116.447     328.769     
1 1 1 2  46 16 o 16 579.07  4.5781   910.936    274.557     139.356     274.557     
1 1 1 2  46 18 o 10 186.978 4.85361  241.442    254.466     42.245      74.4657     
1 1 1 2  46 20 o 2  97.7621 9.00833  127.554    148.787     57.4682     148.787     
1 1 1 2  46 22 o 8  38.8961 11.4207  8.06253    171.038     39.0651     171.038     
1 1 1 2  46 24 o 11 59.1445 12.7621  34.8474    346.906     48.593      166.906     
1 1 1 2  46 26 o 11 125.855 7.15747  177.474    128.293     5.07494     128.293     
1 1 1 2  46 28 o 13 95.3346 9.55226  114.502    276.463     31.0806     96.4632     
1 1 1 2  46 30 o 15 76.4714 12.7178  96.9661    242.254     3.38142     62.2542     
1 1 1 2  46 32 o 4  122.154 8.39135  191.594    97.038      39.5723     97.038      
1 1 1 2  46 34 o 1  53.499  13.7122  56.4366    142.326     10.4508     142.326     
1 1 1 2  46 36 o 2  47.9068 12.4812  47.3919    224.677     4.15409     44.6766     
1 1 1 2  46 38 o 13 57.6248 13.4966  77.3159    293.806     12.1528     293.806     
1 1 1 2  46 40 o 16 32.6207 10.7869  10.7675    46.4261     3.84905     226.426     
1 1 1 2  46 42 o 4  60.1976 13.2987  73.3377    69.9095     12.2472     249.91      
1 1 1 2  47 3  o 15 95.9804 9.27025  16.2539    121.103     205.416     301.103     
1 1 1 2  47 5  o 5  175.647 4.99279  187.417    86.3786     109.747     266.379     
1 1 1 2  47 7  f 0  218.927 4.51416  236.998    148.748     0           0           
1 1 1 2  47 9  o 10 153.35  5.60357  203.716    348.748     1.8651      168.748     
1 1 1 2  47 11 o 12 501.556 4.78462  815.516    268.531     177.444     268.531     
1 1 1 2  47 13 o 13 116.346 7.12697  106.729    230.902     90.9288     50.9017     
1 1 1 2  47 15 o 17 209.791 4.87916  233.521    54.2013     129.174     234.201     
1 1 1 2  47 17 o 10 215.363 4.78969  220.177    56.0193     175.378     236.019     
1 1 1 2  47 19 o 8  301.977 4.70236  491.977    75.2456     113.71      75.2456     
1 1 1 2  47 21 o 16 50.1028 12.6155  7.41052    27.1046     117.72      27.1046     
1 1 1 2  47 23 o 9  48.965  12.7818  13.8824    113.056     24.9482     293.056     
1 1 1 2  47 25 o 14 70.4963 11.8531  73.7433    227.87      25.4691     47.8701     
1 1 1 2  47 27 o 8  210.889 5.46262  383.976    151.116     162.788     151.116     
1 1 1 2  47 29 o 8  67.5525 12.8964  57.3628    112.481     61.4079     292.481     
1 1 1 2  47 31 o 6  99.0025 10.5672  107.582    359.493     61.8672     179.493     
1 1 1 2  47 33 o 2  55.4365 13.7129  52.4572    359.756     29.6952     179.756     
1 1 1 2  47 35 o 10 37.1936 11.827   18.8712    257.116     21.4618     77.1162     
1 1 1 2  47 37 o 17 89.2395 12.552   124.872    104.59      0.974637    104.59      
1 1 1 2  47 39 o 13 39.136  11.9972  30.4451    355.56      3.7663      355.56      
1 1 1 2  47 41 o 8  33.9655 11.1167  20.9893    222.04      11.2897     42.0395     
1 1 1 2  48 2  o 15 280.694 4.77028  336.028    246.581     131.871     66.5807     
1 1 1 2  48 4  o 15 164.333 5.45785  124.155    224.112     209.508     44.1123     
1 1 1 2  48 6  o 11 71.2102 11.0728  23.0211    134.402     68.8441     314.402     
1 1 1 2  48 8  o 1  314.458 4.3154   514.954    73.4553     128.902     73.4553     
1 1 1 2  48 10 o 3  304.551 4.25429  567.464    33.414      266.412     33.414      
1 1 1 2  48 12 o 13 148.099 5.92617  183.234    120.266     39.3194     300.266     
1 1 1 2  48 14 f 0  85.9083 10.1009  174.778    92.6685     0           0           
1 1 1 2  48 16 o 13 106.884 7.8051   141.83     274.352     8.20001     274.352     
1 1 1 2  48 18 o 14 125.473 6.86053  171.495    237.79      0.214356    57.7897     
1 1 1 2  48 20 o 7  91.0813 9.63564  136.956    124.109     63.3467     124.109     
1 1 1 2  48 22 o 5  71.6182 11.6842  77.3089    166.184     15.9111     346.184     
1 1 1 2  48 24 o 9  139.016 6.66435  202.864    311.59      13.307      311.59      
1 1 1 2  48 26 o 17 83.6801 10.5023  110.764    70.7452     83.5862     70.7452     
1 1 1 2  48 28 o 5  46.9018 12.8382  31.5524    36.8902     26.7596     216.89      
1 1 1 2  48 30 o 11 43.6496 12.5213  18.0013    222.48      60.6551     42.4798     
1 1 1 2  48 32 o 16 60.7631 12.7998  64.5213    157.192     25.3288     337.192     
1 1 1 2  48 34 o 16 37.2495 12.1537  16.5875    104.076     41.1692     284.076     
1 1 1 2  48 36 o 12 61.1612 15.1892  92.7781    258.126     40.9201     258.126     
1 1 1 2  48 38 o 15 49.6477 13.2883  60.4764    269.774     3.86241     269.774     
1 1 1 2  48 40 o 6  37.1704 11.7667  29.4252    23.2326     12.9362     203.233     
1 1 1 2  49 3  o 2  194.602 5.14263  202.304    48.3823     145.705     228.382     
1 1 1 2  49 5  o 1  316.175 4.40752  490.86     350.014     72.7633     350.014     
1 1 1 2  49 7  o 15 34.0174 10.7001  52.2645    331.359     138.41      331.359     
1 1 1 2  49 9  o 3  96.936  8.79507  79.1053    241.654     90.0368     61.6535     
1 1 1 2  49 11 o 5  284.532 4.3254   441.34     251.864     64.8455     251.864     
1 1 1 2  49 13 o 10 108.901 7.69561  102.31     186.835     89.1782     6.83514     
1 1 1 2  49 15 o 6  39.9493 11.8639  12.2567    58.7409     67.5168     58.7409     
1 1 1 2  49 17 o 1  193.309 5.30072  274.998    293.493     1.84711     113.493     
1 1 1 2  49 19 o 3  68.9686 11.9897  61.9581    354.664     24.1569     354.664     
1 1 1 2  49 21 o 2  50.4837 12.6957  26.4981    224.698     43.0394     44.6978     
1 1 1 2  49 23 o 1  46.6452 12.5081  22.4768    17.8452     39.7597     197.845     
1 1 1 2  49 25 o 11 50.2017 12.8392  25.6562    314.633     64.2332     134.633     
1 1 1 2  49 27 o 8  45.9485 12.1525  27.8326    341.078     41.908      161.078     
1 1 1 2  49 29 o 17 90.7263 10.4945  164.595    51.6601     92.3601     51.6601     
1 1 1 2  49 31 o 13 55.1959 13.2969  29.8588    21.7168     83.6312     201.717     
1 1 1 2  49 33 o 2  53.1965 14.5856  63.3507    49.5698     22.4328     49.5698     
1 1 1 2  49 35 o 15 31.7666 10.6774  14.8148    224.234     21.5887     44.2343     
1 1 1 2  49 37 o 10 47.5489 14.0199  48.823     197.861     16.7425     17.8605     
1 1 1 2  49 39 f 0  41.3383 12.6539  37.0352    20.7464     0           0           
1 1 1 2  50 2  o 7  218.272 5.46289  304.979    242.301     11.0769     62.3006     
1 1 1 2  50 4  o 7  65.9707 12.2289  31.0153    93.0525     62.4693     273.053     
1 1 1 2  50 6  o 4  167.801 5.71948  326.857    287.191     204.494     287.191     
1 1 1 2  50 8  f 0  168.164 5.65062  252.352    58.8737     0           0           
1 1 1 2  50 10 o 16 73.6162 11.6248  70.507     254.407     1.10654     254.407     
1 1 1 2  50 12 o 7  114.528 7.51304  183.228    172.488     66.4241     172.488     
1 1 1 2  50 14 o 16 101.346 8.68586  150.835    136.954     39.9659     136.954     
1 1 1 2  50 16 o 6  203.657 5.2453   320.15     69.813      57.5263     69.813      
1 1 1 2  50 18 o 11 117.278 7.70703  173.232    283.241     23.3331     283.241     
1 1 1 2  50 20 o 2  56.6062 12.4089  45.7137    155.189     33.5905     335.189     
1 1 1 2  50 22 o 8  35.6667 11.2464  0.516701   93.39       42.1713     273.39      
1 1 1 2  50 24 o 10 117.323 7.83592  145.479    118.79      40.3497     298.79      
1 1 1 2  50 26 o 17 136.163 6.91395  238.375    144.538     92.0345     144.538     
1 1 1 2  50 28 o 7  140.778 7.38666  250.588    298.382     101.889     298.382     
1 1 1 2  50 30 o 2  55.1793 13.3551  48.4396    227.826     42.3408     47.826      
1 1 1 2  50 32 o 7  52.3114 13.8842  41.9133    185.494     49.9946     5.49356     
1 1 1 2  50 34 o 6  34.9104 11.4886  22.4168    63.4496     17.8696     243.45      
1 1 1 2  50 36 o 17 40.0931 12.5545  36.2354    342.829     8.18597     162.829     
1 1 1 2  50 38 o 15 32.0709 10.9214  16.2156    337.303     24.0848     157.303     
1 1 1 2  51 3  o 16 327.53  4.92606  546.406    43.1829     146.206     43.1829     
1 1 1 2  51 5  f 0  47.0591 12.8756  35.108     114.298     0           0           
1 1 1 2  51 7  o 10 79.0141 11.3032  67.479     229.315     62.9911     49.3151     
1 1 1 2  51 9  o 11 83.4856 10.7474  18.2336    17.3794     188.671     197.379     
1 1 1 2  51 11 o 8  104.133 8.86985  139.234    1.42206     0.019873    1.42028     
1 1 1 2  51 13 o 16 51.467  12.5561  22.311     214.624     18.7537     34.6238     
1 1 1 2  51 15 o 10 83.4464 10.8365  108.046    131.608     2.27824     131.608     
1 1 1 2  51 17 o 5  48.8059 12.6934  27.2775    5.90115     28.6701     185.901     
1 1 1 2  51 19 o 16 50.5495 12.9948  34.4821    77.2293     10.1635     257.229     
1 1 1 2  51 21 o 3  39.3095 11.8583  10.7838    160.119     32.7103     340.119     
1 1 1 2  51 23 o 17 169.909 5.94635  275.389    323.233     63.6153     323.233     
1 1 1 2  51 25 o 5  42.5371 11.633   21.1552    142.874     5.40344     322.874     
1 1 1 2  51 27 o 2  132.72  7.75403  191.113    122.99      3.7484      122.99      
1 1 1 2  51 29 o 10 33.0044 10.7489  7.4321     95.4262     42.6441     275.426     
1 1 1 2  51 31 o 13 67.0555 13.8741  99.9947    20.4951     26.6463     20.4951     
1 1 1 2  51 33 o 9  43.2289 12.8346  21.7953    266.521     9.75416     266.521     
1 1 1 2  51 35 o 3  42.6122 13.2702  37.6       187.39      23.1416     7.39038     
1 1 1 2  51 37 f 0  43.2421 12.9844  18.4719    179.8       0           0           
1 1 1 2  52 2  o 10 64.738  12.9352  49.1523    354.462     44.4493     174.462     
1 1 1 2  52 4  o 15 41.5872 12.4288  1.82488    265.465     47.6959     265.465     
1 1 1 2  52 6  o 13 136.531 7.21601  153.253    179.444     77.8817     359.445     
1 1 1 2  52 8  o 14 157.224 6.36007  239.55     141.81      35.2672     141.81      
1 1 1 2  52 10 o 13 55.9466 13.468   9.39254    213.379     116.018     33.3789     
1 1 1 2  52 12 o 3  58.0357 13.2516  41.9486    194.099     46.9858     14.0987     
1 1 1 2  52 14 o 5  64.0535 12.2174  63.5745    254.484     25.6268     74.4838     
1 1 1 2  52 16 o 14 40.1846 12.1319  7.25095    241.277     49.7948     61.2768     
1 1 1 2  52 18 o 16 234.358 5.4102   389.298    301.483     101.597     301.483     
1 1 1 2  52 20 o 8  104.425 9.17396  153.453    271.925     17.3993     271.925     
1 1 1 2  52 22 o 10 72.2911 12.2772  106.299    55.3417     32.0055     55.3417     
1 1 1 2  52 24 o 10 48.5425 13.0395  37.1285    19.5576     6.6609      19.5576     
1 1 1 2  52 26 o 12 110.136 8.61806  156.051    245.236     1.2592      245.236     
1 1 1 2  52 28 o 1  39.4275 12.0876  20.6099    113.869     142.344     113.869     
1 1 1 2  52 30 o 6  33.5146 11.0705  18.2272    56.2064     22.4372     236.206     
1 1 1 2  52 32 o 15 35.1543 11.2756  23.1858    223.265     8.70267     43.2654     
1 1 1 2  52 34 o 17 31.6917 10.7794  15.4268    153.18      19.7923     333.18      
1 1 1 2  53 3  o 15 155.308 6.70512  264.694    67.6026     92.5099     67.6026     
1 1 1 2  53 5  o 1  66.0962 13.2964  70.8656    227.266     2.98252     47.2658     
1 1 1 2  53 7  o 12 128.064 8.32773  190.074    260.21      22.3565     260.21      
1 1 1 2  53 9  o 9  79.2279 11.7972  96.9385    24.3672     10.4856     204.367     
1 1 1 2  53 11 o 3  55.8595 13.822   47.8938    44.5543     15.5332     224.554     
1 1 1 2  53 13 o 11 120.462 7.85867  167.5      347.333     2.93752     167.333     
1 1 1 2  53 15 o 17 109.897 8.76457  165.154    80.0487     25.5983     80.0487     
1 1 1 2  53 17 o 7  124.767 7.59047  155.586    136.573     42.9464     316.573     
1 1 1 2  53 19 o 9  60.0476 12.8071  67.9267    66.3363     7.99903     246.336     
1 1 1 2  53 21 o 2  126.963 7.9465   194.132    118.097     28.5007     118.097     
1 1 1 2  53 23 o 8  74.3288 12.3159  121.224    27.8736     81.6963     27.8736     
1 1 1 2  53 25 o 11 35.7024 11.3797  13.1989    11.5234     11.7147     191.523     
1 1 1 2  53 27 o 12 34.2651 11.2033  8.53094    69.2444     56.6598     249.244     
1 1 1 2  53 29 o 10 56.2575 13.3055  81.1019    135.698     46.1859     135.698     
1 1 1 2  53 31 o 3  109.483 10.0532  192.629    168.433     76.1858     168.433     
1 1 1 2  53 33 o 1  45.2265 13.11    50.5665    258.295     2.13464     258.295     
1 1 1 2  54 2  o 12 79.0825 12.1408  105.451    202.704     69.6918     202.704     
1 1 1 2  54 4  f 0  146.176 7.04354  183.192    278.348     0           0           
1 1 1 2  54 6  o 3  46.7532 12.9408  24.2314    144.054     21.2226     324.054     
1 1 1 2  54 8  o 1  91.6585 11.5803  42.6841    115.298     170.485     295.298     
1 1 1 2  54 10 o 17 103.915 9.63466  132.037    290.921     24.4101     110.921     
1 1 1 2  54 12 o 17 38.4179 11.6837  12.4423    152.322     109.472     152.322     
1 1 1 2  54 14 o 3  73.4996 12.6034  66.6642    65.4105     63.7691     245.411     
1 1 1 2  54 16 o 1  93.6053 10.7796  141.161    213.15      27.2837     213.15      
1 1 1 2  54 18 o 8  46.7379 12.9265  32.5505    284.633     36.4107     104.633     
1 1 1 2  54 20 o 13 94.0181 10.2341  95.4044    277.965     72.8359     97.9652     
1 1 1 2  54 22 o 13 42.0709 12.4915  16.0192    13.3459     65.8563     193.346     
1 1 1 2  54 24 o 4  34.0936 11.013   14.3124    63.599      20.0941     243.599     
1 1 1 2  54 26 o 1  41.5181 12.5502  26.5005    225.122     46.4839     45.1215     
1 1 1 2  54 28 o 1  70.3378 12.9322  118.289    44.8868     53.9335     44.8868     
1 1 1 2  54 30 o 7  101.505 11.0165  161.775    358.094     37.4048     358.094     
1 1 1 2  54 32 o 11 43.8931 12.9783  44.3857    301.269     11.6566     121.269     
1 1 1 2  55 3  o 9  85.3844 11.7783  145.554    140.014     86.2637     140.014     
1 1 1 2  55 5  o 10 44.606  13.0183  9.30474    137.641     2.73916     317.641     
1 1 1 2  55 7  o 8  41.0021 12.2598  15.9267    353.975     32.8263     173.975     
1 1 1 2  55 9  o 14 149.578 7.27795  288.508    9.67159     155.286     9.67159     
1 1 1 2  55 11 o 3  44.9052 13.1292  25.8053    88.6344     39.273      268.634     
1 1 1 2  55 13 o 2  121.6   8.39564  195.189    210.055     48.3521     210.055     
1 1 1 2  55 15 o 8  112.904 9.40694  158.853    158.748     0.157827    338.749     
1 1 1 2  55 17 f 0  40.6244 12.3947  43.3531    157.435     0           0           
1 1 1 2  55 19 o 12 52.1783 12.9604  57.3212    200.595     0.0738486   200.593     
1 1 1 2  55 21 o 12 67.1344 13.2978  89.5664    140.616     4.20907     140.616     
1 1 1 2  55 23 o 11 83.8391 12.1503  121.712    258.93      12.3126     258.93      
1 1 1 2  55 25 o 5  59.704  13.8129  49.9414    265.795     61.0457     85.795      
1 1 1 2  55 27 o 7  44.5922 12.9004  48.8543    143.569     2.96376     143.569     
1 1 1 2  55 29 o 5  46.3452 13.1926  54.332     186.05      11.1081     186.05      
1 1 1 2  55 31 o 10 41.9121 12.5506  33.1184    195.943     34.1331     15.9429     
1 1 1 2  56 2  o 3  53.5537 13.5492  52.4489    204.703     5.67791     204.703     
1 1 1 2  56 4  o 11 63.3868 11.3305  36.3804    226.523     95.9437     46.5227     
1 1 1 2  56 6  o 2  38.0057 11.9954  11.2512    85.9603     18.0418     265.96      
1 1 1 2  56 8  o 8  66.0991 12.6914  68.371     57.9809     34.839      237.981     
1 1 1 2  56 10 o 16 52.457  12.8669  48.5725    346.584     23.2174     166.584     
1 1 1 2  56 12 o 15 64.8745 14.3701  77.1907    274.753     8.87702     94.7528     
1 1 1 2  56 14 o 6  49.958  13.4184  41.5076    89.7296     32.7663     269.73      
1 1 1 2  56 16 o 13 58.9263 13.4334  64.0096    338.56      20.0628     158.559     
1 1 1 2  56 18 o 3  96.2849 10.6454  136.631    50.3028     4.18136     50.3028     
1 1 1 2  56 20 o 15 85.0659 11.9186  134.972    199.33      37.1885     199.33      
1 1 1 2  56 22 o 6  54.3038 14.0822  67.8284    69.5397     0.999851    69.5397     
1 1 1 2  56 24 o 1  57.538  13.6134  48.2419    46.5944     57.6164     226.594     
1 1 1 2  56 26 o 6  56.7816 13.3346  61.6066    10.7741     25.9116     190.774     
1 1 1 2  56 28 o 8  43.4896 12.7992  46.1899    142.871     9.17322     142.871     
1 1 1 2  57 3  o 11 39.9136 12.5287  6.0229     349.468     75.862      169.468     
1 1 1 2  57 5  o 10 61.7812 14.2652  81.1413    39.9296     27.3624     39.9296     
1 1 1 2  57 7  o 9  99.8062 11.1115  172.399    260.174     72.7039     260.174     
1 1 1 2  57 9  o 13 83.3579 12.5968  122.701    215.331     21.5956     215.331     
1 1 1 2  57 11 o 3  63.4852 12.7606  89.2252    185.182     26.2718     185.182     
1 1 1 2  57 13 o 9  61.7159 14.9085  55.4481    352.494     50.4074     172.494     
1 1 1 2  57 15 o 2  44.501  13.2404  38.949     184.459     0.136315    184.459     
1 1 1 2  57 17 o 5  45.9416 13.3757  19.5253    247.147     77.7755     67.147      
1 1 1 2  57 19 o 9  38.6615 12.1267  30.7959    241.309     1.94399     61.3088     
1 1 1 2  57 21 o 11 58.7159 13.9892  70.399     75.6029     12.1641     255.603     
1 1 1 2  57 23 o 5  37.0182 11.8265  27.7989    247.924     18.2785     67.9237     
1 1 1 2  57 25 o 15 39.3946 12.4081  33.0037    197.991     18.5678     17.9912     
1 1 1 2  57 27 o 14 43.7965 12.6956  13.8911    205.648     7.15286     205.648     
1 1 1 2  58 2  o 1  40.7607 12.8804  19.9931    314.002     43.9597     134.002     
1 1 1 2  58 4  o 13 116.484 9.97102  181.896    184.835     35.4006     184.835     
1 1 1 2  58 6  o 10 79.9832 12.2299  86.4029    108.15      47.1526     288.15      
1 1 1 2  58 8  o 17 43.2853 13.1395  31.4566    59.4377     1.81769     239.438     
1 1 1 2  58 10 o 3  61.2225 14.3904  81.5527    303.526     47.8416     303.526     
1 1 1 2  58 12 o 5  57.4536 14.3426  78.6065    219.843     32.9        219.843     
1 1 1 2  58 14 f 0  61.99   14.6126  94.9938    161.881     0           0           
1 1 1 2  58 16 o 8  32.9317 11.1985  16.8779    75.1739     24.6292     255.174     
1 1 1 2  58 18 o 17 152.606 7.89052  260.201    50.6295     81.2053     50.6295     
1 1 1 2  58 20 o 2  55.2146 14.3312  68.1107    227.993     42.2117     227.993     
1 1 1 2  58 22 o 5  67.0965 14.2536  85.4741    183.778     9.24195     3.77844     
1 1 1 2  58 24 o 7  42.1273 12.9354  40.1423    104.845     13.2429     284.845     
1 1 1 2  59 3  o 5  55.2386 14.4516  67.7442    330.841     5.84716     330.841     
1 1 1 2  59 5  o 2  56.1093 14.3562  53.0205    188.921     37.9741     8.92075     
1 1 1 2  59 7  o 7  70.2206 13.9375  88.57      322.022     11.0743     142.022     
1 1 1 2  59 9  o 15 56.9132 13.8662  72.3104    64.9389     2.71278     64.939      
1 1 1 2  59 11 o 3  61.0012 14.1224  82.8505    197.821     9.12368     197.821     
1 1 1 2  59 13 o 9  31.2566 10.6843  13.0509    311.174     14.565      131.174     
1 1 1 2  59 15 o 4  42.6378 12.9214  41.2147    250.62      11.1821     70.6197     
1 1 1 2  59 17 o 7  61.3848 14.7925  83.5343    319.83      9.03237     319.83      
1 1 1 2  59 19 f 0  81.6877 13.5668  105.157    317.956     0           0           
1 1 1 2  59 21 o 6  37.038  11.9818  22.8878    248.303     1.44947     248.303     
1 1 1 2  60 2  o 6  48.6805 13.7673  55.0374    9.27425     3.83054     189.274     
1 1 1 2  60 4  o 12 36.6954 12.1292  26.2704    194.078     9.6106      14.078      
1 1 1 2  60 6  o 4  48.5908 13.9335  58.7773    87.6906     14.1202     87.6906     
1 1 1 2  60 8  o 1  86.8121 12.8432  115.299    320.502     11.8991     140.502     
1 1 1 2  60 10 o 3  63.9237 14.0755  69.6479    1.94152     53.7483     1.94152     
1 1 1 2  60 12 o 9  49.7053 14.0187  62.1813    102.545     21.8898     102.545     
1 1 1 2  60 14 o 17 34.1124 11.4266  11.8665    258.381     1.66736     78.381      
1 1 1 2  60 16 o 7  56.6198 14.5888  82.6734    124.759     40.6622     124.759     
1 1 1 2  60 18 o 17 80.032  15.154   139.072    115.278     65.4989     115.278     
1 1 1 2  61 3  o 4  37.0642 11.8772  13.9191    334.557     60.3849     154.557     
1 1 1 2  61 5  o 6  64.3496 14.8978  104.758    168.803     56.0911     168.803     
1 1 1 2  61 7  f 0  42.9855 13.2149  27.987     147.366     0           0           
1 1 1 2  61 9  o 9  34.6689 11.5677  21.3208    111.355     8.48527     291.355     
1 1 1 2  61 11 o 3  46.6502 13.2195  54.6287    216.605     16.5349     216.605     
1 1 1 2  61 13 o 1  50.4386 14.2117  63.2299    354.905     9.8022      354.905     
1 1 1 2  61 15 o 9  36.1904 11.9709  12.448     101.149     1.32335     101.149     
1 1 1 2  62 2  o 5  41.2241 12.7351  29.6409    40.4848     38.9756     220.485     
1 1 1 2  62 4  o 13 45.1727 13.6846  28.0343    14.8672     13.7526     14.8672     
1 1 1 2  62 6  o 10 56.1323 14.3184  77.2329    77.3537     16.7984     77.3537     
1 1 1 2  62 8  o 9  31.2635 10.7433  0.927486   202.674     0.410182    22.6738     
1 1 1 2  62 10 o 1  45.3127 13.6277  49.1601    169.412     3.14656     349.412     
1 1 1 2  62 12 o 11 34.4908 11.5874  18.8821    269.255     3.84173     89.2555     
1 1 1 2  63 3  o 7  37.8326 12.42    24.7209    326.295     2.57262     326.295     
1 1 1 3  4  3  o 17 687.989 4.26296  1140.72    105.838     513.954     105.838     
1 1 1 3  4  5  o 14 845.199 5.1256   1604.2     263.987     956.697     263.987     
1 1 1 3  4  7  o 13 978.625 6.14431  1044.58    290.718     696.357     110.718     
1 1 1 3  4  9  o 4  707.921 4.43084  1340.44    150.307     890.506     150.307     
1 1 1 3  4  11 o 5  2048.87 11.7255  3621.03    183.51      1303.86     183.51      
1 1 1 3  4  13 o 17 1527.4  8.91289  2465.24    217.601     518.154     217.601     
1 1 1 3  4  15 o 3  1394.63 8.2951   1810.28    299.741     415.111     119.741     
1 1 1 3  4  17 o 13 505.193 3.72719  794.836    349.917     252.102     349.917     
1 1 1 3  4  19 o 4  750.211 4.9399   992.322    322.993     150.998     142.993     
1 1 1 3  4  21 o 3  831.121 5.68142  1280.56    39.9349     190.77      39.9349     
1 1 1 3  4  23 o 11 1160.01 7.64936  1804.59    338.546     260.679     338.546     
1 1 1 3  4  25 o 15 821.648 6.20474  1371.77    93.8773     407.156     93.8773     
1 1 1 3  4  27 o 8  1021.07 6.45287  1362.51    208.877     216.758     28.8772     
1 1 1 3  4  29 o 14 484.276 5.01032  442.633    58.3748     453.664     238.375     
1 1 1 3  4  31 o 2  634.464 4.74118  732.704    36.3569     337.917     216.357     
1 1 1 3  4  33 o 7  608.172 4.26458  737.765    31.8787     261.827     211.879     
1 1 1 3  4  35 o 6  364.016 3.68477  386.396    90.039      241.451     270.039     
1 1 1 3  4  37 o 12 650.117 4.78787  1030.68    173.997     189.81      173.997     
1 1 1 3  4  39 o 17 299.028 3.91216  468.132    132.945     118.118     132.945     
1 1 1 3  4  41 o 13 191.153 4.80032  120.926    84.7749     277.737     264.775     
1 1 1 3  4  43 f 0  272.639 4.06191  410.715    316.191     0           0           
1 1 1 3  4  45 o 4  41.8206 11.9426  41.715     287.172     106.593     287.172     
1 1 1 3  4  47 o 1  107.53  8.26911  103.094    224.773     40.8163     44.7725     
1 1 1 3  4  49 o 1  289.482 4.46319  475.921    315.826     123.699     315.826     
1 1 1 3  4  51 o 15 87.0135 10.6493  94.2942    7.79436     30.1155     187.794     
1 1 1 3  4  53 o 16 141.969 7.03288  152.586    121.95      98.2603     301.95      
1 1 1 3  4  55 o 3  80.6918 12.3115  127.813    179.601     55.8122     179.601     
1 1 1 3  4  57 o 16 74.862  13.9681  108.196    83.4051     24.0151     83.4051     
1 1 1 3  4  59 o 4  85.5237 13.4549  132.363    296.222     31.7759     296.222     
1 1 1 3  4  61 o 1  52.577  14.4562  59.626     255.691     11.9737     75.6911     
1 1 1 3  4  63 o 6  32.7265 11.1395  7.36136    207.434     1.63959     27.4336     
1 1 1 3  5  4  o 14 182.096 1.59465  309.498    109.812     881.982     109.812     
1 1 1 3  5  6  o 1  856.282 5.60811  1473.77    113.711     594.611     113.711     
1 1 1 3  5  8  o 11 539.131 4.05434  467.115    111.988     516.116     291.988     
1 1 1 3  5  10 o 7  968.481 6.34835  1925.49    13.8565     1167.75     13.8565     
1 1 1 3  5  12 o 3  1236.86 7.23974  1791       68.8093     25.1291     68.8093     
1 1 1 3  5  14 o 15 1214.33 7.23438  1755.58    113.729     14.6309     113.729     
1 1 1 3  5  16 o 15 580.846 5.02838  270.122    39.1593     1100.43     219.159     
1 1 1 3  5  18 o 11 241.824 2.56443  21.437     68.4311     632.442     68.4311     
1 1 1 3  5  20 o 8  1134.37 7.32681  1696.88    228.614     120.404     228.614     
1 1 1 3  5  22 o 11 556.177 4.05192  761.321    234.308     22.4787     54.3084     
1 1 1 3  5  24 o 6  537.691 4.15982  887.156    120.079     310.764     120.079     
1 1 1 3  5  26 o 10 648.685 4.55287  1112.75    83.244      422.792     83.244      
1 1 1 3  5  28 o 16 639.906 5.7644   737.907    20.3515     331.628     200.352     
1 1 1 3  5  30 f 0  519.455 3.82134  982.867    242.708     0           0           
1 1 1 3  5  32 o 13 410.624 3.57077  591.133    177.676     71.9732     177.676     
1 1 1 3  5  34 o 14 419.281 3.86026  595.103    102.341     25.9828     102.341     
1 1 1 3  5  36 o 6  853.151 5.60343  1297.89    350.494     126.12      350.494     
1 1 1 3  5  38 o 12 899.835 5.72206  1449.15    295.929     288.132     295.929     
1 1 1 3  5  40 o 8  659.04  4.82388  965.774    259.64      24.5576     259.64      
1 1 1 3  5  42 o 9  420.082 4.13375  557.572    208.266     91.8638     28.2662     
1 1 1 3  5  44 o 3  184.994 5.18637  316.691    278.94      175.29      278.94      
1 1 1 3  5  46 o 17 203.825 5.1611   267.311    329.865     28.4978     149.865     
1 1 1 3  5  48 o 1  53.24   12.8612  53.5758    109.587     203.125     109.587     
1 1 1 3  5  50 o 6  95.6026 9.52792  75.8619    63.317      96.8152     243.317     
1 1 1 3  5  52 o 2  40.8558 11.5183  6.35553    104.597     70.142      104.597     
1 1 1 3  5  54 o 15 62.4404 13.0113  66.0587    169.315     10.2406     349.315     
1 1 1 3  5  56 o 6  96.1798 10.7946  157.267    217.066     54.0202     217.066     
1 1 1 3  5  58 o 7  40.1663 12.6375  16.7814    232.92      3.80502     52.9204     
1 1 1 3  5  60 o 15 89.3356 13.037   148.734    24.3228     51.2266     24.3228     
1 1 1 3  5  62 o 1  51.348  14.2343  59.3644    94.1021     7.69615     274.102     
1 1 1 3  6  3  f 0  1111.41 6.95799  1962.56    115.918     0           0           
1 1 1 3  6  5  o 1  932.979 6.65683  1521.07    57.5833     436.178     57.5833     
1 1 1 3  6  7  o 5  2242.88 14.0677  3435.33    331.82      359.321     331.82      
1 1 1 3  6  9  o 9  89.886  2.63976  718.116    81.7374     1554.11     81.7374     
1 1 1 3  6  11 o 2  1425.98 8.75924  2467.07    65.6054     830.99      65.6054     
1 1 1 3  6  13 o 15 928.12  5.57326  1072.75    203.433     508         23.4333     
1 1 1 3  6  15 o 9  1558.32 9.25493  1992.67    301.846     534.268     121.846     
1 1 1 3  6  17 o 12 472.309 3.09807  577.784    99.0892     123.42      279.089     
1 1 1 3  6  19 o 10 756.266 4.98057  832.812    65.2105     495.723     245.211     
1 1 1 3  6  21 o 8  608.775 4.24758  941.872    76.5808     188.733     76.5808     
1 1 1 3  6  23 o 3  649.331 4.81724  1115.15    59.0403     422.368     59.0403     
1 1 1 3  6  25 o 12 783.921 5.7025   1162.93    262.47      93.9708     262.47      
1 1 1 3  6  27 o 5  1098.55 7.15607  1465.86    183.641     238.997     3.64063     
1 1 1 3  6  29 o 7  594.76  5.37004  896.674    60.4472     143.605     60.4472     
1 1 1 3  6  31 o 8  833.571 5.50639  1251.05    359.639     112.168     359.639     
1 1 1 3  6  33 o 4  942.59  5.84799  1337.89    319.845     50.2802     139.845     
1 1 1 3  6  35 o 4  944.032 5.89703  1451.76    187.11      169.211     187.11      
1 1 1 3  6  37 o 16 63.8129 10.1013  76.4314    248.619     199.486     248.619     
1 1 1 3  6  39 o 16 640.277 4.78543  807.087    112.466     238.181     292.466     
1 1 1 3  6  41 o 15 564.894 4.48334  793.238    42.8598     45.983      222.86      
1 1 1 3  6  43 o 2  89.9605 9.20664  20.5389    109.471     134.621     289.471     
1 1 1 3  6  45 o 12 161.34  5.50163  205.836    174.5       10.9773     354.5       
1 1 1 3  6  47 o 2  89.7067 10.4944  58.2879    168.057     65.548      348.057     
1 1 1 3  6  49 o 15 158.136 6.79647  205.477    120.973     24.7016     300.973     
1 1 1 3  6  51 o 3  163.198 6.12614  308.913    9.69852     168.896     9.69852     
1 1 1 3  6  53 o 3  79.5503 11.8518  91.2693    144.011     23.0256     324.011     
1 1 1 3  6  55 o 16 56.113  13.2779  52.4787    101.774     22.7438     281.774     
1 1 1 3  6  57 o 11 174.99  7.19488  292.843    115.289     82.9198     115.289     
1 1 1 3  6  59 o 12 44.1129 13.4778  29.699     209.659     8.3441      209.659     
1 1 1 3  6  61 o 3  62.3047 14.7328  97.879     334.972     44.9464     334.972     
1 1 1 3  7  4  o 13 449.681 2.89168  408.752    253.787     303.697     73.7875     
1 1 1 3  7  6  o 5  1686.69 10.5231  2519.95    214.228     164.636     214.228     
1 1 1 3  7  8  o 2  403.665 3.19751  439.189    359.809     14.3412     179.809     
1 1 1 3  7  10 o 8  741.452 4.95705  1154.18    333.479     259.318     333.479     
1 1 1 3  7  12 f 0  498.712 4.08806  1192.78    343.157     0           0           
1 1 1 3  7  14 o 15 657.317 4.37279  1092.64    43.9757     384.425     43.9757     
1 1 1 3  7  16 o 6  413.065 3.04894  238.518    169.072     646.098     349.072     
1 1 1 3  7  18 o 6  1579.22 9.90697  2563.63    15.4576     546.543     15.4576     
1 1 1 3  7  20 o 10 931.005 6.23947  1306.99    270.159     59.6252     90.1589     
1 1 1 3  7  22 o 7  398.261 3.28097  173.896    227.775     748.023     47.7745     
1 1 1 3  7  24 o 5  632.255 4.43781  1164.72    18.0512     589.928     18.0512     
1 1 1 3  7  26 o 3  495.492 3.98432  633.433    34.7585     91.3136     214.759     
1 1 1 3  7  28 o 10 375.8   3.38966  376.68     117.397     230.192     297.397     
1 1 1 3  7  30 o 17 511.617 3.9237   683.856    163.665     48.5165     343.665     
1 1 1 3  7  32 o 3  310.266 3.24433  84.3253    79.0185     681.128     259.019     
1 1 1 3  7  34 o 1  952.12  6.23254  1379.8     125.632     2.46974     125.633     
1 1 1 3  7  36 o 8  101.322 6.53023  10.6226    43.84       96.8996     43.84       
1 1 1 3  7  38 o 16 178.329 4.4594   122.138    299.41      212.896     119.41      
1 1 1 3  7  40 o 15 373.719 4.00334  553.578    260.553     47.7373     260.553     
1 1 1 3  7  42 o 15 298.159 4.88094  392.071    288.588     59.0668     108.588     
1 1 1 3  7  44 o 3  223.305 4.7047   370.372    15.7589     134.132     15.7589     
1 1 1 3  7  46 o 15 229.747 4.8274   303.854    329.144     36.4093     149.144     
1 1 1 3  7  48 o 3  56.3504 12.7095  2.9562     60.7121     46.6074     60.7121     
1 1 1 3  7  50 o 13 190.37  5.4475   322.083    110.877     110.19      110.877     
1 1 1 3  7  52 o 1  76.3731 12.2895  59.7078    336.769     77.1846     156.769     
1 1 1 3  7  54 o 9  101.657 9.90167  104.897    280.725     73.2085     100.725     
1 1 1 3  7  56 o 5  134.873 8.16612  219.034    281.568     55.9103     281.568     
1 1 1 3  7  58 o 2  47.0492 13.6179  41.0521    285.018     20.6278     105.018     
1 1 1 3  7  60 o 14 103.639 11.6397  205.841    55.9694     125.891     55.9694     
1 1 1 3  7  62 o 5  37.666  12.3638  30.0641    219.175     8.84484     39.1746     
1 1 1 3  8  3  o 5  523.26  3.84748  517.989    187.425     342.308     7.42512     
1 1 1 3  8  5  o 11 747.005 5.13257  978.379    16.6761     115.069     196.676     
1 1 1 3  8  7  o 2  450.417 2.99524  20.1632    41.5359     1179.6      221.536     
1 1 1 3  8  9  o 14 1053.39 6.75872  1449.67    147.126     110.762     327.126     
1 1 1 3  8  11 o 9  879.366 6.66659  1318.7     5.6304      150.408     5.63039     
1 1 1 3  8  13 o 16 1237.15 7.78645  1980.96    197.145     402.416     197.145     
1 1 1 3  8  15 o 13 982.729 6.24348  1452.52    308.941     89.6522     308.941     
1 1 1 3  8  17 o 13 1207.41 7.49843  1941.8     192.833     398.828     192.833     
1 1 1 3  8  19 o 10 365.323 3.95422  159.298    170.919     671.075     350.919     
1 1 1 3  8  21 o 14 922.013 6.53099  1268.4     148.828     111.538     328.828     
1 1 1 3  8  23 o 16 292.748 3.10427  262.957    93.8008     176.55      273.801     
1 1 1 3  8  25 o 14 1386.32 8.9634   2205.78    255.309     397.186     255.309     
1 1 1 3  8  27 o 8  662.009 5.59025  1064.96    28.3423     280.104     28.3423     
1 1 1 3  8  29 o 15 284.445 3.04177  280.584    260.843     54.8582     80.843      
1 1 1 3  8  31 o 17 758.193 5.01335  1203.18    226.344     241.567     226.344     
1 1 1 3  8  33 f 0  1094.15 6.69761  1309.83    245.09      0           0           
1 1 1 3  8  35 o 8  658.166 4.55147  827.142    33.5754     242.159     213.575     
1 1 1 3  8  37 o 13 288.607 4.33989  324.015    315.287     148.389     135.287     
1 1 1 3  8  39 o 12 290.652 3.99342  399.353    195.345     5.79952     15.3448     
1 1 1 3  8  41 o 9  126.724 6.18697  96.5274    176.789     90.7992     356.789     
1 1 1 3  8  43 o 1  313.974 4.09747  467.114    76.206      43.1355     76.206      
1 1 1 3  8  45 o 13 89.3588 9.38863  21.4774    225.018     149.228     45.0183     
1 1 1 3  8  47 o 3  164.326 5.76962  184.662    153.947     80.5824     333.947     
1 1 1 3  8  49 o 12 53.1444 13.3069  3.48325    300.557     69.8139     300.557     
1 1 1 3  8  51 o 9  149.732 6.83499  215.076    321.917     11.0144     321.917     
1 1 1 3  8  53 o 15 86.7925 11.0526  136.92     168.999     58.0672     168.999     
1 1 1 3  8  55 o 14 168.114 6.43081  302.035    92.479      124.396     92.479      
1 1 1 3  8  57 o 11 47.7242 13.6032  41.4432    136.238     6.12383     316.238     
1 1 1 3  8  59 o 17 38.0352 12.2308  25.8328    289.699     8.22447     109.699     
1 1 1 3  8  61 o 12 34.6978 11.7709  22.0446    67.5997     16.0017     247.6       
1 1 1 3  9  4  o 4  159.716 1.84908  312.617    71.5696     848.295     71.5696     
1 1 1 3  9  6  o 9  677.159 4.17425  673.66     261.167     538.041     81.1673     
1 1 1 3  9  8  o 14 710.103 5.4131   855.503    330.78      269.902     150.78      
1 1 1 3  9  10 o 6  1064.79 7.02745  1280.6     321.078     494.924     141.078     
1 1 1 3  9  12 o 1  172.856 3.1207   28.1824    122.411     136.514     122.411     
1 1 1 3  9  14 o 15 418.305 3.03917  586.777    203.07      138.365     203.07      
1 1 1 3  9  16 o 16 1017.74 6.58152  1197.2     123.76      539.634     303.76      
1 1 1 3  9  18 o 17 684.926 4.56669  783.182    87.2213     379.89      267.221     
1 1 1 3  9  20 o 5  757.599 5.64548  1061.63    313.124     32.8637     133.124     
1 1 1 3  9  22 o 8  996.836 6.41107  1619.8     330.391     376.993     330.391     
1 1 1 3  9  24 o 16 900.073 6.30394  1513.51    60.9545     456.377     60.9545     
1 1 1 3  9  26 o 2  116.893 4.26079  128.297    197.068     357.786     197.068     
1 1 1 3  9  28 o 4  419.725 3.54185  550.189    82.296      1.0691      82.2964     
1 1 1 3  9  30 o 3  483.943 3.7264   602.794    355.32      135.571     175.32      
1 1 1 3  9  32 f 0  918.188 5.81291  1112.82    359.404     0           0           
1 1 1 3  9  34 o 17 453.269 4.04817  725.473    264.128     184.214     264.128     
1 1 1 3  9  36 o 2  91.4895 7.09512  142.861    277.208     467.716     277.208     
1 1 1 3  9  38 o 3  221.267 4.01005  293.403    211.123     12.8846     211.123     
1 1 1 3  9  40 o 11 94.2407 8.04769  8.60153    71.5718     189.739     71.5718     
1 1 1 3  9  42 o 9  242.067 4.32508  255.6      42.1494     168.028     222.149     
1 1 1 3  9  44 o 2  206.404 4.66095  306.479    348.158     51.521      348.158     
1 1 1 3  9  46 o 10 85.8654 9.43606  33.1692    139.625     112.752     319.625     
1 1 1 3  9  48 o 5  142.898 6.83955  188.771    98.7475     4.98591     278.748
[truncated: 1,543,284 more chars]
