# Supplementary material for: TAS3351 is a brain penetrable EGFR-TKI that overcomes T790M and C797S resistant mutations
Source: Commun Med (Lond). 2026 Mar 25;6:284. doi: 10.1038/s43856-026-01546-1 (PMC13181001; doi:10.1038/s43856-026-01546-1)
Supplement: Supplementary file 6 — Supplementary Data 3 [file 43856_2026_1546_MOESM6_ESM.cif]

data_9KLW
# 
_entry.id   9KLW 
# 
_audit_conform.dict_name       mmcif_pdbx.dic 
_audit_conform.dict_version    5.404 
_audit_conform.dict_location   http://mmcif.pdb.org/dictionaries/ascii/mmcif_pdbx.dic 
# 
loop_
_database_2.database_id 
_database_2.database_code 
_database_2.pdbx_database_accession 
_database_2.pdbx_DOI 
PDB   9KLW         pdb_00009klw 10.2210/pdb9klw/pdb 
WWPDB D_1300053786 ?            ?                   
# 
_pdbx_audit_revision_history.ordinal             1 
_pdbx_audit_revision_history.data_content_type   'Structure model' 
_pdbx_audit_revision_history.major_revision      1 
_pdbx_audit_revision_history.minor_revision      0 
_pdbx_audit_revision_history.revision_date       2025-09-24 
_pdbx_audit_revision_history.part_number         ? 
# 
_pdbx_audit_revision_details.ordinal             1 
_pdbx_audit_revision_details.revision_ordinal    1 
_pdbx_audit_revision_details.data_content_type   'Structure model' 
_pdbx_audit_revision_details.provider            repository 
_pdbx_audit_revision_details.type                'Initial release' 
_pdbx_audit_revision_details.description         ? 
_pdbx_audit_revision_details.details             ? 
# 
_pdbx_database_status.status_code                     REL 
_pdbx_database_status.status_code_sf                  REL 
_pdbx_database_status.status_code_mr                  ? 
_pdbx_database_status.entry_id                        9KLW 
_pdbx_database_status.recvd_initial_deposition_date   2024-11-15 
_pdbx_database_status.SG_entry                        N 
_pdbx_database_status.deposit_site                    PDBJ 
_pdbx_database_status.process_site                    PDBJ 
_pdbx_database_status.status_code_cs                  ? 
_pdbx_database_status.status_code_nmr_data            ? 
_pdbx_database_status.methods_development_category    ? 
_pdbx_database_status.pdb_format_compatible           N 
# 
_pdbx_contact_author.id                 2 
_pdbx_contact_author.email              tat-suzuki@taiho.co.jp 
_pdbx_contact_author.name_first         Tatsuya 
_pdbx_contact_author.name_last          Suzuki 
_pdbx_contact_author.name_mi            ? 
_pdbx_contact_author.role               'principal investigator/group leader' 
_pdbx_contact_author.identifier_ORCID   0000-0002-0344-3785 
# 
loop_
_audit_author.name 
_audit_author.pdbx_ordinal 
_audit_author.identifier_ORCID 
'Suzuki, T.'   1 0000-0002-0344-3785 
'Kasuga, H.'   2 ?                   
'Yamamoto, F.' 3 0009-0008-0067-1820 
# 
_citation.abstract                  ? 
_citation.abstract_id_CAS           ? 
_citation.book_id_ISBN              ? 
_citation.book_publisher            ? 
_citation.book_publisher_city       ? 
_citation.book_title                ? 
_citation.coordinate_linkage        ? 
_citation.country                   US 
_citation.database_id_Medline       ? 
_citation.details                   ? 
_citation.id                        primary 
_citation.journal_abbrev            'Res Sq' 
_citation.journal_id_ASTM           ? 
_citation.journal_id_CSD            ? 
_citation.journal_id_ISSN           2693-5015 
_citation.journal_full              ? 
_citation.journal_issue             ? 
_citation.journal_volume            ? 
_citation.language                  ? 
_citation.page_first                ? 
_citation.page_last                 ? 
_citation.title                     
'Discovery of TAS3351, a brain-penetrable 4th generation EGFR-TKI overcoming T790M and C797S resistant mutations.' 
_citation.year                      2025 
_citation.database_id_CSD           ? 
_citation.pdbx_database_id_DOI      10.21203/rs.3.rs-6573462/v1 
_citation.pdbx_database_id_PubMed   ? 
_citation.pdbx_database_id_patent   ? 
_citation.unpublished_flag          ? 
# 
loop_
_citation_author.citation_id 
_citation_author.name 
_citation_author.ordinal 
_citation_author.identifier_ORCID 
primary 'Kasuga, H.'   1 ?                   
primary 'Kataoka, Y.'  2 ?                   
primary 'Yamamoto, F.' 3 0009-0008-0067-1820 
primary 'Tsuji, S.'    4 ?                   
primary 'Miyamoto, R.' 5 ?                   
primary 'Suzuki, T.'   6 0000-0002-0344-3785 
primary 'Mizuarai, S.' 7 ?                   
# 
loop_
_entity.id 
_entity.type 
_entity.src_method 
_entity.pdbx_description 
_entity.formula_weight 
_entity.pdbx_number_of_molecules 
_entity.pdbx_ec 
_entity.pdbx_mutation 
_entity.pdbx_fragment 
_entity.details 
1 polymer     man 'Epidermal growth factor receptor'                                                                           
37653.582 1  2.7.10.1 'T790M, L858R' ? ? 
2 non-polymer syn 'N-[4-[4-amino-6-ethynyl-5-(3-quinolyl)pyrrolo[2,3-d]pyrimidin-7-yl]norbornan-1-yl]pyrimidine-5-carboxamide' 
500.554   1  ?        ?              ? ? 
3 non-polymer syn 'DIMETHYL SULFOXIDE'                                                                                         
78.133    1  ?        ?              ? ? 
4 water       nat water                                                                                                        
18.015    15 ?        ?              ? ? 
# 
_entity_name_com.entity_id   1 
_entity_name_com.name        'Proto-oncogene c-ErbB-1,Receptor tyrosine-protein kinase erbB-1' 
# 
_entity_poly.entity_id                      1 
_entity_poly.type                           'polypeptide(L)' 
_entity_poly.nstd_linkage                   no 
_entity_poly.nstd_monomer                   no 
_entity_poly.pdbx_seq_one_letter_code       
;GSMGEAPNQALLRILKETEFKKIKVLGSGAFGTVYKGLWIPEGEKVKIPVAIKELREATSPKANKEILDEAYVMASVDNP
HVCRLLGICLTSTVQLIMQLMPFGCLLDYVREHKDNIGSQYLLNWCVQIAKGMNYLEDRRLVHRDLAARNVLVKTPQHVK
ITDFGRAKLLGAEEKEYHAEGGKVPIKWMALESILHRIYTHQSDVWSYGVTVWELMTFGSKPYDGIPASEISSILEKGER
LPQPPICTIDVYMIMVKCWMIDADSRPKFRELIIEFSKMARDPQRYLVIQGDERMHLPSPTDSNFYRALMDEEDMDDVVD
ADEYLIPQQG
;
_entity_poly.pdbx_seq_one_letter_code_can   
;GSMGEAPNQALLRILKETEFKKIKVLGSGAFGTVYKGLWIPEGEKVKIPVAIKELREATSPKANKEILDEAYVMASVDNP
HVCRLLGICLTSTVQLIMQLMPFGCLLDYVREHKDNIGSQYLLNWCVQIAKGMNYLEDRRLVHRDLAARNVLVKTPQHVK
ITDFGRAKLLGAEEKEYHAEGGKVPIKWMALESILHRIYTHQSDVWSYGVTVWELMTFGSKPYDGIPASEISSILEKGER
LPQPPICTIDVYMIMVKCWMIDADSRPKFRELIIEFSKMARDPQRYLVIQGDERMHLPSPTDSNFYRALMDEEDMDDVVD
ADEYLIPQQG
;
_entity_poly.pdbx_strand_id                 A 
_entity_poly.pdbx_target_identifier         ? 
# 
loop_
_pdbx_entity_nonpoly.entity_id 
_pdbx_entity_nonpoly.name 
_pdbx_entity_nonpoly.comp_id 
2 'N-[4-[4-amino-6-ethynyl-5-(3-quinolyl)pyrrolo[2,3-d]pyrimidin-7-yl]norbornan-1-yl]pyrimidine-5-carboxamide' A1L53 
3 'DIMETHYL SULFOXIDE'                                                                                         DMS   
4 water                                                                                                        HOH   
# 
loop_
_entity_poly_seq.entity_id 
_entity_poly_seq.num 
_entity_poly_seq.mon_id 
_entity_poly_seq.hetero 
1 1   GLY n 
1 2   SER n 
1 3   MET n 
1 4   GLY n 
1 5   GLU n 
1 6   ALA n 
1 7   PRO n 
1 8   ASN n 
1 9   GLN n 
1 10  ALA n 
1 11  LEU n 
1 12  LEU n 
1 13  ARG n 
1 14  ILE n 
1 15  LEU n 
1 16  LYS n 
1 17  GLU n 
1 18  THR n 
1 19  GLU n 
1 20  PHE n 
1 21  LYS n 
1 22  LYS n 
1 23  ILE n 
1 24  LYS n 
1 25  VAL n 
1 26  LEU n 
1 27  GLY n 
1 28  SER n 
1 29  GLY n 
1 30  ALA n 
1 31  PHE n 
1 32  GLY n 
1 33  THR n 
1 34  VAL n 
1 35  TYR n 
1 36  LYS n 
1 37  GLY n 
1 38  LEU n 
1 39  TRP n 
1 40  ILE n 
1 41  PRO n 
1 42  GLU n 
1 43  GLY n 
1 44  GLU n 
1 45  LYS n 
1 46  VAL n 
1 47  LYS n 
1 48  ILE n 
1 49  PRO n 
1 50  VAL n 
1 51  ALA n 
1 52  ILE n 
1 53  LYS n 
1 54  GLU n 
1 55  LEU n 
1 56  ARG n 
1 57  GLU n 
1 58  ALA n 
1 59  THR n 
1 60  SER n 
1 61  PRO n 
1 62  LYS n 
1 63  ALA n 
1 64  ASN n 
1 65  LYS n 
1 66  GLU n 
1 67  ILE n 
1 68  LEU n 
1 69  ASP n 
1 70  GLU n 
1 71  ALA n 
1 72  TYR n 
1 73  VAL n 
1 74  MET n 
1 75  ALA n 
1 76  SER n 
1 77  VAL n 
1 78  ASP n 
1 79  ASN n 
1 80  PRO n 
1 81  HIS n 
1 82  VAL n 
1 83  CYS n 
1 84  ARG n 
1 85  LEU n 
1 86  LEU n 
1 87  GLY n 
1 88  ILE n 
1 89  CYS n 
1 90  LEU n 
1 91  THR n 
1 92  SER n 
1 93  THR n 
1 94  VAL n 
1 95  GLN n 
1 96  LEU n 
1 97  ILE n 
1 98  MET n 
1 99  GLN n 
1 100 LEU n 
1 101 MET n 
1 102 PRO n 
1 103 PHE n 
1 104 GLY n 
1 105 CYS n 
1 106 LEU n 
1 107 LEU n 
1 108 ASP n 
1 109 TYR n 
1 110 VAL n 
1 111 ARG n 
1 112 GLU n 
1 113 HIS n 
1 114 LYS n 
1 115 ASP n 
1 116 ASN n 
1 117 ILE n 
1 118 GLY n 
1 119 SER n 
1 120 GLN n 
1 121 TYR n 
1 122 LEU n 
1 123 LEU n 
1 124 ASN n 
1 125 TRP n 
1 126 CYS n 
1 127 VAL n 
1 128 GLN n 
1 129 ILE n 
1 130 ALA n 
1 131 LYS n 
1 132 GLY n 
1 133 MET n 
1 134 ASN n 
1 135 TYR n 
1 136 LEU n 
1 137 GLU n 
1 138 ASP n 
1 139 ARG n 
1 140 ARG n 
1 141 LEU n 
1 142 VAL n 
1 143 HIS n 
1 144 ARG n 
1 145 ASP n 
1 146 LEU n 
1 147 ALA n 
1 148 ALA n 
1 149 ARG n 
1 150 ASN n 
1 151 VAL n 
1 152 LEU n 
1 153 VAL n 
1 154 LYS n 
1 155 THR n 
1 156 PRO n 
1 157 GLN n 
1 158 HIS n 
1 159 VAL n 
1 160 LYS n 
1 161 ILE n 
1 162 THR n 
1 163 ASP n 
1 164 PHE n 
1 165 GLY n 
1 166 ARG n 
1 167 ALA n 
1 168 LYS n 
1 169 LEU n 
1 170 LEU n 
1 171 GLY n 
1 172 ALA n 
1 173 GLU n 
1 174 GLU n 
1 175 LYS n 
1 176 GLU n 
1 177 TYR n 
1 178 HIS n 
1 179 ALA n 
1 180 GLU n 
1 181 GLY n 
1 182 GLY n 
1 183 LYS n 
1 184 VAL n 
1 185 PRO n 
1 186 ILE n 
1 187 LYS n 
1 188 TRP n 
1 189 MET n 
1 190 ALA n 
1 191 LEU n 
1 192 GLU n 
1 193 SER n 
1 194 ILE n 
1 195 LEU n 
1 196 HIS n 
1 197 ARG n 
1 198 ILE n 
1 199 TYR n 
1 200 THR n 
1 201 HIS n 
1 202 GLN n 
1 203 SER n 
1 204 ASP n 
1 205 VAL n 
1 206 TRP n 
1 207 SER n 
1 208 TYR n 
1 209 GLY n 
1 210 VAL n 
1 211 THR n 
1 212 VAL n 
1 213 TRP n 
1 214 GLU n 
1 215 LEU n 
1 216 MET n 
1 217 THR n 
1 218 PHE n 
1 219 GLY n 
1 220 SER n 
1 221 LYS n 
1 222 PRO n 
1 223 TYR n 
1 224 ASP n 
1 225 GLY n 
1 226 ILE n 
1 227 PRO n 
1 228 ALA n 
1 229 SER n 
1 230 GLU n 
1 231 ILE n 
1 232 SER n 
1 233 SER n 
1 234 ILE n 
1 235 LEU n 
1 236 GLU n 
1 237 LYS n 
1 238 GLY n 
1 239 GLU n 
1 240 ARG n 
1 241 LEU n 
1 242 PRO n 
1 243 GLN n 
1 244 PRO n 
1 245 PRO n 
1 246 ILE n 
1 247 CYS n 
1 248 THR n 
1 249 ILE n 
1 250 ASP n 
1 251 VAL n 
1 252 TYR n 
1 253 MET n 
1 254 ILE n 
1 255 MET n 
1 256 VAL n 
1 257 LYS n 
1 258 CYS n 
1 259 TRP n 
1 260 MET n 
1 261 ILE n 
1 262 ASP n 
1 263 ALA n 
1 264 ASP n 
1 265 SER n 
1 266 ARG n 
1 267 PRO n 
1 268 LYS n 
1 269 PHE n 
1 270 ARG n 
1 271 GLU n 
1 272 LEU n 
1 273 ILE n 
1 274 ILE n 
1 275 GLU n 
1 276 PHE n 
1 277 SER n 
1 278 LYS n 
1 279 MET n 
1 280 ALA n 
1 281 ARG n 
1 282 ASP n 
1 283 PRO n 
1 284 GLN n 
1 285 ARG n 
1 286 TYR n 
1 287 LEU n 
1 288 VAL n 
1 289 ILE n 
1 290 GLN n 
1 291 GLY n 
1 292 ASP n 
1 293 GLU n 
1 294 ARG n 
1 295 MET n 
1 296 HIS n 
1 297 LEU n 
1 298 PRO n 
1 299 SER n 
1 300 PRO n 
1 301 THR n 
1 302 ASP n 
1 303 SER n 
1 304 ASN n 
1 305 PHE n 
1 306 TYR n 
1 307 ARG n 
1 308 ALA n 
1 309 LEU n 
1 310 MET n 
1 311 ASP n 
1 312 GLU n 
1 313 GLU n 
1 314 ASP n 
1 315 MET n 
1 316 ASP n 
1 317 ASP n 
1 318 VAL n 
1 319 VAL n 
1 320 ASP n 
1 321 ALA n 
1 322 ASP n 
1 323 GLU n 
1 324 TYR n 
1 325 LEU n 
1 326 ILE n 
1 327 PRO n 
1 328 GLN n 
1 329 GLN n 
1 330 GLY n 
# 
_entity_src_gen.entity_id                          1 
_entity_src_gen.pdbx_src_id                        1 
_entity_src_gen.pdbx_alt_source_flag               sample 
_entity_src_gen.pdbx_seq_type                      'Biological sequence' 
_entity_src_gen.pdbx_beg_seq_num                   1 
_entity_src_gen.pdbx_end_seq_num                   330 
_entity_src_gen.gene_src_common_name               human 
_entity_src_gen.gene_src_genus                     ? 
_entity_src_gen.pdbx_gene_src_gene                 'EGFR, ERBB, ERBB1, HER1' 
_entity_src_gen.gene_src_species                   ? 
_entity_src_gen.gene_src_strain                    ? 
_entity_src_gen.gene_src_tissue                    ? 
_entity_src_gen.gene_src_tissue_fraction           ? 
_entity_src_gen.gene_src_details                   ? 
_entity_src_gen.pdbx_gene_src_fragment             ? 
_entity_src_gen.pdbx_gene_src_scientific_name      'Homo sapiens' 
_entity_src_gen.pdbx_gene_src_ncbi_taxonomy_id     9606 
_entity_src_gen.pdbx_gene_src_variant              ? 
_entity_src_gen.pdbx_gene_src_cell_line            ? 
_entity_src_gen.pdbx_gene_src_atcc                 ? 
_entity_src_gen.pdbx_gene_src_organ                ? 
_entity_src_gen.pdbx_gene_src_organelle            ? 
_entity_src_gen.pdbx_gene_src_cell                 ? 
_entity_src_gen.pdbx_gene_src_cellular_location    ? 
_entity_src_gen.host_org_common_name               ? 
_entity_src_gen.pdbx_host_org_scientific_name      'Spodoptera frugiperda' 
_entity_src_gen.pdbx_host_org_ncbi_taxonomy_id     7108 
_entity_src_gen.host_org_genus                     ? 
_entity_src_gen.pdbx_host_org_gene                 ? 
_entity_src_gen.pdbx_host_org_organ                ? 
_entity_src_gen.host_org_species                   ? 
_entity_src_gen.pdbx_host_org_tissue               ? 
_entity_src_gen.pdbx_host_org_tissue_fraction      ? 
_entity_src_gen.pdbx_host_org_strain               ? 
_entity_src_gen.pdbx_host_org_variant              ? 
_entity_src_gen.pdbx_host_org_cell_line            ? 
_entity_src_gen.pdbx_host_org_atcc                 ? 
_entity_src_gen.pdbx_host_org_culture_collection   ? 
_entity_src_gen.pdbx_host_org_cell                 ? 
_entity_src_gen.pdbx_host_org_organelle            ? 
_entity_src_gen.pdbx_host_org_cellular_location    ? 
_entity_src_gen.pdbx_host_org_vector_type          ? 
_entity_src_gen.pdbx_host_org_vector               ? 
_entity_src_gen.host_org_details                   ? 
_entity_src_gen.expression_system_id               ? 
_entity_src_gen.plasmid_name                       ? 
_entity_src_gen.plasmid_details                    ? 
_entity_src_gen.pdbx_description                   ? 
# 
loop_
_chem_comp.id 
_chem_comp.type 
_chem_comp.mon_nstd_flag 
_chem_comp.name 
_chem_comp.pdbx_synonyms 
_chem_comp.formula 
_chem_comp.formula_weight 
A1L53 non-polymer         . 
'N-[4-[4-amino-6-ethynyl-5-(3-quinolyl)pyrrolo[2,3-d]pyrimidin-7-yl]norbornan-1-yl]pyrimidine-5-carboxamide' 
'~{N}-[4-(4-azanyl-6-ethynyl-5-quinolin-3-yl-pyrrolo[2,3-d]pyrimidin-7-yl)-1-bicyclo[2.2.1]heptanyl]pyrimidine-5-carboxamide' 
'C29 H24 N8 O'   500.554 
ALA   'L-peptide linking' y ALANINE ? 'C3 H7 N O2'     89.093  
ARG   'L-peptide linking' y ARGININE ? 'C6 H15 N4 O2 1' 175.209 
ASN   'L-peptide linking' y ASPARAGINE ? 'C4 H8 N2 O3'    132.118 
ASP   'L-peptide linking' y 'ASPARTIC ACID' ? 'C4 H7 N O4'     133.103 
CYS   'L-peptide linking' y CYSTEINE ? 'C3 H7 N O2 S'   121.158 
DMS   non-polymer         . 'DIMETHYL SULFOXIDE' ? 'C2 H6 O S'      78.133  
GLN   'L-peptide linking' y GLUTAMINE ? 'C5 H10 N2 O3'   146.144 
GLU   'L-peptide linking' y 'GLUTAMIC ACID' ? 'C5 H9 N O4'     147.129 
GLY   'peptide linking'   y GLYCINE ? 'C2 H5 N O2'     75.067  
HIS   'L-peptide linking' y HISTIDINE ? 'C6 H10 N3 O2 1' 156.162 
HOH   non-polymer         . WATER ? 'H2 O'           18.015  
ILE   'L-peptide linking' y ISOLEUCINE ? 'C6 H13 N O2'    131.173 
LEU   'L-peptide linking' y LEUCINE ? 'C6 H13 N O2'    131.173 
LYS   'L-peptide linking' y LYSINE ? 'C6 H15 N2 O2 1' 147.195 
MET   'L-peptide linking' y METHIONINE ? 'C5 H11 N O2 S'  149.211 
PHE   'L-peptide linking' y PHENYLALANINE ? 'C9 H11 N O2'    165.189 
PRO   'L-peptide linking' y PROLINE ? 'C5 H9 N O2'     115.130 
SER   'L-peptide linking' y SERINE ? 'C3 H7 N O3'     105.093 
THR   'L-peptide linking' y THREONINE ? 'C4 H9 N O3'     119.119 
TRP   'L-peptide linking' y TRYPTOPHAN ? 'C11 H12 N2 O2'  204.225 
TYR   'L-peptide linking' y TYROSINE ? 'C9 H11 N O3'    181.189 
VAL   'L-peptide linking' y VALINE ? 'C5 H11 N O2'    117.146 
# 
loop_
_pdbx_poly_seq_scheme.asym_id 
_pdbx_poly_seq_scheme.entity_id 
_pdbx_poly_seq_scheme.seq_id 
_pdbx_poly_seq_scheme.mon_id 
_pdbx_poly_seq_scheme.ndb_seq_num 
_pdbx_poly_seq_scheme.pdb_seq_num 
_pdbx_poly_seq_scheme.auth_seq_num 
_pdbx_poly_seq_scheme.pdb_mon_id 
_pdbx_poly_seq_scheme.auth_mon_id 
_pdbx_poly_seq_scheme.pdb_strand_id 
_pdbx_poly_seq_scheme.pdb_ins_code 
_pdbx_poly_seq_scheme.hetero 
A 1 1   GLY 1   693  ?    ?   ?   A . n 
A 1 2   SER 2   694  ?    ?   ?   A . n 
A 1 3   MET 3   695  695  MET MET A . n 
A 1 4   GLY 4   696  696  GLY GLY A . n 
A 1 5   GLU 5   697  697  GLU GLU A . n 
A 1 6   ALA 6   698  698  ALA ALA A . n 
A 1 7   PRO 7   699  699  PRO PRO A . n 
A 1 8   ASN 8   700  700  ASN ASN A . n 
A 1 9   GLN 9   701  701  GLN GLN A . n 
A 1 10  ALA 10  702  702  ALA ALA A . n 
A 1 11  LEU 11  703  703  LEU LEU A . n 
A 1 12  LEU 12  704  704  LEU LEU A . n 
A 1 13  ARG 13  705  705  ARG ARG A . n 
A 1 14  ILE 14  706  706  ILE ILE A . n 
A 1 15  LEU 15  707  707  LEU LEU A . n 
A 1 16  LYS 16  708  708  LYS LYS A . n 
A 1 17  GLU 17  709  709  GLU GLU A . n 
A 1 18  THR 18  710  710  THR THR A . n 
A 1 19  GLU 19  711  711  GLU GLU A . n 
A 1 20  PHE 20  712  712  PHE PHE A . n 
A 1 21  LYS 21  713  713  LYS LYS A . n 
A 1 22  LYS 22  714  714  LYS LYS A . n 
A 1 23  ILE 23  715  715  ILE ILE A . n 
A 1 24  LYS 24  716  716  LYS LYS A . n 
A 1 25  VAL 25  717  717  VAL VAL A . n 
A 1 26  LEU 26  718  718  LEU LEU A . n 
A 1 27  GLY 27  719  719  GLY GLY A . n 
A 1 28  SER 28  720  720  SER SER A . n 
A 1 29  GLY 29  721  721  GLY GLY A . n 
A 1 30  ALA 30  722  722  ALA ALA A . n 
A 1 31  PHE 31  723  723  PHE PHE A . n 
A 1 32  GLY 32  724  724  GLY GLY A . n 
A 1 33  THR 33  725  725  THR THR A . n 
A 1 34  VAL 34  726  726  VAL VAL A . n 
A 1 35  TYR 35  727  727  TYR TYR A . n 
A 1 36  LYS 36  728  728  LYS LYS A . n 
A 1 37  GLY 37  729  729  GLY GLY A . n 
A 1 38  LEU 38  730  730  LEU LEU A . n 
A 1 39  TRP 39  731  731  TRP TRP A . n 
A 1 40  ILE 40  732  732  ILE ILE A . n 
A 1 41  PRO 41  733  733  PRO PRO A . n 
A 1 42  GLU 42  734  734  GLU GLU A . n 
A 1 43  GLY 43  735  735  GLY GLY A . n 
A 1 44  GLU 44  736  736  GLU GLU A . n 
A 1 45  LYS 45  737  737  LYS LYS A . n 
A 1 46  VAL 46  738  738  VAL VAL A . n 
A 1 47  LYS 47  739  739  LYS LYS A . n 
A 1 48  ILE 48  740  740  ILE ILE A . n 
A 1 49  PRO 49  741  741  PRO PRO A . n 
A 1 50  VAL 50  742  742  VAL VAL A . n 
A 1 51  ALA 51  743  743  ALA ALA A . n 
A 1 52  ILE 52  744  744  ILE ILE A . n 
A 1 53  LYS 53  745  745  LYS LYS A . n 
A 1 54  GLU 54  746  746  GLU GLU A . n 
A 1 55  LEU 55  747  747  LEU LEU A . n 
A 1 56  ARG 56  748  748  ARG ARG A . n 
A 1 57  GLU 57  749  ?    ?   ?   A . n 
A 1 58  ALA 58  750  750  ALA ALA A . n 
A 1 59  THR 59  751  751  THR THR A . n 
A 1 60  SER 60  752  752  SER SER A . n 
A 1 61  PRO 61  753  753  PRO PRO A . n 
A 1 62  LYS 62  754  754  LYS LYS A . n 
A 1 63  ALA 63  755  755  ALA ALA A . n 
A 1 64  ASN 64  756  756  ASN ASN A . n 
A 1 65  LYS 65  757  757  LYS LYS A . n 
A 1 66  GLU 66  758  758  GLU GLU A . n 
A 1 67  ILE 67  759  759  ILE ILE A . n 
A 1 68  LEU 68  760  760  LEU LEU A . n 
A 1 69  ASP 69  761  761  ASP ASP A . n 
A 1 70  GLU 70  762  762  GLU GLU A . n 
A 1 71  ALA 71  763  763  ALA ALA A . n 
A 1 72  TYR 72  764  764  TYR TYR A . n 
A 1 73  VAL 73  765  765  VAL VAL A . n 
A 1 74  MET 74  766  766  MET MET A . n 
A 1 75  ALA 75  767  767  ALA ALA A . n 
A 1 76  SER 76  768  768  SER SER A . n 
A 1 77  VAL 77  769  769  VAL VAL A . n 
A 1 78  ASP 78  770  770  ASP ASP A . n 
A 1 79  ASN 79  771  771  ASN ASN A . n 
A 1 80  PRO 80  772  772  PRO PRO A . n 
A 1 81  HIS 81  773  773  HIS HIS A . n 
A 1 82  VAL 82  774  774  VAL VAL A . n 
A 1 83  CYS 83  775  775  CYS CYS A . n 
A 1 84  ARG 84  776  776  ARG ARG A . n 
A 1 85  LEU 85  777  777  LEU LEU A . n 
A 1 86  LEU 86  778  778  LEU LEU A . n 
A 1 87  GLY 87  779  779  GLY GLY A . n 
A 1 88  ILE 88  780  780  ILE ILE A . n 
A 1 89  CYS 89  781  781  CYS CYS A . n 
A 1 90  LEU 90  782  782  LEU LEU A . n 
A 1 91  THR 91  783  783  THR THR A . n 
A 1 92  SER 92  784  784  SER SER A . n 
A 1 93  THR 93  785  785  THR THR A . n 
A 1 94  VAL 94  786  786  VAL VAL A . n 
A 1 95  GLN 95  787  787  GLN GLN A . n 
A 1 96  LEU 96  788  788  LEU LEU A . n 
A 1 97  ILE 97  789  789  ILE ILE A . n 
A 1 98  MET 98  790  790  MET MET A . n 
A 1 99  GLN 99  791  791  GLN GLN A . n 
A 1 100 LEU 100 792  792  LEU LEU A . n 
A 1 101 MET 101 793  793  MET MET A . n 
A 1 102 PRO 102 794  794  PRO PRO A . n 
A 1 103 PHE 103 795  795  PHE PHE A . n 
A 1 104 GLY 104 796  796  GLY GLY A . n 
A 1 105 CYS 105 797  797  CYS CYS A . n 
A 1 106 LEU 106 798  798  LEU LEU A . n 
A 1 107 LEU 107 799  799  LEU LEU A . n 
A 1 108 ASP 108 800  800  ASP ASP A . n 
A 1 109 TYR 109 801  801  TYR TYR A . n 
A 1 110 VAL 110 802  802  VAL VAL A . n 
A 1 111 ARG 111 803  803  ARG ARG A . n 
A 1 112 GLU 112 804  804  GLU GLU A . n 
A 1 113 HIS 113 805  805  HIS HIS A . n 
A 1 114 LYS 114 806  806  LYS LYS A . n 
A 1 115 ASP 115 807  807  ASP ASP A . n 
A 1 116 ASN 116 808  808  ASN ASN A . n 
A 1 117 ILE 117 809  809  ILE ILE A . n 
A 1 118 GLY 118 810  810  GLY GLY A . n 
A 1 119 SER 119 811  811  SER SER A . n 
A 1 120 GLN 120 812  812  GLN GLN A . n 
A 1 121 TYR 121 813  813  TYR TYR A . n 
A 1 122 LEU 122 814  814  LEU LEU A . n 
A 1 123 LEU 123 815  815  LEU LEU A . n 
A 1 124 ASN 124 816  816  ASN ASN A . n 
A 1 125 TRP 125 817  817  TRP TRP A . n 
A 1 126 CYS 126 818  818  CYS CYS A . n 
A 1 127 VAL 127 819  819  VAL VAL A . n 
A 1 128 GLN 128 820  820  GLN GLN A . n 
A 1 129 ILE 129 821  821  ILE ILE A . n 
A 1 130 ALA 130 822  822  ALA ALA A . n 
A 1 131 LYS 131 823  823  LYS LYS A . n 
A 1 132 GLY 132 824  824  GLY GLY A . n 
A 1 133 MET 133 825  825  MET MET A . n 
A 1 134 ASN 134 826  826  ASN ASN A . n 
A 1 135 TYR 135 827  827  TYR TYR A . n 
A 1 136 LEU 136 828  828  LEU LEU A . n 
A 1 137 GLU 137 829  829  GLU GLU A . n 
A 1 138 ASP 138 830  830  ASP ASP A . n 
A 1 139 ARG 139 831  831  ARG ARG A . n 
A 1 140 ARG 140 832  832  ARG ARG A . n 
A 1 141 LEU 141 833  833  LEU LEU A . n 
A 1 142 VAL 142 834  834  VAL VAL A . n 
A 1 143 HIS 143 835  835  HIS HIS A . n 
A 1 144 ARG 144 836  836  ARG ARG A . n 
A 1 145 ASP 145 837  837  ASP ASP A . n 
A 1 146 LEU 146 838  838  LEU LEU A . n 
A 1 147 ALA 147 839  839  ALA ALA A . n 
A 1 148 ALA 148 840  840  ALA ALA A . n 
A 1 149 ARG 149 841  841  ARG ARG A . n 
A 1 150 ASN 150 842  842  ASN ASN A . n 
A 1 151 VAL 151 843  843  VAL VAL A . n 
A 1 152 LEU 152 844  844  LEU LEU A . n 
A 1 153 VAL 153 845  845  VAL VAL A . n 
A 1 154 LYS 154 846  846  LYS LYS A . n 
A 1 155 THR 155 847  847  THR THR A . n 
A 1 156 PRO 156 848  848  PRO PRO A . n 
A 1 157 GLN 157 849  849  GLN GLN A . n 
A 1 158 HIS 158 850  850  HIS HIS A . n 
A 1 159 VAL 159 851  851  VAL VAL A . n 
A 1 160 LYS 160 852  852  LYS LYS A . n 
A 1 161 ILE 161 853  853  ILE ILE A . n 
A 1 162 THR 162 854  854  THR THR A . n 
A 1 163 ASP 163 855  855  ASP ASP A . n 
A 1 164 PHE 164 856  856  PHE PHE A . n 
A 1 165 GLY 165 857  857  GLY GLY A . n 
A 1 166 ARG 166 858  858  ARG ARG A . n 
A 1 167 ALA 167 859  859  ALA ALA A . n 
A 1 168 LYS 168 860  860  LYS LYS A . n 
A 1 169 LEU 169 861  861  LEU LEU A . n 
A 1 170 LEU 170 862  862  LEU LEU A . n 
A 1 171 GLY 171 863  ?    ?   ?   A . n 
A 1 172 ALA 172 864  ?    ?   ?   A . n 
A 1 173 GLU 173 865  ?    ?   ?   A . n 
A 1 174 GLU 174 866  ?    ?   ?   A . n 
A 1 175 LYS 175 867  ?    ?   ?   A . n 
A 1 176 GLU 176 868  ?    ?   ?   A . n 
A 1 177 TYR 177 869  ?    ?   ?   A . n 
A 1 178 HIS 178 870  ?    ?   ?   A . n 
A 1 179 ALA 179 871  ?    ?   ?   A . n 
A 1 180 GLU 180 872  ?    ?   ?   A . n 
A 1 181 GLY 181 873  ?    ?   ?   A . n 
A 1 182 GLY 182 874  ?    ?   ?   A . n 
A 1 183 LYS 183 875  ?    ?   ?   A . n 
A 1 184 VAL 184 876  876  VAL VAL A . n 
A 1 185 PRO 185 877  877  PRO PRO A . n 
A 1 186 ILE 186 878  878  ILE ILE A . n 
A 1 187 LYS 187 879  879  LYS LYS A . n 
A 1 188 TRP 188 880  880  TRP TRP A . n 
A 1 189 MET 189 881  881  MET MET A . n 
A 1 190 ALA 190 882  882  ALA ALA A . n 
A 1 191 LEU 191 883  883  LEU LEU A . n 
A 1 192 GLU 192 884  884  GLU GLU A . n 
A 1 193 SER 193 885  885  SER SER A . n 
A 1 194 ILE 194 886  886  ILE ILE A . n 
A 1 195 LEU 195 887  887  LEU LEU A . n 
A 1 196 HIS 196 888  888  HIS HIS A . n 
A 1 197 ARG 197 889  889  ARG ARG A . n 
A 1 198 ILE 198 890  890  ILE ILE A . n 
A 1 199 TYR 199 891  891  TYR TYR A . n 
A 1 200 THR 200 892  892  THR THR A . n 
A 1 201 HIS 201 893  893  HIS HIS A . n 
A 1 202 GLN 202 894  894  GLN GLN A . n 
A 1 203 SER 203 895  895  SER SER A . n 
A 1 204 ASP 204 896  896  ASP ASP A . n 
A 1 205 VAL 205 897  897  VAL VAL A . n 
A 1 206 TRP 206 898  898  TRP TRP A . n 
A 1 207 SER 207 899  899  SER SER A . n 
A 1 208 TYR 208 900  900  TYR TYR A . n 
A 1 209 GLY 209 901  901  GLY GLY A . n 
A 1 210 VAL 210 902  902  VAL VAL A . n 
A 1 211 THR 211 903  903  THR THR A . n 
A 1 212 VAL 212 904  904  VAL VAL A . n 
A 1 213 TRP 213 905  905  TRP TRP A . n 
A 1 214 GLU 214 906  906  GLU GLU A . n 
A 1 215 LEU 215 907  907  LEU LEU A . n 
A 1 216 MET 216 908  908  MET MET A . n 
A 1 217 THR 217 909  909  THR THR A . n 
A 1 218 PHE 218 910  910  PHE PHE A . n 
A 1 219 GLY 219 911  911  GLY GLY A . n 
A 1 220 SER 220 912  912  SER SER A . n 
A 1 221 LYS 221 913  913  LYS LYS A . n 
A 1 222 PRO 222 914  914  PRO PRO A . n 
A 1 223 TYR 223 915  915  TYR TYR A . n 
A 1 224 ASP 224 916  916  ASP ASP A . n 
A 1 225 GLY 225 917  917  GLY GLY A . n 
A 1 226 ILE 226 918  918  ILE ILE A . n 
A 1 227 PRO 227 919  919  PRO PRO A . n 
A 1 228 ALA 228 920  920  ALA ALA A . n 
A 1 229 SER 229 921  921  SER SER A . n 
A 1 230 GLU 230 922  922  GLU GLU A . n 
A 1 231 ILE 231 923  923  ILE ILE A . n 
A 1 232 SER 232 924  924  SER SER A . n 
A 1 233 SER 233 925  925  SER SER A . n 
A 1 234 ILE 234 926  926  ILE ILE A . n 
A 1 235 LEU 235 927  927  LEU LEU A . n 
A 1 236 GLU 236 928  928  GLU GLU A . n 
A 1 237 LYS 237 929  929  LYS LYS A . n 
A 1 238 GLY 238 930  930  GLY GLY A . n 
A 1 239 GLU 239 931  931  GLU GLU A . n 
A 1 240 ARG 240 932  932  ARG ARG A . n 
A 1 241 LEU 241 933  933  LEU LEU A . n 
A 1 242 PRO 242 934  934  PRO PRO A . n 
A 1 243 GLN 243 935  935  GLN GLN A . n 
A 1 244 PRO 244 936  936  PRO PRO A . n 
A 1 245 PRO 245 937  937  PRO PRO A . n 
A 1 246 ILE 246 938  938  ILE ILE A . n 
A 1 247 CYS 247 939  939  CYS CYS A . n 
A 1 248 THR 248 940  940  THR THR A . n 
A 1 249 ILE 249 941  941  ILE ILE A . n 
A 1 250 ASP 250 942  942  ASP ASP A . n 
A 1 251 VAL 251 943  943  VAL VAL A . n 
A 1 252 TYR 252 944  944  TYR TYR A . n 
A 1 253 MET 253 945  945  MET MET A . n 
A 1 254 ILE 254 946  946  ILE ILE A . n 
A 1 255 MET 255 947  947  MET MET A . n 
A 1 256 VAL 256 948  948  VAL VAL A . n 
A 1 257 LYS 257 949  949  LYS LYS A . n 
A 1 258 CYS 258 950  950  CYS CYS A . n 
A 1 259 TRP 259 951  951  TRP TRP A . n 
A 1 260 MET 260 952  952  MET MET A . n 
A 1 261 ILE 261 953  953  ILE ILE A . n 
A 1 262 ASP 262 954  954  ASP ASP A . n 
A 1 263 ALA 263 955  955  ALA ALA A . n 
A 1 264 ASP 264 956  956  ASP ASP A . n 
A 1 265 SER 265 957  957  SER SER A . n 
A 1 266 ARG 266 958  958  ARG ARG A . n 
A 1 267 PRO 267 959  959  PRO PRO A . n 
A 1 268 LYS 268 960  960  LYS LYS A . n 
A 1 269 PHE 269 961  961  PHE PHE A . n 
A 1 270 ARG 270 962  962  ARG ARG A . n 
A 1 271 GLU 271 963  963  GLU GLU A . n 
A 1 272 LEU 272 964  964  LEU LEU A . n 
A 1 273 ILE 273 965  965  ILE ILE A . n 
A 1 274 ILE 274 966  966  ILE ILE A . n 
A 1 275 GLU 275 967  967  GLU GLU A . n 
A 1 276 PHE 276 968  968  PHE PHE A . n 
A 1 277 SER 277 969  969  SER SER A . n 
A 1 278 LYS 278 970  970  LYS LYS A . n 
A 1 279 MET 279 971  971  MET MET A . n 
A 1 280 ALA 280 972  972  ALA ALA A . n 
A 1 281 ARG 281 973  973  ARG ARG A . n 
A 1 282 ASP 282 974  974  ASP ASP A . n 
A 1 283 PRO 283 975  975  PRO PRO A . n 
A 1 284 GLN 284 976  976  GLN GLN A . n 
A 1 285 ARG 285 977  977  ARG ARG A . n 
A 1 286 TYR 286 978  978  TYR TYR A . n 
A 1 287 LEU 287 979  979  LEU LEU A . n 
A 1 288 VAL 288 980  980  VAL VAL A . n 
A 1 289 ILE 289 981  981  ILE ILE A . n 
A 1 290 GLN 290 982  982  GLN GLN A . n 
A 1 291 GLY 291 983  983  GLY GLY A . n 
A 1 292 ASP 292 984  984  ASP ASP A . n 
A 1 293 GLU 293 985  985  GLU GLU A . n 
A 1 294 ARG 294 986  986  ARG ARG A . n 
A 1 295 MET 295 987  987  MET MET A . n 
A 1 296 HIS 296 988  988  HIS HIS A . n 
A 1 297 LEU 297 989  989  LEU LEU A . n 
A 1 298 PRO 298 990  990  PRO PRO A . n 
A 1 299 SER 299 991  ?    ?   ?   A . n 
A 1 300 PRO 300 992  ?    ?   ?   A . n 
A 1 301 THR 301 993  ?    ?   ?   A . n 
A 1 302 ASP 302 994  ?    ?   ?   A . n 
A 1 303 SER 303 995  ?    ?   ?   A . n 
A 1 304 ASN 304 996  ?    ?   ?   A . n 
A 1 305 PHE 305 997  ?    ?   ?   A . n 
A 1 306 TYR 306 998  ?    ?   ?   A . n 
A 1 307 ARG 307 999  ?    ?   ?   A . n 
A 1 308 ALA 308 1000 ?    ?   ?   A . n 
A 1 309 LEU 309 1001 ?    ?   ?   A . n 
A 1 310 MET 310 1002 ?    ?   ?   A . n 
A 1 311 ASP 311 1003 1003 ASP ASP A . n 
A 1 312 GLU 312 1004 1004 GLU GLU A . n 
A 1 313 GLU 313 1005 1005 GLU GLU A . n 
A 1 314 ASP 314 1006 1006 ASP ASP A . n 
A 1 315 MET 315 1007 1007 MET MET A . n 
A 1 316 ASP 316 1008 1008 ASP ASP A . n 
A 1 317 ASP 317 1009 1009 ASP ASP A . n 
A 1 318 VAL 318 1010 1010 VAL VAL A . n 
A 1 319 VAL 319 1011 1011 VAL VAL A . n 
A 1 320 ASP 320 1012 1012 ASP ASP A . n 
A 1 321 ALA 321 1013 1013 ALA ALA A . n 
A 1 322 ASP 322 1014 1014 ASP ASP A . n 
A 1 323 GLU 323 1015 1015 GLU GLU A . n 
A 1 324 TYR 324 1016 1016 TYR TYR A . n 
A 1 325 LEU 325 1017 1017 LEU LEU A . n 
A 1 326 ILE 326 1018 1018 ILE ILE A . n 
A 1 327 PRO 327 1019 1019 PRO PRO A . n 
A 1 328 GLN 328 1020 ?    ?   ?   A . n 
A 1 329 GLN 329 1021 ?    ?   ?   A . n 
A 1 330 GLY 330 1022 ?    ?   ?   A . n 
# 
_pdbx_entity_instance_feature.ordinal        1 
_pdbx_entity_instance_feature.comp_id        A1L53 
_pdbx_entity_instance_feature.asym_id        ? 
_pdbx_entity_instance_feature.seq_num        ? 
_pdbx_entity_instance_feature.auth_comp_id   A1L53 
_pdbx_entity_instance_feature.auth_asym_id   ? 
_pdbx_entity_instance_feature.auth_seq_num   ? 
_pdbx_entity_instance_feature.feature_type   'SUBJECT OF INVESTIGATION' 
_pdbx_entity_instance_feature.details        ? 
# 
loop_
_pdbx_nonpoly_scheme.asym_id 
_pdbx_nonpoly_scheme.entity_id 
_pdbx_nonpoly_scheme.mon_id 
_pdbx_nonpoly_scheme.ndb_seq_num 
_pdbx_nonpoly_scheme.pdb_seq_num 
_pdbx_nonpoly_scheme.auth_seq_num 
_pdbx_nonpoly_scheme.pdb_mon_id 
_pdbx_nonpoly_scheme.auth_mon_id 
_pdbx_nonpoly_scheme.pdb_strand_id 
_pdbx_nonpoly_scheme.pdb_ins_code 
B 2 A1L53 1  1101 1  A1L53 INX A . 
C 3 DMS   1  1102 1  DMS   DMS A . 
D 4 HOH   1  1201 15 HOH   HOH A . 
D 4 HOH   2  1202 21 HOH   HOH A . 
D 4 HOH   3  1203 13 HOH   HOH A . 
D 4 HOH   4  1204 20 HOH   HOH A . 
D 4 HOH   5  1205 9  HOH   HOH A . 
D 4 HOH   6  1206 22 HOH   HOH A . 
D 4 HOH   7  1207 18 HOH   HOH A . 
D 4 HOH   8  1208 19 HOH   HOH A . 
D 4 HOH   9  1209 17 HOH   HOH A . 
D 4 HOH   10 1210 6  HOH   HOH A . 
D 4 HOH   11 1211 1  HOH   HOH A . 
D 4 HOH   12 1212 5  HOH   HOH A . 
D 4 HOH   13 1213 8  HOH   HOH A . 
D 4 HOH   14 1214 11 HOH   HOH A . 
D 4 HOH   15 1215 16 HOH   HOH A . 
# 
loop_
_pdbx_unobs_or_zero_occ_atoms.id 
_pdbx_unobs_or_zero_occ_atoms.PDB_model_num 
_pdbx_unobs_or_zero_occ_atoms.polymer_flag 
_pdbx_unobs_or_zero_occ_atoms.occupancy_flag 
_pdbx_unobs_or_zero_occ_atoms.auth_asym_id 
_pdbx_unobs_or_zero_occ_atoms.auth_comp_id 
_pdbx_unobs_or_zero_occ_atoms.auth_seq_id 
_pdbx_unobs_or_zero_occ_atoms.PDB_ins_code 
_pdbx_unobs_or_zero_occ_atoms.auth_atom_id 
_pdbx_unobs_or_zero_occ_atoms.label_alt_id 
_pdbx_unobs_or_zero_occ_atoms.label_asym_id 
_pdbx_unobs_or_zero_occ_atoms.label_comp_id 
_pdbx_unobs_or_zero_occ_atoms.label_seq_id 
_pdbx_unobs_or_zero_occ_atoms.label_atom_id 
1  1 Y 0 A ILE 706  ? CD1 ? A ILE 14  CD1 
2  1 Y 0 A LYS 716  ? CD  ? A LYS 24  CD  
3  1 Y 0 A LYS 716  ? CE  ? A LYS 24  CE  
4  1 Y 0 A LYS 716  ? NZ  ? A LYS 24  NZ  
5  1 Y 0 A LYS 728  ? NZ  ? A LYS 36  NZ  
6  1 Y 0 A ARG 748  ? CZ  ? A ARG 56  CZ  
7  1 Y 0 A ARG 748  ? NH1 ? A ARG 56  NH1 
8  1 Y 0 A ARG 748  ? NH2 ? A ARG 56  NH2 
9  1 Y 0 A LYS 754  ? CE  ? A LYS 62  CE  
10 1 Y 0 A LYS 754  ? NZ  ? A LYS 62  NZ  
11 1 Y 0 A LYS 757  ? NZ  ? A LYS 65  NZ  
12 1 Y 0 A ARG 776  ? CZ  ? A ARG 84  CZ  
13 1 Y 0 A ARG 776  ? NH1 ? A ARG 84  NH1 
14 1 Y 0 A ARG 776  ? NH2 ? A ARG 84  NH2 
15 1 Y 0 A LYS 806  ? CE  ? A LYS 114 CE  
16 1 Y 0 A LYS 806  ? NZ  ? A LYS 114 NZ  
17 1 Y 0 A ARG 832  ? CZ  ? A ARG 140 CZ  
18 1 Y 0 A ARG 832  ? NH1 ? A ARG 140 NH1 
19 1 Y 0 A ARG 832  ? NH2 ? A ARG 140 NH2 
20 1 Y 0 A ARG 858  ? CZ  ? A ARG 166 CZ  
21 1 Y 0 A ARG 858  ? NH1 ? A ARG 166 NH1 
22 1 Y 0 A ARG 858  ? NH2 ? A ARG 166 NH2 
23 1 Y 0 A LYS 860  ? NZ  ? A LYS 168 NZ  
24 1 Y 0 A ILE 878  ? CD1 ? A ILE 186 CD1 
25 1 Y 0 A LYS 879  ? NZ  ? A LYS 187 NZ  
26 1 Y 0 A GLU 922  ? CD  ? A GLU 230 CD  
27 1 Y 0 A GLU 922  ? OE1 ? A GLU 230 OE1 
28 1 Y 0 A GLU 922  ? OE2 ? A GLU 230 OE2 
29 1 Y 0 A ILE 926  ? CD1 ? A ILE 234 CD1 
30 1 Y 0 A LYS 929  ? NZ  ? A LYS 237 NZ  
31 1 Y 0 A ARG 973  ? CZ  ? A ARG 281 CZ  
32 1 Y 0 A ARG 973  ? NH1 ? A ARG 281 NH1 
33 1 Y 0 A ARG 973  ? NH2 ? A ARG 281 NH2 
34 1 Y 0 A GLU 985  ? CD  ? A GLU 293 CD  
35 1 Y 0 A GLU 985  ? OE1 ? A GLU 293 OE1 
36 1 Y 0 A GLU 985  ? OE2 ? A GLU 293 OE2 
37 1 Y 0 A HIS 988  ? CG  ? A HIS 296 CG  
38 1 Y 0 A HIS 988  ? ND1 ? A HIS 296 ND1 
39 1 Y 0 A HIS 988  ? CD2 ? A HIS 296 CD2 
40 1 Y 0 A HIS 988  ? CE1 ? A HIS 296 CE1 
41 1 Y 0 A HIS 988  ? NE2 ? A HIS 296 NE2 
42 1 Y 0 A ASP 1003 ? CG  ? A ASP 311 CG  
43 1 Y 0 A ASP 1003 ? OD1 ? A ASP 311 OD1 
44 1 Y 0 A ASP 1003 ? OD2 ? A ASP 311 OD2 
45 1 Y 0 A GLU 1004 ? CD  ? A GLU 312 CD  
46 1 Y 0 A GLU 1004 ? OE1 ? A GLU 312 OE1 
47 1 Y 0 A GLU 1004 ? OE2 ? A GLU 312 OE2 
48 1 Y 0 A GLU 1005 ? CD  ? A GLU 313 CD  
49 1 Y 0 A GLU 1005 ? OE1 ? A GLU 313 OE1 
50 1 Y 0 A GLU 1005 ? OE2 ? A GLU 313 OE2 
51 1 Y 0 A ASP 1006 ? CG  ? A ASP 314 CG  
52 1 Y 0 A ASP 1006 ? OD1 ? A ASP 314 OD1 
53 1 Y 0 A ASP 1006 ? OD2 ? A ASP 314 OD2 
54 1 Y 0 A MET 1007 ? CG  ? A MET 315 CG  
55 1 Y 0 A MET 1007 ? SD  ? A MET 315 SD  
56 1 Y 0 A MET 1007 ? CE  ? A MET 315 CE  
# 
loop_
_software.citation_id 
_software.classification 
_software.compiler_name 
_software.compiler_version 
_software.contact_author 
_software.contact_author_email 
_software.date 
_software.description 
_software.dependencies 
_software.hardware 
_software.language 
_software.location 
_software.mods 
_software.name 
_software.os 
_software.os_version 
_software.type 
_software.version 
_software.pdbx_ordinal 
? 'data reduction' ? ? ? ? ? ? ? ? ? ? ? autoPROC ? ? ? .                 1 
? 'data reduction' ? ? ? ? ? ? ? ? ? ? ? XDS      ? ? ? '(VERSION Mar 15' 2 
? 'data scaling'   ? ? ? ? ? ? ? ? ? ? ? autoPROC ? ? ? '(Version 1.1.7)' 3 
? 'data scaling'   ? ? ? ? ? ? ? ? ? ? ? Aimless  ? ? ? .                 4 
? refinement       ? ? ? ? ? ? ? ? ? ? ? REFMAC   ? ? ? 5.8.0155          5 
# 
_cell.angle_alpha                  90.00 
_cell.angle_alpha_esd              ? 
_cell.angle_beta                   90.00 
_cell.angle_beta_esd               ? 
_cell.angle_gamma                  90.00 
_cell.angle_gamma_esd              ? 
_cell.entry_id                     9KLW 
_cell.details                      ? 
_cell.formula_units_Z              ? 
_cell.length_a                     145.989 
_cell.length_a_esd                 ? 
_cell.length_b                     145.989 
_cell.length_b_esd                 ? 
_cell.length_c                     145.989 
_cell.length_c_esd                 ? 
_cell.volume                       ? 
_cell.volume_esd                   ? 
_cell.Z_PDB                        24 
_cell.reciprocal_angle_alpha       ? 
_cell.reciprocal_angle_beta        ? 
_cell.reciprocal_angle_gamma       ? 
_cell.reciprocal_angle_alpha_esd   ? 
_cell.reciprocal_angle_beta_esd    ? 
_cell.reciprocal_angle_gamma_esd   ? 
_cell.reciprocal_length_a          ? 
_cell.reciprocal_length_b          ? 
_cell.reciprocal_length_c          ? 
_cell.reciprocal_length_a_esd      ? 
_cell.reciprocal_length_b_esd      ? 
_cell.reciprocal_length_c_esd      ? 
_cell.pdbx_unique_axis             ? 
_cell.pdbx_esd_method              ? 
# 
_symmetry.entry_id                         9KLW 
_symmetry.cell_setting                     ? 
_symmetry.Int_Tables_number                197 
_symmetry.space_group_name_Hall            ? 
_symmetry.space_group_name_H-M             'I 2 3' 
_symmetry.pdbx_full_space_group_name_H-M   ? 
# 
_exptl.absorpt_coefficient_mu     ? 
_exptl.absorpt_correction_T_max   ? 
_exptl.absorpt_correction_T_min   ? 
_exptl.absorpt_correction_type    ? 
_exptl.absorpt_process_details    ? 
_exptl.entry_id                   9KLW 
_exptl.crystals_number            1 
_exptl.details                    ? 
_exptl.method                     'X-RAY DIFFRACTION' 
_exptl.method_details             ? 
# 
_exptl_crystal.colour                       ? 
_exptl_crystal.density_diffrn               ? 
_exptl_crystal.density_Matthews             3.44 
_exptl_crystal.density_method               ? 
_exptl_crystal.density_percent_sol          64.28 
_exptl_crystal.description                  ? 
_exptl_crystal.F_000                        ? 
_exptl_crystal.id                           1 
_exptl_crystal.preparation                  ? 
_exptl_crystal.size_max                     ? 
_exptl_crystal.size_mid                     ? 
_exptl_crystal.size_min                     ? 
_exptl_crystal.size_rad                     ? 
_exptl_crystal.colour_lustre                ? 
_exptl_crystal.colour_modifier              ? 
_exptl_crystal.colour_primary               ? 
_exptl_crystal.density_meas                 ? 
_exptl_crystal.density_meas_esd             ? 
_exptl_crystal.density_meas_gt              ? 
_exptl_crystal.density_meas_lt              ? 
_exptl_crystal.density_meas_temp            ? 
_exptl_crystal.density_meas_temp_esd        ? 
_exptl_crystal.density_meas_temp_gt         ? 
_exptl_crystal.density_meas_temp_lt         ? 
_exptl_crystal.pdbx_crystal_image_url       ? 
_exptl_crystal.pdbx_crystal_image_format    ? 
_exptl_crystal.pdbx_mosaicity               ? 
_exptl_crystal.pdbx_mosaicity_esd           ? 
_exptl_crystal.pdbx_mosaic_method           ? 
_exptl_crystal.pdbx_mosaic_block_size       ? 
_exptl_crystal.pdbx_mosaic_block_size_esd   ? 
# 
_exptl_crystal_grow.apparatus       ? 
_exptl_crystal_grow.atmosphere      ? 
_exptl_crystal_grow.crystal_id      1 
_exptl_crystal_grow.details         ? 
_exptl_crystal_grow.method          'VAPOR DIFFUSION' 
_exptl_crystal_grow.method_ref      ? 
_exptl_crystal_grow.pH              7.25 
_exptl_crystal_grow.pressure        ? 
_exptl_crystal_grow.pressure_esd    ? 
_exptl_crystal_grow.seeding         ? 
_exptl_crystal_grow.seeding_ref     ? 
_exptl_crystal_grow.temp_details    ? 
_exptl_crystal_grow.temp_esd        ? 
_exptl_crystal_grow.time            ? 
_exptl_crystal_grow.pdbx_details    '8.0% v/v ethylene glycol; 0.1 M HEPES pH 7.25; 10% w/v PEG 10K' 
_exptl_crystal_grow.pdbx_pH_range   ? 
_exptl_crystal_grow.temp            293 
# 
_diffrn.ambient_environment              ? 
_diffrn.ambient_temp                     100 
_diffrn.ambient_temp_details             ? 
_diffrn.ambient_temp_esd                 ? 
_diffrn.crystal_id                       1 
_diffrn.crystal_support                  ? 
_diffrn.crystal_treatment                ? 
_diffrn.details                          ? 
_diffrn.id                               1 
_diffrn.ambient_pressure                 ? 
_diffrn.ambient_pressure_esd             ? 
_diffrn.ambient_pressure_gt              ? 
_diffrn.ambient_pressure_lt              ? 
_diffrn.ambient_temp_gt                  ? 
_diffrn.ambient_temp_lt                  ? 
_diffrn.pdbx_serial_crystal_experiment   N 
# 
_diffrn_detector.details                      ? 
_diffrn_detector.detector                     PIXEL 
_diffrn_detector.diffrn_id                    1 
_diffrn_detector.type                         'DECTRIS EIGER X 16M' 
_diffrn_detector.area_resol_mean              ? 
_diffrn_detector.dtime                        ? 
_diffrn_detector.pdbx_frames_total            ? 
_diffrn_detector.pdbx_collection_time_total   ? 
_diffrn_detector.pdbx_collection_date         2020-07-20 
_diffrn_detector.pdbx_frequency               ? 
_diffrn_detector.id                           ? 
_diffrn_detector.number_of_axes               ? 
# 
_diffrn_radiation.collimation                      ? 
_diffrn_radiation.diffrn_id                        1 
_diffrn_radiation.filter_edge                      ? 
_diffrn_radiation.inhomogeneity                    ? 
_diffrn_radiation.monochromator                    ? 
_diffrn_radiation.polarisn_norm                    ? 
_diffrn_radiation.polarisn_ratio                   ? 
_diffrn_radiation.probe                            ? 
_diffrn_radiation.type                             ? 
_diffrn_radiation.xray_symbol                      ? 
_diffrn_radiation.wavelength_id                    1 
_diffrn_radiation.pdbx_monochromatic_or_laue_m_l   M 
_diffrn_radiation.pdbx_wavelength_list             ? 
_diffrn_radiation.pdbx_wavelength                  ? 
_diffrn_radiation.pdbx_diffrn_protocol             'SINGLE WAVELENGTH' 
_diffrn_radiation.pdbx_analyzer                    ? 
_diffrn_radiation.pdbx_scattering_type             x-ray 
# 
_diffrn_radiation_wavelength.id           1 
_diffrn_radiation_wavelength.wavelength   1.0000 
_diffrn_radiation_wavelength.wt           1.0 
# 
_diffrn_source.current                     ? 
_diffrn_source.details                     ? 
_diffrn_source.diffrn_id                   1 
_diffrn_source.power                       ? 
_diffrn_source.size                        ? 
_diffrn_source.source                      SYNCHROTRON 
_diffrn_source.target                      ? 
_diffrn_source.type                        'SLS BEAMLINE X10SA' 
_diffrn_source.voltage                     ? 
_diffrn_source.take-off_angle              ? 
_diffrn_source.pdbx_wavelength_list        1.0000 
_diffrn_source.pdbx_wavelength             ? 
_diffrn_source.pdbx_synchrotron_beamline   X10SA 
_diffrn_source.pdbx_synchrotron_site       SLS 
# 
_reflns.B_iso_Wilson_estimate                          ? 
_reflns.entry_id                                       9KLW 
_reflns.data_reduction_details                         ? 
_reflns.data_reduction_method                          ? 
_reflns.d_resolution_high                              2.67 
_reflns.d_resolution_low                               103.23 
_reflns.details                                        ? 
_reflns.limit_h_max                                    ? 
_reflns.limit_h_min                                    ? 
_reflns.limit_k_max                                    ? 
_reflns.limit_k_min                                    ? 
_reflns.limit_l_max                                    ? 
_reflns.limit_l_min                                    ? 
_reflns.number_all                                     ? 
_reflns.number_obs                                     14821 
_reflns.observed_criterion                             ? 
_reflns.observed_criterion_F_max                       ? 
_reflns.observed_criterion_F_min                       ? 
_reflns.observed_criterion_I_max                       ? 
_reflns.observed_criterion_I_min                       ? 
_reflns.observed_criterion_sigma_F                     ? 
_reflns.observed_criterion_sigma_I                     ? 
_reflns.percent_possible_obs                           99.3 
_reflns.R_free_details                                 ? 
_reflns.Rmerge_F_all                                   ? 
_reflns.Rmerge_F_obs                                   ? 
_reflns.Friedel_coverage                               ? 
_reflns.number_gt                                      ? 
_reflns.threshold_expression                           ? 
_reflns.pdbx_redundancy                                24.6 
_reflns.pdbx_netI_over_av_sigmaI                       ? 
_reflns.pdbx_netI_over_sigmaI                          20.2 
_reflns.pdbx_res_netI_over_av_sigmaI_2                 ? 
_reflns.pdbx_res_netI_over_sigmaI_2                    ? 
_reflns.pdbx_chi_squared                               ? 
_reflns.pdbx_scaling_rejects                           ? 
_reflns.pdbx_d_res_high_opt                            ? 
_reflns.pdbx_d_res_low_opt                             ? 
_reflns.pdbx_d_res_opt_method                          ? 
_reflns.phase_calculation_details                      ? 
_reflns.pdbx_Rrim_I_all                                ? 
_reflns.pdbx_Rpim_I_all                                ? 
_reflns.pdbx_d_opt                                     ? 
_reflns.pdbx_number_measured_all                       ? 
_reflns.pdbx_diffrn_id                                 1 
_reflns.pdbx_ordinal                                   1 
_reflns.pdbx_CC_half                                   0.999 
_reflns.pdbx_CC_star                                   ? 
_reflns.pdbx_R_split                                   ? 
_reflns.pdbx_Rmerge_I_obs                              ? 
_reflns.pdbx_Rmerge_I_all                              ? 
_reflns.pdbx_Rsym_value                                ? 
_reflns.pdbx_CC_split_method                           ? 
_reflns.pdbx_aniso_diffraction_limit_axis_1_ortho[1]   ? 
_reflns.pdbx_aniso_diffraction_limit_axis_1_ortho[2]   ? 
_reflns.pdbx_aniso_diffraction_limit_axis_1_ortho[3]   ? 
_reflns.pdbx_aniso_diffraction_limit_axis_2_ortho[1]   ? 
_reflns.pdbx_aniso_diffraction_limit_axis_2_ortho[2]   ? 
_reflns.pdbx_aniso_diffraction_limit_axis_2_ortho[3]   ? 
_reflns.pdbx_aniso_diffraction_limit_axis_3_ortho[1]   ? 
_reflns.pdbx_aniso_diffraction_limit_axis_3_ortho[2]   ? 
_reflns.pdbx_aniso_diffraction_limit_axis_3_ortho[3]   ? 
_reflns.pdbx_aniso_diffraction_limit_1                 ? 
_reflns.pdbx_aniso_diffraction_limit_2                 ? 
_reflns.pdbx_aniso_diffraction_limit_3                 ? 
_reflns.pdbx_aniso_B_tensor_eigenvector_1_ortho[1]     ? 
_reflns.pdbx_aniso_B_tensor_eigenvector_1_ortho[2]     ? 
_reflns.pdbx_aniso_B_tensor_eigenvector_1_ortho[3]     ? 
_reflns.pdbx_aniso_B_tensor_eigenvector_2_ortho[1]     ? 
_reflns.pdbx_aniso_B_tensor_eigenvector_2_ortho[2]     ? 
_reflns.pdbx_aniso_B_tensor_eigenvector_2_ortho[3]     ? 
_reflns.pdbx_aniso_B_tensor_eigenvector_3_ortho[1]     ? 
_reflns.pdbx_aniso_B_tensor_eigenvector_3_ortho[2]     ? 
_reflns.pdbx_aniso_B_tensor_eigenvector_3_ortho[3]     ? 
_reflns.pdbx_aniso_B_tensor_eigenvalue_1               ? 
_reflns.pdbx_aniso_B_tensor_eigenvalue_2               ? 
_reflns.pdbx_aniso_B_tensor_eigenvalue_3               ? 
_reflns.pdbx_orthogonalization_convention              ? 
_reflns.pdbx_percent_possible_ellipsoidal              ? 
_reflns.pdbx_percent_possible_spherical                ? 
_reflns.pdbx_percent_possible_ellipsoidal_anomalous    ? 
_reflns.pdbx_percent_possible_spherical_anomalous      ? 
_reflns.pdbx_redundancy_anomalous                      ? 
_reflns.pdbx_CC_half_anomalous                         ? 
_reflns.pdbx_absDiff_over_sigma_anomalous              ? 
_reflns.pdbx_percent_possible_anomalous                ? 
_reflns.pdbx_observed_signal_threshold                 ? 
_reflns.pdbx_signal_type                               ? 
_reflns.pdbx_signal_details                            ? 
_reflns.pdbx_signal_software_id                        ? 
# 
_reflns_shell.d_res_high                                    2.67 
_reflns_shell.d_res_low                                     2.71 
_reflns_shell.meanI_over_sigI_all                           ? 
_reflns_shell.meanI_over_sigI_obs                           1.3 
_reflns_shell.number_measured_all                           ? 
_reflns_shell.number_measured_obs                           ? 
_reflns_shell.number_possible                               ? 
_reflns_shell.number_unique_all                             ? 
_reflns_shell.number_unique_obs                             750 
_reflns_shell.percent_possible_obs                          ? 
_reflns_shell.Rmerge_F_all                                  ? 
_reflns_shell.Rmerge_F_obs                                  ? 
_reflns_shell.meanI_over_sigI_gt                            ? 
_reflns_shell.meanI_over_uI_all                             ? 
_reflns_shell.meanI_over_uI_gt                              ? 
_reflns_shell.number_measured_gt                            ? 
_reflns_shell.number_unique_gt                              ? 
_reflns_shell.percent_possible_gt                           ? 
_reflns_shell.Rmerge_F_gt                                   ? 
_reflns_shell.Rmerge_I_gt                                   ? 
_reflns_shell.pdbx_redundancy                               ? 
_reflns_shell.pdbx_chi_squared                              ? 
_reflns_shell.pdbx_netI_over_sigmaI_all                     ? 
_reflns_shell.pdbx_netI_over_sigmaI_obs                     ? 
_reflns_shell.pdbx_Rrim_I_all                               ? 
_reflns_shell.pdbx_Rpim_I_all                               ? 
_reflns_shell.pdbx_rejects                                  ? 
_reflns_shell.pdbx_ordinal                                  1 
_reflns_shell.pdbx_diffrn_id                                1 
_reflns_shell.pdbx_CC_half                                  0.581 
_reflns_shell.pdbx_CC_star                                  ? 
_reflns_shell.pdbx_R_split                                  ? 
_reflns_shell.percent_possible_all                          ? 
_reflns_shell.Rmerge_I_all                                  ? 
_reflns_shell.Rmerge_I_obs                                  ? 
_reflns_shell.pdbx_Rsym_value                               ? 
_reflns_shell.pdbx_percent_possible_ellipsoidal             ? 
_reflns_shell.pdbx_percent_possible_spherical               ? 
_reflns_shell.pdbx_percent_possible_ellipsoidal_anomalous   ? 
_reflns_shell.pdbx_percent_possible_spherical_anomalous     ? 
_reflns_shell.pdbx_redundancy_anomalous                     ? 
_reflns_shell.pdbx_CC_half_anomalous                        ? 
_reflns_shell.pdbx_absDiff_over_sigma_anomalous             ? 
_reflns_shell.pdbx_percent_possible_anomalous               ? 
# 
_refine.aniso_B[1][1]                            0.00 
_refine.aniso_B[1][2]                            0.00 
_refine.aniso_B[1][3]                            0.00 
_refine.aniso_B[2][2]                            0.00 
_refine.aniso_B[2][3]                            0.00 
_refine.aniso_B[3][3]                            0.00 
_refine.B_iso_max                                ? 
_refine.B_iso_mean                               89.013 
_refine.B_iso_min                                ? 
_refine.correlation_coeff_Fo_to_Fc               0.951 
_refine.correlation_coeff_Fo_to_Fc_free          0.895 
_refine.details                                  'HYDROGENS HAVE BEEN ADDED IN THE RIDING POSITIONS' 
_refine.diff_density_max                         ? 
_refine.diff_density_max_esd                     ? 
_refine.diff_density_min                         ? 
_refine.diff_density_min_esd                     ? 
_refine.diff_density_rms                         ? 
_refine.diff_density_rms_esd                     ? 
_refine.entry_id                                 9KLW 
_refine.pdbx_refine_id                           'X-RAY DIFFRACTION' 
_refine.ls_abs_structure_details                 ? 
_refine.ls_abs_structure_Flack                   ? 
_refine.ls_abs_structure_Flack_esd               ? 
_refine.ls_abs_structure_Rogers                  ? 
_refine.ls_abs_structure_Rogers_esd              ? 
_refine.ls_d_res_high                            2.67 
_refine.ls_d_res_low                             103.23 
_refine.ls_extinction_coef                       ? 
_refine.ls_extinction_coef_esd                   ? 
_refine.ls_extinction_expression                 ? 
_refine.ls_extinction_method                     ? 
_refine.ls_goodness_of_fit_all                   ? 
_refine.ls_goodness_of_fit_all_esd               ? 
_refine.ls_goodness_of_fit_obs                   ? 
_refine.ls_goodness_of_fit_obs_esd               ? 
_refine.ls_hydrogen_treatment                    ? 
_refine.ls_matrix_type                           ? 
_refine.ls_number_constraints                    ? 
_refine.ls_number_parameters                     ? 
_refine.ls_number_reflns_all                     ? 
_refine.ls_number_reflns_obs                     13988 
_refine.ls_number_reflns_R_free                  833 
_refine.ls_number_reflns_R_work                  ? 
_refine.ls_number_restraints                     ? 
_refine.ls_percent_reflns_obs                    99.19 
_refine.ls_percent_reflns_R_free                 5.6 
_refine.ls_R_factor_all                          ? 
_refine.ls_R_factor_obs                          0.19993 
_refine.ls_R_factor_R_free                       0.25654 
_refine.ls_R_factor_R_free_error                 ? 
_refine.ls_R_factor_R_free_error_details         ? 
_refine.ls_R_factor_R_work                       0.19663 
_refine.ls_R_Fsqd_factor_obs                     ? 
_refine.ls_R_I_factor_obs                        ? 
_refine.ls_redundancy_reflns_all                 ? 
_refine.ls_redundancy_reflns_obs                 ? 
_refine.ls_restrained_S_all                      ? 
_refine.ls_restrained_S_obs                      ? 
_refine.ls_shift_over_esd_max                    ? 
_refine.ls_shift_over_esd_mean                   ? 
_refine.ls_structure_factor_coef                 ? 
_refine.ls_weighting_details                     ? 
_refine.ls_weighting_scheme                      ? 
_refine.ls_wR_factor_all                         ? 
_refine.ls_wR_factor_obs                         ? 
_refine.ls_wR_factor_R_free                      ? 
_refine.ls_wR_factor_R_work                      ? 
_refine.occupancy_max                            ? 
_refine.occupancy_min                            ? 
_refine.solvent_model_details                    MASK 
_refine.solvent_model_param_bsol                 ? 
_refine.solvent_model_param_ksol                 ? 
_refine.pdbx_R_complete                          ? 
_refine.ls_R_factor_gt                           ? 
_refine.ls_goodness_of_fit_gt                    ? 
_refine.ls_goodness_of_fit_ref                   ? 
_refine.ls_shift_over_su_max                     ? 
_refine.ls_shift_over_su_max_lt                  ? 
_refine.ls_shift_over_su_mean                    ? 
_refine.ls_shift_over_su_mean_lt                 ? 
_refine.pdbx_ls_sigma_I                          ? 
_refine.pdbx_ls_sigma_F                          ? 
_refine.pdbx_ls_sigma_Fsqd                       ? 
_refine.pdbx_data_cutoff_high_absF               ? 
_refine.pdbx_data_cutoff_high_rms_absF           ? 
_refine.pdbx_data_cutoff_low_absF                ? 
_refine.pdbx_isotropic_thermal_model             ? 
_refine.pdbx_ls_cross_valid_method               THROUGHOUT 
_refine.pdbx_method_to_determine_struct          'MOLECULAR REPLACEMENT' 
_refine.pdbx_starting_model                      'Outsourced analysis.' 
_refine.pdbx_stereochemistry_target_values       'MAXIMUM LIKELIHOOD' 
_refine.pdbx_R_Free_selection_details            RANDOM 
_refine.pdbx_stereochem_target_val_spec_case     ? 
_refine.pdbx_overall_ESU_R                       0.397 
_refine.pdbx_overall_ESU_R_Free                  0.290 
_refine.pdbx_solvent_vdw_probe_radii             1.20 
_refine.pdbx_solvent_ion_probe_radii             0.80 
_refine.pdbx_solvent_shrinkage_radii             0.80 
_refine.pdbx_real_space_R                        ? 
_refine.pdbx_density_correlation                 ? 
_refine.pdbx_pd_number_of_powder_patterns        ? 
_refine.pdbx_pd_number_of_points                 ? 
_refine.pdbx_pd_meas_number_of_points            ? 
_refine.pdbx_pd_proc_ls_prof_R_factor            ? 
_refine.pdbx_pd_proc_ls_prof_wR_factor           ? 
_refine.pdbx_pd_Marquardt_correlation_coeff      ? 
_refine.pdbx_pd_Fsqrd_R_factor                   ? 
_refine.pdbx_pd_ls_matrix_band_width             ? 
_refine.pdbx_overall_phase_error                 ? 
_refine.pdbx_overall_SU_R_free_Cruickshank_DPI   ? 
_refine.pdbx_overall_SU_R_free_Blow_DPI          ? 
_refine.pdbx_overall_SU_R_Blow_DPI               ? 
_refine.pdbx_TLS_residual_ADP_flag               ? 
_refine.pdbx_diffrn_id                           1 
_refine.overall_SU_B                             21.853 
_refine.overall_SU_ML                            0.208 
_refine.overall_SU_R_Cruickshank_DPI             ? 
_refine.overall_SU_R_free                        ? 
_refine.overall_FOM_free_R_set                   ? 
_refine.overall_FOM_work_R_set                   ? 
_refine.pdbx_average_fsc_overall                 ? 
_refine.pdbx_average_fsc_work                    ? 
_refine.pdbx_average_fsc_free                    ? 
# 
_refine_hist.pdbx_refine_id                   'X-RAY DIFFRACTION' 
_refine_hist.cycle_id                         LAST 
_refine_hist.details                          ? 
_refine_hist.d_res_high                       2.67 
_refine_hist.d_res_low                        103.23 
_refine_hist.number_atoms_solvent             15 
_refine_hist.number_atoms_total               2458 
_refine_hist.number_reflns_all                ? 
_refine_hist.number_reflns_obs                ? 
_refine_hist.number_reflns_R_free             ? 
_refine_hist.number_reflns_R_work             ? 
_refine_hist.R_factor_all                     ? 
_refine_hist.R_factor_obs                     ? 
_refine_hist.R_factor_R_free                  ? 
_refine_hist.R_factor_R_work                  ? 
_refine_hist.pdbx_number_residues_total       ? 
_refine_hist.pdbx_B_iso_mean_ligand           ? 
_refine_hist.pdbx_B_iso_mean_solvent          ? 
_refine_hist.pdbx_number_atoms_protein        2401 
_refine_hist.pdbx_number_atoms_nucleic_acid   0 
_refine_hist.pdbx_number_atoms_ligand         42 
_refine_hist.pdbx_number_atoms_lipid          ? 
_refine_hist.pdbx_number_atoms_carb           ? 
_refine_hist.pdbx_pseudo_atom_details         ? 
# 
loop_
_refine_ls_restr.pdbx_refine_id 
_refine_ls_restr.criterion 
_refine_ls_restr.dev_ideal 
_refine_ls_restr.dev_ideal_target 
_refine_ls_restr.number 
_refine_ls_restr.rejects 
_refine_ls_restr.type 
_refine_ls_restr.weight 
_refine_ls_restr.pdbx_restraint_function 
'X-RAY DIFFRACTION' ? 0.011  0.019  2441 ? r_bond_refined_d             ? ? 
'X-RAY DIFFRACTION' ? 0.003  0.020  2376 ? r_bond_other_d               ? ? 
'X-RAY DIFFRACTION' ? 1.432  1.999  3314 ? r_angle_refined_deg          ? ? 
'X-RAY DIFFRACTION' ? 1.174  3.000  5459 ? r_angle_other_deg            ? ? 
'X-RAY DIFFRACTION' ? 6.454  5.000  295  ? r_dihedral_angle_1_deg       ? ? 
'X-RAY DIFFRACTION' ? 38.900 24.316 95   ? r_dihedral_angle_2_deg       ? ? 
'X-RAY DIFFRACTION' ? 12.167 15.091 440  ? r_dihedral_angle_3_deg       ? ? 
'X-RAY DIFFRACTION' ? 12.336 15.000 11   ? r_dihedral_angle_4_deg       ? ? 
'X-RAY DIFFRACTION' ? 0.081  0.200  376  ? r_chiral_restr               ? ? 
'X-RAY DIFFRACTION' ? 0.005  0.021  2663 ? r_gen_planes_refined         ? ? 
'X-RAY DIFFRACTION' ? 0.002  0.020  509  ? r_gen_planes_other           ? ? 
'X-RAY DIFFRACTION' ? ?      ?      ?    ? r_nbd_refined                ? ? 
'X-RAY DIFFRACTION' ? ?      ?      ?    ? r_nbd_other                  ? ? 
'X-RAY DIFFRACTION' ? ?      ?      ?    ? r_nbtor_refined              ? ? 
'X-RAY DIFFRACTION' ? ?      ?      ?    ? r_nbtor_other                ? ? 
'X-RAY DIFFRACTION' ? ?      ?      ?    ? r_xyhbond_nbd_refined        ? ? 
'X-RAY DIFFRACTION' ? ?      ?      ?    ? r_xyhbond_nbd_other          ? ? 
'X-RAY DIFFRACTION' ? ?      ?      ?    ? r_metal_ion_refined          ? ? 
'X-RAY DIFFRACTION' ? ?      ?      ?    ? r_metal_ion_other            ? ? 
'X-RAY DIFFRACTION' ? ?      ?      ?    ? r_symmetry_vdw_refined       ? ? 
'X-RAY DIFFRACTION' ? ?      ?      ?    ? r_symmetry_vdw_other         ? ? 
'X-RAY DIFFRACTION' ? ?      ?      ?    ? r_symmetry_hbond_refined     ? ? 
'X-RAY DIFFRACTION' ? ?      ?      ?    ? r_symmetry_hbond_other       ? ? 
'X-RAY DIFFRACTION' ? ?      ?      ?    ? r_symmetry_metal_ion_refined ? ? 
'X-RAY DIFFRACTION' ? ?      ?      ?    ? r_symmetry_metal_ion_other   ? ? 
'X-RAY DIFFRACTION' ? 5.422  8.361  1192 ? r_mcbond_it                  ? ? 
'X-RAY DIFFRACTION' ? 5.391  8.354  1191 ? r_mcbond_other               ? ? 
'X-RAY DIFFRACTION' ? 8.369  14.081 1483 ? r_mcangle_it                 ? ? 
'X-RAY DIFFRACTION' ? 8.371  14.093 1484 ? r_mcangle_other              ? ? 
'X-RAY DIFFRACTION' ? 5.786  8.821  1249 ? r_scbond_it                  ? ? 
'X-RAY DIFFRACTION' ? 5.785  8.827  1250 ? r_scbond_other               ? ? 
'X-RAY DIFFRACTION' ? ?      ?      ?    ? r_scangle_it                 ? ? 
'X-RAY DIFFRACTION' ? 8.549  14.618 1832 ? r_scangle_other              ? ? 
'X-RAY DIFFRACTION' ? 11.122 71.403 2527 ? r_long_range_B_refined       ? ? 
'X-RAY DIFFRACTION' ? 11.120 71.404 2527 ? r_long_range_B_other         ? ? 
'X-RAY DIFFRACTION' ? ?      ?      ?    ? r_rigid_bond_restr           ? ? 
'X-RAY DIFFRACTION' ? ?      ?      ?    ? r_sphericity_free            ? ? 
'X-RAY DIFFRACTION' ? ?      ?      ?    ? r_sphericity_bonded          ? ? 
# 
_refine_ls_shell.pdbx_refine_id                   'X-RAY DIFFRACTION' 
_refine_ls_shell.d_res_high                       2.67 
_refine_ls_shell.d_res_low                        2.735 
_refine_ls_shell.number_reflns_all                ? 
_refine_ls_shell.number_reflns_obs                ? 
_refine_ls_shell.number_reflns_R_free             65 
_refine_ls_shell.number_reflns_R_work             1026 
_refine_ls_shell.percent_reflns_obs               100.00 
_refine_ls_shell.percent_reflns_R_free            ? 
_refine_ls_shell.R_factor_all                     ? 
_refine_ls_shell.R_factor_obs                     ? 
_refine_ls_shell.R_factor_R_free_error            ? 
_refine_ls_shell.R_factor_R_work                  0.363 
_refine_ls_shell.redundancy_reflns_all            ? 
_refine_ls_shell.redundancy_reflns_obs            ? 
_refine_ls_shell.wR_factor_all                    ? 
_refine_ls_shell.wR_factor_obs                    ? 
_refine_ls_shell.wR_factor_R_free                 ? 
_refine_ls_shell.wR_factor_R_work                 ? 
_refine_ls_shell.pdbx_R_complete                  ? 
_refine_ls_shell.pdbx_total_number_of_bins_used   ? 
_refine_ls_shell.pdbx_phase_error                 ? 
_refine_ls_shell.pdbx_fsc_work                    ? 
_refine_ls_shell.pdbx_fsc_free                    ? 
_refine_ls_shell.R_factor_R_free                  0.403 
# 
_struct.entry_id                     9KLW 
_struct.title                        
;Crystal structure of EGFR T790M, L858R mutant complexed with N-[4-[4-amino-6-ethynyl-5-(3-quinolyl)pyrrolo[2,3-d]pyrimidin-7-yl]norbornan-1-yl]pyrimidine-5-carboxamide
;
_struct.pdbx_model_details           ? 
_struct.pdbx_formula_weight          ? 
_struct.pdbx_formula_weight_method   ? 
_struct.pdbx_model_type_details      ? 
_struct.pdbx_CASP_flag               N 
# 
_struct_keywords.entry_id        9KLW 
_struct_keywords.text            'TKI, TRANSFERASE' 
_struct_keywords.pdbx_keywords   TRANSFERASE 
# 
loop_
_struct_asym.id 
_struct_asym.pdbx_blank_PDB_chainid_flag 
_struct_asym.pdbx_modified 
_struct_asym.entity_id 
_struct_asym.details 
A N N 1 ? 
B N N 2 ? 
C N N 3 ? 
D N N 4 ? 
# 
_struct_ref.id                         1 
_struct_ref.db_name                    UNP 
_struct_ref.db_code                    EGFR_HUMAN 
_struct_ref.pdbx_db_accession          P00533 
_struct_ref.pdbx_db_isoform            ? 
_struct_ref.entity_id                  1 
_struct_ref.pdbx_seq_one_letter_code   
;GEAPNQALLRILKETEFKKIKVLGSGAFGTVYKGLWIPEGEKVKIPVAIKELREATSPKANKEILDEAYVMASVDNPHVC
RLLGICLTSTVQLITQLMPFGCLLDYVREHKDNIGSQYLLNWCVQIAKGMNYLEDRRLVHRDLAARNVLVKTPQHVKITD
FGLAKLLGAEEKEYHAEGGKVPIKWMALESILHRIYTHQSDVWSYGVTVWELMTFGSKPYDGIPASEISSILEKGERLPQ
PPICTIDVYMIMVKCWMIDADSRPKFRELIIEFSKMARDPQRYLVIQGDERMHLPSPTDSNFYRALMDEEDMDDVVDADE
YLIPQQG
;
_struct_ref.pdbx_align_begin           696 
# 
_struct_ref_seq.align_id                      1 
_struct_ref_seq.ref_id                        1 
_struct_ref_seq.pdbx_PDB_id_code              9KLW 
_struct_ref_seq.pdbx_strand_id                A 
_struct_ref_seq.seq_align_beg                 4 
_struct_ref_seq.pdbx_seq_align_beg_ins_code   ? 
_struct_ref_seq.seq_align_end                 330 
_struct_ref_seq.pdbx_seq_align_end_ins_code   ? 
_struct_ref_seq.pdbx_db_accession             P00533 
_struct_ref_seq.db_align_beg                  696 
_struct_ref_seq.pdbx_db_align_beg_ins_code    ? 
_struct_ref_seq.db_align_end                  1022 
_struct_ref_seq.pdbx_db_align_end_ins_code    ? 
_struct_ref_seq.pdbx_auth_seq_align_beg       696 
_struct_ref_seq.pdbx_auth_seq_align_end       1022 
# 
loop_
_struct_ref_seq_dif.align_id 
_struct_ref_seq_dif.pdbx_pdb_id_code 
_struct_ref_seq_dif.mon_id 
_struct_ref_seq_dif.pdbx_pdb_strand_id 
_struct_ref_seq_dif.seq_num 
_struct_ref_seq_dif.pdbx_pdb_ins_code 
_struct_ref_seq_dif.pdbx_seq_db_name 
_struct_ref_seq_dif.pdbx_seq_db_accession_code 
_struct_ref_seq_dif.db_mon_id 
_struct_ref_seq_dif.pdbx_seq_db_seq_num 
_struct_ref_seq_dif.details 
_struct_ref_seq_dif.pdbx_auth_seq_num 
_struct_ref_seq_dif.pdbx_ordinal 
1 9KLW GLY A 1   ? UNP P00533 ?   ?   'expression tag'      693 1 
1 9KLW SER A 2   ? UNP P00533 ?   ?   'expression tag'      694 2 
1 9KLW MET A 3   ? UNP P00533 ?   ?   'expression tag'      695 3 
1 9KLW MET A 98  ? UNP P00533 THR 790 'engineered mutation' 790 4 
1 9KLW ARG A 166 ? UNP P00533 LEU 858 'engineered mutation' 858 5 
# 
_pdbx_struct_assembly.id                   1 
_pdbx_struct_assembly.details              author_and_software_defined_assembly 
_pdbx_struct_assembly.method_details       PISA 
_pdbx_struct_assembly.oligomeric_details   monomeric 
_pdbx_struct_assembly.oligomeric_count     1 
# 
loop_
_pdbx_struct_assembly_prop.biol_id 
_pdbx_struct_assembly_prop.type 
_pdbx_struct_assembly_prop.value 
_pdbx_struct_assembly_prop.details 
1 'ABSA (A^2)' 200   ? 
1 MORE         1     ? 
1 'SSA (A^2)'  15620 ? 
# 
_pdbx_struct_assembly_gen.assembly_id       1 
_pdbx_struct_assembly_gen.oper_expression   1 
_pdbx_struct_assembly_gen.asym_id_list      A,B,C,D 
# 
_pdbx_struct_assembly_auth_evidence.id                     1 
_pdbx_struct_assembly_auth_evidence.assembly_id            1 
_pdbx_struct_assembly_auth_evidence.experimental_support   none 
_pdbx_struct_assembly_auth_evidence.details                ? 
# 
_pdbx_struct_oper_list.id                   1 
_pdbx_struct_oper_list.type                 'identity operation' 
_pdbx_struct_oper_list.name                 1_555 
_pdbx_struct_oper_list.symmetry_operation   x,y,z 
_pdbx_struct_oper_list.matrix[1][1]         1.0000000000 
_pdbx_struct_oper_list.matrix[1][2]         0.0000000000 
_pdbx_struct_oper_list.matrix[1][3]         0.0000000000 
_pdbx_struct_oper_list.vector[1]            0.0000000000 
_pdbx_struct_oper_list.matrix[2][1]         0.0000000000 
_pdbx_struct_oper_list.matrix[2][2]         1.0000000000 
_pdbx_struct_oper_list.matrix[2][3]         0.0000000000 
_pdbx_struct_oper_list.vector[2]            0.0000000000 
_pdbx_struct_oper_list.matrix[3][1]         0.0000000000 
_pdbx_struct_oper_list.matrix[3][2]         0.0000000000 
_pdbx_struct_oper_list.matrix[3][3]         1.0000000000 
_pdbx_struct_oper_list.vector[3]            0.0000000000 
# 
loop_
_struct_conf.conf_type_id 
_struct_conf.id 
_struct_conf.pdbx_PDB_helix_id 
_struct_conf.beg_label_comp_id 
_struct_conf.beg_label_asym_id 
_struct_conf.beg_label_seq_id 
_struct_conf.pdbx_beg_PDB_ins_code 
_struct_conf.end_label_comp_id 
_struct_conf.end_label_asym_id 
_struct_conf.end_label_seq_id 
_struct_conf.pdbx_end_PDB_ins_code 
_struct_conf.beg_auth_comp_id 
_struct_conf.beg_auth_asym_id 
_struct_conf.beg_auth_seq_id 
_struct_conf.end_auth_comp_id 
_struct_conf.end_auth_asym_id 
_struct_conf.end_auth_seq_id 
_struct_conf.pdbx_PDB_helix_class 
_struct_conf.details 
_struct_conf.pdbx_PDB_helix_length 
HELX_P HELX_P1  AA1 LYS A 16  ? THR A 18  ? LYS A 708  THR A 710  5 ? 3  
HELX_P HELX_P2  AA2 SER A 60  ? SER A 76  ? SER A 752  SER A 768  1 ? 17 
HELX_P HELX_P3  AA3 CYS A 105 ? HIS A 113 ? CYS A 797  HIS A 805  1 ? 9  
HELX_P HELX_P4  AA4 LYS A 114 ? ILE A 117 ? LYS A 806  ILE A 809  5 ? 4  
HELX_P HELX_P5  AA5 GLY A 118 ? ARG A 139 ? GLY A 810  ARG A 831  1 ? 22 
HELX_P HELX_P6  AA6 ALA A 147 ? ARG A 149 ? ALA A 839  ARG A 841  5 ? 3  
HELX_P HELX_P7  AA7 PRO A 185 ? MET A 189 ? PRO A 877  MET A 881  5 ? 5  
HELX_P HELX_P8  AA8 ALA A 190 ? ARG A 197 ? ALA A 882  ARG A 889  1 ? 8  
HELX_P HELX_P9  AA9 THR A 200 ? THR A 217 ? THR A 892  THR A 909  1 ? 18 
HELX_P HELX_P10 AB1 PRO A 227 ? SER A 229 ? PRO A 919  SER A 921  5 ? 3  
HELX_P HELX_P11 AB2 GLU A 230 ? GLY A 238 ? GLU A 922  GLY A 930  1 ? 9  
HELX_P HELX_P12 AB3 THR A 248 ? TRP A 259 ? THR A 940  TRP A 951  1 ? 12 
HELX_P HELX_P13 AB4 ASP A 262 ? ARG A 266 ? ASP A 954  ARG A 958  5 ? 5  
HELX_P HELX_P14 AB5 LYS A 268 ? ALA A 280 ? LYS A 960  ALA A 972  1 ? 13 
HELX_P HELX_P15 AB6 ARG A 281 ? TYR A 286 ? ARG A 973  TYR A 978  5 ? 6  
HELX_P HELX_P16 AB7 GLU A 313 ? ASP A 317 ? GLU A 1005 ASP A 1009 5 ? 5  
# 
_struct_conf_type.id          HELX_P 
_struct_conf_type.criteria    ? 
_struct_conf_type.reference   ? 
# 
loop_
_struct_sheet.id 
_struct_sheet.type 
_struct_sheet.number_strands 
_struct_sheet.details 
AA1 ? 5 ? 
AA2 ? 2 ? 
AA3 ? 2 ? 
# 
loop_
_struct_sheet_order.sheet_id 
_struct_sheet_order.range_id_1 
_struct_sheet_order.range_id_2 
_struct_sheet_order.offset 
_struct_sheet_order.sense 
AA1 1 2 ? anti-parallel 
AA1 2 3 ? anti-parallel 
AA1 3 4 ? anti-parallel 
AA1 4 5 ? anti-parallel 
AA2 1 2 ? anti-parallel 
AA3 1 2 ? anti-parallel 
# 
loop_
_struct_sheet_range.sheet_id 
_struct_sheet_range.id 
_struct_sheet_range.beg_label_comp_id 
_struct_sheet_range.beg_label_asym_id 
_struct_sheet_range.beg_label_seq_id 
_struct_sheet_range.pdbx_beg_PDB_ins_code 
_struct_sheet_range.end_label_comp_id 
_struct_sheet_range.end_label_asym_id 
_struct_sheet_range.end_label_seq_id 
_struct_sheet_range.pdbx_end_PDB_ins_code 
_struct_sheet_range.beg_auth_comp_id 
_struct_sheet_range.beg_auth_asym_id 
_struct_sheet_range.beg_auth_seq_id 
_struct_sheet_range.end_auth_comp_id 
_struct_sheet_range.end_auth_asym_id 
_struct_sheet_range.end_auth_seq_id 
AA1 1 PHE A 20  ? SER A 28  ? PHE A 712 SER A 720 
AA1 2 THR A 33  ? TRP A 39  ? THR A 725 TRP A 731 
AA1 3 ILE A 48  ? GLU A 54  ? ILE A 740 GLU A 746 
AA1 4 GLN A 95  ? GLN A 99  ? GLN A 787 GLN A 791 
AA1 5 LEU A 85  ? CYS A 89  ? LEU A 777 CYS A 781 
AA2 1 LEU A 141 ? VAL A 142 ? LEU A 833 VAL A 834 
AA2 2 LYS A 168 ? LEU A 169 ? LYS A 860 LEU A 861 
AA3 1 VAL A 151 ? THR A 155 ? VAL A 843 THR A 847 
AA3 2 HIS A 158 ? ILE A 161 ? HIS A 850 ILE A 853 
# 
loop_
_pdbx_struct_sheet_hbond.sheet_id 
_pdbx_struct_sheet_hbond.range_id_1 
_pdbx_struct_sheet_hbond.range_id_2 
_pdbx_struct_sheet_hbond.range_1_label_atom_id 
_pdbx_struct_sheet_hbond.range_1_label_comp_id 
_pdbx_struct_sheet_hbond.range_1_label_asym_id 
_pdbx_struct_sheet_hbond.range_1_label_seq_id 
_pdbx_struct_sheet_hbond.range_1_PDB_ins_code 
_pdbx_struct_sheet_hbond.range_1_auth_atom_id 
_pdbx_struct_sheet_hbond.range_1_auth_comp_id 
_pdbx_struct_sheet_hbond.range_1_auth_asym_id 
_pdbx_struct_sheet_hbond.range_1_auth_seq_id 
_pdbx_struct_sheet_hbond.range_2_label_atom_id 
_pdbx_struct_sheet_hbond.range_2_label_comp_id 
_pdbx_struct_sheet_hbond.range_2_label_asym_id 
_pdbx_struct_sheet_hbond.range_2_label_seq_id 
_pdbx_struct_sheet_hbond.range_2_PDB_ins_code 
_pdbx_struct_sheet_hbond.range_2_auth_atom_id 
_pdbx_struct_sheet_hbond.range_2_auth_comp_id 
_pdbx_struct_sheet_hbond.range_2_auth_asym_id 
_pdbx_struct_sheet_hbond.range_2_auth_seq_id 
AA1 1 2 N LYS A 24  ? N LYS A 716 O LYS A 36  ? O LYS A 728 
AA1 2 3 N TRP A 39  ? N TRP A 731 O ILE A 48  ? O ILE A 740 
AA1 3 4 N LYS A 53  ? N LYS A 745 O LEU A 96  ? O LEU A 788 
AA1 4 5 O ILE A 97  ? O ILE A 789 N GLY A 87  ? N GLY A 779 
AA2 1 2 N VAL A 142 ? N VAL A 834 O LYS A 168 ? O LYS A 860 
AA3 1 2 N LEU A 152 ? N LEU A 844 O LYS A 160 ? O LYS A 852 
# 
_pdbx_entry_details.entry_id                   9KLW 
_pdbx_entry_details.nonpolymer_details         ? 
_pdbx_entry_details.sequence_details           ? 
_pdbx_entry_details.compound_details           ? 
_pdbx_entry_details.source_details             ? 
_pdbx_entry_details.has_ligand_of_interest     Y 
_pdbx_entry_details.has_protein_modification   N 
# 
loop_
_pdbx_validate_torsion.id 
_pdbx_validate_torsion.PDB_model_num 
_pdbx_validate_torsion.auth_comp_id 
_pdbx_validate_torsion.auth_asym_id 
_pdbx_validate_torsion.auth_seq_id 
_pdbx_validate_torsion.PDB_ins_code 
_pdbx_validate_torsion.label_alt_id 
_pdbx_validate_torsion.phi 
_pdbx_validate_torsion.psi 
1 1 LYS A 737 ? ? -111.82 64.80 
2 1 ASP A 837 ? ? -168.06 39.48 
3 1 ASP A 855 ? ? 68.95   86.53 
# 
_pdbx_refine_tls.id               1 
_pdbx_refine_tls.pdbx_refine_id   'X-RAY DIFFRACTION' 
_pdbx_refine_tls.details          ? 
_pdbx_refine_tls.method           refined 
_pdbx_refine_tls.origin_x         7.6780 
_pdbx_refine_tls.origin_y         58.6090 
_pdbx_refine_tls.origin_z         24.9890 
_pdbx_refine_tls.T[1][1]          0.1719 
_pdbx_refine_tls.T[1][1]_esd      ? 
_pdbx_refine_tls.T[1][2]          -0.0817 
_pdbx_refine_tls.T[1][2]_esd      ? 
_pdbx_refine_tls.T[1][3]          0.0025 
_pdbx_refine_tls.T[1][3]_esd      ? 
_pdbx_refine_tls.T[2][2]          0.0970 
_pdbx_refine_tls.T[2][2]_esd      ? 
_pdbx_refine_tls.T[2][3]          0.0352 
_pdbx_refine_tls.T[2][3]_esd      ? 
_pdbx_refine_tls.T[3][3]          0.0628 
_pdbx_refine_tls.T[3][3]_esd      ? 
_pdbx_refine_tls.L[1][1]          4.4034 
_pdbx_refine_tls.L[1][1]_esd      ? 
_pdbx_refine_tls.L[1][2]          0.7567 
_pdbx_refine_tls.L[1][2]_esd      ? 
_pdbx_refine_tls.L[1][3]          -1.7904 
_pdbx_refine_tls.L[1][3]_esd      ? 
_pdbx_refine_tls.L[2][2]          1.7261 
_pdbx_refine_tls.L[2][2]_esd      ? 
_pdbx_refine_tls.L[2][3]          -0.5347 
_pdbx_refine_tls.L[2][3]_esd      ? 
_pdbx_refine_tls.L[3][3]          1.8779 
_pdbx_refine_tls.L[3][3]_esd      ? 
_pdbx_refine_tls.S[1][1]          -0.0948 
_pdbx_refine_tls.S[1][1]_esd      ? 
_pdbx_refine_tls.S[1][2]          -0.2097 
_pdbx_refine_tls.S[1][2]_esd      ? 
_pdbx_refine_tls.S[1][3]          -0.4140 
_pdbx_refine_tls.S[1][3]_esd      ? 
_pdbx_refine_tls.S[2][1]          -0.0623 
_pdbx_refine_tls.S[2][1]_esd      ? 
_pdbx_refine_tls.S[2][2]          -0.0781 
_pdbx_refine_tls.S[2][2]_esd      ? 
_pdbx_refine_tls.S[2][3]          0.0798 
_pdbx_refine_tls.S[2][3]_esd      ? 
_pdbx_refine_tls.S[3][1]          0.3888 
_pdbx_refine_tls.S[3][1]_esd      ? 
_pdbx_refine_tls.S[3][2]          -0.0703 
_pdbx_refine_tls.S[3][2]_esd      ? 
_pdbx_refine_tls.S[3][3]          0.1728 
_pdbx_refine_tls.S[3][3]_esd      ? 
# 
_pdbx_refine_tls_group.id                  1 
_pdbx_refine_tls_group.pdbx_refine_id      'X-RAY DIFFRACTION' 
_pdbx_refine_tls_group.refine_tls_id       1 
_pdbx_refine_tls_group.beg_label_asym_id   ? 
_pdbx_refine_tls_group.beg_label_seq_id    ? 
_pdbx_refine_tls_group.beg_auth_asym_id    A 
_pdbx_refine_tls_group.beg_auth_seq_id     1 
_pdbx_refine_tls_group.beg_PDB_ins_code    ? 
_pdbx_refine_tls_group.end_label_asym_id   ? 
_pdbx_refine_tls_group.end_label_seq_id    ? 
_pdbx_refine_tls_group.end_auth_asym_id    A 
_pdbx_refine_tls_group.end_auth_seq_id     1030 
_pdbx_refine_tls_group.end_PDB_ins_code    ? 
_pdbx_refine_tls_group.selection           ? 
_pdbx_refine_tls_group.selection_details   ? 
# 
loop_
_pdbx_unobs_or_zero_occ_residues.id 
_pdbx_unobs_or_zero_occ_residues.PDB_model_num 
_pdbx_unobs_or_zero_occ_residues.polymer_flag 
_pdbx_unobs_or_zero_occ_residues.occupancy_flag 
_pdbx_unobs_or_zero_occ_residues.auth_asym_id 
_pdbx_unobs_or_zero_occ_residues.auth_comp_id 
_pdbx_unobs_or_zero_occ_residues.auth_seq_id 
_pdbx_unobs_or_zero_occ_residues.PDB_ins_code 
_pdbx_unobs_or_zero_occ_residues.label_asym_id 
_pdbx_unobs_or_zero_occ_residues.label_comp_id 
_pdbx_unobs_or_zero_occ_residues.label_seq_id 
1  1 Y 1 A GLY 693  ? A GLY 1   
2  1 Y 1 A SER 694  ? A SER 2   
3  1 Y 1 A GLU 749  ? A GLU 57  
4  1 Y 1 A GLY 863  ? A GLY 171 
5  1 Y 1 A ALA 864  ? A ALA 172 
6  1 Y 1 A GLU 865  ? A GLU 173 
7  1 Y 1 A GLU 866  ? A GLU 174 
8  1 Y 1 A LYS 867  ? A LYS 175 
9  1 Y 1 A GLU 868  ? A GLU 176 
10 1 Y 1 A TYR 869  ? A TYR 177 
11 1 Y 1 A HIS 870  ? A HIS 178 
12 1 Y 1 A ALA 871  ? A ALA 179 
13 1 Y 1 A GLU 872  ? A GLU 180 
14 1 Y 1 A GLY 873  ? A GLY 181 
15 1 Y 1 A GLY 874  ? A GLY 182 
16 1 Y 1 A LYS 875  ? A LYS 183 
17 1 Y 1 A SER 991  ? A SER 299 
18 1 Y 1 A PRO 992  ? A PRO 300 
19 1 Y 1 A THR 993  ? A THR 301 
20 1 Y 1 A ASP 994  ? A ASP 302 
21 1 Y 1 A SER 995  ? A SER 303 
22 1 Y 1 A ASN 996  ? A ASN 304 
23 1 Y 1 A PHE 997  ? A PHE 305 
24 1 Y 1 A TYR 998  ? A TYR 306 
25 1 Y 1 A ARG 999  ? A ARG 307 
26 1 Y 1 A ALA 1000 ? A ALA 308 
27 1 Y 1 A LEU 1001 ? A LEU 309 
28 1 Y 1 A MET 1002 ? A MET 310 
29 1 Y 1 A GLN 1020 ? A GLN 328 
30 1 Y 1 A GLN 1021 ? A GLN 329 
31 1 Y 1 A GLY 1022 ? A GLY 330 
# 
loop_
_chem_comp_atom.comp_id 
_chem_comp_atom.atom_id 
_chem_comp_atom.type_symbol 
_chem_comp_atom.pdbx_aromatic_flag 
_chem_comp_atom.pdbx_stereo_config 
_chem_comp_atom.pdbx_ordinal 
A1L53 C2   C Y N 1   
A1L53 C4   C Y N 2   
A1L53 C6   C Y N 3   
A1L53 C7   C Y N 4   
A1L53 C8   C Y N 5   
A1L53 C12  C Y N 6   
A1L53 C15  C Y N 7   
A1L53 C16  C Y N 8   
A1L53 C17  C Y N 9   
A1L53 C18  C Y N 10  
A1L53 C19  C Y N 11  
A1L53 C21  C N N 12  
A1L53 N22  N Y N 13  
A1L53 C23  C N N 14  
A1L53 C24  C N N 15  
A1L53 C27  C N N 16  
A1L53 C31  C N N 17  
A1L53 C33  C Y N 18  
A1L53 C34  C Y N 19  
A1L53 C36  C Y N 20  
A1L53 C38  C Y N 21  
A1L53 N1   N N N 22  
A1L53 N3   N Y N 23  
A1L53 N5   N Y N 24  
A1L53 C9   C Y N 25  
A1L53 C10  C Y N 26  
A1L53 N11  N Y N 27  
A1L53 C13  C Y N 28  
A1L53 C14  C Y N 29  
A1L53 C20  C N N 30  
A1L53 C25  C N N 31  
A1L53 C26  C N N 32  
A1L53 C28  C N N 33  
A1L53 C29  C N N 34  
A1L53 N30  N N N 35  
A1L53 O32  O N N 36  
A1L53 N35  N Y N 37  
A1L53 N37  N Y N 38  
A1L53 H1   H N N 39  
A1L53 H2   H N N 40  
A1L53 H3   H N N 41  
A1L53 H4   H N N 42  
A1L53 H5   H N N 43  
A1L53 H6   H N N 44  
A1L53 H7   H N N 45  
A1L53 H8   H N N 46  
A1L53 H9   H N N 47  
A1L53 H10  H N N 48  
A1L53 H11  H N N 49  
A1L53 H12  H N N 50  
A1L53 H13  H N N 51  
A1L53 H14  H N N 52  
A1L53 H15  H N N 53  
A1L53 H16  H N N 54  
A1L53 H17  H N N 55  
A1L53 H18  H N N 56  
A1L53 H19  H N N 57  
A1L53 H20  H N N 58  
A1L53 H21  H N N 59  
A1L53 H22  H N N 60  
A1L53 H23  H N N 61  
A1L53 H24  H N N 62  
ALA   N    N N N 63  
ALA   CA   C N S 64  
ALA   C    C N N 65  
ALA   O    O N N 66  
ALA   CB   C N N 67  
ALA   OXT  O N N 68  
ALA   H    H N N 69  
ALA   H2   H N N 70  
ALA   HA   H N N 71  
ALA   HB1  H N N 72  
ALA   HB2  H N N 73  
ALA   HB3  H N N 74  
ALA   HXT  H N N 75  
ARG   N    N N N 76  
ARG   CA   C N S 77  
ARG   C    C N N 78  
ARG   O    O N N 79  
ARG   CB   C N N 80  
ARG   CG   C N N 81  
ARG   CD   C N N 82  
ARG   NE   N N N 83  
ARG   CZ   C N N 84  
ARG   NH1  N N N 85  
ARG   NH2  N N N 86  
ARG   OXT  O N N 87  
ARG   H    H N N 88  
ARG   H2   H N N 89  
ARG   HA   H N N 90  
ARG   HB2  H N N 91  
ARG   HB3  H N N 92  
ARG   HG2  H N N 93  
ARG   HG3  H N N 94  
ARG   HD2  H N N 95  
ARG   HD3  H N N 96  
ARG   HE   H N N 97  
ARG   HH11 H N N 98  
ARG   HH12 H N N 99  
ARG   HH21 H N N 100 
ARG   HH22 H N N 101 
ARG   HXT  H N N 102 
ASN   N    N N N 103 
ASN   CA   C N S 104 
ASN   C    C N N 105 
ASN   O    O N N 106 
ASN   CB   C N N 107 
ASN   CG   C N N 108 
ASN   OD1  O N N 109 
ASN   ND2  N N N 110 
ASN   OXT  O N N 111 
ASN   H    H N N 112 
ASN   H2   H N N 113 
ASN   HA   H N N 114 
ASN   HB2  H N N 115 
ASN   HB3  H N N 116 
ASN   HD21 H N N 117 
ASN   HD22 H N N 118 
ASN   HXT  H N N 119 
ASP   N    N N N 120 
ASP   CA   C N S 121 
ASP   C    C N N 122 
ASP   O    O N N 123 
ASP   CB   C N N 124 
ASP   CG   C N N 125 
ASP   OD1  O N N 126 
ASP   OD2  O N N 127 
ASP   OXT  O N N 128 
ASP   H    H N N 129 
ASP   H2   H N N 130 
ASP   HA   H N N 131 
ASP   HB2  H N N 132 
ASP   HB3  H N N 133 
ASP   HD2  H N N 134 
ASP   HXT  H N N 135 
CYS   N    N N N 136 
CYS   CA   C N R 137 
CYS   C    C N N 138 
CYS   O    O N N 139 
CYS   CB   C N N 140 
CYS   SG   S N N 141 
CYS   OXT  O N N 142 
CYS   H    H N N 143 
CYS   H2   H N N 144 
CYS   HA   H N N 145 
CYS   HB2  H N N 146 
CYS   HB3  H N N 147 
CYS   HG   H N N 148 
CYS   HXT  H N N 149 
DMS   S    S N N 150 
DMS   O    O N N 151 
DMS   C1   C N N 152 
DMS   C2   C N N 153 
DMS   H11  H N N 154 
DMS   H12  H N N 155 
DMS   H13  H N N 156 
DMS   H21  H N N 157 
DMS   H22  H N N 158 
DMS   H23  H N N 159 
GLN   N    N N N 160 
GLN   CA   C N S 161 
GLN   C    C N N 162 
GLN   O    O N N 163 
GLN   CB   C N N 164 
GLN   CG   C N N 165 
GLN   CD   C N N 166 
GLN   OE1  O N N 167 
GLN   NE2  N N N 168 
GLN   OXT  O N N 169 
GLN   H    H N N 170 
GLN   H2   H N N 171 
GLN   HA   H N N 172 
GLN   HB2  H N N 173 
GLN   HB3  H N N 174 
GLN   HG2  H N N 175 
GLN   HG3  H N N 176 
GLN   HE21 H N N 177 
GLN   HE22 H N N 178 
GLN   HXT  H N N 179 
GLU   N    N N N 180 
GLU   CA   C N S 181 
GLU   C    C N N 182 
GLU   O    O N N 183 
GLU   CB   C N N 184 
GLU   CG   C N N 185 
GLU   CD   C N N 186 
GLU   OE1  O N N 187 
GLU   OE2  O N N 188 
GLU   OXT  O N N 189 
GLU   H    H N N 190 
GLU   H2   H N N 191 
GLU   HA   H N N 192 
GLU   HB2  H N N 193 
GLU   HB3  H N N 194 
GLU   HG2  H N N 195 
GLU   HG3  H N N 196 
GLU   HE2  H N N 197 
GLU   HXT  H N N 198 
GLY   N    N N N 199 
GLY   CA   C N N 200 
GLY   C    C N N 201 
GLY   O    O N N 202 
GLY   OXT  O N N 203 
GLY   H    H N N 204 
GLY   H2   H N N 205 
GLY   HA2  H N N 206 
GLY   HA3  H N N 207 
GLY   HXT  H N N 208 
HIS   N    N N N 209 
HIS   CA   C N S 210 
HIS   C    C N N 211 
HIS   O    O N N 212 
HIS   CB   C N N 213 
HIS   CG   C Y N 214 
HIS   ND1  N Y N 215 
HIS   CD2  C Y N 216 
HIS   CE1  C Y N 217 
HIS   NE2  N Y N 218 
HIS   OXT  O N N 219 
HIS   H    H N N 220 
HIS   H2   H N N 221 
HIS   HA   H N N 222 
HIS   HB2  H N N 223 
HIS   HB3  H N N 224 
HIS   HD1  H N N 225 
HIS   HD2  H N N 226 
HIS   HE1  H N N 227 
HIS   HE2  H N N 228 
HIS   HXT  H N N 229 
HOH   O    O N N 230 
HOH   H1   H N N 231 
HOH   H2   H N N 232 
ILE   N    N N N 233 
ILE   CA   C N S 234 
ILE   C    C N N 235 
ILE   O    O N N 236 
ILE   CB   C N S 237 
ILE   CG1  C N N 238 
ILE   CG2  C N N 239 
ILE   CD1  C N N 240 
ILE   OXT  O N N 241 
ILE   H    H N N 242 
ILE   H2   H N N 243 
ILE   HA   H N N 244 
ILE   HB   H N N 245 
ILE   HG12 H N N 246 
ILE   HG13 H N N 247 
ILE   HG21 H N N 248 
ILE   HG22 H N N 249 
ILE   HG23 H N N 250 
ILE   HD11 H N N 251 
ILE   HD12 H N N 252 
ILE   HD13 H N N 253 
ILE   HXT  H N N 254 
LEU   N    N N N 255 
LEU   CA   C N S 256 
LEU   C    C N N 257 
LEU   O    O N N 258 
LEU   CB   C N N 259 
LEU   CG   C N N 260 
LEU   CD1  C N N 261 
LEU   CD2  C N N 262 
LEU   OXT  O N N 263 
LEU   H    H N N 264 
LEU   H2   H N N 265 
LEU   HA   H N N 266 
LEU   HB2  H N N 267 
LEU   HB3  H N N 268 
LEU   HG   H N N 269 
LEU   HD11 H N N 270 
LEU   HD12 H N N 271 
LEU   HD13 H N N 272 
LEU   HD21 H N N 273 
LEU   HD22 H N N 274 
LEU   HD23 H N N 275 
LEU   HXT  H N N 276 
LYS   N    N N N 277 
LYS   CA   C N S 278 
LYS   C    C N N 279 
LYS   O    O N N 280 
LYS   CB   C N N 281 
LYS   CG   C N N 282 
LYS   CD   C N N 283 
LYS   CE   C N N 284 
LYS   NZ   N N N 285 
LYS   OXT  O N N 286 
LYS   H    H N N 287 
LYS   H2   H N N 288 
LYS   HA   H N N 289 
LYS   HB2  H N N 290 
LYS   HB3  H N N 291 
LYS   HG2  H N N 292 
LYS   HG3  H N N 293 
LYS   HD2  H N N 294 
LYS   HD3  H N N 295 
LYS   HE2  H N N 296 
LYS   HE3  H N N 297 
LYS   HZ1  H N N 298 
LYS   HZ2  H N N 299 
LYS   HZ3  H N N 300 
LYS   HXT  H N N 301 
MET   N    N N N 302 
MET   CA   C N S 303 
MET   C    C N N 304 
MET   O    O N N 305 
MET   CB   C N N 306 
MET   CG   C N N 307 
MET   SD   S N N 308 
MET   CE   C N N 309 
MET   OXT  O N N 310 
MET   H    H N N 311 
MET   H2   H N N 312 
MET   HA   H N N 313 
MET   HB2  H N N 314 
MET   HB3  H N N 315 
MET   HG2  H N N 316 
MET   HG3  H N N 317 
MET   HE1  H N N 318 
MET   HE2  H N N 319 
MET   HE3  H N N 320 
MET   HXT  H N N 321 
PHE   N    N N N 322 
PHE   CA   C N S 323 
PHE   C    C N N 324 
PHE   O    O N N 325 
PHE   CB   C N N 326 
PHE   CG   C Y N 327 
PHE   CD1  C Y N 328 
PHE   CD2  C Y N 329 
PHE   CE1  C Y N 330 
PHE   CE2  C Y N 331 
PHE   CZ   C Y N 332 
PHE   OXT  O N N 333 
PHE   H    H N N 334 
PHE   H2   H N N 335 
PHE   HA   H N N 336 
PHE   HB2  H N N 337 
PHE   HB3  H N N 338 
PHE   HD1  H N N 339 
PHE   HD2  H N N 340 
PHE   HE1  H N N 341 
PHE   HE2  H N N 342 
PHE   HZ   H N N 343 
PHE   HXT  H N N 344 
PRO   N    N N N 345 
PRO   CA   C N S 346 
PRO   C    C N N 347 
PRO   O    O N N 348 
PRO   CB   C N N 349 
PRO   CG   C N N 350 
PRO   CD   C N N 351 
PRO   OXT  O N N 352 
PRO   H    H N N 353 
PRO   HA   H N N 354 
PRO   HB2  H N N 355 
PRO   HB3  H N N 356 
PRO   HG2  H N N 357 
PRO   HG3  H N N 358 
PRO   HD2  H N N 359 
PRO   HD3  H N N 360 
PRO   HXT  H N N 361 
SER   N    N N N 362 
SER   CA   C N S 363 
SER   C    C N N 364 
SER   O    O N N 365 
SER   CB   C N N 366 
SER   OG   O N N 367 
SER   OXT  O N N 368 
SER   H    H N N 369 
SER   H2   H N N 370 
SER   HA   H N N 371 
SER   HB2  H N N 372 
SER   HB3  H N N 373 
SER   HG   H N N 374 
SER   HXT  H N N 375 
THR   N    N N N 376 
THR   CA   C N S 377 
THR   C    C N N 378 
THR   O    O N N 379 
THR   CB   C N R 380 
THR   OG1  O N N 381 
THR   CG2  C N N 382 
THR   OXT  O N N 383 
THR   H    H N N 384 
THR   H2   H N N 385 
THR   HA   H N N 386 
THR   HB   H N N 387 
THR   HG1  H N N 388 
THR   HG21 H N N 389 
THR   HG22 H N N 390 
THR   HG23 H N N 391 
THR   HXT  H N N 392 
TRP   N    N N N 393 
TRP   CA   C N S 394 
TRP   C    C N N 395 
TRP   O    O N N 396 
TRP   CB   C N N 397 
TRP   CG   C Y N 398 
TRP   CD1  C Y N 399 
TRP   CD2  C Y N 400 
TRP   NE1  N Y N 401 
TRP   CE2  C Y N 402 
TRP   CE3  C Y N 403 
TRP   CZ2  C Y N 404 
TRP   CZ3  C Y N 405 
TRP   CH2  C Y N 406 
TRP   OXT  O N N 407 
TRP   H    H N N 408 
TRP   H2   H N N 409 
TRP   HA   H N N 410 
TRP   HB2  H N N 411 
TRP   HB3  H N N 412 
TRP   HD1  H N N 413 
TRP   HE1  H N N 414 
TRP   HE3  H N N 415 
TRP   HZ2  H N N 416 
TRP   HZ3  H N N 417 
TRP   HH2  H N N 418 
TRP   HXT  H N N 419 
TYR   N    N N N 420 
TYR   CA   C N S 421 
TYR   C    C N N 422 
TYR   O    O N N 423 
TYR   CB   C N N 424 
TYR   CG   C Y N 425 
TYR   CD1  C Y N 426 
TYR   CD2  C Y N 427 
TYR   CE1  C Y N 428 
TYR   CE2  C Y N 429 
TYR   CZ   C Y N 430 
TYR   OH   O N N 431 
TYR   OXT  O N N 432 
TYR   H    H N N 433 
TYR   H2   H N N 434 
TYR   HA   H N N 435 
TYR   HB2  H N N 436 
TYR   HB3  H N N 437 
TYR   HD1  H N N 438 
TYR   HD2  H N N 439 
TYR   HE1  H N N 440 
TYR   HE2  H N N 441 
TYR   HH   H N N 442 
TYR   HXT  H N N 443 
VAL   N    N N N 444 
VAL   CA   C N S 445 
VAL   C    C N N 446 
VAL   O    O N N 447 
VAL   CB   C N N 448 
VAL   CG1  C N N 449 
VAL   CG2  C N N 450 
VAL   OXT  O N N 451 
VAL   H    H N N 452 
VAL   H2   H N N 453 
VAL   HA   H N N 454 
VAL   HB   H N N 455 
VAL   HG11 H N N 456 
VAL   HG12 H N N 457 
VAL   HG13 H N N 458 
VAL   HG21 H N N 459 
VAL   HG22 H N N 460 
VAL   HG23 H N N 461 
VAL   HXT  H N N 462 
# 
loop_
_chem_comp_bond.comp_id 
_chem_comp_bond.atom_id_1 
_chem_comp_bond.atom_id_2 
_chem_comp_bond.value_order 
_chem_comp_bond.pdbx_aromatic_flag 
_chem_comp_bond.pdbx_stereo_config 
_chem_comp_bond.pdbx_ordinal 
A1L53 C14 C15  doub Y N 1   
A1L53 C14 C13  sing Y N 2   
A1L53 C15 C16  sing Y N 3   
A1L53 C13 C12  doub Y N 4   
A1L53 C16 C17  doub Y N 5   
A1L53 C12 C17  sing Y N 6   
A1L53 C12 N11  sing Y N 7   
A1L53 C17 C18  sing Y N 8   
A1L53 N11 C10  doub Y N 9   
A1L53 C10 C9   sing Y N 10  
A1L53 C18 C9   doub Y N 11  
A1L53 C9  C8   sing N N 12  
A1L53 C21 C20  trip N N 13  
A1L53 C20 C19  sing N N 14  
A1L53 N1  C2   sing N N 15  
A1L53 C8  C19  doub Y N 16  
A1L53 C8  C7   sing Y N 17  
A1L53 C19 N22  sing Y N 18  
A1L53 C7  C2   doub Y N 19  
A1L53 C7  C6   sing Y N 20  
A1L53 C2  N3   sing Y N 21  
A1L53 N22 C6   sing Y N 22  
A1L53 N22 C23  sing N N 23  
A1L53 N3  C4   doub Y N 24  
A1L53 C6  N5   doub Y N 25  
A1L53 C24 C23  sing N N 26  
A1L53 C24 C25  sing N N 27  
A1L53 C23 C28  sing N N 28  
A1L53 C23 C29  sing N N 29  
A1L53 C28 C27  sing N N 30  
A1L53 C4  N5   sing Y N 31  
A1L53 C25 C26  sing N N 32  
A1L53 C27 C26  sing N N 33  
A1L53 C29 C26  sing N N 34  
A1L53 C26 N30  sing N N 35  
A1L53 N30 C31  sing N N 36  
A1L53 O32 C31  doub N N 37  
A1L53 C31 C33  sing N N 38  
A1L53 C33 C38  doub Y N 39  
A1L53 C33 C34  sing Y N 40  
A1L53 C38 N37  sing Y N 41  
A1L53 C34 N35  doub Y N 42  
A1L53 N37 C36  doub Y N 43  
A1L53 N35 C36  sing Y N 44  
A1L53 C4  H1   sing N N 45  
A1L53 C15 H2   sing N N 46  
A1L53 C16 H3   sing N N 47  
A1L53 C18 H4   sing N N 48  
A1L53 C21 H5   sing N N 49  
A1L53 C24 H6   sing N N 50  
A1L53 C24 H7   sing N N 51  
A1L53 C27 H8   sing N N 52  
A1L53 C27 H9   sing N N 53  
A1L53 C34 H10  sing N N 54  
A1L53 C36 H11  sing N N 55  
A1L53 C38 H12  sing N N 56  
A1L53 N1  H13  sing N N 57  
A1L53 N1  H14  sing N N 58  
A1L53 C10 H15  sing N N 59  
A1L53 C13 H16  sing N N 60  
A1L53 C14 H17  sing N N 61  
A1L53 C25 H18  sing N N 62  
A1L53 C25 H19  sing N N 63  
A1L53 C28 H20  sing N N 64  
A1L53 C28 H21  sing N N 65  
A1L53 C29 H22  sing N N 66  
A1L53 C29 H23  sing N N 67  
A1L53 N30 H24  sing N N 68  
ALA   N   CA   sing N N 69  
ALA   N   H    sing N N 70  
ALA   N   H2   sing N N 71  
ALA   CA  C    sing N N 72  
ALA   CA  CB   sing N N 73  
ALA   CA  HA   sing N N 74  
ALA   C   O    doub N N 75  
ALA   C   OXT  sing N N 76  
ALA   CB  HB1  sing N N 77  
ALA   CB  HB2  sing N N 78  
ALA   CB  HB3  sing N N 79  
ALA   OXT HXT  sing N N 80  
ARG   N   CA   sing N N 81  
ARG   N   H    sing N N 82  
ARG   N   H2   sing N N 83  
ARG   CA  C    sing N N 84  
ARG   CA  CB   sing N N 85  
ARG   CA  HA   sing N N 86  
ARG   C   O    doub N N 87  
ARG   C   OXT  sing N N 88  
ARG   CB  CG   sing N N 89  
ARG   CB  HB2  sing N N 90  
ARG   CB  HB3  sing N N 91  
ARG   CG  CD   sing N N 92  
ARG   CG  HG2  sing N N 93  
ARG   CG  HG3  sing N N 94  
ARG   CD  NE   sing N N 95  
ARG   CD  HD2  sing N N 96  
ARG   CD  HD3  sing N N 97  
ARG   NE  CZ   sing N N 98  
ARG   NE  HE   sing N N 99  
ARG   CZ  NH1  sing N N 100 
ARG   CZ  NH2  doub N N 101 
ARG   NH1 HH11 sing N N 102 
ARG   NH1 HH12 sing N N 103 
ARG   NH2 HH21 sing N N 104 
ARG   NH2 HH22 sing N N 105 
ARG   OXT HXT  sing N N 106 
ASN   N   CA   sing N N 107 
ASN   N   H    sing N N 108 
ASN   N   H2   sing N N 109 
ASN   CA  C    sing N N 110 
ASN   CA  CB   sing N N 111 
ASN   CA  HA   sing N N 112 
ASN   C   O    doub N N 113 
ASN   C   OXT  sing N N 114 
ASN   CB  CG   sing N N 115 
ASN   CB  HB2  sing N N 116 
ASN   CB  HB3  sing N N 117 
ASN   CG  OD1  doub N N 118 
ASN   CG  ND2  sing N N 119 
ASN   ND2 HD21 sing N N 120 
ASN   ND2 HD22 sing N N 121 
ASN   OXT HXT  sing N N 122 
ASP   N   CA   sing N N 123 
ASP   N   H    sing N N 124 
ASP   N   H2   sing N N 125 
ASP   CA  C    sing N N 126 
ASP   CA  CB   sing N N 127 
ASP   CA  HA   sing N N 128 
ASP   C   O    doub N N 129 
ASP   C   OXT  sing N N 130 
ASP   CB  CG   sing N N 131 
ASP   CB  HB2  sing N N 132 
ASP   CB  HB3  sing N N 133 
ASP   CG  OD1  doub N N 134 
ASP   CG  OD2  sing N N 135 
ASP   OD2 HD2  sing N N 136 
ASP   OXT HXT  sing N N 137 
CYS   N   CA   sing N N 138 
CYS   N   H    sing N N 139 
CYS   N   H2   sing N N 140 
CYS   CA  C    sing N N 141 
CYS   CA  CB   sing N N 142 
CYS   CA  HA   sing N N 143 
CYS   C   O    doub N N 144 
CYS   C   OXT  sing N N 145 
CYS   CB  SG   sing N N 146 
CYS   CB  HB2  sing N N 147 
CYS   CB  HB3  sing N N 148 
CYS   SG  HG   sing N N 149 
CYS   OXT HXT  sing N N 150 
DMS   S   O    doub N N 151 
DMS   S   C1   sing N N 152 
DMS   S   C2   sing N N 153 
DMS   C1  H11  sing N N 154 
DMS   C1  H12  sing N N 155 
DMS   C1  H13  sing N N 156 
DMS   C2  H21  sing N N 157 
DMS   C2  H22  sing N N 158 
DMS   C2  H23  sing N N 159 
GLN   N   CA   sing N N 160 
GLN   N   H    sing N N 161 
GLN   N   H2   sing N N 162 
GLN   CA  C    sing N N 163 
GLN   CA  CB   sing N N 164 
GLN   CA  HA   sing N N 165 
GLN   C   O    doub N N 166 
GLN   C   OXT  sing N N 167 
GLN   CB  CG   sing N N 168 
GLN   CB  HB2  sing N N 169 
GLN   CB  HB3  sing N N 170 
GLN   CG  CD   sing N N 171 
GLN   CG  HG2  sing N N 172 
GLN   CG  HG3  sing N N 173 
GLN   CD  OE1  doub N N 174 
GLN   CD  NE2  sing N N 175 
GLN   NE2 HE21 sing N N 176 
GLN   NE2 HE22 sing N N 177 
GLN   OXT HXT  sing N N 178 
GLU   N   CA   sing N N 179 
GLU   N   H    sing N N 180 
GLU   N   H2   sing N N 181 
GLU   CA  C    sing N N 182 
GLU   CA  CB   sing N N 183 
GLU   CA  HA   sing N N 184 
GLU   C   O    doub N N 185 
GLU   C   OXT  sing N N 186 
GLU   CB  CG   sing N N 187 
GLU   CB  HB2  sing N N 188 
GLU   CB  HB3  sing N N 189 
GLU   CG  CD   sing N N 190 
GLU   CG  HG2  sing N N 191 
GLU   CG  HG3  sing N N 192 
GLU   CD  OE1  doub N N 193 
GLU   CD  OE2  sing N N 194 
GLU   OE2 HE2  sing N N 195 
GLU   OXT HXT  sing N N 196 
GLY   N   CA   sing N N 197 
GLY   N   H    sing N N 198 
GLY   N   H2   sing N N 199 
GLY   CA  C    sing N N 200 
GLY   CA  HA2  sing N N 201 
GLY   CA  HA3  sing N N 202 
GLY   C   O    doub N N 203 
GLY   C   OXT  sing N N 204 
GLY   OXT HXT  sing N N 205 
HIS   N   CA   sing N N 206 
HIS   N   H    sing N N 207 
HIS   N   H2   sing N N 208 
HIS   CA  C    sing N N 209 
HIS   CA  CB   sing N N 210 
HIS   CA  HA   sing N N 211 
HIS   C   O    doub N N 212 
HIS   C   OXT  sing N N 213 
HIS   CB  CG   sing N N 214 
HIS   CB  HB2  sing N N 215 
HIS   CB  HB3  sing N N 216 
HIS   CG  ND1  sing Y N 217 
HIS   CG  CD2  doub Y N 218 
HIS   ND1 CE1  doub Y N 219 
HIS   ND1 HD1  sing N N 220 
HIS   CD2 NE2  sing Y N 221 
HIS   CD2 HD2  sing N N 222 
HIS   CE1 NE2  sing Y N 223 
HIS   CE1 HE1  sing N N 224 
HIS   NE2 HE2  sing N N 225 
HIS   OXT HXT  sing N N 226 
HOH   O   H1   sing N N 227 
HOH   O   H2   sing N N 228 
ILE   N   CA   sing N N 229 
ILE   N   H    sing N N 230 
ILE   N   H2   sing N N 231 
ILE   CA  C    sing N N 232 
ILE   CA  CB   sing N N 233 
ILE   CA  HA   sing N N 234 
ILE   C   O    doub N N 235 
ILE   C   OXT  sing N N 236 
ILE   CB  CG1  sing N N 237 
ILE   CB  CG2  sing N N 238 
ILE   CB  HB   sing N N 239 
ILE   CG1 CD1  sing N N 240 
ILE   CG1 HG12 sing N N 241 
ILE   CG1 HG13 sing N N 242 
ILE   CG2 HG21 sing N N 243 
ILE   CG2 HG22 sing N N 244 
ILE   CG2 HG23 sing N N 245 
ILE   CD1 HD11 sing N N 246 
ILE   CD1 HD12 sing N N 247 
ILE   CD1 HD13 sing N N 248 
ILE   OXT HXT  sing N N 249 
LEU   N   CA   sing N N 250 
LEU   N   H    sing N N 251 
LEU   N   H2   sing N N 252 
LEU   CA  C    sing N N 253 
LEU   CA  CB   sing N N 254 
LEU   CA  HA   sing N N 255 
LEU   C   O    doub N N 256 
LEU   C   OXT  sing N N 257 
LEU   CB  CG   sing N N 258 
LEU   CB  HB2  sing N N 259 
LEU   CB  HB3  sing N N 260 
LEU   CG  CD1  sing N N 261 
LEU   CG  CD2  sing N N 262 
LEU   CG  HG   sing N N 263 
LEU   CD1 HD11 sing N N 264 
LEU   CD1 HD12 sing N N 265 
LEU   CD1 HD13 sing N N 266 
LEU   CD2 HD21 sing N N 267 
LEU   CD2 HD22 sing N N 268 
LEU   CD2 HD23 sing N N 269 
LEU   OXT HXT  sing N N 270 
LYS   N   CA   sing N N 271 
LYS   N   H    sing N N 272 
LYS   N   H2   sing N N 273 
LYS   CA  C    sing N N 274 
LYS   CA  CB   sing N N 275 
LYS   CA  HA   sing N N 276 
LYS   C   O    doub N N 277 
LYS   C   OXT  sing N N 278 
LYS   CB  CG   sing N N 279 
LYS   CB  HB2  sing N N 280 
LYS   CB  HB3  sing N N 281 
LYS   CG  CD   sing N N 282 
LYS   CG  HG2  sing N N 283 
LYS   CG  HG3  sing N N 284 
LYS   CD  CE   sing N N 285 
LYS   CD  HD2  sing N N 286 
LYS   CD  HD3  sing N N 287 
LYS   CE  NZ   sing N N 288 
LYS   CE  HE2  sing N N 289 
LYS   CE  HE3  sing N N 290 
LYS   NZ  HZ1  sing N N 291 
LYS   NZ  HZ2  sing N N 292 
LYS   NZ  HZ3  sing N N 293 
LYS   OXT HXT  sing N N 294 
MET   N   CA   sing N N 295 
MET   N   H    sing N N 296 
MET   N   H2   sing N N 297 
MET   CA  C    sing N N 298 
MET   CA  CB   sing N N 299 
MET   CA  HA   sing N N 300 
MET   C   O    doub N N 301 
MET   C   OXT  sing N N 302 
MET   CB  CG   sing N N 303 
MET   CB  HB2  sing N N 304 
MET   CB  HB3  sing N N 305 
MET   CG  SD   sing N N 306 
MET   CG  HG2  sing N N 307 
MET   CG  HG3  sing N N 308 
MET   SD  CE   sing N N 309 
MET   CE  HE1  sing N N 310 
MET   CE  HE2  sing N N 311 
MET   CE  HE3  sing N N 312 
MET   OXT HXT  sing N N 313 
PHE   N   CA   sing N N 314 
PHE   N   H    sing N N 315 
PHE   N   H2   sing N N 316 
PHE   CA  C    sing N N 317 
PHE   CA  CB   sing N N 318 
PHE   CA  HA   sing N N 319 
PHE   C   O    doub N N 320 
PHE   C   OXT  sing N N 321 
PHE   CB  CG   sing N N 322 
PHE   CB  HB2  sing N N 323 
PHE   CB  HB3  sing N N 324 
PHE   CG  CD1  doub Y N 325 
PHE   CG  CD2  sing Y N 326 
PHE   CD1 CE1  sing Y N 327 
PHE   CD1 HD1  sing N N 328 
PHE   CD2 CE2  doub Y N 329 
PHE   CD2 HD2  sing N N 330 
PHE   CE1 CZ   doub Y N 331 
PHE   CE1 HE1  sing N N 332 
PHE   CE2 CZ   sing Y N 333 
PHE   CE2 HE2  sing N N 334 
PHE   CZ  HZ   sing N N 335 
PHE   OXT HXT  sing N N 336 
PRO   N   CA   sing N N 337 
PRO   N   CD   sing N N 338 
PRO   N   H    sing N N 339 
PRO   CA  C    sing N N 340 
PRO   CA  CB   sing N N 341 
PRO   CA  HA   sing N N 342 
PRO   C   O    doub N N 343 
PRO   C   OXT  sing N N 344 
PRO   CB  CG   sing N N 345 
PRO   CB  HB2  sing N N 346 
PRO   CB  HB3  sing N N 347 
PRO   CG  CD   sing N N 348 
PRO   CG  HG2  sing N N 349 
PRO   CG  HG3  sing N N 350 
PRO   CD  HD2  sing N N 351 
PRO   CD  HD3  sing N N 352 
PRO   OXT HXT  sing N N 353 
SER   N   CA   sing N N 354 
SER   N   H    sing N N 355 
SER   N   H2   sing N N 356 
SER   CA  C    sing N N 357 
SER   CA  CB   sing N N 358 
SER   CA  HA   sing N N 359 
SER   C   O    doub N N 360 
SER   C   OXT  sing N N 361 
SER   CB  OG   sing N N 362 
SER   CB  HB2  sing N N 363 
SER   CB  HB3  sing N N 364 
SER   OG  HG   sing N N 365 
SER   OXT HXT  sing N N 366 
THR   N   CA   sing N N 367 
THR   N   H    sing N N 368 
THR   N   H2   sing N N 369 
THR   CA  C    sing N N 370 
THR   CA  CB   sing N N 371 
THR   CA  HA   sing N N 372 
THR   C   O    doub N N 373 
THR   C   OXT  sing N N 374 
THR   CB  OG1  sing N N 375 
THR   CB  CG2  sing N N 376 
THR   CB  HB   sing N N 377 
THR   OG1 HG1  sing N N 378 
THR   CG2 HG21 sing N N 379 
THR   CG2 HG22 sing N N 380 
THR   CG2 HG23 sing N N 381 
THR   OXT HXT  sing N N 382 
TRP   N   CA   sing N N 383 
TRP   N   H    sing N N 384 
TRP   N   H2   sing N N 385 
TRP   CA  C    sing N N 386 
TRP   CA  CB   sing N N 387 
TRP   CA  HA   sing N N 388 
TRP   C   O    doub N N 389 
TRP   C   OXT  sing N N 390 
TRP   CB  CG   sing N N 391 
TRP   CB  HB2  sing N N 392 
TRP   CB  HB3  sing N N 393 
TRP   CG  CD1  doub Y N 394 
TRP   CG  CD2  sing Y N 395 
TRP   CD1 NE1  sing Y N 396 
TRP   CD1 HD1  sing N N 397 
TRP   CD2 CE2  doub Y N 398 
TRP   CD2 CE3  sing Y N 399 
TRP   NE1 CE2  sing Y N 400 
TRP   NE1 HE1  sing N N 401 
TRP   CE2 CZ2  sing Y N 402 
TRP   CE3 CZ3  doub Y N 403 
TRP   CE3 HE3  sing N N 404 
TRP   CZ2 CH2  doub Y N 405 
TRP   CZ2 HZ2  sing N N 406 
TRP   CZ3 CH2  sing Y N 407 
TRP   CZ3 HZ3  sing N N 408 
TRP   CH2 HH2  sing N N 409 
TRP   OXT HXT  sing N N 410 
TYR   N   CA   sing N N 411 
TYR   N   H    sing N N 412 
TYR   N   H2   sing N N 413 
TYR   CA  C    sing N N 414 
TYR   CA  CB   sing N N 415 
TYR   CA  HA   sing N N 416 
TYR   C   O    doub N N 417 
TYR   C   OXT  sing N N 418 
TYR   CB  CG   sing N N 419 
TYR   CB  HB2  sing N N 420 
TYR   CB  HB3  sing N N 421 
TYR   CG  CD1  doub Y N 422 
TYR   CG  CD2  sing Y N 423 
TYR   CD1 CE1  sing Y N 424 
TYR   CD1 HD1  sing N N 425 
TYR   CD2 CE2  doub Y N 426 
TYR   CD2 HD2  sing N N 427 
TYR   CE1 CZ   doub Y N 428 
TYR   CE1 HE1  sing N N 429 
TYR   CE2 CZ   sing Y N 430 
TYR   CE2 HE2  sing N N 431 
TYR   CZ  OH   sing N N 432 
TYR   OH  HH   sing N N 433 
TYR   OXT HXT  sing N N 434 
VAL   N   CA   sing N N 435 
VAL   N   H    sing N N 436 
VAL   N   H2   sing N N 437 
VAL   CA  C    sing N N 438 
VAL   CA  CB   sing N N 439 
VAL   CA  HA   sing N N 440 
VAL   C   O    doub N N 441 
VAL   C   OXT  sing N N 442 
VAL   CB  CG1  sing N N 443 
VAL   CB  CG2  sing N N 444 
VAL   CB  HB   sing N N 445 
VAL   CG1 HG11 sing N N 446 
VAL   CG1 HG12 sing N N 447 
VAL   CG1 HG13 sing N N 448 
VAL   CG2 HG21 sing N N 449 
VAL   CG2 HG22 sing N N 450 
VAL   CG2 HG23 sing N N 451 
VAL   OXT HXT  sing N N 452 
# 
_pdbx_audit_support.funding_organization   'Not funded' 
_pdbx_audit_support.country                ? 
_pdbx_audit_support.grant_number           ? 
_pdbx_audit_support.ordinal                1 
# 
_pdbx_initial_refinement_model.id               1 
_pdbx_initial_refinement_model.entity_id_list   ? 
_pdbx_initial_refinement_model.type             'experimental model' 
_pdbx_initial_refinement_model.source_name      Other 
_pdbx_initial_refinement_model.accession_code   ? 
_pdbx_initial_refinement_model.details          'Outsourced analysis.' 
# 
_atom_sites.entry_id                    9KLW 
_atom_sites.Cartn_transf_matrix[1][1]   ? 
_atom_sites.Cartn_transf_matrix[1][2]   ? 
_atom_sites.Cartn_transf_matrix[1][3]   ? 
_atom_sites.Cartn_transf_matrix[2][1]   ? 
_atom_sites.Cartn_transf_matrix[2][2]   ? 
_atom_sites.Cartn_transf_matrix[2][3]   ? 
_atom_sites.Cartn_transf_matrix[3][1]   ? 
_atom_sites.Cartn_transf_matrix[3][2]   ? 
_atom_sites.Cartn_transf_matrix[3][3]   ? 
_atom_sites.Cartn_transf_vector[1]      ? 
_atom_sites.Cartn_transf_vector[2]      ? 
_atom_sites.Cartn_transf_vector[3]      ? 
_atom_sites.Cartn_transform_axes        ? 
_atom_sites.fract_transf_matrix[1][1]   0.006850 
_atom_sites.fract_transf_matrix[1][2]   0.000000 
_atom_sites.fract_transf_matrix[1][3]   0.000000 
_atom_sites.fract_transf_matrix[2][1]   -0.000000 
_atom_sites.fract_transf_matrix[2][2]   0.006850 
_atom_sites.fract_transf_matrix[2][3]   0.000000 
_atom_sites.fract_transf_matrix[3][1]   0.000000 
_atom_sites.fract_transf_matrix[3][2]   -0.000000 
_atom_sites.fract_transf_matrix[3][3]   0.006850 
_atom_sites.fract_transf_vector[1]      0.00000 
_atom_sites.fract_transf_vector[2]      0.00000 
_atom_sites.fract_transf_vector[3]      0.00000 
_atom_sites.solution_primary            ? 
_atom_sites.solution_secondary          ? 
_atom_sites.solution_hydrogens          ? 
_atom_sites.special_details             ? 
# 
loop_
_atom_type.symbol 
C 
N 
O 
S 
# 
loop_
_atom_site.group_PDB 
_atom_site.id 
_atom_site.type_symbol 
_atom_site.label_atom_id 
_atom_site.label_alt_id 
_atom_site.label_comp_id 
_atom_site.label_asym_id 
_atom_site.label_entity_id 
_atom_site.label_seq_id 
_atom_site.pdbx_PDB_ins_code 
_atom_site.Cartn_x 
_atom_site.Cartn_y 
_atom_site.Cartn_z 
_atom_site.occupancy 
_atom_site.B_iso_or_equiv 
_atom_site.pdbx_formal_charge 
_atom_site.auth_seq_id 
_atom_site.auth_comp_id 
_atom_site.auth_asym_id 
_atom_site.auth_atom_id 
_atom_site.pdbx_PDB_model_num 
ATOM   1    N N   . MET   A 1 3   ? 7.106   68.056 56.177 1.00 186.88 ? 695  MET   A N   1 
ATOM   2    C CA  . MET   A 1 3   ? 6.700   68.127 54.728 1.00 186.77 ? 695  MET   A CA  1 
ATOM   3    C C   . MET   A 1 3   ? 7.908   67.914 53.793 1.00 184.11 ? 695  MET   A C   1 
ATOM   4    O O   . MET   A 1 3   ? 8.756   68.801 53.651 1.00 187.24 ? 695  MET   A O   1 
ATOM   5    C CB  . MET   A 1 3   ? 5.983   69.460 54.413 1.00 187.60 ? 695  MET   A CB  1 
ATOM   6    C CG  . MET   A 1 3   ? 5.213   69.499 53.089 1.00 184.86 ? 695  MET   A CG  1 
ATOM   7    S SD  . MET   A 1 3   ? 3.614   68.652 53.103 1.00 162.07 ? 695  MET   A SD  1 
ATOM   8    C CE  . MET   A 1 3   ? 2.650   69.755 54.135 1.00 156.97 ? 695  MET   A CE  1 
ATOM   9    N N   . GLY   A 1 4   ? 7.978   66.723 53.192 1.00 175.25 ? 696  GLY   A N   1 
ATOM   10   C CA  . GLY   A 1 4   ? 8.991   66.375 52.188 1.00 159.14 ? 696  GLY   A CA  1 
ATOM   11   C C   . GLY   A 1 4   ? 8.593   66.803 50.785 1.00 152.75 ? 696  GLY   A C   1 
ATOM   12   O O   . GLY   A 1 4   ? 9.412   67.369 50.053 1.00 158.00 ? 696  GLY   A O   1 
ATOM   13   N N   . GLU   A 1 5   ? 7.345   66.505 50.411 1.00 135.64 ? 697  GLU   A N   1 
ATOM   14   C CA  . GLU   A 1 5   ? 6.762   66.893 49.116 1.00 120.00 ? 697  GLU   A CA  1 
ATOM   15   C C   . GLU   A 1 5   ? 5.305   67.351 49.252 1.00 105.03 ? 697  GLU   A C   1 
ATOM   16   O O   . GLU   A 1 5   ? 4.684   67.201 50.310 1.00 106.59 ? 697  GLU   A O   1 
ATOM   17   C CB  . GLU   A 1 5   ? 6.875   65.732 48.116 1.00 126.01 ? 697  GLU   A CB  1 
ATOM   18   C CG  . GLU   A 1 5   ? 8.300   65.477 47.636 1.00 146.10 ? 697  GLU   A CG  1 
ATOM   19   C CD  . GLU   A 1 5   ? 8.380   64.653 46.356 1.00 164.55 ? 697  GLU   A CD  1 
ATOM   20   O OE1 . GLU   A 1 5   ? 7.781   65.056 45.332 1.00 159.92 ? 697  GLU   A OE1 1 
ATOM   21   O OE2 . GLU   A 1 5   ? 9.068   63.610 46.364 1.00 188.86 ? 697  GLU   A OE2 1 
ATOM   22   N N   . ALA   A 1 6   ? 4.789   67.930 48.168 1.00 98.19  ? 698  ALA   A N   1 
ATOM   23   C CA  . ALA   A 1 6   ? 3.408   68.431 48.093 1.00 93.12  ? 698  ALA   A CA  1 
ATOM   24   C C   . ALA   A 1 6   ? 2.390   67.286 47.927 1.00 84.49  ? 698  ALA   A C   1 
ATOM   25   O O   . ALA   A 1 6   ? 2.741   66.228 47.388 1.00 78.06  ? 698  ALA   A O   1 
ATOM   26   C CB  . ALA   A 1 6   ? 3.269   69.413 46.936 1.00 95.07  ? 698  ALA   A CB  1 
ATOM   27   N N   . PRO   A 1 7   ? 1.128   67.491 48.375 1.00 79.95  ? 699  PRO   A N   1 
ATOM   28   C CA  . PRO   A 1 7   ? 0.120   66.441 48.203 1.00 78.66  ? 699  PRO   A CA  1 
ATOM   29   C C   . PRO   A 1 7   ? -0.310  66.256 46.754 1.00 76.60  ? 699  PRO   A C   1 
ATOM   30   O O   . PRO   A 1 7   ? -0.619  67.234 46.076 1.00 85.31  ? 699  PRO   A O   1 
ATOM   31   C CB  . PRO   A 1 7   ? -1.050  66.913 49.075 1.00 79.90  ? 699  PRO   A CB  1 
ATOM   32   C CG  . PRO   A 1 7   ? -0.859  68.372 49.221 1.00 80.38  ? 699  PRO   A CG  1 
ATOM   33   C CD  . PRO   A 1 7   ? 0.617   68.591 49.215 1.00 82.35  ? 699  PRO   A CD  1 
ATOM   34   N N   . ASN   A 1 8   ? -0.297  65.004 46.301 1.00 76.74  ? 700  ASN   A N   1 
ATOM   35   C CA  . ASN   A 1 8   ? -0.719  64.627 44.948 1.00 70.74  ? 700  ASN   A CA  1 
ATOM   36   C C   . ASN   A 1 8   ? -2.244  64.517 44.950 1.00 75.85  ? 700  ASN   A C   1 
ATOM   37   O O   . ASN   A 1 8   ? -2.803  63.501 45.367 1.00 84.14  ? 700  ASN   A O   1 
ATOM   38   C CB  . ASN   A 1 8   ? -0.052  63.298 44.551 1.00 66.26  ? 700  ASN   A CB  1 
ATOM   39   C CG  . ASN   A 1 8   ? -0.349  62.868 43.123 1.00 67.75  ? 700  ASN   A CG  1 
ATOM   40   O OD1 . ASN   A 1 8   ? -1.126  63.486 42.397 1.00 71.11  ? 700  ASN   A OD1 1 
ATOM   41   N ND2 . ASN   A 1 8   ? 0.286   61.783 42.714 1.00 72.56  ? 700  ASN   A ND2 1 
ATOM   42   N N   . GLN   A 1 9   ? -2.909  65.568 44.477 1.00 73.83  ? 701  GLN   A N   1 
ATOM   43   C CA  . GLN   A 1 9   ? -4.378  65.614 44.459 1.00 76.94  ? 701  GLN   A CA  1 
ATOM   44   C C   . GLN   A 1 9   ? -5.012  65.128 43.141 1.00 69.81  ? 701  GLN   A C   1 
ATOM   45   O O   . GLN   A 1 9   ? -6.214  65.342 42.927 1.00 74.66  ? 701  GLN   A O   1 
ATOM   46   C CB  . GLN   A 1 9   ? -4.857  67.020 44.827 1.00 79.85  ? 701  GLN   A CB  1 
ATOM   47   C CG  . GLN   A 1 9   ? -4.408  67.459 46.206 1.00 81.61  ? 701  GLN   A CG  1 
ATOM   48   C CD  . GLN   A 1 9   ? -5.147  68.695 46.674 1.00 86.47  ? 701  GLN   A CD  1 
ATOM   49   O OE1 . GLN   A 1 9   ? -6.222  68.597 47.275 1.00 85.85  ? 701  GLN   A OE1 1 
ATOM   50   N NE2 . GLN   A 1 9   ? -4.582  69.867 46.398 1.00 91.27  ? 701  GLN   A NE2 1 
ATOM   51   N N   . ALA   A 1 10  ? -4.238  64.439 42.290 1.00 57.71  ? 702  ALA   A N   1 
ATOM   52   C CA  . ALA   A 1 10  ? -4.773  63.794 41.078 1.00 60.60  ? 702  ALA   A CA  1 
ATOM   53   C C   . ALA   A 1 10  ? -5.990  62.897 41.341 1.00 61.75  ? 702  ALA   A C   1 
ATOM   54   O O   . ALA   A 1 10  ? -6.104  62.304 42.413 1.00 65.42  ? 702  ALA   A O   1 
ATOM   55   C CB  . ALA   A 1 10  ? -3.689  62.988 40.380 1.00 59.81  ? 702  ALA   A CB  1 
ATOM   56   N N   . LEU   A 1 11  ? -6.895  62.843 40.363 1.00 63.06  ? 703  LEU   A N   1 
ATOM   57   C CA  . LEU   A 1 11  ? -8.097  62.006 40.415 1.00 66.40  ? 703  LEU   A CA  1 
ATOM   58   C C   . LEU   A 1 11  ? -7.880  60.704 39.642 1.00 66.56  ? 703  LEU   A C   1 
ATOM   59   O O   . LEU   A 1 11  ? -7.622  60.743 38.440 1.00 74.21  ? 703  LEU   A O   1 
ATOM   60   C CB  . LEU   A 1 11  ? -9.312  62.756 39.853 1.00 65.41  ? 703  LEU   A CB  1 
ATOM   61   C CG  . LEU   A 1 11  ? -9.728  64.086 40.524 1.00 74.46  ? 703  LEU   A CG  1 
ATOM   62   C CD1 . LEU   A 1 11  ? -11.101 64.514 40.023 1.00 77.19  ? 703  LEU   A CD1 1 
ATOM   63   C CD2 . LEU   A 1 11  ? -9.748  64.062 42.050 1.00 75.97  ? 703  LEU   A CD2 1 
ATOM   64   N N   . LEU   A 1 12  ? -7.956  59.564 40.343 1.00 71.93  ? 704  LEU   A N   1 
ATOM   65   C CA  . LEU   A 1 12  ? -8.017  58.241 39.700 1.00 72.19  ? 704  LEU   A CA  1 
ATOM   66   C C   . LEU   A 1 12  ? -9.467  57.988 39.303 1.00 67.28  ? 704  LEU   A C   1 
ATOM   67   O O   . LEU   A 1 12  ? -10.316 57.795 40.172 1.00 67.81  ? 704  LEU   A O   1 
ATOM   68   C CB  . LEU   A 1 12  ? -7.520  57.131 40.639 1.00 73.83  ? 704  LEU   A CB  1 
ATOM   69   C CG  . LEU   A 1 12  ? -7.439  55.721 40.037 1.00 72.45  ? 704  LEU   A CG  1 
ATOM   70   C CD1 . LEU   A 1 12  ? -6.295  55.622 39.038 1.00 74.74  ? 704  LEU   A CD1 1 
ATOM   71   C CD2 . LEU   A 1 12  ? -7.284  54.674 41.124 1.00 75.51  ? 704  LEU   A CD2 1 
ATOM   72   N N   . ARG   A 1 13  ? -9.743  58.022 37.999 1.00 70.70  ? 705  ARG   A N   1 
ATOM   73   C CA  . ARG   A 1 13  ? -11.094 57.790 37.473 1.00 75.86  ? 705  ARG   A CA  1 
ATOM   74   C C   . ARG   A 1 13  ? -11.296 56.290 37.225 1.00 72.23  ? 705  ARG   A C   1 
ATOM   75   O O   . ARG   A 1 13  ? -10.467 55.657 36.572 1.00 72.78  ? 705  ARG   A O   1 
ATOM   76   C CB  . ARG   A 1 13  ? -11.329 58.596 36.190 1.00 74.71  ? 705  ARG   A CB  1 
ATOM   77   C CG  . ARG   A 1 13  ? -12.792 58.678 35.786 1.00 84.30  ? 705  ARG   A CG  1 
ATOM   78   C CD  . ARG   A 1 13  ? -13.080 59.825 34.832 1.00 88.59  ? 705  ARG   A CD  1 
ATOM   79   N NE  . ARG   A 1 13  ? -14.485 59.836 34.399 1.00 92.68  ? 705  ARG   A NE  1 
ATOM   80   C CZ  . ARG   A 1 13  ? -15.063 60.781 33.647 1.00 95.80  ? 705  ARG   A CZ  1 
ATOM   81   N NH1 . ARG   A 1 13  ? -14.384 61.853 33.213 1.00 100.96 ? 705  ARG   A NH1 1 
ATOM   82   N NH2 . ARG   A 1 13  ? -16.351 60.657 33.320 1.00 96.06  ? 705  ARG   A NH2 1 
ATOM   83   N N   . ILE   A 1 14  ? -12.375 55.730 37.771 1.00 71.69  ? 706  ILE   A N   1 
ATOM   84   C CA  . ILE   A 1 14  ? -12.719 54.320 37.591 1.00 78.45  ? 706  ILE   A CA  1 
ATOM   85   C C   . ILE   A 1 14  ? -13.808 54.264 36.509 1.00 81.75  ? 706  ILE   A C   1 
ATOM   86   O O   . ILE   A 1 14  ? -14.848 54.906 36.649 1.00 86.96  ? 706  ILE   A O   1 
ATOM   87   C CB  . ILE   A 1 14  ? -13.183 53.682 38.922 1.00 80.94  ? 706  ILE   A CB  1 
ATOM   88   C CG1 . ILE   A 1 14  ? -12.048 53.708 39.958 1.00 78.95  ? 706  ILE   A CG1 1 
ATOM   89   C CG2 . ILE   A 1 14  ? -13.599 52.226 38.727 1.00 86.95  ? 706  ILE   A CG2 1 
ATOM   90   C CD1 . ILE   A 1 14  ? -12.441 53.417 41.369 0.00 79.50  ? 706  ILE   A CD1 1 
ATOM   91   N N   . LEU   A 1 15  ? -13.554 53.496 35.446 1.00 86.46  ? 707  LEU   A N   1 
ATOM   92   C CA  . LEU   A 1 15  ? -14.453 53.371 34.290 1.00 86.71  ? 707  LEU   A CA  1 
ATOM   93   C C   . LEU   A 1 15  ? -15.193 52.039 34.326 1.00 89.08  ? 707  LEU   A C   1 
ATOM   94   O O   . LEU   A 1 15  ? -14.563 50.989 34.493 1.00 91.56  ? 707  LEU   A O   1 
ATOM   95   C CB  . LEU   A 1 15  ? -13.649 53.457 32.989 1.00 87.27  ? 707  LEU   A CB  1 
ATOM   96   C CG  . LEU   A 1 15  ? -12.688 54.637 32.824 1.00 87.31  ? 707  LEU   A CG  1 
ATOM   97   C CD1 . LEU   A 1 15  ? -12.064 54.587 31.438 1.00 92.07  ? 707  LEU   A CD1 1 
ATOM   98   C CD2 . LEU   A 1 15  ? -13.374 55.977 33.045 1.00 88.09  ? 707  LEU   A CD2 1 
ATOM   99   N N   . LYS   A 1 16  ? -16.514 52.086 34.130 1.00 89.62  ? 708  LYS   A N   1 
ATOM   100  C CA  . LYS   A 1 16  ? -17.349 50.872 34.072 1.00 93.85  ? 708  LYS   A CA  1 
ATOM   101  C C   . LYS   A 1 16  ? -17.047 50.089 32.794 1.00 88.58  ? 708  LYS   A C   1 
ATOM   102  O O   . LYS   A 1 16  ? -16.740 50.686 31.767 1.00 84.42  ? 708  LYS   A O   1 
ATOM   103  C CB  . LYS   A 1 16  ? -18.840 51.225 34.070 1.00 100.68 ? 708  LYS   A CB  1 
ATOM   104  C CG  . LYS   A 1 16  ? -19.349 51.995 35.279 1.00 110.01 ? 708  LYS   A CG  1 
ATOM   105  C CD  . LYS   A 1 16  ? -20.806 52.389 35.083 1.00 120.89 ? 708  LYS   A CD  1 
ATOM   106  C CE  . LYS   A 1 16  ? -21.256 53.406 36.118 1.00 130.25 ? 708  LYS   A CE  1 
ATOM   107  N NZ  . LYS   A 1 16  ? -22.710 53.702 35.994 1.00 133.51 ? 708  LYS   A NZ  1 
ATOM   108  N N   . GLU   A 1 17  ? -17.157 48.765 32.848 1.00 95.09  ? 709  GLU   A N   1 
ATOM   109  C CA  . GLU   A 1 17  ? -17.017 47.923 31.643 1.00 103.57 ? 709  GLU   A CA  1 
ATOM   110  C C   . GLU   A 1 17  ? -18.077 48.255 30.561 1.00 104.34 ? 709  GLU   A C   1 
ATOM   111  O O   . GLU   A 1 17  ? -17.791 48.136 29.368 1.00 94.21  ? 709  GLU   A O   1 
ATOM   112  C CB  . GLU   A 1 17  ? -17.066 46.431 32.002 1.00 115.69 ? 709  GLU   A CB  1 
ATOM   113  C CG  . GLU   A 1 17  ? -16.477 45.518 30.930 1.00 127.38 ? 709  GLU   A CG  1 
ATOM   114  C CD  . GLU   A 1 17  ? -16.538 44.035 31.283 1.00 134.55 ? 709  GLU   A CD  1 
ATOM   115  O OE1 . GLU   A 1 17  ? -17.548 43.578 31.867 1.00 138.07 ? 709  GLU   A OE1 1 
ATOM   116  O OE2 . GLU   A 1 17  ? -15.572 43.313 30.955 1.00 131.48 ? 709  GLU   A OE2 1 
ATOM   117  N N   . THR   A 1 18  ? -19.273 48.677 30.993 1.00 106.62 ? 710  THR   A N   1 
ATOM   118  C CA  . THR   A 1 18  ? -20.342 49.141 30.090 1.00 102.24 ? 710  THR   A CA  1 
ATOM   119  C C   . THR   A 1 18  ? -20.090 50.505 29.401 1.00 101.54 ? 710  THR   A C   1 
ATOM   120  O O   . THR   A 1 18  ? -20.658 50.760 28.340 1.00 112.04 ? 710  THR   A O   1 
ATOM   121  C CB  . THR   A 1 18  ? -21.724 49.177 30.783 1.00 101.90 ? 710  THR   A CB  1 
ATOM   122  O OG1 . THR   A 1 18  ? -21.696 50.067 31.905 1.00 95.95  ? 710  THR   A OG1 1 
ATOM   123  C CG2 . THR   A 1 18  ? -22.140 47.770 31.232 1.00 100.66 ? 710  THR   A CG2 1 
ATOM   124  N N   . GLU   A 1 19  ? -19.275 51.371 30.014 1.00 97.89  ? 711  GLU   A N   1 
ATOM   125  C CA  . GLU   A 1 19  ? -18.916 52.699 29.454 1.00 92.36  ? 711  GLU   A CA  1 
ATOM   126  C C   . GLU   A 1 19  ? -18.047 52.676 28.188 1.00 89.73  ? 711  GLU   A C   1 
ATOM   127  O O   . GLU   A 1 19  ? -17.977 53.695 27.500 1.00 93.83  ? 711  GLU   A O   1 
ATOM   128  C CB  . GLU   A 1 19  ? -18.191 53.586 30.500 1.00 98.98  ? 711  GLU   A CB  1 
ATOM   129  C CG  . GLU   A 1 19  ? -19.081 54.368 31.455 1.00 107.22 ? 711  GLU   A CG  1 
ATOM   130  C CD  . GLU   A 1 19  ? -18.297 55.383 32.289 1.00 108.51 ? 711  GLU   A CD  1 
ATOM   131  O OE1 . GLU   A 1 19  ? -17.205 55.047 32.805 1.00 95.96  ? 711  GLU   A OE1 1 
ATOM   132  O OE2 . GLU   A 1 19  ? -18.775 56.528 32.431 1.00 121.75 ? 711  GLU   A OE2 1 
ATOM   133  N N   . PHE   A 1 20  ? -17.347 51.573 27.914 1.00 86.65  ? 712  PHE   A N   1 
ATOM   134  C CA  . PHE   A 1 20  ? -16.464 51.482 26.744 1.00 87.84  ? 712  PHE   A CA  1 
ATOM   135  C C   . PHE   A 1 20  ? -16.485 50.110 26.100 1.00 90.95  ? 712  PHE   A C   1 
ATOM   136  O O   . PHE   A 1 20  ? -16.950 49.147 26.704 1.00 110.25 ? 712  PHE   A O   1 
ATOM   137  C CB  . PHE   A 1 20  ? -15.027 51.902 27.109 1.00 94.57  ? 712  PHE   A CB  1 
ATOM   138  C CG  . PHE   A 1 20  ? -14.337 50.980 28.077 1.00 97.24  ? 712  PHE   A CG  1 
ATOM   139  C CD1 . PHE   A 1 20  ? -14.523 51.126 29.452 1.00 101.02 ? 712  PHE   A CD1 1 
ATOM   140  C CD2 . PHE   A 1 20  ? -13.480 49.970 27.620 1.00 103.38 ? 712  PHE   A CD2 1 
ATOM   141  C CE1 . PHE   A 1 20  ? -13.885 50.274 30.353 1.00 107.04 ? 712  PHE   A CE1 1 
ATOM   142  C CE2 . PHE   A 1 20  ? -12.839 49.114 28.519 1.00 107.73 ? 712  PHE   A CE2 1 
ATOM   143  C CZ  . PHE   A 1 20  ? -13.042 49.267 29.886 1.00 107.27 ? 712  PHE   A CZ  1 
ATOM   144  N N   . LYS   A 1 21  ? -15.963 50.044 24.876 1.00 98.01  ? 713  LYS   A N   1 
ATOM   145  C CA  . LYS   A 1 21  ? -15.995 48.829 24.050 1.00 115.88 ? 713  LYS   A CA  1 
ATOM   146  C C   . LYS   A 1 21  ? -14.714 48.649 23.223 1.00 118.18 ? 713  LYS   A C   1 
ATOM   147  O O   . LYS   A 1 21  ? -14.275 49.586 22.551 1.00 122.79 ? 713  LYS   A O   1 
ATOM   148  C CB  . LYS   A 1 21  ? -17.238 48.819 23.142 1.00 119.86 ? 713  LYS   A CB  1 
ATOM   149  C CG  . LYS   A 1 21  ? -17.466 50.068 22.293 1.00 122.33 ? 713  LYS   A CG  1 
ATOM   150  C CD  . LYS   A 1 21  ? -18.918 50.175 21.837 1.00 133.30 ? 713  LYS   A CD  1 
ATOM   151  C CE  . LYS   A 1 21  ? -19.236 51.540 21.242 1.00 140.29 ? 713  LYS   A CE  1 
ATOM   152  N NZ  . LYS   A 1 21  ? -20.699 51.733 21.031 1.00 142.95 ? 713  LYS   A NZ  1 
ATOM   153  N N   . LYS   A 1 22  ? -14.136 47.442 23.285 1.00 110.22 ? 714  LYS   A N   1 
ATOM   154  C CA  . LYS   A 1 22  ? -12.965 47.066 22.488 1.00 103.35 ? 714  LYS   A CA  1 
ATOM   155  C C   . LYS   A 1 22  ? -13.433 46.808 21.060 1.00 100.58 ? 714  LYS   A C   1 
ATOM   156  O O   . LYS   A 1 22  ? -14.287 45.958 20.851 1.00 105.23 ? 714  LYS   A O   1 
ATOM   157  C CB  . LYS   A 1 22  ? -12.295 45.800 23.040 1.00 103.09 ? 714  LYS   A CB  1 
ATOM   158  C CG  . LYS   A 1 22  ? -11.814 45.889 24.486 1.00 111.53 ? 714  LYS   A CG  1 
ATOM   159  C CD  . LYS   A 1 22  ? -11.178 44.579 24.943 1.00 114.32 ? 714  LYS   A CD  1 
ATOM   160  C CE  . LYS   A 1 22  ? -10.889 44.537 26.438 1.00 110.60 ? 714  LYS   A CE  1 
ATOM   161  N NZ  . LYS   A 1 22  ? -12.050 44.041 27.233 1.00 115.53 ? 714  LYS   A NZ  1 
ATOM   162  N N   . ILE   A 1 23  ? -12.895 47.561 20.099 1.00 108.51 ? 715  ILE   A N   1 
ATOM   163  C CA  . ILE   A 1 23  ? -13.231 47.414 18.675 1.00 117.35 ? 715  ILE   A CA  1 
ATOM   164  C C   . ILE   A 1 23  ? -12.316 46.344 18.067 1.00 116.72 ? 715  ILE   A C   1 
ATOM   165  O O   . ILE   A 1 23  ? -12.807 45.409 17.424 1.00 126.73 ? 715  ILE   A O   1 
ATOM   166  C CB  . ILE   A 1 23  ? -13.123 48.764 17.906 1.00 129.40 ? 715  ILE   A CB  1 
ATOM   167  C CG1 . ILE   A 1 23  ? -14.139 49.781 18.457 1.00 127.34 ? 715  ILE   A CG1 1 
ATOM   168  C CG2 . ILE   A 1 23  ? -13.364 48.579 16.400 1.00 133.12 ? 715  ILE   A CG2 1 
ATOM   169  C CD1 . ILE   A 1 23  ? -13.787 51.228 18.166 1.00 127.10 ? 715  ILE   A CD1 1 
ATOM   170  N N   . LYS   A 1 24  ? -11.002 46.505 18.247 1.00 100.81 ? 716  LYS   A N   1 
ATOM   171  C CA  . LYS   A 1 24  ? -10.013 45.514 17.786 1.00 98.91  ? 716  LYS   A CA  1 
ATOM   172  C C   . LYS   A 1 24  ? -8.662  45.585 18.511 1.00 91.47  ? 716  LYS   A C   1 
ATOM   173  O O   . LYS   A 1 24  ? -8.360  46.550 19.208 1.00 82.90  ? 716  LYS   A O   1 
ATOM   174  C CB  . LYS   A 1 24  ? -9.809  45.610 16.255 1.00 102.75 ? 716  LYS   A CB  1 
ATOM   175  C CG  . LYS   A 1 24  ? -9.202  46.907 15.723 1.00 98.38  ? 716  LYS   A CG  1 
ATOM   176  C CD  . LYS   A 1 24  ? -8.529  46.641 14.334 0.00 102.12 ? 716  LYS   A CD  1 
ATOM   177  C CE  . LYS   A 1 24  ? -7.621  47.789 13.921 0.00 99.49  ? 716  LYS   A CE  1 
ATOM   178  N NZ  . LYS   A 1 24  ? -6.843  47.458 12.695 0.00 100.93 ? 716  LYS   A NZ  1 
ATOM   179  N N   . VAL   A 1 25  ? -7.859  44.544 18.306 1.00 94.83  ? 717  VAL   A N   1 
ATOM   180  C CA  . VAL   A 1 25  ? -6.502  44.439 18.849 1.00 90.96  ? 717  VAL   A CA  1 
ATOM   181  C C   . VAL   A 1 25  ? -5.593  45.317 17.994 1.00 93.50  ? 717  VAL   A C   1 
ATOM   182  O O   . VAL   A 1 25  ? -5.635  45.224 16.764 1.00 103.69 ? 717  VAL   A O   1 
ATOM   183  C CB  . VAL   A 1 25  ? -5.979  42.973 18.800 1.00 94.74  ? 717  VAL   A CB  1 
ATOM   184  C CG1 . VAL   A 1 25  ? -4.532  42.863 19.299 1.00 95.27  ? 717  VAL   A CG1 1 
ATOM   185  C CG2 . VAL   A 1 25  ? -6.883  42.044 19.613 1.00 95.91  ? 717  VAL   A CG2 1 
ATOM   186  N N   . LEU   A 1 26  ? -4.768  46.140 18.644 1.00 92.44  ? 718  LEU   A N   1 
ATOM   187  C CA  . LEU   A 1 26  ? -3.741  46.939 17.956 1.00 92.34  ? 718  LEU   A CA  1 
ATOM   188  C C   . LEU   A 1 26  ? -2.423  46.186 17.864 1.00 96.82  ? 718  LEU   A C   1 
ATOM   189  O O   . LEU   A 1 26  ? -1.806  46.150 16.800 1.00 102.94 ? 718  LEU   A O   1 
ATOM   190  C CB  . LEU   A 1 26  ? -3.527  48.293 18.649 1.00 89.90  ? 718  LEU   A CB  1 
ATOM   191  C CG  . LEU   A 1 26  ? -4.648  49.324 18.521 1.00 89.23  ? 718  LEU   A CG  1 
ATOM   192  C CD1 . LEU   A 1 26  ? -4.269  50.586 19.279 1.00 85.76  ? 718  LEU   A CD1 1 
ATOM   193  C CD2 . LEU   A 1 26  ? -4.953  49.656 17.065 1.00 92.14  ? 718  LEU   A CD2 1 
ATOM   194  N N   . GLY   A 1 27  ? -1.986  45.610 18.981 1.00 99.47  ? 719  GLY   A N   1 
ATOM   195  C CA  . GLY   A 1 27  ? -0.736  44.849 19.020 1.00 98.36  ? 719  GLY   A CA  1 
ATOM   196  C C   . GLY   A 1 27  ? -0.554  44.049 20.290 1.00 98.22  ? 719  GLY   A C   1 
ATOM   197  O O   . GLY   A 1 27  ? -1.173  44.347 21.315 1.00 101.53 ? 719  GLY   A O   1 
ATOM   198  N N   . SER   A 1 28  ? 0.304   43.034 20.198 1.00 108.61 ? 720  SER   A N   1 
ATOM   199  C CA  . SER   A 1 28  ? 0.608   42.108 21.290 1.00 118.81 ? 720  SER   A CA  1 
ATOM   200  C C   . SER   A 1 28  ? 2.125   42.093 21.525 1.00 124.81 ? 720  SER   A C   1 
ATOM   201  O O   . SER   A 1 28  ? 2.908   42.320 20.595 1.00 120.91 ? 720  SER   A O   1 
ATOM   202  C CB  . SER   A 1 28  ? 0.077   40.709 20.944 1.00 125.41 ? 720  SER   A CB  1 
ATOM   203  O OG  . SER   A 1 28  ? -0.270  39.986 22.112 1.00 130.43 ? 720  SER   A OG  1 
ATOM   204  N N   . GLY   A 1 29  ? 2.525   41.844 22.772 1.00 139.13 ? 721  GLY   A N   1 
ATOM   205  C CA  . GLY   A 1 29  ? 3.942   41.807 23.154 1.00 145.48 ? 721  GLY   A CA  1 
ATOM   206  C C   . GLY   A 1 29  ? 4.208   41.172 24.508 1.00 163.97 ? 721  GLY   A C   1 
ATOM   207  O O   . GLY   A 1 29  ? 3.334   40.515 25.092 1.00 163.43 ? 721  GLY   A O   1 
ATOM   208  N N   . ALA   A 1 30  ? 5.438   41.358 24.986 1.00 179.24 ? 722  ALA   A N   1 
ATOM   209  C CA  . ALA   A 1 30  ? 5.827   40.983 26.354 1.00 190.78 ? 722  ALA   A CA  1 
ATOM   210  C C   . ALA   A 1 30  ? 5.192   41.933 27.376 1.00 192.95 ? 722  ALA   A C   1 
ATOM   211  O O   . ALA   A 1 30  ? 4.726   41.486 28.430 1.00 194.20 ? 722  ALA   A O   1 
ATOM   212  C CB  . ALA   A 1 30  ? 7.343   40.977 26.501 1.00 187.44 ? 722  ALA   A CB  1 
ATOM   213  N N   . PHE   A 1 31  ? 5.208   43.235 27.060 1.00 181.91 ? 723  PHE   A N   1 
ATOM   214  C CA  . PHE   A 1 31  ? 4.466   44.282 27.807 1.00 173.74 ? 723  PHE   A CA  1 
ATOM   215  C C   . PHE   A 1 31  ? 2.980   43.982 28.081 1.00 171.10 ? 723  PHE   A C   1 
ATOM   216  O O   . PHE   A 1 31  ? 2.489   44.284 29.173 1.00 178.60 ? 723  PHE   A O   1 
ATOM   217  C CB  . PHE   A 1 31  ? 4.612   45.676 27.139 1.00 171.32 ? 723  PHE   A CB  1 
ATOM   218  C CG  . PHE   A 1 31  ? 4.030   45.778 25.740 1.00 171.06 ? 723  PHE   A CG  1 
ATOM   219  C CD1 . PHE   A 1 31  ? 2.680   46.109 25.539 1.00 161.18 ? 723  PHE   A CD1 1 
ATOM   220  C CD2 . PHE   A 1 31  ? 4.841   45.586 24.609 1.00 170.99 ? 723  PHE   A CD2 1 
ATOM   221  C CE1 . PHE   A 1 31  ? 2.150   46.206 24.249 1.00 151.79 ? 723  PHE   A CE1 1 
ATOM   222  C CE2 . PHE   A 1 31  ? 4.314   45.688 23.319 1.00 163.36 ? 723  PHE   A CE2 1 
ATOM   223  C CZ  . PHE   A 1 31  ? 2.967   46.000 23.138 1.00 152.72 ? 723  PHE   A CZ  1 
ATOM   224  N N   . GLY   A 1 32  ? 2.290   43.389 27.099 1.00 165.62 ? 724  GLY   A N   1 
ATOM   225  C CA  . GLY   A 1 32  ? 0.869   43.026 27.225 1.00 158.44 ? 724  GLY   A CA  1 
ATOM   226  C C   . GLY   A 1 32  ? 0.112   42.892 25.906 1.00 141.23 ? 724  GLY   A C   1 
ATOM   227  O O   . GLY   A 1 32  ? 0.654   42.378 24.925 1.00 141.38 ? 724  GLY   A O   1 
ATOM   228  N N   . THR   A 1 33  ? -1.150  43.337 25.911 1.00 123.00 ? 725  THR   A N   1 
ATOM   229  C CA  . THR   A 1 33  ? -2.027  43.393 24.729 1.00 111.72 ? 725  THR   A CA  1 
ATOM   230  C C   . THR   A 1 33  ? -2.785  44.728 24.738 1.00 105.04 ? 725  THR   A C   1 
ATOM   231  O O   . THR   A 1 33  ? -3.551  44.987 25.674 1.00 105.46 ? 725  THR   A O   1 
ATOM   232  C CB  . THR   A 1 33  ? -3.051  42.234 24.734 1.00 110.07 ? 725  THR   A CB  1 
ATOM   233  O OG1 . THR   A 1 33  ? -2.378  40.996 24.995 1.00 115.89 ? 725  THR   A OG1 1 
ATOM   234  C CG2 . THR   A 1 33  ? -3.792  42.139 23.392 1.00 107.94 ? 725  THR   A CG2 1 
ATOM   235  N N   . VAL   A 1 34  ? -2.572  45.559 23.708 1.00 94.62  ? 726  VAL   A N   1 
ATOM   236  C CA  . VAL   A 1 34  ? -3.248  46.861 23.569 1.00 88.21  ? 726  VAL   A CA  1 
ATOM   237  C C   . VAL   A 1 34  ? -4.370  46.761 22.529 1.00 87.68  ? 726  VAL   A C   1 
ATOM   238  O O   . VAL   A 1 34  ? -4.140  46.290 21.412 1.00 91.80  ? 726  VAL   A O   1 
ATOM   239  C CB  . VAL   A 1 34  ? -2.255  47.992 23.217 1.00 87.00  ? 726  VAL   A CB  1 
ATOM   240  C CG1 . VAL   A 1 34  ? -2.974  49.319 22.979 1.00 90.23  ? 726  VAL   A CG1 1 
ATOM   241  C CG2 . VAL   A 1 34  ? -1.264  48.179 24.356 1.00 83.25  ? 726  VAL   A CG2 1 
ATOM   242  N N   . TYR   A 1 35  ? -5.562  47.229 22.910 1.00 86.66  ? 727  TYR   A N   1 
ATOM   243  C CA  . TYR   A 1 35  ? -6.752  47.272 22.048 1.00 87.25  ? 727  TYR   A CA  1 
ATOM   244  C C   . TYR   A 1 35  ? -7.077  48.710 21.651 1.00 83.85  ? 727  TYR   A C   1 
ATOM   245  O O   . TYR   A 1 35  ? -6.809  49.628 22.412 1.00 85.19  ? 727  TYR   A O   1 
ATOM   246  C CB  . TYR   A 1 35  ? -7.966  46.720 22.792 1.00 86.14  ? 727  TYR   A CB  1 
ATOM   247  C CG  . TYR   A 1 35  ? -7.868  45.274 23.222 1.00 93.96  ? 727  TYR   A CG  1 
ATOM   248  C CD1 . TYR   A 1 35  ? -7.226  44.919 24.421 1.00 95.70  ? 727  TYR   A CD1 1 
ATOM   249  C CD2 . TYR   A 1 35  ? -8.456  44.248 22.457 1.00 95.79  ? 727  TYR   A CD2 1 
ATOM   250  C CE1 . TYR   A 1 35  ? -7.149  43.586 24.832 1.00 99.26  ? 727  TYR   A CE1 1 
ATOM   251  C CE2 . TYR   A 1 35  ? -8.392  42.914 22.868 1.00 97.00  ? 727  TYR   A CE2 1 
ATOM   252  C CZ  . TYR   A 1 35  ? -7.734  42.586 24.051 1.00 97.34  ? 727  TYR   A CZ  1 
ATOM   253  O OH  . TYR   A 1 35  ? -7.659  41.278 24.462 1.00 102.10 ? 727  TYR   A OH  1 
ATOM   254  N N   . LYS   A 1 36  ? -7.653  48.884 20.462 1.00 83.22  ? 728  LYS   A N   1 
ATOM   255  C CA  . LYS   A 1 36  ? -8.352  50.117 20.071 1.00 79.09  ? 728  LYS   A CA  1 
ATOM   256  C C   . LYS   A 1 36  ? -9.765  50.021 20.629 1.00 75.33  ? 728  LYS   A C   1 
ATOM   257  O O   . LYS   A 1 36  ? -10.392 48.947 20.578 1.00 71.17  ? 728  LYS   A O   1 
ATOM   258  C CB  . LYS   A 1 36  ? -8.416  50.249 18.540 1.00 92.56  ? 728  LYS   A CB  1 
ATOM   259  C CG  . LYS   A 1 36  ? -9.118  51.494 17.985 1.00 101.33 ? 728  LYS   A CG  1 
ATOM   260  C CD  . LYS   A 1 36  ? -9.173  51.467 16.458 1.00 106.46 ? 728  LYS   A CD  1 
ATOM   261  C CE  . LYS   A 1 36  ? -9.924  52.664 15.885 1.00 102.88 ? 728  LYS   A CE  1 
ATOM   262  N NZ  . LYS   A 1 36  ? -9.944  52.679 14.412 0.00 104.68 ? 728  LYS   A NZ  1 
ATOM   263  N N   . GLY   A 1 37  ? -10.276 51.142 21.132 1.00 68.95  ? 729  GLY   A N   1 
ATOM   264  C CA  . GLY   A 1 37  ? -11.650 51.199 21.640 1.00 70.81  ? 729  GLY   A CA  1 
ATOM   265  C C   . GLY   A 1 37  ? -12.276 52.571 21.658 1.00 65.51  ? 729  GLY   A C   1 
ATOM   266  O O   . GLY   A 1 37  ? -11.637 53.569 21.340 1.00 64.19  ? 729  GLY   A O   1 
ATOM   267  N N   . LEU   A 1 38  ? -13.539 52.597 22.057 1.00 70.83  ? 730  LEU   A N   1 
ATOM   268  C CA  . LEU   A 1 38  ? -14.328 53.814 22.150 1.00 76.79  ? 730  LEU   A CA  1 
ATOM   269  C C   . LEU   A 1 38  ? -14.887 53.912 23.565 1.00 71.90  ? 730  LEU   A C   1 
ATOM   270  O O   . LEU   A 1 38  ? -15.543 52.988 24.020 1.00 71.35  ? 730  LEU   A O   1 
ATOM   271  C CB  . LEU   A 1 38  ? -15.454 53.792 21.101 1.00 85.02  ? 730  LEU   A CB  1 
ATOM   272  C CG  . LEU   A 1 38  ? -15.649 55.089 20.311 1.00 91.91  ? 730  LEU   A CG  1 
ATOM   273  C CD1 . LEU   A 1 38  ? -14.490 55.329 19.349 1.00 93.56  ? 730  LEU   A CD1 1 
ATOM   274  C CD2 . LEU   A 1 38  ? -16.957 55.047 19.540 1.00 98.32  ? 730  LEU   A CD2 1 
ATOM   275  N N   . TRP   A 1 39  ? -14.598 55.026 24.241 1.00 72.65  ? 731  TRP   A N   1 
ATOM   276  C CA  . TRP   A 1 39  ? -15.121 55.341 25.567 1.00 77.20  ? 731  TRP   A CA  1 
ATOM   277  C C   . TRP   A 1 39  ? -16.291 56.307 25.404 1.00 80.01  ? 731  TRP   A C   1 
ATOM   278  O O   . TRP   A 1 39  ? -16.145 57.349 24.764 1.00 89.15  ? 731  TRP   A O   1 
ATOM   279  C CB  . TRP   A 1 39  ? -14.011 55.958 26.433 1.00 75.94  ? 731  TRP   A CB  1 
ATOM   280  C CG  . TRP   A 1 39  ? -14.446 56.419 27.792 1.00 74.13  ? 731  TRP   A CG  1 
ATOM   281  C CD1 . TRP   A 1 39  ? -15.346 55.818 28.619 1.00 78.00  ? 731  TRP   A CD1 1 
ATOM   282  C CD2 . TRP   A 1 39  ? -13.980 57.578 28.479 1.00 74.31  ? 731  TRP   A CD2 1 
ATOM   283  N NE1 . TRP   A 1 39  ? -15.480 56.538 29.782 1.00 78.57  ? 731  TRP   A NE1 1 
ATOM   284  C CE2 . TRP   A 1 39  ? -14.651 57.625 29.723 1.00 73.42  ? 731  TRP   A CE2 1 
ATOM   285  C CE3 . TRP   A 1 39  ? -13.050 58.585 28.168 1.00 78.99  ? 731  TRP   A CE3 1 
ATOM   286  C CZ2 . TRP   A 1 39  ? -14.428 58.642 30.661 1.00 73.79  ? 731  TRP   A CZ2 1 
ATOM   287  C CZ3 . TRP   A 1 39  ? -12.822 59.604 29.106 1.00 81.35  ? 731  TRP   A CZ3 1 
ATOM   288  C CH2 . TRP   A 1 39  ? -13.518 59.620 30.339 1.00 76.74  ? 731  TRP   A CH2 1 
ATOM   289  N N   . ILE   A 1 40  ? -17.439 55.944 25.977 1.00 83.78  ? 732  ILE   A N   1 
ATOM   290  C CA  . ILE   A 1 40  ? -18.653 56.768 25.980 1.00 90.68  ? 732  ILE   A CA  1 
ATOM   291  C C   . ILE   A 1 40  ? -19.050 56.978 27.455 1.00 98.65  ? 732  ILE   A C   1 
ATOM   292  O O   . ILE   A 1 40  ? -19.708 56.105 28.035 1.00 113.04 ? 732  ILE   A O   1 
ATOM   293  C CB  . ILE   A 1 40  ? -19.804 56.106 25.165 1.00 86.16  ? 732  ILE   A CB  1 
ATOM   294  C CG1 . ILE   A 1 40  ? -19.392 55.936 23.694 1.00 88.34  ? 732  ILE   A CG1 1 
ATOM   295  C CG2 . ILE   A 1 40  ? -21.080 56.948 25.232 1.00 87.19  ? 732  ILE   A CG2 1 
ATOM   296  C CD1 . ILE   A 1 40  ? -20.208 54.929 22.910 1.00 93.08  ? 732  ILE   A CD1 1 
ATOM   297  N N   . PRO   A 1 41  ? -18.633 58.114 28.073 1.00 101.69 ? 733  PRO   A N   1 
ATOM   298  C CA  . PRO   A 1 41  ? -19.173 58.524 29.389 1.00 104.01 ? 733  PRO   A CA  1 
ATOM   299  C C   . PRO   A 1 41  ? -20.704 58.621 29.368 1.00 117.00 ? 733  PRO   A C   1 
ATOM   300  O O   . PRO   A 1 41  ? -21.262 59.172 28.412 1.00 126.74 ? 733  PRO   A O   1 
ATOM   301  C CB  . PRO   A 1 41  ? -18.549 59.903 29.627 1.00 105.75 ? 733  PRO   A CB  1 
ATOM   302  C CG  . PRO   A 1 41  ? -17.356 59.970 28.746 1.00 108.50 ? 733  PRO   A CG  1 
ATOM   303  C CD  . PRO   A 1 41  ? -17.479 58.942 27.666 1.00 105.19 ? 733  PRO   A CD  1 
ATOM   304  N N   . GLU   A 1 42  ? -21.354 58.091 30.407 1.00 126.94 ? 734  GLU   A N   1 
ATOM   305  C CA  . GLU   A 1 42  ? -22.800 57.789 30.369 1.00 134.39 ? 734  GLU   A CA  1 
ATOM   306  C C   . GLU   A 1 42  ? -23.695 59.035 30.274 1.00 130.04 ? 734  GLU   A C   1 
ATOM   307  O O   . GLU   A 1 42  ? -24.608 59.081 29.440 1.00 113.50 ? 734  GLU   A O   1 
ATOM   308  C CB  . GLU   A 1 42  ? -23.210 56.920 31.569 1.00 140.06 ? 734  GLU   A CB  1 
ATOM   309  C CG  . GLU   A 1 42  ? -24.518 56.159 31.355 1.00 154.27 ? 734  GLU   A CG  1 
ATOM   310  C CD  . GLU   A 1 42  ? -24.872 55.205 32.490 1.00 159.01 ? 734  GLU   A CD  1 
ATOM   311  O OE1 . GLU   A 1 42  ? -23.963 54.553 33.053 1.00 159.20 ? 734  GLU   A OE1 1 
ATOM   312  O OE2 . GLU   A 1 42  ? -26.077 55.092 32.811 1.00 145.62 ? 734  GLU   A OE2 1 
ATOM   313  N N   . GLY   A 1 43  ? -23.411 60.033 31.113 1.00 126.78 ? 735  GLY   A N   1 
ATOM   314  C CA  . GLY   A 1 43  ? -24.153 61.300 31.132 1.00 123.93 ? 735  GLY   A CA  1 
ATOM   315  C C   . GLY   A 1 43  ? -23.986 62.162 29.889 1.00 126.09 ? 735  GLY   A C   1 
ATOM   316  O O   . GLY   A 1 43  ? -24.965 62.732 29.399 1.00 113.39 ? 735  GLY   A O   1 
ATOM   317  N N   . GLU   A 1 44  ? -22.751 62.254 29.386 1.00 133.21 ? 736  GLU   A N   1 
ATOM   318  C CA  . GLU   A 1 44  ? -22.423 63.076 28.202 1.00 128.80 ? 736  GLU   A CA  1 
ATOM   319  C C   . GLU   A 1 44  ? -22.865 62.433 26.879 1.00 123.88 ? 736  GLU   A C   1 
ATOM   320  O O   . GLU   A 1 44  ? -23.213 61.247 26.828 1.00 123.19 ? 736  GLU   A O   1 
ATOM   321  C CB  . GLU   A 1 44  ? -20.914 63.412 28.149 1.00 129.76 ? 736  GLU   A CB  1 
ATOM   322  C CG  . GLU   A 1 44  ? -20.464 64.531 29.085 1.00 131.21 ? 736  GLU   A CG  1 
ATOM   323  C CD  . GLU   A 1 44  ? -20.154 64.057 30.494 1.00 132.22 ? 736  GLU   A CD  1 
ATOM   324  O OE1 . GLU   A 1 44  ? -19.060 64.387 31.000 1.00 139.13 ? 736  GLU   A OE1 1 
ATOM   325  O OE2 . GLU   A 1 44  ? -20.998 63.362 31.097 1.00 122.03 ? 736  GLU   A OE2 1 
ATOM   326  N N   . LYS   A 1 45  ? -22.854 63.256 25.827 1.00 120.41 ? 737  LYS   A N   1 
ATOM   327  C CA  . LYS   A 1 45  ? -23.097 62.852 24.440 1.00 119.06 ? 737  LYS   A CA  1 
ATOM   328  C C   . LYS   A 1 45  ? -21.771 63.007 23.659 1.00 112.14 ? 737  LYS   A C   1 
ATOM   329  O O   . LYS   A 1 45  ? -21.645 63.850 22.759 1.00 114.00 ? 737  LYS   A O   1 
ATOM   330  C CB  . LYS   A 1 45  ? -24.236 63.709 23.861 1.00 121.52 ? 737  LYS   A CB  1 
ATOM   331  C CG  . LYS   A 1 45  ? -24.774 63.265 22.505 1.00 127.90 ? 737  LYS   A CG  1 
ATOM   332  C CD  . LYS   A 1 45  ? -25.770 64.279 21.946 1.00 131.73 ? 737  LYS   A CD  1 
ATOM   333  C CE  . LYS   A 1 45  ? -25.955 64.135 20.442 1.00 132.32 ? 737  LYS   A CE  1 
ATOM   334  N NZ  . LYS   A 1 45  ? -26.748 65.259 19.878 1.00 132.74 ? 737  LYS   A NZ  1 
ATOM   335  N N   . VAL   A 1 46  ? -20.775 62.199 24.051 1.00 100.65 ? 738  VAL   A N   1 
ATOM   336  C CA  . VAL   A 1 46  ? -19.444 62.150 23.398 1.00 95.72  ? 738  VAL   A CA  1 
ATOM   337  C C   . VAL   A 1 46  ? -18.944 60.708 23.204 1.00 88.50  ? 738  VAL   A C   1 
ATOM   338  O O   . VAL   A 1 46  ? -19.359 59.800 23.927 1.00 91.95  ? 738  VAL   A O   1 
ATOM   339  C CB  . VAL   A 1 46  ? -18.374 62.972 24.173 1.00 93.21  ? 738  VAL   A CB  1 
ATOM   340  C CG1 . VAL   A 1 46  ? -18.792 64.431 24.282 1.00 98.56  ? 738  VAL   A CG1 1 
ATOM   341  C CG2 . VAL   A 1 46  ? -18.104 62.416 25.566 1.00 96.43  ? 738  VAL   A CG2 1 
ATOM   342  N N   . LYS   A 1 47  ? -18.054 60.527 22.226 1.00 80.43  ? 739  LYS   A N   1 
ATOM   343  C CA  . LYS   A 1 47  ? -17.357 59.256 21.968 1.00 79.09  ? 739  LYS   A CA  1 
ATOM   344  C C   . LYS   A 1 47  ? -15.866 59.557 21.926 1.00 74.64  ? 739  LYS   A C   1 
ATOM   345  O O   . LYS   A 1 47  ? -15.421 60.295 21.059 1.00 76.49  ? 739  LYS   A O   1 
ATOM   346  C CB  . LYS   A 1 47  ? -17.802 58.641 20.632 1.00 81.79  ? 739  LYS   A CB  1 
ATOM   347  C CG  . LYS   A 1 47  ? -19.301 58.437 20.497 1.00 84.72  ? 739  LYS   A CG  1 
ATOM   348  C CD  . LYS   A 1 47  ? -19.652 57.687 19.227 1.00 87.98  ? 739  LYS   A CD  1 
ATOM   349  C CE  . LYS   A 1 47  ? -21.146 57.435 19.150 1.00 95.11  ? 739  LYS   A CE  1 
ATOM   350  N NZ  . LYS   A 1 47  ? -21.487 56.616 17.959 1.00 101.43 ? 739  LYS   A NZ  1 
ATOM   351  N N   . ILE   A 1 48  ? -15.098 59.004 22.862 1.00 76.28  ? 740  ILE   A N   1 
ATOM   352  C CA  . ILE   A 1 48  ? -13.672 59.341 23.020 1.00 74.36  ? 740  ILE   A CA  1 
ATOM   353  C C   . ILE   A 1 48  ? -12.866 58.120 22.578 1.00 74.41  ? 740  ILE   A C   1 
ATOM   354  O O   . ILE   A 1 48  ? -12.991 57.070 23.221 1.00 76.61  ? 740  ILE   A O   1 
ATOM   355  C CB  . ILE   A 1 48  ? -13.364 59.755 24.472 1.00 74.40  ? 740  ILE   A CB  1 
ATOM   356  C CG1 . ILE   A 1 48  ? -14.174 61.012 24.843 1.00 75.41  ? 740  ILE   A CG1 1 
ATOM   357  C CG2 . ILE   A 1 48  ? -11.882 60.071 24.665 1.00 74.23  ? 740  ILE   A CG2 1 
ATOM   358  C CD1 . ILE   A 1 48  ? -14.535 61.082 26.303 1.00 85.78  ? 740  ILE   A CD1 1 
ATOM   359  N N   . PRO   A 1 49  ? -12.074 58.233 21.471 1.00 70.22  ? 741  PRO   A N   1 
ATOM   360  C CA  . PRO   A 1 49  ? -11.193 57.134 21.054 1.00 68.38  ? 741  PRO   A CA  1 
ATOM   361  C C   . PRO   A 1 49  ? -10.145 56.828 22.108 1.00 65.85  ? 741  PRO   A C   1 
ATOM   362  O O   . PRO   A 1 49  ? -9.494  57.751 22.610 1.00 69.43  ? 741  PRO   A O   1 
ATOM   363  C CB  . PRO   A 1 49  ? -10.526 57.665 19.773 1.00 66.45  ? 741  PRO   A CB  1 
ATOM   364  C CG  . PRO   A 1 49  ? -11.447 58.694 19.258 1.00 68.25  ? 741  PRO   A CG  1 
ATOM   365  C CD  . PRO   A 1 49  ? -12.050 59.324 20.477 1.00 70.46  ? 741  PRO   A CD  1 
ATOM   366  N N   . VAL   A 1 50  ? -10.009 55.547 22.442 1.00 68.43  ? 742  VAL   A N   1 
ATOM   367  C CA  . VAL   A 1 50  ? -9.148  55.094 23.543 1.00 67.75  ? 742  VAL   A CA  1 
ATOM   368  C C   . VAL   A 1 50  ? -8.313  53.892 23.140 1.00 64.42  ? 742  VAL   A C   1 
ATOM   369  O O   . VAL   A 1 50  ? -8.620  53.207 22.162 1.00 69.46  ? 742  VAL   A O   1 
ATOM   370  C CB  . VAL   A 1 50  ? -9.940  54.761 24.844 1.00 66.32  ? 742  VAL   A CB  1 
ATOM   371  C CG1 . VAL   A 1 50  ? -10.440 56.033 25.506 1.00 68.95  ? 742  VAL   A CG1 1 
ATOM   372  C CG2 . VAL   A 1 50  ? -11.102 53.818 24.589 1.00 69.92  ? 742  VAL   A CG2 1 
ATOM   373  N N   . ALA   A 1 51  ? -7.242  53.688 23.904 1.00 63.86  ? 743  ALA   A N   1 
ATOM   374  C CA  . ALA   A 1 51  ? -6.407  52.501 23.860 1.00 62.97  ? 743  ALA   A CA  1 
ATOM   375  C C   . ALA   A 1 51  ? -6.485  51.848 25.232 1.00 66.72  ? 743  ALA   A C   1 
ATOM   376  O O   . ALA   A 1 51  ? -6.317  52.535 26.254 1.00 62.94  ? 743  ALA   A O   1 
ATOM   377  C CB  . ALA   A 1 51  ? -4.981  52.872 23.545 1.00 61.51  ? 743  ALA   A CB  1 
ATOM   378  N N   . ILE   A 1 52  ? -6.731  50.536 25.246 1.00 70.91  ? 744  ILE   A N   1 
ATOM   379  C CA  . ILE   A 1 52  ? -6.944  49.761 26.474 1.00 75.87  ? 744  ILE   A CA  1 
ATOM   380  C C   . ILE   A 1 52  ? -5.817  48.729 26.568 1.00 81.39  ? 744  ILE   A C   1 
ATOM   381  O O   . ILE   A 1 52  ? -5.685  47.903 25.669 1.00 86.99  ? 744  ILE   A O   1 
ATOM   382  C CB  . ILE   A 1 52  ? -8.313  49.048 26.469 1.00 78.22  ? 744  ILE   A CB  1 
ATOM   383  C CG1 . ILE   A 1 52  ? -9.460  50.037 26.185 1.00 77.28  ? 744  ILE   A CG1 1 
ATOM   384  C CG2 . ILE   A 1 52  ? -8.563  48.350 27.808 1.00 86.29  ? 744  ILE   A CG2 1 
ATOM   385  C CD1 . ILE   A 1 52  ? -10.695 49.379 25.614 1.00 82.91  ? 744  ILE   A CD1 1 
ATOM   386  N N   . LYS   A 1 53  ? -5.038  48.772 27.655 1.00 85.14  ? 745  LYS   A N   1 
ATOM   387  C CA  . LYS   A 1 53  ? -3.886  47.875 27.883 1.00 89.99  ? 745  LYS   A CA  1 
ATOM   388  C C   . LYS   A 1 53  ? -4.198  46.739 28.887 1.00 96.03  ? 745  LYS   A C   1 
ATOM   389  O O   . LYS   A 1 53  ? -4.433  47.013 30.066 1.00 93.12  ? 745  LYS   A O   1 
ATOM   390  C CB  . LYS   A 1 53  ? -2.713  48.713 28.381 1.00 86.65  ? 745  LYS   A CB  1 
ATOM   391  C CG  . LYS   A 1 53  ? -1.381  47.994 28.515 1.00 94.12  ? 745  LYS   A CG  1 
ATOM   392  C CD  . LYS   A 1 53  ? -0.282  48.985 28.864 1.00 95.85  ? 745  LYS   A CD  1 
ATOM   393  C CE  . LYS   A 1 53  ? 1.077   48.317 28.899 1.00 102.20 ? 745  LYS   A CE  1 
ATOM   394  N NZ  . LYS   A 1 53  ? 2.147   49.305 29.205 1.00 104.89 ? 745  LYS   A NZ  1 
ATOM   395  N N   . GLU   A 1 54  ? -4.201  45.487 28.400 1.00 103.93 ? 746  GLU   A N   1 
ATOM   396  C CA  . GLU   A 1 54  ? -4.280  44.251 29.232 1.00 108.39 ? 746  GLU   A CA  1 
ATOM   397  C C   . GLU   A 1 54  ? -2.913  43.555 29.324 1.00 112.90 ? 746  GLU   A C   1 
ATOM   398  O O   . GLU   A 1 54  ? -2.012  43.870 28.553 1.00 121.25 ? 746  GLU   A O   1 
ATOM   399  C CB  . GLU   A 1 54  ? -5.312  43.260 28.650 1.00 114.36 ? 746  GLU   A CB  1 
ATOM   400  C CG  . GLU   A 1 54  ? -6.742  43.446 29.153 1.00 119.96 ? 746  GLU   A CG  1 
ATOM   401  C CD  . GLU   A 1 54  ? -7.690  42.300 28.792 1.00 117.15 ? 746  GLU   A CD  1 
ATOM   402  O OE1 . GLU   A 1 54  ? -7.387  41.488 27.886 1.00 113.39 ? 746  GLU   A OE1 1 
ATOM   403  O OE2 . GLU   A 1 54  ? -8.762  42.213 29.427 1.00 114.95 ? 746  GLU   A OE2 1 
ATOM   404  N N   . LEU   A 1 55  ? -2.776  42.616 30.266 1.00 137.58 ? 747  LEU   A N   1 
ATOM   405  C CA  . LEU   A 1 55  ? -1.632  41.665 30.330 1.00 140.54 ? 747  LEU   A CA  1 
ATOM   406  C C   . LEU   A 1 55  ? -2.069  40.243 29.966 1.00 135.99 ? 747  LEU   A C   1 
ATOM   407  O O   . LEU   A 1 55  ? -3.262  39.932 29.971 1.00 125.11 ? 747  LEU   A O   1 
ATOM   408  C CB  . LEU   A 1 55  ? -0.953  41.682 31.718 1.00 142.18 ? 747  LEU   A CB  1 
ATOM   409  C CG  . LEU   A 1 55  ? 0.391   42.418 31.810 1.00 148.96 ? 747  LEU   A CG  1 
ATOM   410  C CD1 . LEU   A 1 55  ? 0.786   42.631 33.263 1.00 150.96 ? 747  LEU   A CD1 1 
ATOM   411  C CD2 . LEU   A 1 55  ? 1.503   41.672 31.080 1.00 153.66 ? 747  LEU   A CD2 1 
ATOM   412  N N   . ARG   A 1 56  ? -1.081  39.394 29.664 1.00 150.00 ? 748  ARG   A N   1 
ATOM   413  C CA  . ARG   A 1 56  ? -1.311  37.991 29.250 1.00 161.09 ? 748  ARG   A CA  1 
ATOM   414  C C   . ARG   A 1 56  ? -1.882  37.117 30.377 1.00 144.40 ? 748  ARG   A C   1 
ATOM   415  O O   . ARG   A 1 56  ? -1.151  36.660 31.255 1.00 128.07 ? 748  ARG   A O   1 
ATOM   416  C CB  . ARG   A 1 56  ? -0.014  37.355 28.720 1.00 173.55 ? 748  ARG   A CB  1 
ATOM   417  C CG  . ARG   A 1 56  ? 0.514   37.959 27.426 1.00 179.09 ? 748  ARG   A CG  1 
ATOM   418  C CD  . ARG   A 1 56  ? 1.864   37.368 27.037 1.00 179.08 ? 748  ARG   A CD  1 
ATOM   419  N NE  . ARG   A 1 56  ? 1.805   35.925 26.806 1.00 178.37 ? 748  ARG   A NE  1 
ATOM   420  C CZ  . ARG   A 1 56  ? 2.865   35.060 26.725 0.00 201.30 ? 748  ARG   A CZ  1 
ATOM   421  N NH1 . ARG   A 1 56  ? 4.114   35.523 26.650 0.00 199.72 ? 748  ARG   A NH1 1 
ATOM   422  N NH2 . ARG   A 1 56  ? 2.674   33.748 26.612 0.00 205.25 ? 748  ARG   A NH2 1 
ATOM   423  N N   . ALA   A 1 58  ? -4.569  33.894 34.032 1.00 142.26 ? 750  ALA   A N   1 
ATOM   424  C CA  . ALA   A 1 58  ? -3.247  34.427 34.371 1.00 148.62 ? 750  ALA   A CA  1 
ATOM   425  C C   . ALA   A 1 58  ? -3.322  35.813 35.053 1.00 145.21 ? 750  ALA   A C   1 
ATOM   426  O O   . ALA   A 1 58  ? -2.770  36.813 34.567 1.00 122.30 ? 750  ALA   A O   1 
ATOM   427  C CB  . ALA   A 1 58  ? -2.364  34.452 33.129 1.00 149.00 ? 750  ALA   A CB  1 
ATOM   428  N N   . THR   A 1 59  ? -4.046  35.834 36.175 1.00 156.51 ? 751  THR   A N   1 
ATOM   429  C CA  . THR   A 1 59  ? -4.087  36.949 37.128 1.00 155.65 ? 751  THR   A CA  1 
ATOM   430  C C   . THR   A 1 59  ? -3.159  36.568 38.282 1.00 156.03 ? 751  THR   A C   1 
ATOM   431  O O   . THR   A 1 59  ? -3.280  35.462 38.825 1.00 172.92 ? 751  THR   A O   1 
ATOM   432  C CB  . THR   A 1 59  ? -5.511  37.155 37.705 1.00 155.43 ? 751  THR   A CB  1 
ATOM   433  O OG1 . THR   A 1 59  ? -6.478  37.163 36.648 1.00 156.38 ? 751  THR   A OG1 1 
ATOM   434  C CG2 . THR   A 1 59  ? -5.612  38.464 38.486 1.00 149.45 ? 751  THR   A CG2 1 
ATOM   435  N N   . SER   A 1 60  ? -2.246  37.475 38.648 1.00 143.96 ? 752  SER   A N   1 
ATOM   436  C CA  . SER   A 1 60  ? -1.409  37.337 39.855 1.00 140.54 ? 752  SER   A CA  1 
ATOM   437  C C   . SER   A 1 60  ? -1.450  38.634 40.696 1.00 143.29 ? 752  SER   A C   1 
ATOM   438  O O   . SER   A 1 60  ? -1.729  39.708 40.140 1.00 139.95 ? 752  SER   A O   1 
ATOM   439  C CB  . SER   A 1 60  ? 0.033   36.981 39.479 1.00 131.63 ? 752  SER   A CB  1 
ATOM   440  O OG  . SER   A 1 60  ? 0.592   37.937 38.599 1.00 118.44 ? 752  SER   A OG  1 
ATOM   441  N N   . PRO   A 1 61  ? -1.199  38.540 42.034 1.00 141.36 ? 753  PRO   A N   1 
ATOM   442  C CA  . PRO   A 1 61  ? -1.049  39.752 42.872 1.00 136.05 ? 753  PRO   A CA  1 
ATOM   443  C C   . PRO   A 1 61  ? 0.121   40.691 42.506 1.00 131.17 ? 753  PRO   A C   1 
ATOM   444  O O   . PRO   A 1 61  ? -0.032  41.913 42.604 1.00 126.42 ? 753  PRO   A O   1 
ATOM   445  C CB  . PRO   A 1 61  ? -0.853  39.181 44.285 1.00 139.51 ? 753  PRO   A CB  1 
ATOM   446  C CG  . PRO   A 1 61  ? -1.516  37.855 44.248 1.00 138.03 ? 753  PRO   A CG  1 
ATOM   447  C CD  . PRO   A 1 61  ? -1.231  37.325 42.879 1.00 139.93 ? 753  PRO   A CD  1 
ATOM   448  N N   . LYS   A 1 62  ? 1.262   40.123 42.107 1.00 133.12 ? 754  LYS   A N   1 
ATOM   449  C CA  . LYS   A 1 62  ? 2.434   40.911 41.666 1.00 132.26 ? 754  LYS   A CA  1 
ATOM   450  C C   . LYS   A 1 62  ? 2.228   41.663 40.337 1.00 122.81 ? 754  LYS   A C   1 
ATOM   451  O O   . LYS   A 1 62  ? 2.872   42.692 40.115 1.00 115.05 ? 754  LYS   A O   1 
ATOM   452  C CB  . LYS   A 1 62  ? 3.692   40.030 41.582 1.00 142.27 ? 754  LYS   A CB  1 
ATOM   453  C CG  . LYS   A 1 62  ? 4.136   39.463 42.928 1.00 160.38 ? 754  LYS   A CG  1 
ATOM   454  C CD  . LYS   A 1 62  ? 5.359   38.567 42.800 1.00 160.69 ? 754  LYS   A CD  1 
ATOM   455  C CE  . LYS   A 1 62  ? 5.939   38.226 44.158 0.00 175.64 ? 754  LYS   A CE  1 
ATOM   456  N NZ  . LYS   A 1 62  ? 7.209   37.459 44.038 0.00 178.24 ? 754  LYS   A NZ  1 
ATOM   457  N N   . ALA   A 1 63  ? 1.350   41.151 39.467 1.00 124.10 ? 755  ALA   A N   1 
ATOM   458  C CA  . ALA   A 1 63  ? 1.009   41.811 38.191 1.00 119.95 ? 755  ALA   A CA  1 
ATOM   459  C C   . ALA   A 1 63  ? 0.150   43.055 38.411 1.00 112.51 ? 755  ALA   A C   1 
ATOM   460  O O   . ALA   A 1 63  ? 0.472   44.126 37.889 1.00 94.86  ? 755  ALA   A O   1 
ATOM   461  C CB  . ALA   A 1 63  ? 0.297   40.845 37.251 1.00 127.42 ? 755  ALA   A CB  1 
ATOM   462  N N   . ASN   A 1 64  ? -0.937  42.896 39.174 1.00 106.76 ? 756  ASN   A N   1 
ATOM   463  C CA  . ASN   A 1 64  ? -1.825  44.019 39.555 1.00 97.97  ? 756  ASN   A CA  1 
ATOM   464  C C   . ASN   A 1 64  ? -1.161  45.106 40.410 1.00 95.49  ? 756  ASN   A C   1 
ATOM   465  O O   . ASN   A 1 64  ? -1.542  46.273 40.307 1.00 90.07  ? 756  ASN   A O   1 
ATOM   466  C CB  . ASN   A 1 64  ? -3.105  43.505 40.237 1.00 95.98  ? 756  ASN   A CB  1 
ATOM   467  C CG  . ASN   A 1 64  ? -4.080  42.856 39.258 1.00 97.58  ? 756  ASN   A CG  1 
ATOM   468  O OD1 . ASN   A 1 64  ? -4.101  43.183 38.071 1.00 95.72  ? 756  ASN   A OD1 1 
ATOM   469  N ND2 . ASN   A 1 64  ? -4.909  41.946 39.756 1.00 99.15  ? 756  ASN   A ND2 1 
ATOM   470  N N   . LYS   A 1 65  ? -0.187  44.718 41.238 1.00 100.39 ? 757  LYS   A N   1 
ATOM   471  C CA  . LYS   A 1 65  ? 0.709   45.659 41.935 1.00 102.62 ? 757  LYS   A CA  1 
ATOM   472  C C   . LYS   A 1 65  ? 1.437   46.570 40.936 1.00 96.85  ? 757  LYS   A C   1 
ATOM   473  O O   . LYS   A 1 65  ? 1.371   47.791 41.057 1.00 99.91  ? 757  LYS   A O   1 
ATOM   474  C CB  . LYS   A 1 65  ? 1.716   44.881 42.807 1.00 117.63 ? 757  LYS   A CB  1 
ATOM   475  C CG  . LYS   A 1 65  ? 2.794   45.686 43.539 1.00 130.26 ? 757  LYS   A CG  1 
ATOM   476  C CD  . LYS   A 1 65  ? 2.228   46.730 44.487 1.00 136.99 ? 757  LYS   A CD  1 
ATOM   477  C CE  . LYS   A 1 65  ? 3.340   47.426 45.259 1.00 133.72 ? 757  LYS   A CE  1 
ATOM   478  N NZ  . LYS   A 1 65  ? 2.811   48.317 46.328 0.00 134.68 ? 757  LYS   A NZ  1 
ATOM   479  N N   . GLU   A 1 66  ? 2.104   45.959 39.956 1.00 98.88  ? 758  GLU   A N   1 
ATOM   480  C CA  . GLU   A 1 66  ? 2.855   46.690 38.912 1.00 94.93  ? 758  GLU   A CA  1 
ATOM   481  C C   . GLU   A 1 66  ? 1.982   47.505 37.938 1.00 85.45  ? 758  GLU   A C   1 
ATOM   482  O O   . GLU   A 1 66  ? 2.417   48.559 37.467 1.00 79.43  ? 758  GLU   A O   1 
ATOM   483  C CB  . GLU   A 1 66  ? 3.789   45.744 38.136 1.00 103.58 ? 758  GLU   A CB  1 
ATOM   484  C CG  . GLU   A 1 66  ? 4.956   45.231 38.978 1.00 119.44 ? 758  GLU   A CG  1 
ATOM   485  C CD  . GLU   A 1 66  ? 5.931   44.346 38.210 1.00 124.45 ? 758  GLU   A CD  1 
ATOM   486  O OE1 . GLU   A 1 66  ? 6.399   44.752 37.123 1.00 128.54 ? 758  GLU   A OE1 1 
ATOM   487  O OE2 . GLU   A 1 66  ? 6.252   43.244 38.705 1.00 119.57 ? 758  GLU   A OE2 1 
ATOM   488  N N   . ILE   A 1 67  ? 0.771   47.022 37.641 1.00 88.05  ? 759  ILE   A N   1 
ATOM   489  C CA  . ILE   A 1 67  ? -0.199  47.759 36.804 1.00 85.89  ? 759  ILE   A CA  1 
ATOM   490  C C   . ILE   A 1 67  ? -0.645  49.047 37.513 1.00 83.24  ? 759  ILE   A C   1 
ATOM   491  O O   . ILE   A 1 67  ? -0.627  50.122 36.904 1.00 74.29  ? 759  ILE   A O   1 
ATOM   492  C CB  . ILE   A 1 67  ? -1.435  46.887 36.416 1.00 89.52  ? 759  ILE   A CB  1 
ATOM   493  C CG1 . ILE   A 1 67  ? -1.022  45.721 35.500 1.00 87.99  ? 759  ILE   A CG1 1 
ATOM   494  C CG2 . ILE   A 1 67  ? -2.513  47.704 35.687 1.00 95.94  ? 759  ILE   A CG2 1 
ATOM   495  C CD1 . ILE   A 1 67  ? -1.950  44.524 35.589 1.00 90.16  ? 759  ILE   A CD1 1 
ATOM   496  N N   . LEU   A 1 68  ? -1.044  48.922 38.782 1.00 81.06  ? 760  LEU   A N   1 
ATOM   497  C CA  . LEU   A 1 68  ? -1.522  50.074 39.573 1.00 78.98  ? 760  LEU   A CA  1 
ATOM   498  C C   . LEU   A 1 68  ? -0.448  51.122 39.926 1.00 79.41  ? 760  LEU   A C   1 
ATOM   499  O O   . LEU   A 1 68  ? -0.791  52.288 40.129 1.00 81.11  ? 760  LEU   A O   1 
ATOM   500  C CB  . LEU   A 1 68  ? -2.261  49.603 40.828 1.00 76.15  ? 760  LEU   A CB  1 
ATOM   501  C CG  . LEU   A 1 68  ? -3.584  48.892 40.533 1.00 77.12  ? 760  LEU   A CG  1 
ATOM   502  C CD1 . LEU   A 1 68  ? -4.047  48.066 41.721 1.00 80.01  ? 760  LEU   A CD1 1 
ATOM   503  C CD2 . LEU   A 1 68  ? -4.670  49.882 40.137 1.00 80.03  ? 760  LEU   A CD2 1 
ATOM   504  N N   . ASP   A 1 69  ? 0.823   50.715 39.996 1.00 82.35  ? 761  ASP   A N   1 
ATOM   505  C CA  . ASP   A 1 69  ? 1.957   51.659 40.112 1.00 84.24  ? 761  ASP   A CA  1 
ATOM   506  C C   . ASP   A 1 69  ? 2.162   52.480 38.840 1.00 86.05  ? 761  ASP   A C   1 
ATOM   507  O O   . ASP   A 1 69  ? 2.523   53.654 38.921 1.00 92.35  ? 761  ASP   A O   1 
ATOM   508  C CB  . ASP   A 1 69  ? 3.269   50.937 40.472 1.00 86.72  ? 761  ASP   A CB  1 
ATOM   509  C CG  . ASP   A 1 69  ? 3.280   50.393 41.899 1.00 100.29 ? 761  ASP   A CG  1 
ATOM   510  O OD1 . ASP   A 1 69  ? 2.214   50.302 42.557 1.00 124.58 ? 761  ASP   A OD1 1 
ATOM   511  O OD2 . ASP   A 1 69  ? 4.379   50.038 42.365 1.00 104.39 ? 761  ASP   A OD2 1 
ATOM   512  N N   . GLU   A 1 70  ? 1.965   51.856 37.678 1.00 88.61  ? 762  GLU   A N   1 
ATOM   513  C CA  . GLU   A 1 70  ? 1.964   52.578 36.400 1.00 89.78  ? 762  GLU   A CA  1 
ATOM   514  C C   . GLU   A 1 70  ? 0.807   53.585 36.350 1.00 83.09  ? 762  GLU   A C   1 
ATOM   515  O O   . GLU   A 1 70  ? 1.018   54.743 35.981 1.00 77.75  ? 762  GLU   A O   1 
ATOM   516  C CB  . GLU   A 1 70  ? 1.894   51.604 35.209 1.00 95.43  ? 762  GLU   A CB  1 
ATOM   517  C CG  . GLU   A 1 70  ? 2.088   52.258 33.845 1.00 95.08  ? 762  GLU   A CG  1 
ATOM   518  C CD  . GLU   A 1 70  ? 2.099   51.287 32.673 1.00 101.65 ? 762  GLU   A CD  1 
ATOM   519  O OE1 . GLU   A 1 70  ? 1.723   50.097 32.829 1.00 94.80  ? 762  GLU   A OE1 1 
ATOM   520  O OE2 . GLU   A 1 70  ? 2.477   51.740 31.569 1.00 104.76 ? 762  GLU   A OE2 1 
ATOM   521  N N   . ALA   A 1 71  ? -0.390  53.130 36.736 1.00 78.41  ? 763  ALA   A N   1 
ATOM   522  C CA  . ALA   A 1 71  ? -1.603  53.969 36.794 1.00 72.92  ? 763  ALA   A CA  1 
ATOM   523  C C   . ALA   A 1 71  ? -1.432  55.210 37.666 1.00 73.81  ? 763  ALA   A C   1 
ATOM   524  O O   . ALA   A 1 71  ? -1.807  56.306 37.242 1.00 74.74  ? 763  ALA   A O   1 
ATOM   525  C CB  . ALA   A 1 71  ? -2.788  53.159 37.293 1.00 73.47  ? 763  ALA   A CB  1 
ATOM   526  N N   . TYR   A 1 72  ? -0.861  55.016 38.863 1.00 69.80  ? 764  TYR   A N   1 
ATOM   527  C CA  . TYR   A 1 72  ? -0.540  56.101 39.809 1.00 65.46  ? 764  TYR   A CA  1 
ATOM   528  C C   . TYR   A 1 72  ? 0.220   57.263 39.149 1.00 68.28  ? 764  TYR   A C   1 
ATOM   529  O O   . TYR   A 1 72  ? -0.220  58.413 39.209 1.00 72.10  ? 764  TYR   A O   1 
ATOM   530  C CB  . TYR   A 1 72  ? 0.289   55.569 40.998 1.00 62.55  ? 764  TYR   A CB  1 
ATOM   531  C CG  . TYR   A 1 72  ? 0.676   56.648 41.998 1.00 62.85  ? 764  TYR   A CG  1 
ATOM   532  C CD1 . TYR   A 1 72  ? 1.862   57.394 41.841 1.00 63.60  ? 764  TYR   A CD1 1 
ATOM   533  C CD2 . TYR   A 1 72  ? -0.144  56.952 43.080 1.00 64.88  ? 764  TYR   A CD2 1 
ATOM   534  C CE1 . TYR   A 1 72  ? 2.212   58.405 42.731 1.00 61.48  ? 764  TYR   A CE1 1 
ATOM   535  C CE2 . TYR   A 1 72  ? 0.210   57.953 43.985 1.00 69.16  ? 764  TYR   A CE2 1 
ATOM   536  C CZ  . TYR   A 1 72  ? 1.388   58.679 43.801 1.00 66.08  ? 764  TYR   A CZ  1 
ATOM   537  O OH  . TYR   A 1 72  ? 1.744   59.673 44.677 1.00 66.64  ? 764  TYR   A OH  1 
ATOM   538  N N   . VAL   A 1 73  ? 1.355   56.927 38.541 1.00 69.44  ? 765  VAL   A N   1 
ATOM   539  C CA  . VAL   A 1 73  ? 2.272   57.903 37.929 1.00 71.75  ? 765  VAL   A CA  1 
ATOM   540  C C   . VAL   A 1 73  ? 1.613   58.561 36.722 1.00 68.65  ? 765  VAL   A C   1 
ATOM   541  O O   . VAL   A 1 73  ? 1.687   59.776 36.557 1.00 71.92  ? 765  VAL   A O   1 
ATOM   542  C CB  . VAL   A 1 73  ? 3.612   57.244 37.499 1.00 74.21  ? 765  VAL   A CB  1 
ATOM   543  C CG1 . VAL   A 1 73  ? 4.531   58.244 36.803 1.00 78.32  ? 765  VAL   A CG1 1 
ATOM   544  C CG2 . VAL   A 1 73  ? 4.342   56.669 38.712 1.00 81.24  ? 765  VAL   A CG2 1 
ATOM   545  N N   . MET   A 1 74  ? 0.954   57.746 35.908 1.00 74.01  ? 766  MET   A N   1 
ATOM   546  C CA  . MET   A 1 74  ? 0.279   58.194 34.682 1.00 72.32  ? 766  MET   A CA  1 
ATOM   547  C C   . MET   A 1 74  ? -0.969  59.061 34.957 1.00 72.45  ? 766  MET   A C   1 
ATOM   548  O O   . MET   A 1 74  ? -1.287  59.949 34.159 1.00 72.52  ? 766  MET   A O   1 
ATOM   549  C CB  . MET   A 1 74  ? -0.072  56.967 33.835 1.00 76.49  ? 766  MET   A CB  1 
ATOM   550  C CG  . MET   A 1 74  ? -0.214  57.199 32.346 1.00 86.56  ? 766  MET   A CG  1 
ATOM   551  S SD  . MET   A 1 74  ? -0.534  55.661 31.456 1.00 92.11  ? 766  MET   A SD  1 
ATOM   552  C CE  . MET   A 1 74  ? 1.048   54.825 31.599 1.00 101.23 ? 766  MET   A CE  1 
ATOM   553  N N   . ALA   A 1 75  ? -1.677  58.791 36.059 1.00 65.50  ? 767  ALA   A N   1 
ATOM   554  C CA  . ALA   A 1 75  ? -2.754  59.678 36.546 1.00 65.06  ? 767  ALA   A CA  1 
ATOM   555  C C   . ALA   A 1 75  ? -2.256  61.001 37.161 1.00 65.69  ? 767  ALA   A C   1 
ATOM   556  O O   . ALA   A 1 75  ? -3.030  61.947 37.284 1.00 63.16  ? 767  ALA   A O   1 
ATOM   557  C CB  . ALA   A 1 75  ? -3.647  58.948 37.540 1.00 63.49  ? 767  ALA   A CB  1 
ATOM   558  N N   . SER   A 1 76  ? -0.989  61.056 37.565 1.00 70.15  ? 768  SER   A N   1 
ATOM   559  C CA  . SER   A 1 76  ? -0.386  62.252 38.182 1.00 72.12  ? 768  SER   A CA  1 
ATOM   560  C C   . SER   A 1 76  ? 0.208   63.290 37.220 1.00 68.99  ? 768  SER   A C   1 
ATOM   561  O O   . SER   A 1 76  ? 0.621   64.350 37.676 1.00 77.35  ? 768  SER   A O   1 
ATOM   562  C CB  . SER   A 1 76  ? 0.681   61.813 39.187 1.00 71.15  ? 768  SER   A CB  1 
ATOM   563  O OG  . SER   A 1 76  ? 0.115   60.930 40.143 1.00 68.59  ? 768  SER   A OG  1 
ATOM   564  N N   . VAL   A 1 77  ? 0.221   63.011 35.913 1.00 67.94  ? 769  VAL   A N   1 
ATOM   565  C CA  . VAL   A 1 77  ? 0.836   63.905 34.909 1.00 62.28  ? 769  VAL   A CA  1 
ATOM   566  C C   . VAL   A 1 77  ? -0.249  64.641 34.105 1.00 62.65  ? 769  VAL   A C   1 
ATOM   567  O O   . VAL   A 1 77  ? -1.341  64.107 33.889 1.00 70.39  ? 769  VAL   A O   1 
ATOM   568  C CB  . VAL   A 1 77  ? 1.854   63.178 33.976 1.00 63.22  ? 769  VAL   A CB  1 
ATOM   569  C CG1 . VAL   A 1 77  ? 3.112   62.795 34.745 1.00 66.63  ? 769  VAL   A CG1 1 
ATOM   570  C CG2 . VAL   A 1 77  ? 1.279   61.949 33.284 1.00 60.59  ? 769  VAL   A CG2 1 
ATOM   571  N N   . ASP   A 1 78  ? 0.046   65.883 33.722 1.00 62.30  ? 770  ASP   A N   1 
ATOM   572  C CA  . ASP   A 1 78  ? -0.790  66.693 32.819 1.00 67.78  ? 770  ASP   A CA  1 
ATOM   573  C C   . ASP   A 1 78  ? 0.092   67.697 32.047 1.00 65.27  ? 770  ASP   A C   1 
ATOM   574  O O   . ASP   A 1 78  ? 0.509   68.716 32.594 1.00 69.58  ? 770  ASP   A O   1 
ATOM   575  C CB  . ASP   A 1 78  ? -1.903  67.414 33.601 1.00 70.17  ? 770  ASP   A CB  1 
ATOM   576  C CG  . ASP   A 1 78  ? -2.902  68.149 32.695 1.00 77.99  ? 770  ASP   A CG  1 
ATOM   577  O OD1 . ASP   A 1 78  ? -3.237  67.651 31.598 1.00 87.36  ? 770  ASP   A OD1 1 
ATOM   578  O OD2 . ASP   A 1 78  ? -3.374  69.230 33.099 1.00 85.78  ? 770  ASP   A OD2 1 
ATOM   579  N N   . ASN   A 1 79  ? 0.397   67.357 30.792 1.00 66.64  ? 771  ASN   A N   1 
ATOM   580  C CA  . ASN   A 1 79  ? 1.242   68.158 29.895 1.00 60.52  ? 771  ASN   A CA  1 
ATOM   581  C C   . ASN   A 1 79  ? 0.976   67.726 28.443 1.00 58.83  ? 771  ASN   A C   1 
ATOM   582  O O   . ASN   A 1 79  ? 0.733   66.536 28.206 1.00 58.17  ? 771  ASN   A O   1 
ATOM   583  C CB  . ASN   A 1 79  ? 2.724   67.938 30.220 1.00 67.87  ? 771  ASN   A CB  1 
ATOM   584  C CG  . ASN   A 1 79  ? 3.645   68.889 29.460 1.00 69.11  ? 771  ASN   A CG  1 
ATOM   585  O OD1 . ASN   A 1 79  ? 4.284   68.508 28.475 1.00 66.90  ? 771  ASN   A OD1 1 
ATOM   586  N ND2 . ASN   A 1 79  ? 3.699   70.134 29.905 1.00 66.96  ? 771  ASN   A ND2 1 
ATOM   587  N N   . PRO   A 1 80  ? 1.044   68.664 27.468 1.00 59.97  ? 772  PRO   A N   1 
ATOM   588  C CA  . PRO   A 1 80  ? 0.762   68.246 26.082 1.00 56.18  ? 772  PRO   A CA  1 
ATOM   589  C C   . PRO   A 1 80  ? 1.703   67.225 25.433 1.00 56.98  ? 772  PRO   A C   1 
ATOM   590  O O   . PRO   A 1 80  ? 1.291   66.584 24.459 1.00 61.88  ? 772  PRO   A O   1 
ATOM   591  C CB  . PRO   A 1 80  ? 0.774   69.569 25.311 1.00 54.72  ? 772  PRO   A CB  1 
ATOM   592  C CG  . PRO   A 1 80  ? 0.343   70.574 26.324 1.00 50.69  ? 772  PRO   A CG  1 
ATOM   593  C CD  . PRO   A 1 80  ? 1.060   70.140 27.571 1.00 53.10  ? 772  PRO   A CD  1 
ATOM   594  N N   . HIS   A 1 81  ? 2.923   67.060 25.952 1.00 55.72  ? 773  HIS   A N   1 
ATOM   595  C CA  . HIS   A 1 81  ? 3.883   66.072 25.390 1.00 60.12  ? 773  HIS   A CA  1 
ATOM   596  C C   . HIS   A 1 81  ? 4.152   64.883 26.325 1.00 60.65  ? 773  HIS   A C   1 
ATOM   597  O O   . HIS   A 1 81  ? 5.216   64.254 26.264 1.00 67.81  ? 773  HIS   A O   1 
ATOM   598  C CB  . HIS   A 1 81  ? 5.155   66.806 24.932 1.00 55.65  ? 773  HIS   A CB  1 
ATOM   599  C CG  . HIS   A 1 81  ? 4.852   67.974 24.052 1.00 56.30  ? 773  HIS   A CG  1 
ATOM   600  N ND1 . HIS   A 1 81  ? 4.246   67.830 22.822 1.00 60.73  ? 773  HIS   A ND1 1 
ATOM   601  C CD2 . HIS   A 1 81  ? 4.965   69.305 24.262 1.00 61.13  ? 773  HIS   A CD2 1 
ATOM   602  C CE1 . HIS   A 1 81  ? 4.035   69.022 22.296 1.00 60.90  ? 773  HIS   A CE1 1 
ATOM   603  N NE2 . HIS   A 1 81  ? 4.472   69.934 23.145 1.00 63.14  ? 773  HIS   A NE2 1 
ATOM   604  N N   . VAL   A 1 82  ? 3.151   64.564 27.151 1.00 60.39  ? 774  VAL   A N   1 
ATOM   605  C CA  . VAL   A 1 82  ? 3.173   63.449 28.095 1.00 61.91  ? 774  VAL   A CA  1 
ATOM   606  C C   . VAL   A 1 82  ? 1.780   62.794 28.066 1.00 59.59  ? 774  VAL   A C   1 
ATOM   607  O O   . VAL   A 1 82  ? 0.763   63.496 28.150 1.00 62.04  ? 774  VAL   A O   1 
ATOM   608  C CB  . VAL   A 1 82  ? 3.513   63.950 29.524 1.00 62.82  ? 774  VAL   A CB  1 
ATOM   609  C CG1 . VAL   A 1 82  ? 3.428   62.825 30.536 1.00 65.16  ? 774  VAL   A CG1 1 
ATOM   610  C CG2 . VAL   A 1 82  ? 4.916   64.546 29.567 1.00 69.13  ? 774  VAL   A CG2 1 
ATOM   611  N N   . CYS   A 1 83  ? 1.748   61.463 27.976 1.00 60.30  ? 775  CYS   A N   1 
ATOM   612  C CA  . CYS   A 1 83  ? 0.488   60.692 27.986 1.00 64.96  ? 775  CYS   A CA  1 
ATOM   613  C C   . CYS   A 1 83  ? -0.108  60.566 29.390 1.00 66.89  ? 775  CYS   A C   1 
ATOM   614  O O   . CYS   A 1 83  ? 0.514   59.979 30.280 1.00 77.96  ? 775  CYS   A O   1 
ATOM   615  C CB  . CYS   A 1 83  ? 0.713   59.294 27.424 1.00 67.57  ? 775  CYS   A CB  1 
ATOM   616  S SG  . CYS   A 1 83  ? 1.172   59.303 25.688 1.00 79.54  ? 775  CYS   A SG  1 
ATOM   617  N N   . ARG   A 1 84  ? -1.310  61.113 29.566 1.00 62.90  ? 776  ARG   A N   1 
ATOM   618  C CA  . ARG   A 1 84  ? -2.095  60.992 30.804 1.00 60.89  ? 776  ARG   A CA  1 
ATOM   619  C C   . ARG   A 1 84  ? -2.935  59.704 30.779 1.00 63.77  ? 776  ARG   A C   1 
ATOM   620  O O   . ARG   A 1 84  ? -3.347  59.236 29.707 1.00 67.88  ? 776  ARG   A O   1 
ATOM   621  C CB  . ARG   A 1 84  ? -3.028  62.210 30.938 1.00 61.85  ? 776  ARG   A CB  1 
ATOM   622  C CG  . ARG   A 1 84  ? -3.721  62.360 32.278 1.00 74.01  ? 776  ARG   A CG  1 
ATOM   623  C CD  . ARG   A 1 84  ? -4.406  63.713 32.438 1.00 82.31  ? 776  ARG   A CD  1 
ATOM   624  N NE  . ARG   A 1 84  ? -4.758  63.994 33.833 1.00 91.12  ? 776  ARG   A NE  1 
ATOM   625  C CZ  . ARG   A 1 84  ? -5.160  65.172 34.349 0.00 92.91  ? 776  ARG   A CZ  1 
ATOM   626  N NH1 . ARG   A 1 84  ? -5.416  66.218 33.560 0.00 92.86  ? 776  ARG   A NH1 1 
ATOM   627  N NH2 . ARG   A 1 84  ? -5.386  65.301 35.654 0.00 94.23  ? 776  ARG   A NH2 1 
ATOM   628  N N   . LEU   A 1 85  ? -3.212  59.164 31.965 1.00 66.61  ? 777  LEU   A N   1 
ATOM   629  C CA  . LEU   A 1 85  ? -4.164  58.068 32.133 1.00 66.98  ? 777  LEU   A CA  1 
ATOM   630  C C   . LEU   A 1 85  ? -5.567  58.672 32.187 1.00 69.00  ? 777  LEU   A C   1 
ATOM   631  O O   . LEU   A 1 85  ? -5.820  59.589 32.978 1.00 66.63  ? 777  LEU   A O   1 
ATOM   632  C CB  . LEU   A 1 85  ? -3.890  57.297 33.425 1.00 70.45  ? 777  LEU   A CB  1 
ATOM   633  C CG  . LEU   A 1 85  ? -4.721  56.025 33.682 1.00 74.08  ? 777  LEU   A CG  1 
ATOM   634  C CD1 . LEU   A 1 85  ? -4.192  54.863 32.852 1.00 84.55  ? 777  LEU   A CD1 1 
ATOM   635  C CD2 . LEU   A 1 85  ? -4.732  55.652 35.154 1.00 75.41  ? 777  LEU   A CD2 1 
ATOM   636  N N   . LEU   A 1 86  ? -6.474  58.150 31.363 1.00 64.14  ? 778  LEU   A N   1 
ATOM   637  C CA  . LEU   A 1 86  ? -7.879  58.536 31.427 1.00 70.00  ? 778  LEU   A CA  1 
ATOM   638  C C   . LEU   A 1 86  ? -8.576  57.855 32.595 1.00 68.84  ? 778  LEU   A C   1 
ATOM   639  O O   . LEU   A 1 86  ? -9.324  58.502 33.329 1.00 68.65  ? 778  LEU   A O   1 
ATOM   640  C CB  . LEU   A 1 86  ? -8.591  58.232 30.111 1.00 74.80  ? 778  LEU   A CB  1 
ATOM   641  C CG  . LEU   A 1 86  ? -8.055  59.013 28.910 1.00 74.62  ? 778  LEU   A CG  1 
ATOM   642  C CD1 . LEU   A 1 86  ? -8.762  58.537 27.653 1.00 80.69  ? 778  LEU   A CD1 1 
ATOM   643  C CD2 . LEU   A 1 86  ? -8.200  60.525 29.060 1.00 73.55  ? 778  LEU   A CD2 1 
ATOM   644  N N   . GLY   A 1 87  ? -8.325  56.560 32.758 1.00 66.11  ? 779  GLY   A N   1 
ATOM   645  C CA  . GLY   A 1 87  ? -8.826  55.817 33.909 1.00 68.95  ? 779  GLY   A CA  1 
ATOM   646  C C   . GLY   A 1 87  ? -8.409  54.360 33.944 1.00 68.46  ? 779  GLY   A C   1 
ATOM   647  O O   . GLY   A 1 87  ? -7.634  53.905 33.095 1.00 71.71  ? 779  GLY   A O   1 
ATOM   648  N N   . ILE   A 1 88  ? -8.919  53.650 34.948 1.00 65.90  ? 780  ILE   A N   1 
ATOM   649  C CA  . ILE   A 1 88  ? -8.746  52.197 35.083 1.00 70.96  ? 780  ILE   A CA  1 
ATOM   650  C C   . ILE   A 1 88  ? -10.099 51.502 35.050 1.00 73.05  ? 780  ILE   A C   1 
ATOM   651  O O   . ILE   A 1 88  ? -11.121 52.101 35.411 1.00 72.39  ? 780  ILE   A O   1 
ATOM   652  C CB  . ILE   A 1 88  ? -7.964  51.803 36.369 1.00 74.98  ? 780  ILE   A CB  1 
ATOM   653  C CG1 . ILE   A 1 88  ? -8.684  52.219 37.664 1.00 73.48  ? 780  ILE   A CG1 1 
ATOM   654  C CG2 . ILE   A 1 88  ? -6.566  52.416 36.328 1.00 77.87  ? 780  ILE   A CG2 1 
ATOM   655  C CD1 . ILE   A 1 88  ? -8.132  51.535 38.891 1.00 80.08  ? 780  ILE   A CD1 1 
ATOM   656  N N   . CYS   A 1 89  ? -10.091 50.239 34.629 1.00 76.14  ? 781  CYS   A N   1 
ATOM   657  C CA  . CYS   A 1 89  ? -11.268 49.372 34.714 1.00 83.65  ? 781  CYS   A CA  1 
ATOM   658  C C   . CYS   A 1 89  ? -10.913 48.147 35.554 1.00 81.46  ? 781  CYS   A C   1 
ATOM   659  O O   . CYS   A 1 89  ? -9.873  47.520 35.315 1.00 80.37  ? 781  CYS   A O   1 
ATOM   660  C CB  . CYS   A 1 89  ? -11.733 48.957 33.326 1.00 86.45  ? 781  CYS   A CB  1 
ATOM   661  S SG  . CYS   A 1 89  ? -13.345 48.154 33.358 1.00 94.01  ? 781  CYS   A SG  1 
ATOM   662  N N   . LEU   A 1 90  ? -11.780 47.800 36.512 1.00 80.13  ? 782  LEU   A N   1 
ATOM   663  C CA  . LEU   A 1 90  ? -11.481 46.769 37.523 1.00 92.64  ? 782  LEU   A CA  1 
ATOM   664  C C   . LEU   A 1 90  ? -11.949 45.363 37.119 1.00 101.59 ? 782  LEU   A C   1 
ATOM   665  O O   . LEU   A 1 90  ? -12.833 44.775 37.748 1.00 102.72 ? 782  LEU   A O   1 
ATOM   666  C CB  . LEU   A 1 90  ? -12.043 47.183 38.896 1.00 89.43  ? 782  LEU   A CB  1 
ATOM   667  C CG  . LEU   A 1 90  ? -11.595 48.543 39.450 1.00 82.94  ? 782  LEU   A CG  1 
ATOM   668  C CD1 . LEU   A 1 90  ? -12.333 48.826 40.745 1.00 84.22  ? 782  LEU   A CD1 1 
ATOM   669  C CD2 . LEU   A 1 90  ? -10.096 48.636 39.680 1.00 76.11  ? 782  LEU   A CD2 1 
ATOM   670  N N   . THR   A 1 91  ? -11.316 44.839 36.064 1.00 115.65 ? 783  THR   A N   1 
ATOM   671  C CA  . THR   A 1 91  ? -11.368 43.412 35.693 1.00 124.71 ? 783  THR   A CA  1 
ATOM   672  C C   . THR   A 1 91  ? -10.384 42.675 36.624 1.00 119.77 ? 783  THR   A C   1 
ATOM   673  O O   . THR   A 1 91  ? -9.546  43.326 37.259 1.00 124.94 ? 783  THR   A O   1 
ATOM   674  C CB  . THR   A 1 91  ? -11.005 43.218 34.191 1.00 122.79 ? 783  THR   A CB  1 
ATOM   675  O OG1 . THR   A 1 91  ? -11.748 44.141 33.392 1.00 117.70 ? 783  THR   A OG1 1 
ATOM   676  C CG2 . THR   A 1 91  ? -11.289 41.801 33.695 1.00 132.44 ? 783  THR   A CG2 1 
ATOM   677  N N   . SER   A 1 92  ? -10.514 41.347 36.741 1.00 114.02 ? 784  SER   A N   1 
ATOM   678  C CA  . SER   A 1 92  ? -9.600  40.492 37.546 1.00 126.34 ? 784  SER   A CA  1 
ATOM   679  C C   . SER   A 1 92  ? -8.113  40.877 37.426 1.00 125.64 ? 784  SER   A C   1 
ATOM   680  O O   . SER   A 1 92  ? -7.445  41.091 38.445 1.00 125.40 ? 784  SER   A O   1 
ATOM   681  C CB  . SER   A 1 92  ? -9.799  39.005 37.205 1.00 133.69 ? 784  SER   A CB  1 
ATOM   682  O OG  . SER   A 1 92  ? -9.793  38.794 35.804 1.00 148.05 ? 784  SER   A OG  1 
ATOM   683  N N   . THR   A 1 93  ? -7.632  40.973 36.184 1.00 126.62 ? 785  THR   A N   1 
ATOM   684  C CA  . THR   A 1 93  ? -6.419  41.730 35.843 1.00 122.18 ? 785  THR   A CA  1 
ATOM   685  C C   . THR   A 1 93  ? -6.852  43.163 35.519 1.00 116.03 ? 785  THR   A C   1 
ATOM   686  O O   . THR   A 1 93  ? -7.813  43.356 34.772 1.00 110.01 ? 785  THR   A O   1 
ATOM   687  C CB  . THR   A 1 93  ? -5.686  41.142 34.620 1.00 135.54 ? 785  THR   A CB  1 
ATOM   688  O OG1 . THR   A 1 93  ? -6.594  41.028 33.516 1.00 164.26 ? 785  THR   A OG1 1 
ATOM   689  C CG2 . THR   A 1 93  ? -5.123  39.773 34.936 1.00 139.60 ? 785  THR   A CG2 1 
ATOM   690  N N   . VAL   A 1 94  ? -6.147  44.157 36.061 1.00 106.71 ? 786  VAL   A N   1 
ATOM   691  C CA  . VAL   A 1 94  ? -6.516  45.573 35.880 1.00 101.51 ? 786  VAL   A CA  1 
ATOM   692  C C   . VAL   A 1 94  ? -6.197  46.013 34.443 1.00 96.57  ? 786  VAL   A C   1 
ATOM   693  O O   . VAL   A 1 94  ? -5.097  45.755 33.944 1.00 91.70  ? 786  VAL   A O   1 
ATOM   694  C CB  . VAL   A 1 94  ? -5.813  46.500 36.913 1.00 100.11 ? 786  VAL   A CB  1 
ATOM   695  C CG1 . VAL   A 1 94  ? -6.143  47.978 36.682 1.00 94.29  ? 786  VAL   A CG1 1 
ATOM   696  C CG2 . VAL   A 1 94  ? -6.226  46.104 38.324 1.00 105.24 ? 786  VAL   A CG2 1 
ATOM   697  N N   . GLN   A 1 95  ? -7.180  46.661 33.805 1.00 92.69  ? 787  GLN   A N   1 
ATOM   698  C CA  . GLN   A 1 95  ? -7.026  47.301 32.494 1.00 86.61  ? 787  GLN   A CA  1 
ATOM   699  C C   . GLN   A 1 95  ? -6.743  48.796 32.665 1.00 74.44  ? 787  GLN   A C   1 
ATOM   700  O O   . GLN   A 1 95  ? -7.449  49.477 33.408 1.00 73.45  ? 787  GLN   A O   1 
ATOM   701  C CB  . GLN   A 1 95  ? -8.304  47.146 31.668 1.00 90.73  ? 787  GLN   A CB  1 
ATOM   702  C CG  . GLN   A 1 95  ? -8.721  45.713 31.399 1.00 91.82  ? 787  GLN   A CG  1 
ATOM   703  C CD  . GLN   A 1 95  ? -9.850  45.623 30.388 1.00 91.91  ? 787  GLN   A CD  1 
ATOM   704  O OE1 . GLN   A 1 95  ? -9.671  45.078 29.304 1.00 105.66 ? 787  GLN   A OE1 1 
ATOM   705  N NE2 . GLN   A 1 95  ? -11.012 46.173 30.731 1.00 91.31  ? 787  GLN   A NE2 1 
ATOM   706  N N   . LEU   A 1 96  ? -5.726  49.291 31.965 1.00 71.07  ? 788  LEU   A N   1 
ATOM   707  C CA  . LEU   A 1 96  ? -5.403  50.718 31.915 1.00 77.25  ? 788  LEU   A CA  1 
ATOM   708  C C   . LEU   A 1 96  ? -5.934  51.306 30.613 1.00 76.34  ? 788  LEU   A C   1 
ATOM   709  O O   . LEU   A 1 96  ? -5.713  50.724 29.549 1.00 78.66  ? 788  LEU   A O   1 
ATOM   710  C CB  . LEU   A 1 96  ? -3.891  50.925 31.998 1.00 74.94  ? 788  LEU   A CB  1 
ATOM   711  C CG  . LEU   A 1 96  ? -3.180  50.331 33.211 1.00 77.90  ? 788  LEU   A CG  1 
ATOM   712  C CD1 . LEU   A 1 96  ? -1.691  50.610 33.108 1.00 83.79  ? 788  LEU   A CD1 1 
ATOM   713  C CD2 . LEU   A 1 96  ? -3.732  50.879 34.516 1.00 81.72  ? 788  LEU   A CD2 1 
ATOM   714  N N   . ILE   A 1 97  ? -6.604  52.460 30.710 1.00 73.81  ? 789  ILE   A N   1 
ATOM   715  C CA  . ILE   A 1 97  ? -7.236  53.141 29.573 1.00 72.58  ? 789  ILE   A CA  1 
ATOM   716  C C   . ILE   A 1 97  ? -6.573  54.510 29.372 1.00 66.85  ? 789  ILE   A C   1 
ATOM   717  O O   . ILE   A 1 97  ? -6.466  55.300 30.317 1.00 65.10  ? 789  ILE   A O   1 
ATOM   718  C CB  . ILE   A 1 97  ? -8.769  53.273 29.781 1.00 70.67  ? 789  ILE   A CB  1 
ATOM   719  C CG1 . ILE   A 1 97  ? -9.410  51.876 29.900 1.00 75.62  ? 789  ILE   A CG1 1 
ATOM   720  C CG2 . ILE   A 1 97  ? -9.429  54.057 28.637 1.00 73.40  ? 789  ILE   A CG2 1 
ATOM   721  C CD1 . ILE   A 1 97  ? -9.521  51.333 31.311 1.00 82.14  ? 789  ILE   A CD1 1 
ATOM   722  N N   . MET   A 1 98  ? -6.127  54.777 28.144 1.00 68.26  ? 790  MET   A N   1 
ATOM   723  C CA  . MET   A 1 98  ? -5.620  56.108 27.749 1.00 70.13  ? 790  MET   A CA  1 
ATOM   724  C C   . MET   A 1 98  ? -6.136  56.529 26.375 1.00 66.76  ? 790  MET   A C   1 
ATOM   725  O O   . MET   A 1 98  ? -6.816  55.767 25.691 1.00 74.50  ? 790  MET   A O   1 
ATOM   726  C CB  . MET   A 1 98  ? -4.084  56.150 27.791 1.00 67.41  ? 790  MET   A CB  1 
ATOM   727  C CG  . MET   A 1 98  ? -3.358  55.403 26.678 1.00 72.16  ? 790  MET   A CG  1 
ATOM   728  S SD  . MET   A 1 98  ? -1.613  55.838 26.575 1.00 73.27  ? 790  MET   A SD  1 
ATOM   729  C CE  . MET   A 1 98  ? -1.759  57.402 25.729 1.00 75.26  ? 790  MET   A CE  1 
ATOM   730  N N   . GLN   A 1 99  ? -5.799  57.761 26.011 1.00 69.96  ? 791  GLN   A N   1 
ATOM   731  C CA  . GLN   A 1 99  ? -6.004  58.338 24.671 1.00 73.84  ? 791  GLN   A CA  1 
ATOM   732  C C   . GLN   A 1 99  ? -5.502  57.426 23.538 1.00 76.04  ? 791  GLN   A C   1 
ATOM   733  O O   . GLN   A 1 99  ? -4.380  56.921 23.608 1.00 69.05  ? 791  GLN   A O   1 
ATOM   734  C CB  . GLN   A 1 99  ? -5.249  59.678 24.615 1.00 76.65  ? 791  GLN   A CB  1 
ATOM   735  C CG  . GLN   A 1 99  ? -5.351  60.483 23.331 1.00 80.59  ? 791  GLN   A CG  1 
ATOM   736  C CD  . GLN   A 1 99  ? -4.712  61.861 23.449 1.00 82.02  ? 791  GLN   A CD  1 
ATOM   737  O OE1 . GLN   A 1 99  ? -3.888  62.110 24.334 1.00 75.11  ? 791  GLN   A OE1 1 
ATOM   738  N NE2 . GLN   A 1 99  ? -5.072  62.758 22.536 1.00 86.48  ? 791  GLN   A NE2 1 
ATOM   739  N N   . LEU   A 1 100 ? -6.329  57.212 22.508 1.00 73.75  ? 792  LEU   A N   1 
ATOM   740  C CA  . LEU   A 1 100 ? -5.867  56.546 21.279 1.00 69.92  ? 792  LEU   A CA  1 
ATOM   741  C C   . LEU   A 1 100 ? -4.889  57.470 20.544 1.00 73.48  ? 792  LEU   A C   1 
ATOM   742  O O   . LEU   A 1 100 ? -5.183  58.657 20.354 1.00 62.18  ? 792  LEU   A O   1 
ATOM   743  C CB  . LEU   A 1 100 ? -7.030  56.182 20.350 1.00 70.17  ? 792  LEU   A CB  1 
ATOM   744  C CG  . LEU   A 1 100 ? -6.694  55.430 19.044 1.00 67.36  ? 792  LEU   A CG  1 
ATOM   745  C CD1 . LEU   A 1 100 ? -6.116  54.052 19.310 1.00 67.92  ? 792  LEU   A CD1 1 
ATOM   746  C CD2 . LEU   A 1 100 ? -7.931  55.310 18.173 1.00 66.39  ? 792  LEU   A CD2 1 
ATOM   747  N N   . MET   A 1 101 ? -3.743  56.901 20.154 1.00 77.80  ? 793  MET   A N   1 
ATOM   748  C CA  . MET   A 1 101 ? -2.684  57.583 19.404 1.00 69.56  ? 793  MET   A CA  1 
ATOM   749  C C   . MET   A 1 101 ? -2.607  56.920 18.008 1.00 70.24  ? 793  MET   A C   1 
ATOM   750  O O   . MET   A 1 101 ? -1.784  56.025 17.800 1.00 68.40  ? 793  MET   A O   1 
ATOM   751  C CB  . MET   A 1 101 ? -1.362  57.470 20.178 1.00 71.16  ? 793  MET   A CB  1 
ATOM   752  C CG  . MET   A 1 101 ? -1.396  58.063 21.587 1.00 72.73  ? 793  MET   A CG  1 
ATOM   753  S SD  . MET   A 1 101 ? -1.648  59.850 21.644 1.00 71.44  ? 793  MET   A SD  1 
ATOM   754  C CE  . MET   A 1 101 ? 0.048   60.414 21.625 1.00 70.28  ? 793  MET   A CE  1 
ATOM   755  N N   . PRO   A 1 102 ? -3.462  57.358 17.038 1.00 70.80  ? 794  PRO   A N   1 
ATOM   756  C CA  . PRO   A 1 102 ? -3.704  56.605 15.779 1.00 74.65  ? 794  PRO   A CA  1 
ATOM   757  C C   . PRO   A 1 102 ? -2.481  56.107 14.993 1.00 76.40  ? 794  PRO   A C   1 
ATOM   758  O O   . PRO   A 1 102 ? -2.541  55.035 14.391 1.00 86.19  ? 794  PRO   A O   1 
ATOM   759  C CB  . PRO   A 1 102 ? -4.491  57.605 14.920 1.00 75.01  ? 794  PRO   A CB  1 
ATOM   760  C CG  . PRO   A 1 102 ? -5.174  58.472 15.900 1.00 71.93  ? 794  PRO   A CG  1 
ATOM   761  C CD  . PRO   A 1 102 ? -4.180  58.649 17.004 1.00 66.99  ? 794  PRO   A CD  1 
ATOM   762  N N   . PHE   A 1 103 ? -1.398  56.882 15.034 1.00 72.88  ? 795  PHE   A N   1 
ATOM   763  C CA  . PHE   A 1 103 ? -0.167  56.613 14.284 1.00 73.03  ? 795  PHE   A CA  1 
ATOM   764  C C   . PHE   A 1 103 ? 0.867   55.751 15.036 1.00 73.12  ? 795  PHE   A C   1 
ATOM   765  O O   . PHE   A 1 103 ? 1.977   55.525 14.518 1.00 70.74  ? 795  PHE   A O   1 
ATOM   766  C CB  . PHE   A 1 103 ? 0.442   57.950 13.842 1.00 71.11  ? 795  PHE   A CB  1 
ATOM   767  C CG  . PHE   A 1 103 ? -0.442  58.726 12.915 1.00 71.63  ? 795  PHE   A CG  1 
ATOM   768  C CD1 . PHE   A 1 103 ? -1.432  59.578 13.419 1.00 72.90  ? 795  PHE   A CD1 1 
ATOM   769  C CD2 . PHE   A 1 103 ? -0.313  58.593 11.534 1.00 71.08  ? 795  PHE   A CD2 1 
ATOM   770  C CE1 . PHE   A 1 103 ? -2.271  60.288 12.563 1.00 74.84  ? 795  PHE   A CE1 1 
ATOM   771  C CE2 . PHE   A 1 103 ? -1.149  59.302 10.670 1.00 73.90  ? 795  PHE   A CE2 1 
ATOM   772  C CZ  . PHE   A 1 103 ? -2.128  60.150 11.183 1.00 73.52  ? 795  PHE   A CZ  1 
ATOM   773  N N   . GLY   A 1 104 ? 0.514   55.261 16.232 1.00 68.21  ? 796  GLY   A N   1 
ATOM   774  C CA  . GLY   A 1 104 ? 1.338   54.294 16.958 1.00 69.28  ? 796  GLY   A CA  1 
ATOM   775  C C   . GLY   A 1 104 ? 2.555   54.930 17.596 1.00 62.66  ? 796  GLY   A C   1 
ATOM   776  O O   . GLY   A 1 104 ? 2.559   56.136 17.863 1.00 61.14  ? 796  GLY   A O   1 
ATOM   777  N N   . CYS   A 1 105 ? 3.581   54.114 17.840 1.00 66.39  ? 797  CYS   A N   1 
ATOM   778  C CA  . CYS   A 1 105 ? 4.821   54.592 18.460 1.00 69.79  ? 797  CYS   A CA  1 
ATOM   779  C C   . CYS   A 1 105 ? 5.733   55.178 17.403 1.00 70.62  ? 797  CYS   A C   1 
ATOM   780  O O   . CYS   A 1 105 ? 5.708   54.756 16.241 1.00 70.19  ? 797  CYS   A O   1 
ATOM   781  C CB  . CYS   A 1 105 ? 5.548   53.501 19.258 1.00 75.06  ? 797  CYS   A CB  1 
ATOM   782  S SG  . CYS   A 1 105 ? 6.487   52.298 18.298 1.00 82.48  ? 797  CYS   A SG  1 
ATOM   783  N N   . LEU   A 1 106 ? 6.552   56.134 17.835 1.00 71.90  ? 798  LEU   A N   1 
ATOM   784  C CA  . LEU   A 1 106 ? 7.394   56.915 16.941 1.00 67.30  ? 798  LEU   A CA  1 
ATOM   785  C C   . LEU   A 1 106 ? 8.481   56.092 16.246 1.00 68.16  ? 798  LEU   A C   1 
ATOM   786  O O   . LEU   A 1 106 ? 8.871   56.440 15.135 1.00 76.72  ? 798  LEU   A O   1 
ATOM   787  C CB  . LEU   A 1 106 ? 8.015   58.098 17.694 1.00 64.98  ? 798  LEU   A CB  1 
ATOM   788  C CG  . LEU   A 1 106 ? 8.846   59.129 16.919 1.00 65.76  ? 798  LEU   A CG  1 
ATOM   789  C CD1 . LEU   A 1 106 ? 8.094   59.714 15.735 1.00 65.42  ? 798  LEU   A CD1 1 
ATOM   790  C CD2 . LEU   A 1 106 ? 9.282   60.244 17.861 1.00 64.33  ? 798  LEU   A CD2 1 
ATOM   791  N N   . LEU   A 1 107 ? 8.959   55.020 16.885 1.00 63.97  ? 799  LEU   A N   1 
ATOM   792  C CA  . LEU   A 1 107 ? 9.974   54.143 16.281 1.00 68.69  ? 799  LEU   A CA  1 
ATOM   793  C C   . LEU   A 1 107 ? 9.442   53.444 15.026 1.00 71.94  ? 799  LEU   A C   1 
ATOM   794  O O   . LEU   A 1 107 ? 10.094  53.465 13.980 1.00 76.14  ? 799  LEU   A O   1 
ATOM   795  C CB  . LEU   A 1 107 ? 10.484  53.097 17.288 1.00 65.32  ? 799  LEU   A CB  1 
ATOM   796  C CG  . LEU   A 1 107 ? 11.624  52.167 16.831 1.00 70.88  ? 799  LEU   A CG  1 
ATOM   797  C CD1 . LEU   A 1 107 ? 12.892  52.950 16.487 1.00 70.78  ? 799  LEU   A CD1 1 
ATOM   798  C CD2 . LEU   A 1 107 ? 11.909  51.115 17.890 1.00 68.82  ? 799  LEU   A CD2 1 
ATOM   799  N N   . ASP   A 1 108 ? 8.268   52.827 15.150 1.00 69.58  ? 800  ASP   A N   1 
ATOM   800  C CA  . ASP   A 1 108 ? 7.583   52.212 14.007 1.00 73.89  ? 800  ASP   A CA  1 
ATOM   801  C C   . ASP   A 1 108 ? 7.263   53.223 12.908 1.00 70.75  ? 800  ASP   A C   1 
ATOM   802  O O   . ASP   A 1 108 ? 7.406   52.903 11.731 1.00 65.86  ? 800  ASP   A O   1 
ATOM   803  C CB  . ASP   A 1 108 ? 6.288   51.509 14.441 1.00 80.92  ? 800  ASP   A CB  1 
ATOM   804  C CG  . ASP   A 1 108 ? 6.531   50.309 15.346 1.00 82.90  ? 800  ASP   A CG  1 
ATOM   805  O OD1 . ASP   A 1 108 ? 7.552   49.608 15.192 1.00 85.83  ? 800  ASP   A OD1 1 
ATOM   806  O OD2 . ASP   A 1 108 ? 5.676   50.056 16.215 1.00 91.02  ? 800  ASP   A OD2 1 
ATOM   807  N N   . TYR   A 1 109 ? 6.860   54.435 13.303 1.00 72.89  ? 801  TYR   A N   1 
ATOM   808  C CA  . TYR   A 1 109 ? 6.505   55.496 12.357 1.00 70.22  ? 801  TYR   A CA  1 
ATOM   809  C C   . TYR   A 1 109 ? 7.687   55.904 11.465 1.00 70.88  ? 801  TYR   A C   1 
ATOM   810  O O   . TYR   A 1 109 ? 7.526   55.987 10.246 1.00 76.29  ? 801  TYR   A O   1 
ATOM   811  C CB  . TYR   A 1 109 ? 5.922   56.718 13.085 1.00 70.95  ? 801  TYR   A CB  1 
ATOM   812  C CG  . TYR   A 1 109 ? 5.319   57.738 12.143 1.00 77.37  ? 801  TYR   A CG  1 
ATOM   813  C CD1 . TYR   A 1 109 ? 4.009   57.597 11.676 1.00 73.85  ? 801  TYR   A CD1 1 
ATOM   814  C CD2 . TYR   A 1 109 ? 6.071   58.839 11.688 1.00 76.73  ? 801  TYR   A CD2 1 
ATOM   815  C CE1 . TYR   A 1 109 ? 3.456   58.529 10.801 1.00 77.02  ? 801  TYR   A CE1 1 
ATOM   816  C CE2 . TYR   A 1 109 ? 5.526   59.769 10.805 1.00 72.42  ? 801  TYR   A CE2 1 
ATOM   817  C CZ  . TYR   A 1 109 ? 4.222   59.613 10.370 1.00 74.13  ? 801  TYR   A CZ  1 
ATOM   818  O OH  . TYR   A 1 109 ? 3.682   60.521 9.502  1.00 83.64  ? 801  TYR   A OH  1 
ATOM   819  N N   . VAL   A 1 110 ? 8.855   56.138 12.067 1.00 65.59  ? 802  VAL   A N   1 
ATOM   820  C CA  . VAL   A 1 110 ? 10.061  56.523 11.301 1.00 69.99  ? 802  VAL   A CA  1 
ATOM   821  C C   . VAL   A 1 110 ? 10.611  55.407 10.397 1.00 78.68  ? 802  VAL   A C   1 
ATOM   822  O O   . VAL   A 1 110 ? 11.158  55.701 9.322  1.00 81.73  ? 802  VAL   A O   1 
ATOM   823  C CB  . VAL   A 1 110 ? 11.196  57.151 12.161 1.00 65.32  ? 802  VAL   A CB  1 
ATOM   824  C CG1 . VAL   A 1 110 ? 10.687  58.394 12.882 1.00 70.46  ? 802  VAL   A CG1 1 
ATOM   825  C CG2 . VAL   A 1 110 ? 11.817  56.172 13.150 1.00 67.73  ? 802  VAL   A CG2 1 
ATOM   826  N N   . ARG   A 1 111 ? 10.463  54.150 10.830 1.00 75.07  ? 803  ARG   A N   1 
ATOM   827  C CA  . ARG   A 1 111 ? 10.828  52.982 10.003 1.00 73.53  ? 803  ARG   A CA  1 
ATOM   828  C C   . ARG   A 1 111 ? 9.942   52.826 8.767  1.00 71.43  ? 803  ARG   A C   1 
ATOM   829  O O   . ARG   A 1 111 ? 10.454  52.621 7.669  1.00 73.53  ? 803  ARG   A O   1 
ATOM   830  C CB  . ARG   A 1 111 ? 10.810  51.691 10.824 1.00 71.74  ? 803  ARG   A CB  1 
ATOM   831  C CG  . ARG   A 1 111 ? 11.950  51.601 11.817 1.00 75.34  ? 803  ARG   A CG  1 
ATOM   832  C CD  . ARG   A 1 111 ? 11.826  50.356 12.674 1.00 80.83  ? 803  ARG   A CD  1 
ATOM   833  N NE  . ARG   A 1 111 ? 12.915  50.238 13.646 1.00 82.67  ? 803  ARG   A NE  1 
ATOM   834  C CZ  . ARG   A 1 111 ? 12.981  49.347 14.644 1.00 85.37  ? 803  ARG   A CZ  1 
ATOM   835  N NH1 . ARG   A 1 111 ? 12.012  48.446 14.847 1.00 91.71  ? 803  ARG   A NH1 1 
ATOM   836  N NH2 . ARG   A 1 111 ? 14.035  49.353 15.461 1.00 85.30  ? 803  ARG   A NH2 1 
ATOM   837  N N   . GLU   A 1 112 ? 8.628   52.921 8.963  1.00 75.50  ? 804  GLU   A N   1 
ATOM   838  C CA  . GLU   A 1 112 ? 7.648   52.809 7.873  1.00 83.31  ? 804  GLU   A CA  1 
ATOM   839  C C   . GLU   A 1 112 ? 7.617   54.037 6.951  1.00 79.70  ? 804  GLU   A C   1 
ATOM   840  O O   . GLU   A 1 112 ? 7.454   53.872 5.744  1.00 79.71  ? 804  GLU   A O   1 
ATOM   841  C CB  . GLU   A 1 112 ? 6.244   52.517 8.426  1.00 91.89  ? 804  GLU   A CB  1 
ATOM   842  C CG  . GLU   A 1 112 ? 5.192   52.242 7.351  1.00 107.41 ? 804  GLU   A CG  1 
ATOM   843  C CD  . GLU   A 1 112 ? 3.985   51.447 7.840  1.00 121.70 ? 804  GLU   A CD  1 
ATOM   844  O OE1 . GLU   A 1 112 ? 3.654   51.493 9.048  1.00 127.20 ? 804  GLU   A OE1 1 
ATOM   845  O OE2 . GLU   A 1 112 ? 3.355   50.773 6.993  1.00 130.16 ? 804  GLU   A OE2 1 
ATOM   846  N N   . HIS   A 1 113 ? 7.750   55.243 7.520  1.00 82.74  ? 805  HIS   A N   1 
ATOM   847  C CA  . HIS   A 1 113 ? 7.721   56.516 6.759  1.00 82.91  ? 805  HIS   A CA  1 
ATOM   848  C C   . HIS   A 1 113 ? 9.099   57.182 6.534  1.00 82.30  ? 805  HIS   A C   1 
ATOM   849  O O   . HIS   A 1 113 ? 9.154   58.374 6.224  1.00 88.72  ? 805  HIS   A O   1 
ATOM   850  C CB  . HIS   A 1 113 ? 6.738   57.495 7.424  1.00 85.12  ? 805  HIS   A CB  1 
ATOM   851  C CG  . HIS   A 1 113 ? 5.342   56.967 7.532  1.00 93.70  ? 805  HIS   A CG  1 
ATOM   852  N ND1 . HIS   A 1 113 ? 4.440   57.039 6.493  1.00 98.34  ? 805  HIS   A ND1 1 
ATOM   853  C CD2 . HIS   A 1 113 ? 4.691   56.357 8.552  1.00 93.72  ? 805  HIS   A CD2 1 
ATOM   854  C CE1 . HIS   A 1 113 ? 3.294   56.499 6.867  1.00 100.76 ? 805  HIS   A CE1 1 
ATOM   855  N NE2 . HIS   A 1 113 ? 3.420   56.078 8.113  1.00 99.19  ? 805  HIS   A NE2 1 
ATOM   856  N N   . LYS   A 1 114 ? 10.189  56.410 6.643  1.00 83.40  ? 806  LYS   A N   1 
ATOM   857  C CA  . LYS   A 1 114 ? 11.577  56.844 6.309  1.00 92.05  ? 806  LYS   A CA  1 
ATOM   858  C C   . LYS   A 1 114 ? 11.697  57.787 5.091  1.00 97.77  ? 806  LYS   A C   1 
ATOM   859  O O   . LYS   A 1 114 ? 12.321  58.848 5.175  1.00 100.85 ? 806  LYS   A O   1 
ATOM   860  C CB  . LYS   A 1 114 ? 12.465  55.594 6.091  1.00 93.46  ? 806  LYS   A CB  1 
ATOM   861  C CG  . LYS   A 1 114 ? 13.935  55.853 5.770  1.00 100.34 ? 806  LYS   A CG  1 
ATOM   862  C CD  . LYS   A 1 114 ? 14.792  54.610 6.000  1.00 101.01 ? 806  LYS   A CD  1 
ATOM   863  C CE  . LYS   A 1 114 ? 16.271  54.933 5.703  0.00 103.29 ? 806  LYS   A CE  1 
ATOM   864  N NZ  . LYS   A 1 114 ? 17.161  53.783 6.023  0.00 104.33 ? 806  LYS   A NZ  1 
ATOM   865  N N   . ASP   A 1 115 ? 11.054  57.394 3.992  1.00 112.19 ? 807  ASP   A N   1 
ATOM   866  C CA  . ASP   A 1 115 ? 11.098  58.130 2.715  1.00 111.98 ? 807  ASP   A CA  1 
ATOM   867  C C   . ASP   A 1 115 ? 10.350  59.482 2.655  1.00 104.13 ? 807  ASP   A C   1 
ATOM   868  O O   . ASP   A 1 115 ? 10.589  60.229 1.712  1.00 111.25 ? 807  ASP   A O   1 
ATOM   869  C CB  . ASP   A 1 115 ? 10.598  57.227 1.559  1.00 120.65 ? 807  ASP   A CB  1 
ATOM   870  C CG  . ASP   A 1 115 ? 11.537  56.048 1.252  1.00 127.72 ? 807  ASP   A CG  1 
ATOM   871  O OD1 . ASP   A 1 115 ? 12.577  55.856 1.925  1.00 122.26 ? 807  ASP   A OD1 1 
ATOM   872  O OD2 . ASP   A 1 115 ? 11.221  55.298 0.305  1.00 138.72 ? 807  ASP   A OD2 1 
ATOM   873  N N   . ASN   A 1 116 ? 9.463   59.787 3.614  1.00 101.54 ? 808  ASN   A N   1 
ATOM   874  C CA  . ASN   A 1 116 ? 8.635   61.023 3.596  1.00 102.79 ? 808  ASN   A CA  1 
ATOM   875  C C   . ASN   A 1 116 ? 8.729   61.896 4.870  1.00 97.20  ? 808  ASN   A C   1 
ATOM   876  O O   . ASN   A 1 116 ? 7.835   62.714 5.131  1.00 105.55 ? 808  ASN   A O   1 
ATOM   877  C CB  . ASN   A 1 116 ? 7.166   60.660 3.296  1.00 118.74 ? 808  ASN   A CB  1 
ATOM   878  C CG  . ASN   A 1 116 ? 6.985   60.028 1.926  1.00 133.16 ? 808  ASN   A CG  1 
ATOM   879  O OD1 . ASN   A 1 116 ? 6.674   60.717 0.954  1.00 141.58 ? 808  ASN   A OD1 1 
ATOM   880  N ND2 . ASN   A 1 116 ? 7.189   58.714 1.838  1.00 141.31 ? 808  ASN   A ND2 1 
ATOM   881  N N   . ILE   A 1 117 ? 9.825   61.769 5.622  1.00 85.34  ? 809  ILE   A N   1 
ATOM   882  C CA  . ILE   A 1 117 ? 10.036  62.529 6.865  1.00 81.98  ? 809  ILE   A CA  1 
ATOM   883  C C   . ILE   A 1 117 ? 11.075  63.630 6.607  1.00 77.58  ? 809  ILE   A C   1 
ATOM   884  O O   . ILE   A 1 117 ? 12.241  63.340 6.332  1.00 71.70  ? 809  ILE   A O   1 
ATOM   885  C CB  . ILE   A 1 117 ? 10.449  61.591 8.026  1.00 76.63  ? 809  ILE   A CB  1 
ATOM   886  C CG1 . ILE   A 1 117 ? 9.247   60.747 8.456  1.00 77.07  ? 809  ILE   A CG1 1 
ATOM   887  C CG2 . ILE   A 1 117 ? 10.951  62.364 9.246  1.00 73.64  ? 809  ILE   A CG2 1 
ATOM   888  C CD1 . ILE   A 1 117 ? 9.631   59.458 9.140  1.00 80.50  ? 809  ILE   A CD1 1 
ATOM   889  N N   . GLY   A 1 118 ? 10.633  64.882 6.722  1.00 76.42  ? 810  GLY   A N   1 
ATOM   890  C CA  . GLY   A 1 118 ? 11.490  66.044 6.576  1.00 76.14  ? 810  GLY   A CA  1 
ATOM   891  C C   . GLY   A 1 118 ? 12.291  66.371 7.819  1.00 74.94  ? 810  GLY   A C   1 
ATOM   892  O O   . GLY   A 1 118 ? 12.103  65.786 8.888  1.00 75.74  ? 810  GLY   A O   1 
ATOM   893  N N   . SER   A 1 119 ? 13.198  67.324 7.651  1.00 73.15  ? 811  SER   A N   1 
ATOM   894  C CA  . SER   A 1 119 ? 13.988  67.881 8.747  1.00 68.89  ? 811  SER   A CA  1 
ATOM   895  C C   . SER   A 1 119 ? 13.136  68.637 9.774  1.00 63.44  ? 811  SER   A C   1 
ATOM   896  O O   . SER   A 1 119 ? 13.429  68.583 10.970 1.00 65.13  ? 811  SER   A O   1 
ATOM   897  C CB  . SER   A 1 119 ? 15.085  68.792 8.190  1.00 68.24  ? 811  SER   A CB  1 
ATOM   898  O OG  . SER   A 1 119 ? 14.570  69.678 7.216  1.00 74.60  ? 811  SER   A OG  1 
ATOM   899  N N   . GLN   A 1 120 ? 12.098  69.333 9.303  1.00 64.55  ? 812  GLN   A N   1 
ATOM   900  C CA  . GLN   A 1 120 ? 11.147  70.041 10.180 1.00 65.49  ? 812  GLN   A CA  1 
ATOM   901  C C   . GLN   A 1 120 ? 10.467  69.098 11.176 1.00 61.21  ? 812  GLN   A C   1 
ATOM   902  O O   . GLN   A 1 120 ? 10.363  69.423 12.351 1.00 69.16  ? 812  GLN   A O   1 
ATOM   903  C CB  . GLN   A 1 120 ? 10.088  70.797 9.354  1.00 67.97  ? 812  GLN   A CB  1 
ATOM   904  C CG  . GLN   A 1 120 ? 9.216   71.782 10.132 1.00 74.51  ? 812  GLN   A CG  1 
ATOM   905  C CD  . GLN   A 1 120 ? 9.987   72.999 10.629 1.00 82.73  ? 812  GLN   A CD  1 
ATOM   906  O OE1 . GLN   A 1 120 ? 10.127  73.983 9.905  1.00 87.04  ? 812  GLN   A OE1 1 
ATOM   907  N NE2 . GLN   A 1 120 ? 10.489  72.941 11.872 1.00 81.25  ? 812  GLN   A NE2 1 
ATOM   908  N N   . TYR   A 1 121 ? 10.046  67.928 10.707 1.00 64.20  ? 813  TYR   A N   1 
ATOM   909  C CA  . TYR   A 1 121 ? 9.372   66.943 11.558 1.00 63.78  ? 813  TYR   A CA  1 
ATOM   910  C C   . TYR   A 1 121 ? 10.296  66.357 12.620 1.00 58.42  ? 813  TYR   A C   1 
ATOM   911  O O   . TYR   A 1 121 ? 9.940   66.350 13.795 1.00 66.59  ? 813  TYR   A O   1 
ATOM   912  C CB  . TYR   A 1 121 ? 8.718   65.839 10.714 1.00 72.16  ? 813  TYR   A CB  1 
ATOM   913  C CG  . TYR   A 1 121 ? 7.416   66.285 10.083 1.00 77.75  ? 813  TYR   A CG  1 
ATOM   914  C CD1 . TYR   A 1 121 ? 7.392   66.978 8.865  1.00 88.53  ? 813  TYR   A CD1 1 
ATOM   915  C CD2 . TYR   A 1 121 ? 6.201   66.032 10.716 1.00 89.87  ? 813  TYR   A CD2 1 
ATOM   916  C CE1 . TYR   A 1 121 ? 6.186   67.393 8.298  1.00 92.56  ? 813  TYR   A CE1 1 
ATOM   917  C CE2 . TYR   A 1 121 ? 4.992   66.439 10.158 1.00 96.32  ? 813  TYR   A CE2 1 
ATOM   918  C CZ  . TYR   A 1 121 ? 4.985   67.118 8.954  1.00 90.02  ? 813  TYR   A CZ  1 
ATOM   919  O OH  . TYR   A 1 121 ? 3.780   67.509 8.420  1.00 100.12 ? 813  TYR   A OH  1 
ATOM   920  N N   . LEU   A 1 122 ? 11.480  65.908 12.205 1.00 63.23  ? 814  LEU   A N   1 
ATOM   921  C CA  . LEU   A 1 122 ? 12.488  65.337 13.123 1.00 64.41  ? 814  LEU   A CA  1 
ATOM   922  C C   . LEU   A 1 122 ? 12.910  66.296 14.238 1.00 63.47  ? 814  LEU   A C   1 
ATOM   923  O O   . LEU   A 1 122 ? 12.969  65.905 15.405 1.00 68.11  ? 814  LEU   A O   1 
ATOM   924  C CB  . LEU   A 1 122 ? 13.733  64.878 12.354 1.00 67.35  ? 814  LEU   A CB  1 
ATOM   925  C CG  . LEU   A 1 122 ? 13.531  63.666 11.443 1.00 69.22  ? 814  LEU   A CG  1 
ATOM   926  C CD1 . LEU   A 1 122 ? 14.648  63.552 10.414 1.00 70.72  ? 814  LEU   A CD1 1 
ATOM   927  C CD2 . LEU   A 1 122 ? 13.436  62.382 12.254 1.00 76.28  ? 814  LEU   A CD2 1 
ATOM   928  N N   . LEU   A 1 123 ? 13.189  67.543 13.867 1.00 61.56  ? 815  LEU   A N   1 
ATOM   929  C CA  . LEU   A 1 123 ? 13.573  68.575 14.835 1.00 57.82  ? 815  LEU   A CA  1 
ATOM   930  C C   . LEU   A 1 123 ? 12.418  68.994 15.750 1.00 57.03  ? 815  LEU   A C   1 
ATOM   931  O O   . LEU   A 1 123 ? 12.643  69.178 16.944 1.00 59.63  ? 815  LEU   A O   1 
ATOM   932  C CB  . LEU   A 1 123 ? 14.196  69.791 14.132 1.00 57.76  ? 815  LEU   A CB  1 
ATOM   933  C CG  . LEU   A 1 123 ? 15.531  69.515 13.428 1.00 59.35  ? 815  LEU   A CG  1 
ATOM   934  C CD1 . LEU   A 1 123 ? 15.908  70.680 12.527 1.00 61.62  ? 815  LEU   A CD1 1 
ATOM   935  C CD2 . LEU   A 1 123 ? 16.657  69.236 14.411 1.00 56.38  ? 815  LEU   A CD2 1 
ATOM   936  N N   . ASN   A 1 124 ? 11.201  69.129 15.210 1.00 61.15  ? 816  ASN   A N   1 
ATOM   937  C CA  . ASN   A 1 124 ? 10.003  69.362 16.047 1.00 63.23  ? 816  ASN   A CA  1 
ATOM   938  C C   . ASN   A 1 124 ? 9.747   68.225 17.053 1.00 62.42  ? 816  ASN   A C   1 
ATOM   939  O O   . ASN   A 1 124 ? 9.347   68.505 18.177 1.00 63.18  ? 816  ASN   A O   1 
ATOM   940  C CB  . ASN   A 1 124 ? 8.721   69.609 15.218 1.00 62.96  ? 816  ASN   A CB  1 
ATOM   941  C CG  . ASN   A 1 124 ? 8.675   70.976 14.500 1.00 73.73  ? 816  ASN   A CG  1 
ATOM   942  O OD1 . ASN   A 1 124 ? 7.977   71.084 13.485 1.00 77.04  ? 816  ASN   A OD1 1 
ATOM   943  N ND2 . ASN   A 1 124 ? 9.358   72.018 15.012 1.00 68.56  ? 816  ASN   A ND2 1 
ATOM   944  N N   . TRP   A 1 125 ? 9.995   66.970 16.663 1.00 60.10  ? 817  TRP   A N   1 
ATOM   945  C CA  . TRP   A 1 125 ? 9.881   65.831 17.595 1.00 57.07  ? 817  TRP   A CA  1 
ATOM   946  C C   . TRP   A 1 125 ? 10.896  65.889 18.742 1.00 61.93  ? 817  TRP   A C   1 
ATOM   947  O O   . TRP   A 1 125 ? 10.547  65.585 19.893 1.00 66.38  ? 817  TRP   A O   1 
ATOM   948  C CB  . TRP   A 1 125 ? 10.012  64.489 16.873 1.00 55.73  ? 817  TRP   A CB  1 
ATOM   949  C CG  . TRP   A 1 125 ? 8.927   64.190 15.901 1.00 56.86  ? 817  TRP   A CG  1 
ATOM   950  C CD1 . TRP   A 1 125 ? 7.634   64.636 15.933 1.00 56.94  ? 817  TRP   A CD1 1 
ATOM   951  C CD2 . TRP   A 1 125 ? 9.033   63.352 14.750 1.00 55.86  ? 817  TRP   A CD2 1 
ATOM   952  N NE1 . TRP   A 1 125 ? 6.937   64.143 14.860 1.00 62.49  ? 817  TRP   A NE1 1 
ATOM   953  C CE2 . TRP   A 1 125 ? 7.767   63.344 14.120 1.00 58.99  ? 817  TRP   A CE2 1 
ATOM   954  C CE3 . TRP   A 1 125 ? 10.079  62.607 14.183 1.00 58.75  ? 817  TRP   A CE3 1 
ATOM   955  C CZ2 . TRP   A 1 125 ? 7.515   62.623 12.941 1.00 62.17  ? 817  TRP   A CZ2 1 
ATOM   956  C CZ3 . TRP   A 1 125 ? 9.833   61.881 13.006 1.00 59.66  ? 817  TRP   A CZ3 1 
ATOM   957  C CH2 . TRP   A 1 125 ? 8.557   61.899 12.400 1.00 64.14  ? 817  TRP   A CH2 1 
ATOM   958  N N   . CYS   A 1 126 ? 12.132  66.278 18.420 1.00 58.24  ? 818  CYS   A N   1 
ATOM   959  C CA  . CYS   A 1 126 ? 13.182  66.488 19.424 1.00 60.07  ? 818  CYS   A CA  1 
ATOM   960  C C   . CYS   A 1 126 ? 12.810  67.557 20.459 1.00 55.24  ? 818  CYS   A C   1 
ATOM   961  O O   . CYS   A 1 126 ? 13.022  67.349 21.656 1.00 54.13  ? 818  CYS   A O   1 
ATOM   962  C CB  . CYS   A 1 126 ? 14.524  66.823 18.757 1.00 61.61  ? 818  CYS   A CB  1 
ATOM   963  S SG  . CYS   A 1 126 ? 15.208  65.456 17.795 1.00 61.04  ? 818  CYS   A SG  1 
ATOM   964  N N   . VAL   A 1 127 ? 12.233  68.668 19.991 1.00 56.12  ? 819  VAL   A N   1 
ATOM   965  C CA  . VAL   A 1 127 ? 11.710  69.744 20.869 1.00 55.64  ? 819  VAL   A CA  1 
ATOM   966  C C   . VAL   A 1 127 ? 10.598  69.218 21.774 1.00 57.69  ? 819  VAL   A C   1 
ATOM   967  O O   . VAL   A 1 127 ? 10.636  69.427 22.988 1.00 59.09  ? 819  VAL   A O   1 
ATOM   968  C CB  . VAL   A 1 127 ? 11.169  70.948 20.052 1.00 53.18  ? 819  VAL   A CB  1 
ATOM   969  C CG1 . VAL   A 1 127 ? 10.402  71.941 20.926 1.00 54.78  ? 819  VAL   A CG1 1 
ATOM   970  C CG2 . VAL   A 1 127 ? 12.318  71.664 19.348 1.00 55.29  ? 819  VAL   A CG2 1 
ATOM   971  N N   . GLN   A 1 128 ? 9.614   68.560 21.163 1.00 60.01  ? 820  GLN   A N   1 
ATOM   972  C CA  . GLN   A 1 128 ? 8.436   68.061 21.879 1.00 60.04  ? 820  GLN   A CA  1 
ATOM   973  C C   . GLN   A 1 128 ? 8.779   67.043 22.968 1.00 64.41  ? 820  GLN   A C   1 
ATOM   974  O O   . GLN   A 1 128 ? 8.240   67.130 24.078 1.00 59.55  ? 820  GLN   A O   1 
ATOM   975  C CB  . GLN   A 1 128 ? 7.412   67.482 20.909 1.00 60.12  ? 820  GLN   A CB  1 
ATOM   976  C CG  . GLN   A 1 128 ? 6.706   68.534 20.057 1.00 62.57  ? 820  GLN   A CG  1 
ATOM   977  C CD  . GLN   A 1 128 ? 5.755   67.916 19.036 1.00 67.34  ? 820  GLN   A CD  1 
ATOM   978  O OE1 . GLN   A 1 128 ? 5.183   66.855 19.272 1.00 70.71  ? 820  GLN   A OE1 1 
ATOM   979  N NE2 . GLN   A 1 128 ? 5.589   68.571 17.898 1.00 70.04  ? 820  GLN   A NE2 1 
ATOM   980  N N   . ILE   A 1 129 ? 9.686   66.113 22.653 1.00 62.43  ? 821  ILE   A N   1 
ATOM   981  C CA  . ILE   A 1 129 ? 10.191  65.135 23.638 1.00 58.84  ? 821  ILE   A CA  1 
ATOM   982  C C   . ILE   A 1 129 ? 10.967  65.848 24.760 1.00 66.66  ? 821  ILE   A C   1 
ATOM   983  O O   . ILE   A 1 129 ? 10.827  65.480 25.915 1.00 64.14  ? 821  ILE   A O   1 
ATOM   984  C CB  . ILE   A 1 129 ? 11.042  64.016 22.976 1.00 56.91  ? 821  ILE   A CB  1 
ATOM   985  C CG1 . ILE   A 1 129 ? 10.161  63.160 22.042 1.00 60.01  ? 821  ILE   A CG1 1 
ATOM   986  C CG2 . ILE   A 1 129 ? 11.691  63.097 24.020 1.00 54.28  ? 821  ILE   A CG2 1 
ATOM   987  C CD1 . ILE   A 1 129 ? 10.929  62.393 20.987 1.00 62.72  ? 821  ILE   A CD1 1 
ATOM   988  N N   . ALA   A 1 130 ? 11.767  66.860 24.416 1.00 62.97  ? 822  ALA   A N   1 
ATOM   989  C CA  . ALA   A 1 130 ? 12.476  67.660 25.419 1.00 59.45  ? 822  ALA   A CA  1 
ATOM   990  C C   . ALA   A 1 130 ? 11.530  68.428 26.349 1.00 58.70  ? 822  ALA   A C   1 
ATOM   991  O O   . ALA   A 1 130 ? 11.823  68.560 27.530 1.00 63.35  ? 822  ALA   A O   1 
ATOM   992  C CB  . ALA   A 1 130 ? 13.458  68.614 24.750 1.00 62.24  ? 822  ALA   A CB  1 
ATOM   993  N N   . LYS   A 1 131 ? 10.413  68.923 25.810 1.00 56.44  ? 823  LYS   A N   1 
ATOM   994  C CA  . LYS   A 1 131 ? 9.361   69.588 26.612 1.00 56.67  ? 823  LYS   A CA  1 
ATOM   995  C C   . LYS   A 1 131 ? 8.640   68.650 27.591 1.00 56.33  ? 823  LYS   A C   1 
ATOM   996  O O   . LYS   A 1 131 ? 8.401   69.013 28.755 1.00 58.86  ? 823  LYS   A O   1 
ATOM   997  C CB  . LYS   A 1 131 ? 8.324   70.260 25.710 1.00 53.14  ? 823  LYS   A CB  1 
ATOM   998  C CG  . LYS   A 1 131 ? 8.805   71.536 25.066 1.00 53.08  ? 823  LYS   A CG  1 
ATOM   999  C CD  . LYS   A 1 131 ? 7.682   72.121 24.239 1.00 58.09  ? 823  LYS   A CD  1 
ATOM   1000 C CE  . LYS   A 1 131 ? 8.107   73.406 23.569 1.00 66.30  ? 823  LYS   A CE  1 
ATOM   1001 N NZ  . LYS   A 1 131 ? 6.998   73.902 22.721 1.00 81.32  ? 823  LYS   A NZ  1 
ATOM   1002 N N   . GLY   A 1 132 ? 8.276   67.469 27.099 1.00 53.29  ? 824  GLY   A N   1 
ATOM   1003 C CA  . GLY   A 1 132 ? 7.694   66.421 27.921 1.00 59.84  ? 824  GLY   A CA  1 
ATOM   1004 C C   . GLY   A 1 132 ? 8.631   65.946 29.029 1.00 66.36  ? 824  GLY   A C   1 
ATOM   1005 O O   . GLY   A 1 132 ? 8.201   65.780 30.167 1.00 73.61  ? 824  GLY   A O   1 
ATOM   1006 N N   . MET   A 1 133 ? 9.905   65.747 28.695 1.00 61.60  ? 825  MET   A N   1 
ATOM   1007 C CA  . MET   A 1 133 ? 10.921  65.340 29.672 1.00 63.21  ? 825  MET   A CA  1 
ATOM   1008 C C   . MET   A 1 133 ? 11.210  66.431 30.700 1.00 60.25  ? 825  MET   A C   1 
ATOM   1009 O O   . MET   A 1 133 ? 11.340  66.131 31.893 1.00 64.25  ? 825  MET   A O   1 
ATOM   1010 C CB  . MET   A 1 133 ? 12.225  64.905 28.979 1.00 63.85  ? 825  MET   A CB  1 
ATOM   1011 C CG  . MET   A 1 133 ? 12.150  63.573 28.237 1.00 63.73  ? 825  MET   A CG  1 
ATOM   1012 S SD  . MET   A 1 133 ? 11.564  62.153 29.174 1.00 68.93  ? 825  MET   A SD  1 
ATOM   1013 C CE  . MET   A 1 133 ? 12.668  62.225 30.578 1.00 72.33  ? 825  MET   A CE  1 
ATOM   1014 N N   . ASN   A 1 134 ? 11.298  67.680 30.243 1.00 52.87  ? 826  ASN   A N   1 
ATOM   1015 C CA  . ASN   A 1 134 ? 11.431  68.839 31.143 1.00 56.35  ? 826  ASN   A CA  1 
ATOM   1016 C C   . ASN   A 1 134 ? 10.249  68.959 32.115 1.00 59.24  ? 826  ASN   A C   1 
ATOM   1017 O O   . ASN   A 1 134 ? 10.456  69.355 33.259 1.00 66.43  ? 826  ASN   A O   1 
ATOM   1018 C CB  . ASN   A 1 134 ? 11.602  70.145 30.347 1.00 57.79  ? 826  ASN   A CB  1 
ATOM   1019 C CG  . ASN   A 1 134 ? 11.936  71.342 31.231 1.00 59.32  ? 826  ASN   A CG  1 
ATOM   1020 O OD1 . ASN   A 1 134 ? 13.056  71.459 31.744 1.00 65.85  ? 826  ASN   A OD1 1 
ATOM   1021 N ND2 . ASN   A 1 134 ? 10.973  72.237 31.413 1.00 57.72  ? 826  ASN   A ND2 1 
ATOM   1022 N N   . TYR   A 1 135 ? 9.036   68.605 31.667 1.00 59.28  ? 827  TYR   A N   1 
ATOM   1023 C CA  . TYR   A 1 135 ? 7.856   68.573 32.546 1.00 59.90  ? 827  TYR   A CA  1 
ATOM   1024 C C   . TYR   A 1 135 ? 8.004   67.513 33.648 1.00 62.80  ? 827  TYR   A C   1 
ATOM   1025 O O   . TYR   A 1 135 ? 7.744   67.807 34.812 1.00 66.19  ? 827  TYR   A O   1 
ATOM   1026 C CB  . TYR   A 1 135 ? 6.552   68.359 31.755 1.00 57.67  ? 827  TYR   A CB  1 
ATOM   1027 C CG  . TYR   A 1 135 ? 5.362   68.092 32.646 1.00 59.55  ? 827  TYR   A CG  1 
ATOM   1028 C CD1 . TYR   A 1 135 ? 4.703   69.145 33.284 1.00 59.79  ? 827  TYR   A CD1 1 
ATOM   1029 C CD2 . TYR   A 1 135 ? 4.912   66.778 32.892 1.00 58.62  ? 827  TYR   A CD2 1 
ATOM   1030 C CE1 . TYR   A 1 135 ? 3.618   68.911 34.125 1.00 62.71  ? 827  TYR   A CE1 1 
ATOM   1031 C CE2 . TYR   A 1 135 ? 3.828   66.536 33.736 1.00 62.26  ? 827  TYR   A CE2 1 
ATOM   1032 C CZ  . TYR   A 1 135 ? 3.187   67.607 34.350 1.00 61.43  ? 827  TYR   A CZ  1 
ATOM   1033 O OH  . TYR   A 1 135 ? 2.114   67.383 35.180 1.00 59.62  ? 827  TYR   A OH  1 
ATOM   1034 N N   . LEU   A 1 136 ? 8.406   66.298 33.265 1.00 63.26  ? 828  LEU   A N   1 
ATOM   1035 C CA  . LEU   A 1 136 ? 8.705   65.217 34.223 1.00 65.82  ? 828  LEU   A CA  1 
ATOM   1036 C C   . LEU   A 1 136 ? 9.804   65.594 35.229 1.00 71.24  ? 828  LEU   A C   1 
ATOM   1037 O O   . LEU   A 1 136 ? 9.725   65.191 36.386 1.00 83.96  ? 828  LEU   A O   1 
ATOM   1038 C CB  . LEU   A 1 136 ? 9.095   63.916 33.504 1.00 64.26  ? 828  LEU   A CB  1 
ATOM   1039 C CG  . LEU   A 1 136 ? 8.107   63.233 32.544 1.00 64.73  ? 828  LEU   A CG  1 
ATOM   1040 C CD1 . LEU   A 1 136 ? 8.661   61.882 32.123 1.00 68.63  ? 828  LEU   A CD1 1 
ATOM   1041 C CD2 . LEU   A 1 136 ? 6.713   63.055 33.125 1.00 68.78  ? 828  LEU   A CD2 1 
ATOM   1042 N N   . GLU   A 1 137 ? 10.804  66.366 34.789 1.00 71.66  ? 829  GLU   A N   1 
ATOM   1043 C CA  . GLU   A 1 137 ? 11.819  66.930 35.692 1.00 77.26  ? 829  GLU   A CA  1 
ATOM   1044 C C   . GLU   A 1 137 ? 11.230  67.975 36.653 1.00 79.08  ? 829  GLU   A C   1 
ATOM   1045 O O   . GLU   A 1 137 ? 11.593  67.975 37.835 1.00 82.94  ? 829  GLU   A O   1 
ATOM   1046 C CB  . GLU   A 1 137 ? 13.010  67.518 34.914 1.00 80.38  ? 829  GLU   A CB  1 
ATOM   1047 C CG  . GLU   A 1 137 ? 14.101  68.103 35.817 1.00 80.04  ? 829  GLU   A CG  1 
ATOM   1048 C CD  . GLU   A 1 137 ? 15.428  68.400 35.139 1.00 80.92  ? 829  GLU   A CD  1 
ATOM   1049 O OE1 . GLU   A 1 137 ? 15.625  68.107 33.934 1.00 86.39  ? 829  GLU   A OE1 1 
ATOM   1050 O OE2 . GLU   A 1 137 ? 16.292  68.957 35.847 1.00 77.32  ? 829  GLU   A OE2 1 
ATOM   1051 N N   . ASP   A 1 138 ? 10.351  68.853 36.156 1.00 71.48  ? 830  ASP   A N   1 
ATOM   1052 C CA  . ASP   A 1 138 ? 9.609   69.807 37.022 1.00 77.38  ? 830  ASP   A CA  1 
ATOM   1053 C C   . ASP   A 1 138 ? 8.720   69.109 38.080 1.00 80.76  ? 830  ASP   A C   1 
ATOM   1054 O O   . ASP   A 1 138 ? 8.556   69.630 39.180 1.00 76.68  ? 830  ASP   A O   1 
ATOM   1055 C CB  . ASP   A 1 138 ? 8.755   70.800 36.195 1.00 80.48  ? 830  ASP   A CB  1 
ATOM   1056 C CG  . ASP   A 1 138 ? 9.582   71.895 35.485 1.00 89.49  ? 830  ASP   A CG  1 
ATOM   1057 O OD1 . ASP   A 1 138 ? 10.781  72.115 35.792 1.00 91.42  ? 830  ASP   A OD1 1 
ATOM   1058 O OD2 . ASP   A 1 138 ? 8.999   72.562 34.600 1.00 87.39  ? 830  ASP   A OD2 1 
ATOM   1059 N N   . ARG   A 1 139 ? 8.182   67.931 37.748 1.00 78.45  ? 831  ARG   A N   1 
ATOM   1060 C CA  . ARG   A 1 139 ? 7.403   67.097 38.683 1.00 76.93  ? 831  ARG   A CA  1 
ATOM   1061 C C   . ARG   A 1 139 ? 8.255   66.115 39.522 1.00 81.47  ? 831  ARG   A C   1 
ATOM   1062 O O   . ARG   A 1 139 ? 7.695   65.260 40.216 1.00 79.03  ? 831  ARG   A O   1 
ATOM   1063 C CB  . ARG   A 1 139 ? 6.317   66.336 37.905 1.00 75.78  ? 831  ARG   A CB  1 
ATOM   1064 C CG  . ARG   A 1 139 ? 5.330   67.235 37.163 1.00 83.39  ? 831  ARG   A CG  1 
ATOM   1065 C CD  . ARG   A 1 139 ? 4.315   67.919 38.070 1.00 97.38  ? 831  ARG   A CD  1 
ATOM   1066 N NE  . ARG   A 1 139 ? 3.224   67.005 38.446 1.00 108.02 ? 831  ARG   A NE  1 
ATOM   1067 C CZ  . ARG   A 1 139 ? 3.139   66.264 39.561 1.00 108.32 ? 831  ARG   A CZ  1 
ATOM   1068 N NH1 . ARG   A 1 139 ? 4.081   66.283 40.517 1.00 122.79 ? 831  ARG   A NH1 1 
ATOM   1069 N NH2 . ARG   A 1 139 ? 2.073   65.479 39.730 1.00 123.32 ? 831  ARG   A NH2 1 
ATOM   1070 N N   . ARG   A 1 140 ? 9.587   66.257 39.482 1.00 83.28  ? 832  ARG   A N   1 
ATOM   1071 C CA  . ARG   A 1 140 ? 10.546  65.399 40.190 1.00 85.36  ? 832  ARG   A CA  1 
ATOM   1072 C C   . ARG   A 1 140 ? 10.488  63.899 39.815 1.00 76.86  ? 832  ARG   A C   1 
ATOM   1073 O O   . ARG   A 1 140 ? 10.849  63.042 40.621 1.00 81.14  ? 832  ARG   A O   1 
ATOM   1074 C CB  . ARG   A 1 140 ? 10.449  65.636 41.714 1.00 91.55  ? 832  ARG   A CB  1 
ATOM   1075 C CG  . ARG   A 1 140 ? 10.590  67.099 42.133 1.00 95.03  ? 832  ARG   A CG  1 
ATOM   1076 C CD  . ARG   A 1 140 ? 10.759  67.238 43.642 1.00 110.08 ? 832  ARG   A CD  1 
ATOM   1077 N NE  . ARG   A 1 140 ? 11.096  68.598 44.045 1.00 114.92 ? 832  ARG   A NE  1 
ATOM   1078 C CZ  . ARG   A 1 140 ? 10.287  69.665 44.097 0.00 117.44 ? 832  ARG   A CZ  1 
ATOM   1079 N NH1 . ARG   A 1 140 ? 8.992   69.566 43.790 0.00 116.14 ? 832  ARG   A NH1 1 
ATOM   1080 N NH2 . ARG   A 1 140 ? 10.751  70.854 44.473 0.00 119.28 ? 832  ARG   A NH2 1 
ATOM   1081 N N   . LEU   A 1 141 ? 10.085  63.609 38.574 1.00 75.10  ? 833  LEU   A N   1 
ATOM   1082 C CA  . LEU   A 1 141 ? 9.929   62.240 38.052 1.00 82.56  ? 833  LEU   A CA  1 
ATOM   1083 C C   . LEU   A 1 141 ? 11.067  61.905 37.087 1.00 78.66  ? 833  LEU   A C   1 
ATOM   1084 O O   . LEU   A 1 141 ? 11.246  62.583 36.067 1.00 83.92  ? 833  LEU   A O   1 
ATOM   1085 C CB  . LEU   A 1 141 ? 8.585   62.062 37.320 1.00 90.12  ? 833  LEU   A CB  1 
ATOM   1086 C CG  . LEU   A 1 141 ? 7.330   61.779 38.156 1.00 100.06 ? 833  LEU   A CG  1 
ATOM   1087 C CD1 . LEU   A 1 141 ? 6.079   61.959 37.310 1.00 106.12 ? 833  LEU   A CD1 1 
ATOM   1088 C CD2 . LEU   A 1 141 ? 7.351   60.375 38.747 1.00 105.37 ? 833  LEU   A CD2 1 
ATOM   1089 N N   . VAL   A 1 142 ? 11.816  60.856 37.422 1.00 68.55  ? 834  VAL   A N   1 
ATOM   1090 C CA  . VAL   A 1 142 ? 12.805  60.261 36.537 1.00 64.93  ? 834  VAL   A CA  1 
ATOM   1091 C C   . VAL   A 1 142 ? 12.056  59.180 35.763 1.00 65.66  ? 834  VAL   A C   1 
ATOM   1092 O O   . VAL   A 1 142 ? 11.419  58.329 36.375 1.00 74.54  ? 834  VAL   A O   1 
ATOM   1093 C CB  . VAL   A 1 142 ? 13.985  59.642 37.321 1.00 70.38  ? 834  VAL   A CB  1 
ATOM   1094 C CG1 . VAL   A 1 142 ? 15.077  59.167 36.371 1.00 74.60  ? 834  VAL   A CG1 1 
ATOM   1095 C CG2 . VAL   A 1 142 ? 14.590  60.654 38.291 1.00 71.69  ? 834  VAL   A CG2 1 
ATOM   1096 N N   . HIS   A 1 143 ? 12.140  59.227 34.431 1.00 65.52  ? 835  HIS   A N   1 
ATOM   1097 C CA  . HIS   A 1 143 ? 11.464  58.271 33.523 1.00 63.53  ? 835  HIS   A CA  1 
ATOM   1098 C C   . HIS   A 1 143 ? 12.060  56.849 33.582 1.00 65.70  ? 835  HIS   A C   1 
ATOM   1099 O O   . HIS   A 1 143 ? 11.313  55.870 33.634 1.00 77.17  ? 835  HIS   A O   1 
ATOM   1100 C CB  . HIS   A 1 143 ? 11.522  58.814 32.085 1.00 64.23  ? 835  HIS   A CB  1 
ATOM   1101 C CG  . HIS   A 1 143 ? 10.573  58.158 31.127 1.00 67.11  ? 835  HIS   A CG  1 
ATOM   1102 N ND1 . HIS   A 1 143 ? 10.765  56.888 30.631 1.00 59.83  ? 835  HIS   A ND1 1 
ATOM   1103 C CD2 . HIS   A 1 143 ? 9.453   58.622 30.527 1.00 73.89  ? 835  HIS   A CD2 1 
ATOM   1104 C CE1 . HIS   A 1 143 ? 9.797   56.584 29.791 1.00 66.10  ? 835  HIS   A CE1 1 
ATOM   1105 N NE2 . HIS   A 1 143 ? 8.982   57.618 29.713 1.00 76.24  ? 835  HIS   A NE2 1 
ATOM   1106 N N   . ARG   A 1 144 ? 13.393  56.758 33.520 1.00 69.42  ? 836  ARG   A N   1 
ATOM   1107 C CA  . ARG   A 1 144 ? 14.181  55.486 33.572 1.00 74.02  ? 836  ARG   A CA  1 
ATOM   1108 C C   . ARG   A 1 144 ? 14.033  54.492 32.375 1.00 69.10  ? 836  ARG   A C   1 
ATOM   1109 O O   . ARG   A 1 144 ? 14.547  53.380 32.427 1.00 85.99  ? 836  ARG   A O   1 
ATOM   1110 C CB  . ARG   A 1 144 ? 13.998  54.767 34.931 1.00 81.45  ? 836  ARG   A CB  1 
ATOM   1111 C CG  . ARG   A 1 144 ? 14.323  55.639 36.146 1.00 88.24  ? 836  ARG   A CG  1 
ATOM   1112 C CD  . ARG   A 1 144 ? 14.173  54.951 37.506 1.00 96.00  ? 836  ARG   A CD  1 
ATOM   1113 N NE  . ARG   A 1 144 ? 14.856  53.648 37.591 1.00 103.65 ? 836  ARG   A NE  1 
ATOM   1114 C CZ  . ARG   A 1 144 ? 14.298  52.446 37.802 1.00 114.75 ? 836  ARG   A CZ  1 
ATOM   1115 N NH1 . ARG   A 1 144 ? 12.977  52.265 37.944 1.00 116.57 ? 836  ARG   A NH1 1 
ATOM   1116 N NH2 . ARG   A 1 144 ? 15.099  51.374 37.863 1.00 121.71 ? 836  ARG   A NH2 1 
ATOM   1117 N N   . ASP   A 1 145 ? 13.430  54.939 31.276 1.00 70.04  ? 837  ASP   A N   1 
ATOM   1118 C CA  . ASP   A 1 145 ? 13.134  54.110 30.065 1.00 73.52  ? 837  ASP   A CA  1 
ATOM   1119 C C   . ASP   A 1 145 ? 12.692  54.943 28.819 1.00 71.91  ? 837  ASP   A C   1 
ATOM   1120 O O   . ASP   A 1 145 ? 11.812  54.525 28.051 1.00 68.40  ? 837  ASP   A O   1 
ATOM   1121 C CB  . ASP   A 1 145 ? 12.095  52.997 30.368 1.00 73.75  ? 837  ASP   A CB  1 
ATOM   1122 C CG  . ASP   A 1 145 ? 12.119  51.820 29.343 1.00 78.23  ? 837  ASP   A CG  1 
ATOM   1123 O OD1 . ASP   A 1 145 ? 12.999  51.753 28.450 1.00 81.94  ? 837  ASP   A OD1 1 
ATOM   1124 O OD2 . ASP   A 1 145 ? 11.229  50.946 29.442 1.00 80.84  ? 837  ASP   A OD2 1 
ATOM   1125 N N   . LEU   A 1 146 ? 13.329  56.102 28.607 1.00 64.79  ? 838  LEU   A N   1 
ATOM   1126 C CA  . LEU   A 1 146 ? 13.049  56.940 27.452 1.00 59.83  ? 838  LEU   A CA  1 
ATOM   1127 C C   . LEU   A 1 146 ? 13.700  56.264 26.249 1.00 64.02  ? 838  LEU   A C   1 
ATOM   1128 O O   . LEU   A 1 146 ? 14.873  55.886 26.294 1.00 65.86  ? 838  LEU   A O   1 
ATOM   1129 C CB  . LEU   A 1 146 ? 13.594  58.366 27.626 1.00 62.06  ? 838  LEU   A CB  1 
ATOM   1130 C CG  . LEU   A 1 146 ? 13.437  59.340 26.446 1.00 64.95  ? 838  LEU   A CG  1 
ATOM   1131 C CD1 . LEU   A 1 146 ? 11.989  59.503 26.003 1.00 67.26  ? 838  LEU   A CD1 1 
ATOM   1132 C CD2 . LEU   A 1 146 ? 14.051  60.684 26.796 1.00 67.08  ? 838  LEU   A CD2 1 
ATOM   1133 N N   . ALA   A 1 147 ? 12.908  56.083 25.201 1.00 63.97  ? 839  ALA   A N   1 
ATOM   1134 C CA  . ALA   A 1 147 ? 13.351  55.482 23.942 1.00 65.44  ? 839  ALA   A CA  1 
ATOM   1135 C C   . ALA   A 1 147 ? 12.325  55.815 22.877 1.00 68.37  ? 839  ALA   A C   1 
ATOM   1136 O O   . ALA   A 1 147 ? 11.208  56.210 23.210 1.00 73.36  ? 839  ALA   A O   1 
ATOM   1137 C CB  . ALA   A 1 147 ? 13.485  53.974 24.084 1.00 65.34  ? 839  ALA   A CB  1 
ATOM   1138 N N   . ALA   A 1 148 ? 12.689  55.648 21.610 1.00 72.64  ? 840  ALA   A N   1 
ATOM   1139 C CA  . ALA   A 1 148 ? 11.751  55.896 20.505 1.00 71.15  ? 840  ALA   A CA  1 
ATOM   1140 C C   . ALA   A 1 148 ? 10.499  54.997 20.559 1.00 69.50  ? 840  ALA   A C   1 
ATOM   1141 O O   . ALA   A 1 148 ? 9.419   55.448 20.177 1.00 70.95  ? 840  ALA   A O   1 
ATOM   1142 C CB  . ALA   A 1 148 ? 12.453  55.773 19.158 1.00 69.44  ? 840  ALA   A CB  1 
ATOM   1143 N N   . ARG   A 1 149 ? 10.650  53.753 21.041 1.00 73.40  ? 841  ARG   A N   1 
ATOM   1144 C CA  . ARG   A 1 149 ? 9.503   52.823 21.281 1.00 74.88  ? 841  ARG   A CA  1 
ATOM   1145 C C   . ARG   A 1 149 ? 8.448   53.326 22.290 1.00 74.23  ? 841  ARG   A C   1 
ATOM   1146 O O   . ARG   A 1 149 ? 7.285   52.942 22.182 1.00 71.55  ? 841  ARG   A O   1 
ATOM   1147 C CB  . ARG   A 1 149 ? 9.981   51.405 21.696 1.00 75.03  ? 841  ARG   A CB  1 
ATOM   1148 C CG  . ARG   A 1 149 ? 10.674  51.318 23.061 1.00 77.67  ? 841  ARG   A CG  1 
ATOM   1149 C CD  . ARG   A 1 149 ? 11.181  49.932 23.439 1.00 75.85  ? 841  ARG   A CD  1 
ATOM   1150 N NE  . ARG   A 1 149 ? 11.974  50.029 24.678 1.00 91.07  ? 841  ARG   A NE  1 
ATOM   1151 C CZ  . ARG   A 1 149 ? 13.287  50.322 24.780 1.00 94.84  ? 841  ARG   A CZ  1 
ATOM   1152 N NH1 . ARG   A 1 149 ? 14.063  50.532 23.707 1.00 96.25  ? 841  ARG   A NH1 1 
ATOM   1153 N NH2 . ARG   A 1 149 ? 13.851  50.392 25.994 1.00 88.39  ? 841  ARG   A NH2 1 
ATOM   1154 N N   . ASN   A 1 150 ? 8.869   54.160 23.253 1.00 70.09  ? 842  ASN   A N   1 
ATOM   1155 C CA  . ASN   A 1 150 ? 7.996   54.756 24.285 1.00 67.85  ? 842  ASN   A CA  1 
ATOM   1156 C C   . ASN   A 1 150 ? 7.656   56.245 24.044 1.00 68.08  ? 842  ASN   A C   1 
ATOM   1157 O O   . ASN   A 1 150 ? 7.455   57.017 24.995 1.00 75.81  ? 842  ASN   A O   1 
ATOM   1158 C CB  . ASN   A 1 150 ? 8.650   54.560 25.669 1.00 70.02  ? 842  ASN   A CB  1 
ATOM   1159 C CG  . ASN   A 1 150 ? 8.924   53.093 25.996 1.00 74.64  ? 842  ASN   A CG  1 
ATOM   1160 O OD1 . ASN   A 1 150 ? 8.228   52.195 25.512 1.00 72.85  ? 842  ASN   A OD1 1 
ATOM   1161 N ND2 . ASN   A 1 150 ? 9.936   52.844 26.828 1.00 78.99  ? 842  ASN   A ND2 1 
ATOM   1162 N N   . VAL   A 1 151 ? 7.595   56.641 22.774 1.00 67.39  ? 843  VAL   A N   1 
ATOM   1163 C CA  . VAL   A 1 151 ? 7.029   57.918 22.344 1.00 63.24  ? 843  VAL   A CA  1 
ATOM   1164 C C   . VAL   A 1 151 ? 5.882   57.526 21.410 1.00 65.32  ? 843  VAL   A C   1 
ATOM   1165 O O   . VAL   A 1 151 ? 6.086   56.732 20.492 1.00 61.86  ? 843  VAL   A O   1 
ATOM   1166 C CB  . VAL   A 1 151 ? 8.078   58.786 21.615 1.00 58.34  ? 843  VAL   A CB  1 
ATOM   1167 C CG1 . VAL   A 1 151 ? 7.473   60.088 21.106 1.00 60.11  ? 843  VAL   A CG1 1 
ATOM   1168 C CG2 . VAL   A 1 151 ? 9.233   59.111 22.548 1.00 57.14  ? 843  VAL   A CG2 1 
ATOM   1169 N N   . LEU   A 1 152 ? 4.687   58.056 21.668 1.00 63.28  ? 844  LEU   A N   1 
ATOM   1170 C CA  . LEU   A 1 152 ? 3.500   57.790 20.844 1.00 66.99  ? 844  LEU   A CA  1 
ATOM   1171 C C   . LEU   A 1 152 ? 3.187   59.002 19.997 1.00 65.62  ? 844  LEU   A C   1 
ATOM   1172 O O   . LEU   A 1 152 ? 3.523   60.128 20.368 1.00 62.83  ? 844  LEU   A O   1 
ATOM   1173 C CB  . LEU   A 1 152 ? 2.290   57.432 21.706 1.00 68.39  ? 844  LEU   A CB  1 
ATOM   1174 C CG  . LEU   A 1 152 ? 2.436   56.183 22.579 1.00 66.19  ? 844  LEU   A CG  1 
ATOM   1175 C CD1 . LEU   A 1 152 ? 1.257   56.064 23.523 1.00 75.34  ? 844  LEU   A CD1 1 
ATOM   1176 C CD2 . LEU   A 1 152 ? 2.560   54.919 21.750 1.00 64.92  ? 844  LEU   A CD2 1 
ATOM   1177 N N   . VAL   A 1 153 ? 2.515   58.743 18.875 1.00 61.48  ? 845  VAL   A N   1 
ATOM   1178 C CA  . VAL   A 1 153 ? 2.282   59.718 17.817 1.00 63.04  ? 845  VAL   A CA  1 
ATOM   1179 C C   . VAL   A 1 153 ? 0.768   59.949 17.751 1.00 66.60  ? 845  VAL   A C   1 
ATOM   1180 O O   . VAL   A 1 153 ? 0.029   59.055 17.324 1.00 64.23  ? 845  VAL   A O   1 
ATOM   1181 C CB  . VAL   A 1 153 ? 2.833   59.188 16.463 1.00 68.10  ? 845  VAL   A CB  1 
ATOM   1182 C CG1 . VAL   A 1 153 ? 2.701   60.230 15.354 1.00 66.05  ? 845  VAL   A CG1 1 
ATOM   1183 C CG2 . VAL   A 1 153 ? 4.298   58.771 16.589 1.00 67.85  ? 845  VAL   A CG2 1 
ATOM   1184 N N   . LYS   A 1 154 ? 0.316   61.129 18.202 1.00 64.07  ? 846  LYS   A N   1 
ATOM   1185 C CA  . LYS   A 1 154 ? -1.097  61.542 18.083 1.00 65.43  ? 846  LYS   A CA  1 
ATOM   1186 C C   . LYS   A 1 154 ? -1.367  61.944 16.634 1.00 63.35  ? 846  LYS   A C   1 
ATOM   1187 O O   . LYS   A 1 154 ? -2.302  61.454 16.014 1.00 66.86  ? 846  LYS   A O   1 
ATOM   1188 C CB  . LYS   A 1 154 ? -1.435  62.691 19.048 1.00 64.81  ? 846  LYS   A CB  1 
ATOM   1189 C CG  . LYS   A 1 154 ? -2.880  63.179 18.996 1.00 68.28  ? 846  LYS   A CG  1 
ATOM   1190 C CD  . LYS   A 1 154 ? -3.086  64.432 19.829 1.00 69.92  ? 846  LYS   A CD  1 
ATOM   1191 C CE  . LYS   A 1 154 ? -4.461  65.020 19.571 1.00 74.86  ? 846  LYS   A CE  1 
ATOM   1192 N NZ  . LYS   A 1 154 ? -4.676  66.268 20.344 1.00 81.05  ? 846  LYS   A NZ  1 
ATOM   1193 N N   . THR   A 1 155 ? -0.568  62.882 16.141 1.00 69.60  ? 847  THR   A N   1 
ATOM   1194 C CA  . THR   A 1 155 ? -0.466  63.207 14.711 1.00 74.13  ? 847  THR   A CA  1 
ATOM   1195 C C   . THR   A 1 155 ? 1.027   63.234 14.397 1.00 71.68  ? 847  THR   A C   1 
ATOM   1196 O O   . THR   A 1 155 ? 1.837   63.252 15.330 1.00 68.80  ? 847  THR   A O   1 
ATOM   1197 C CB  . THR   A 1 155 ? -1.056  64.598 14.390 1.00 69.92  ? 847  THR   A CB  1 
ATOM   1198 O OG1 . THR   A 1 155 ? -0.351  65.602 15.124 1.00 79.51  ? 847  THR   A OG1 1 
ATOM   1199 C CG2 . THR   A 1 155 ? -2.529  64.678 14.750 1.00 68.32  ? 847  THR   A CG2 1 
ATOM   1200 N N   . PRO   A 1 156 ? 1.411   63.280 13.102 1.00 70.28  ? 848  PRO   A N   1 
ATOM   1201 C CA  . PRO   A 1 156 ? 2.833   63.526 12.759 1.00 67.62  ? 848  PRO   A CA  1 
ATOM   1202 C C   . PRO   A 1 156 ? 3.417   64.842 13.304 1.00 66.21  ? 848  PRO   A C   1 
ATOM   1203 O O   . PRO   A 1 156 ? 4.625   64.918 13.518 1.00 66.81  ? 848  PRO   A O   1 
ATOM   1204 C CB  . PRO   A 1 156 ? 2.827   63.518 11.229 1.00 68.49  ? 848  PRO   A CB  1 
ATOM   1205 C CG  . PRO   A 1 156 ? 1.658   62.672 10.875 1.00 71.34  ? 848  PRO   A CG  1 
ATOM   1206 C CD  . PRO   A 1 156 ? 0.615   63.000 11.895 1.00 72.72  ? 848  PRO   A CD  1 
ATOM   1207 N N   . GLN   A 1 157 ? 2.546   65.825 13.566 1.00 68.78  ? 849  GLN   A N   1 
ATOM   1208 C CA  . GLN   A 1 157 ? 2.892   67.123 14.156 1.00 66.50  ? 849  GLN   A CA  1 
ATOM   1209 C C   . GLN   A 1 157 ? 2.920   67.144 15.702 1.00 61.22  ? 849  GLN   A C   1 
ATOM   1210 O O   . GLN   A 1 157 ? 3.311   68.157 16.278 1.00 61.84  ? 849  GLN   A O   1 
ATOM   1211 C CB  . GLN   A 1 157 ? 1.894   68.198 13.675 1.00 71.68  ? 849  GLN   A CB  1 
ATOM   1212 C CG  . GLN   A 1 157 ? 1.777   68.361 12.152 1.00 82.94  ? 849  GLN   A CG  1 
ATOM   1213 C CD  . GLN   A 1 157 ? 0.770   67.411 11.479 1.00 89.69  ? 849  GLN   A CD  1 
ATOM   1214 O OE1 . GLN   A 1 157 ? -0.343  67.202 11.982 1.00 78.49  ? 849  GLN   A OE1 1 
ATOM   1215 N NE2 . GLN   A 1 157 ? 1.167   66.816 10.346 1.00 92.20  ? 849  GLN   A NE2 1 
ATOM   1216 N N   . HIS   A 1 158 ? 2.523   66.052 16.367 1.00 64.64  ? 850  HIS   A N   1 
ATOM   1217 C CA  . HIS   A 1 158 ? 2.303   66.029 17.828 1.00 62.08  ? 850  HIS   A CA  1 
ATOM   1218 C C   . HIS   A 1 158 ? 2.573   64.631 18.428 1.00 58.72  ? 850  HIS   A C   1 
ATOM   1219 O O   . HIS   A 1 158 ? 1.770   63.711 18.256 1.00 59.03  ? 850  HIS   A O   1 
ATOM   1220 C CB  . HIS   A 1 158 ? 0.882   66.493 18.152 1.00 60.87  ? 850  HIS   A CB  1 
ATOM   1221 C CG  . HIS   A 1 158 ? 0.631   66.746 19.609 1.00 62.92  ? 850  HIS   A CG  1 
ATOM   1222 N ND1 . HIS   A 1 158 ? -0.573  67.232 20.071 1.00 70.67  ? 850  HIS   A ND1 1 
ATOM   1223 C CD2 . HIS   A 1 158 ? 1.415   66.594 20.703 1.00 62.47  ? 850  HIS   A CD2 1 
ATOM   1224 C CE1 . HIS   A 1 158 ? -0.524  67.355 21.383 1.00 68.80  ? 850  HIS   A CE1 1 
ATOM   1225 N NE2 . HIS   A 1 158 ? 0.673   66.976 21.791 1.00 68.74  ? 850  HIS   A NE2 1 
ATOM   1226 N N   . VAL   A 1 159 ? 3.690   64.519 19.152 1.00 53.20  ? 851  VAL   A N   1 
ATOM   1227 C CA  . VAL   A 1 159 ? 4.100   63.296 19.843 1.00 54.75  ? 851  VAL   A CA  1 
ATOM   1228 C C   . VAL   A 1 159 ? 4.092   63.488 21.360 1.00 58.16  ? 851  VAL   A C   1 
ATOM   1229 O O   . VAL   A 1 159 ? 4.221   64.617 21.853 1.00 66.29  ? 851  VAL   A O   1 
ATOM   1230 C CB  . VAL   A 1 159 ? 5.488   62.775 19.386 1.00 55.10  ? 851  VAL   A CB  1 
ATOM   1231 C CG1 . VAL   A 1 159 ? 5.451   62.386 17.916 1.00 59.23  ? 851  VAL   A CG1 1 
ATOM   1232 C CG2 . VAL   A 1 159 ? 6.619   63.766 19.646 1.00 57.18  ? 851  VAL   A CG2 1 
ATOM   1233 N N   . LYS   A 1 160 ? 3.955   62.370 22.078 1.00 56.99  ? 852  LYS   A N   1 
ATOM   1234 C CA  . LYS   A 1 160 ? 3.909   62.336 23.546 1.00 57.90  ? 852  LYS   A CA  1 
ATOM   1235 C C   . LYS   A 1 160 ? 4.705   61.170 24.104 1.00 59.74  ? 852  LYS   A C   1 
ATOM   1236 O O   . LYS   A 1 160 ? 4.725   60.092 23.515 1.00 63.72  ? 852  LYS   A O   1 
ATOM   1237 C CB  . LYS   A 1 160 ? 2.476   62.181 24.027 1.00 58.32  ? 852  LYS   A CB  1 
ATOM   1238 C CG  . LYS   A 1 160 ? 1.542   63.263 23.541 1.00 61.52  ? 852  LYS   A CG  1 
ATOM   1239 C CD  . LYS   A 1 160 ? 0.268   63.279 24.358 1.00 61.96  ? 852  LYS   A CD  1 
ATOM   1240 C CE  . LYS   A 1 160 ? -0.804  64.046 23.629 1.00 65.92  ? 852  LYS   A CE  1 
ATOM   1241 N NZ  . LYS   A 1 160 ? -1.959  64.318 24.505 1.00 66.74  ? 852  LYS   A NZ  1 
ATOM   1242 N N   . ILE   A 1 161 ? 5.321   61.393 25.262 1.00 66.80  ? 853  ILE   A N   1 
ATOM   1243 C CA  . ILE   A 1 161 ? 6.075   60.358 25.985 1.00 73.36  ? 853  ILE   A CA  1 
ATOM   1244 C C   . ILE   A 1 161 ? 5.105   59.444 26.756 1.00 67.07  ? 853  ILE   A C   1 
ATOM   1245 O O   . ILE   A 1 161 ? 4.084   59.904 27.281 1.00 64.29  ? 853  ILE   A O   1 
ATOM   1246 C CB  . ILE   A 1 161 ? 7.129   61.004 26.923 1.00 70.70  ? 853  ILE   A CB  1 
ATOM   1247 C CG1 . ILE   A 1 161 ? 8.163   61.776 26.093 1.00 70.78  ? 853  ILE   A CG1 1 
ATOM   1248 C CG2 . ILE   A 1 161 ? 7.875   59.969 27.755 1.00 72.96  ? 853  ILE   A CG2 1 
ATOM   1249 C CD1 . ILE   A 1 161 ? 8.777   62.916 26.853 1.00 79.20  ? 853  ILE   A CD1 1 
ATOM   1250 N N   . THR   A 1 162 ? 5.444   58.156 26.815 1.00 68.43  ? 854  THR   A N   1 
ATOM   1251 C CA  . THR   A 1 162 ? 4.663   57.151 27.549 1.00 74.33  ? 854  THR   A CA  1 
ATOM   1252 C C   . THR   A 1 162 ? 5.592   56.198 28.320 1.00 72.30  ? 854  THR   A C   1 
ATOM   1253 O O   . THR   A 1 162 ? 6.795   56.432 28.387 1.00 71.92  ? 854  THR   A O   1 
ATOM   1254 C CB  . THR   A 1 162 ? 3.683   56.414 26.596 1.00 77.35  ? 854  THR   A CB  1 
ATOM   1255 O OG1 . THR   A 1 162 ? 2.731   55.670 27.368 1.00 87.82  ? 854  THR   A OG1 1 
ATOM   1256 C CG2 . THR   A 1 162 ? 4.410   55.478 25.597 1.00 73.35  ? 854  THR   A CG2 1 
ATOM   1257 N N   . ASP   A 1 163 ? 5.006   55.154 28.914 1.00 86.53  ? 855  ASP   A N   1 
ATOM   1258 C CA  . ASP   A 1 163 ? 5.706   54.117 29.697 1.00 86.69  ? 855  ASP   A CA  1 
ATOM   1259 C C   . ASP   A 1 163 ? 6.265   54.657 31.025 1.00 84.75  ? 855  ASP   A C   1 
ATOM   1260 O O   . ASP   A 1 163 ? 7.417   55.086 31.113 1.00 73.80  ? 855  ASP   A O   1 
ATOM   1261 C CB  . ASP   A 1 163 ? 6.771   53.368 28.863 1.00 86.62  ? 855  ASP   A CB  1 
ATOM   1262 C CG  . ASP   A 1 163 ? 7.089   51.977 29.423 1.00 94.34  ? 855  ASP   A CG  1 
ATOM   1263 O OD1 . ASP   A 1 163 ? 7.633   51.868 30.543 1.00 111.24 ? 855  ASP   A OD1 1 
ATOM   1264 O OD2 . ASP   A 1 163 ? 6.790   50.982 28.737 1.00 83.72  ? 855  ASP   A OD2 1 
ATOM   1265 N N   . PHE   A 1 164 ? 5.409   54.639 32.048 1.00 97.65  ? 856  PHE   A N   1 
ATOM   1266 C CA  . PHE   A 1 164 ? 5.799   54.907 33.444 1.00 94.04  ? 856  PHE   A CA  1 
ATOM   1267 C C   . PHE   A 1 164 ? 5.909   53.621 34.301 1.00 92.94  ? 856  PHE   A C   1 
ATOM   1268 O O   . PHE   A 1 164 ? 5.839   53.693 35.532 1.00 110.40 ? 856  PHE   A O   1 
ATOM   1269 C CB  . PHE   A 1 164 ? 4.820   55.915 34.053 1.00 94.67  ? 856  PHE   A CB  1 
ATOM   1270 C CG  . PHE   A 1 164 ? 4.737   57.209 33.286 1.00 100.72 ? 856  PHE   A CG  1 
ATOM   1271 C CD1 . PHE   A 1 164 ? 5.719   58.190 33.443 1.00 87.90  ? 856  PHE   A CD1 1 
ATOM   1272 C CD2 . PHE   A 1 164 ? 3.687   57.447 32.385 1.00 100.84 ? 856  PHE   A CD2 1 
ATOM   1273 C CE1 . PHE   A 1 164 ? 5.654   59.379 32.734 1.00 82.12  ? 856  PHE   A CE1 1 
ATOM   1274 C CE2 . PHE   A 1 164 ? 3.619   58.645 31.674 1.00 89.52  ? 856  PHE   A CE2 1 
ATOM   1275 C CZ  . PHE   A 1 164 ? 4.607   59.605 31.853 1.00 82.43  ? 856  PHE   A CZ  1 
ATOM   1276 N N   . GLY   A 1 165 ? 6.127   52.462 33.663 1.00 83.40  ? 857  GLY   A N   1 
ATOM   1277 C CA  . GLY   A 1 165 ? 6.403   51.204 34.365 1.00 90.62  ? 857  GLY   A CA  1 
ATOM   1278 C C   . GLY   A 1 165 ? 7.711   51.123 35.146 1.00 86.90  ? 857  GLY   A C   1 
ATOM   1279 O O   . GLY   A 1 165 ? 7.843   50.266 36.020 1.00 95.17  ? 857  GLY   A O   1 
ATOM   1280 N N   . ARG   A 1 166 ? 8.674   51.985 34.807 1.00 99.61  ? 858  ARG   A N   1 
ATOM   1281 C CA  . ARG   A 1 166 ? 9.937   52.154 35.540 1.00 107.41 ? 858  ARG   A CA  1 
ATOM   1282 C C   . ARG   A 1 166 ? 10.126  53.571 36.126 1.00 104.13 ? 858  ARG   A C   1 
ATOM   1283 O O   . ARG   A 1 166 ? 11.189  53.856 36.665 1.00 109.08 ? 858  ARG   A O   1 
ATOM   1284 C CB  . ARG   A 1 166 ? 11.117  51.817 34.611 1.00 119.46 ? 858  ARG   A CB  1 
ATOM   1285 C CG  . ARG   A 1 166 ? 11.048  50.434 33.977 1.00 130.51 ? 858  ARG   A CG  1 
ATOM   1286 C CD  . ARG   A 1 166 ? 12.351  50.071 33.281 1.00 136.69 ? 858  ARG   A CD  1 
ATOM   1287 N NE  . ARG   A 1 166 ? 12.322  48.717 32.737 1.00 159.64 ? 858  ARG   A NE  1 
ATOM   1288 C CZ  . ARG   A 1 166 ? 12.443  47.548 33.418 0.00 166.56 ? 858  ARG   A CZ  1 
ATOM   1289 N NH1 . ARG   A 1 166 ? 12.693  47.538 34.730 0.00 168.58 ? 858  ARG   A NH1 1 
ATOM   1290 N NH2 . ARG   A 1 166 ? 12.363  46.377 32.791 0.00 168.25 ? 858  ARG   A NH2 1 
ATOM   1291 N N   . ALA   A 1 167 ? 9.101   54.432 36.072 1.00 99.14  ? 859  ALA   A N   1 
ATOM   1292 C CA  . ALA   A 1 167 ? 9.235   55.853 36.441 1.00 96.25  ? 859  ALA   A CA  1 
ATOM   1293 C C   . ALA   A 1 167 ? 9.165   56.023 37.956 1.00 101.74 ? 859  ALA   A C   1 
ATOM   1294 O O   . ALA   A 1 167 ? 8.232   55.508 38.579 1.00 102.97 ? 859  ALA   A O   1 
ATOM   1295 C CB  . ALA   A 1 167 ? 8.155   56.692 35.772 1.00 86.64  ? 859  ALA   A CB  1 
ATOM   1296 N N   . LYS   A 1 168 ? 10.133  56.755 38.527 1.00 102.25 ? 860  LYS   A N   1 
ATOM   1297 C CA  . LYS   A 1 168 ? 10.303  56.898 39.989 1.00 107.70 ? 860  LYS   A CA  1 
ATOM   1298 C C   . LYS   A 1 168 ? 10.426  58.364 40.424 1.00 107.25 ? 860  LYS   A C   1 
ATOM   1299 O O   . LYS   A 1 168 ? 10.959  59.196 39.690 1.00 94.79  ? 860  LYS   A O   1 
ATOM   1300 C CB  . LYS   A 1 168 ? 11.534  56.115 40.470 1.00 115.90 ? 860  LYS   A CB  1 
ATOM   1301 C CG  . LYS   A 1 168 ? 11.485  54.606 40.232 1.00 121.13 ? 860  LYS   A CG  1 
ATOM   1302 C CD  . LYS   A 1 168 ? 10.491  53.883 41.131 1.00 115.94 ? 860  LYS   A CD  1 
ATOM   1303 C CE  . LYS   A 1 168 ? 10.373  52.415 40.748 1.00 117.66 ? 860  LYS   A CE  1 
ATOM   1304 N NZ  . LYS   A 1 168 ? 9.360   51.710 41.580 0.00 120.44 ? 860  LYS   A NZ  1 
ATOM   1305 N N   . LEU   A 1 169 ? 9.939   58.650 41.635 1.00 129.36 ? 861  LEU   A N   1 
ATOM   1306 C CA  . LEU   A 1 169 ? 9.885   60.004 42.196 1.00 132.98 ? 861  LEU   A CA  1 
ATOM   1307 C C   . LEU   A 1 169 ? 11.178  60.301 42.970 1.00 147.12 ? 861  LEU   A C   1 
ATOM   1308 O O   . LEU   A 1 169 ? 11.518  59.571 43.906 1.00 160.94 ? 861  LEU   A O   1 
ATOM   1309 C CB  . LEU   A 1 169 ? 8.665   60.135 43.121 1.00 130.72 ? 861  LEU   A CB  1 
ATOM   1310 C CG  . LEU   A 1 169 ? 8.254   61.531 43.616 1.00 141.08 ? 861  LEU   A CG  1 
ATOM   1311 C CD1 . LEU   A 1 169 ? 7.607   62.347 42.503 1.00 136.10 ? 861  LEU   A CD1 1 
ATOM   1312 C CD2 . LEU   A 1 169 ? 7.304   61.423 44.804 1.00 145.09 ? 861  LEU   A CD2 1 
ATOM   1313 N N   . LEU   A 1 170 ? 11.894  61.353 42.554 1.00 154.99 ? 862  LEU   A N   1 
ATOM   1314 C CA  . LEU   A 1 170 ? 13.049  61.910 43.285 1.00 157.68 ? 862  LEU   A CA  1 
ATOM   1315 C C   . LEU   A 1 170 ? 12.669  63.278 43.854 1.00 151.72 ? 862  LEU   A C   1 
ATOM   1316 O O   . LEU   A 1 170 ? 13.273  63.754 44.814 1.00 132.21 ? 862  LEU   A O   1 
ATOM   1317 C CB  . LEU   A 1 170 ? 14.280  62.023 42.370 1.00 156.48 ? 862  LEU   A CB  1 
ATOM   1318 C CG  . LEU   A 1 170 ? 15.231  60.820 42.377 1.00 160.65 ? 862  LEU   A CG  1 
ATOM   1319 C CD1 . LEU   A 1 170 ? 14.556  59.549 41.874 1.00 153.27 ? 862  LEU   A CD1 1 
ATOM   1320 C CD2 . LEU   A 1 170 ? 16.472  61.141 41.553 1.00 154.31 ? 862  LEU   A CD2 1 
ATOM   1321 N N   . VAL   A 1 184 ? 16.523  44.640 31.202 1.00 113.09 ? 876  VAL   A N   1 
ATOM   1322 C CA  . VAL   A 1 184 ? 16.733  46.088 31.340 1.00 116.68 ? 876  VAL   A CA  1 
ATOM   1323 C C   . VAL   A 1 184 ? 17.313  46.732 30.061 1.00 102.12 ? 876  VAL   A C   1 
ATOM   1324 O O   . VAL   A 1 184 ? 18.071  46.075 29.335 1.00 90.25  ? 876  VAL   A O   1 
ATOM   1325 C CB  . VAL   A 1 184 ? 17.631  46.439 32.563 1.00 121.93 ? 876  VAL   A CB  1 
ATOM   1326 C CG1 . VAL   A 1 184 ? 16.843  46.289 33.858 1.00 124.16 ? 876  VAL   A CG1 1 
ATOM   1327 C CG2 . VAL   A 1 184 ? 18.904  45.590 32.607 1.00 122.83 ? 876  VAL   A CG2 1 
ATOM   1328 N N   . PRO   A 1 185 ? 16.977  48.017 29.792 1.00 97.79  ? 877  PRO   A N   1 
ATOM   1329 C CA  . PRO   A 1 185 ? 17.329  48.637 28.507 1.00 102.85 ? 877  PRO   A CA  1 
ATOM   1330 C C   . PRO   A 1 185 ? 18.776  49.166 28.503 1.00 92.41  ? 877  PRO   A C   1 
ATOM   1331 O O   . PRO   A 1 185 ? 19.005  50.379 28.555 1.00 88.41  ? 877  PRO   A O   1 
ATOM   1332 C CB  . PRO   A 1 185 ? 16.280  49.750 28.385 1.00 100.33 ? 877  PRO   A CB  1 
ATOM   1333 C CG  . PRO   A 1 185 ? 16.087  50.201 29.799 1.00 96.36  ? 877  PRO   A CG  1 
ATOM   1334 C CD  . PRO   A 1 185 ? 16.353  49.011 30.693 1.00 95.46  ? 877  PRO   A CD  1 
ATOM   1335 N N   . ILE   A 1 186 ? 19.728  48.233 28.420 1.00 89.79  ? 878  ILE   A N   1 
ATOM   1336 C CA  . ILE   A 1 186 ? 21.173  48.508 28.611 1.00 90.26  ? 878  ILE   A CA  1 
ATOM   1337 C C   . ILE   A 1 186 ? 21.703  49.518 27.584 1.00 93.13  ? 878  ILE   A C   1 
ATOM   1338 O O   . ILE   A 1 186 ? 22.472  50.410 27.945 1.00 94.47  ? 878  ILE   A O   1 
ATOM   1339 C CB  . ILE   A 1 186 ? 22.029  47.196 28.604 1.00 93.85  ? 878  ILE   A CB  1 
ATOM   1340 C CG1 . ILE   A 1 186 ? 21.664  46.292 29.797 1.00 91.54  ? 878  ILE   A CG1 1 
ATOM   1341 C CG2 . ILE   A 1 186 ? 23.531  47.478 28.698 1.00 94.20  ? 878  ILE   A CG2 1 
ATOM   1342 C CD1 . ILE   A 1 186 ? 21.943  46.783 31.202 0.00 92.02  ? 878  ILE   A CD1 1 
ATOM   1343 N N   . LYS   A 1 187 ? 21.253  49.393 26.333 1.00 87.36  ? 879  LYS   A N   1 
ATOM   1344 C CA  . LYS   A 1 187 ? 21.717  50.243 25.224 1.00 79.14  ? 879  LYS   A CA  1 
ATOM   1345 C C   . LYS   A 1 187 ? 21.163  51.687 25.201 1.00 74.50  ? 879  LYS   A C   1 
ATOM   1346 O O   . LYS   A 1 187 ? 21.628  52.498 24.403 1.00 77.51  ? 879  LYS   A O   1 
ATOM   1347 C CB  . LYS   A 1 187 ? 21.491  49.523 23.881 1.00 78.88  ? 879  LYS   A CB  1 
ATOM   1348 C CG  . LYS   A 1 187 ? 22.446  48.345 23.679 1.00 84.85  ? 879  LYS   A CG  1 
ATOM   1349 C CD  . LYS   A 1 187 ? 21.918  47.313 22.690 1.00 94.87  ? 879  LYS   A CD  1 
ATOM   1350 C CE  . LYS   A 1 187 ? 22.885  46.148 22.478 1.00 92.34  ? 879  LYS   A CE  1 
ATOM   1351 N NZ  . LYS   A 1 187 ? 22.335  45.160 21.503 0.00 93.68  ? 879  LYS   A NZ  1 
ATOM   1352 N N   . TRP   A 1 188 ? 20.193  52.001 26.062 1.00 75.51  ? 880  TRP   A N   1 
ATOM   1353 C CA  . TRP   A 1 188 ? 19.664  53.371 26.253 1.00 72.52  ? 880  TRP   A CA  1 
ATOM   1354 C C   . TRP   A 1 188 ? 20.125  54.045 27.552 1.00 72.47  ? 880  TRP   A C   1 
ATOM   1355 O O   . TRP   A 1 188 ? 19.870  55.236 27.729 1.00 71.60  ? 880  TRP   A O   1 
ATOM   1356 C CB  . TRP   A 1 188 ? 18.120  53.346 26.215 1.00 72.86  ? 880  TRP   A CB  1 
ATOM   1357 C CG  . TRP   A 1 188 ? 17.583  53.262 24.842 1.00 67.17  ? 880  TRP   A CG  1 
ATOM   1358 C CD1 . TRP   A 1 188 ? 17.060  54.283 24.113 1.00 65.09  ? 880  TRP   A CD1 1 
ATOM   1359 C CD2 . TRP   A 1 188 ? 17.529  52.098 24.009 1.00 68.42  ? 880  TRP   A CD2 1 
ATOM   1360 N NE1 . TRP   A 1 188 ? 16.676  53.834 22.877 1.00 67.71  ? 880  TRP   A NE1 1 
ATOM   1361 C CE2 . TRP   A 1 188 ? 16.954  52.496 22.779 1.00 67.69  ? 880  TRP   A CE2 1 
ATOM   1362 C CE3 . TRP   A 1 188 ? 17.907  50.752 24.181 1.00 69.45  ? 880  TRP   A CE3 1 
ATOM   1363 C CZ2 . TRP   A 1 188 ? 16.754  51.596 21.711 1.00 67.39  ? 880  TRP   A CZ2 1 
ATOM   1364 C CZ3 . TRP   A 1 188 ? 17.710  49.852 23.118 1.00 74.54  ? 880  TRP   A CZ3 1 
ATOM   1365 C CH2 . TRP   A 1 188 ? 17.134  50.284 21.898 1.00 74.25  ? 880  TRP   A CH2 1 
ATOM   1366 N N   . MET   A 1 189 ? 20.808  53.306 28.434 1.00 73.55  ? 881  MET   A N   1 
ATOM   1367 C CA  . MET   A 1 189 ? 21.130  53.771 29.794 1.00 78.99  ? 881  MET   A CA  1 
ATOM   1368 C C   . MET   A 1 189 ? 22.464  54.512 29.852 1.00 78.02  ? 881  MET   A C   1 
ATOM   1369 O O   . MET   A 1 189 ? 23.393  54.216 29.091 1.00 76.37  ? 881  MET   A O   1 
ATOM   1370 C CB  . MET   A 1 189 ? 21.161  52.587 30.782 1.00 85.50  ? 881  MET   A CB  1 
ATOM   1371 C CG  . MET   A 1 189 ? 19.784  52.108 31.236 1.00 91.07  ? 881  MET   A CG  1 
ATOM   1372 S SD  . MET   A 1 189 ? 19.779  50.402 31.845 1.00 93.25  ? 881  MET   A SD  1 
ATOM   1373 C CE  . MET   A 1 189 ? 20.967  50.492 33.185 1.00 92.21  ? 881  MET   A CE  1 
ATOM   1374 N N   . ALA   A 1 190 ? 22.558  55.455 30.792 1.00 77.68  ? 882  ALA   A N   1 
ATOM   1375 C CA  . ALA   A 1 190 ? 23.837  56.091 31.139 1.00 73.42  ? 882  ALA   A CA  1 
ATOM   1376 C C   . ALA   A 1 190 ? 24.805  55.104 31.768 1.00 76.18  ? 882  ALA   A C   1 
ATOM   1377 O O   . ALA   A 1 190 ? 24.402  54.052 32.261 1.00 84.91  ? 882  ALA   A O   1 
ATOM   1378 C CB  . ALA   A 1 190 ? 23.622  57.276 32.064 1.00 71.73  ? 882  ALA   A CB  1 
ATOM   1379 N N   . LEU   A 1 191 ? 26.086  55.455 31.738 1.00 82.60  ? 883  LEU   A N   1 
ATOM   1380 C CA  . LEU   A 1 191 ? 27.142  54.584 32.264 1.00 83.88  ? 883  LEU   A CA  1 
ATOM   1381 C C   . LEU   A 1 191 ? 26.978  54.336 33.764 1.00 81.53  ? 883  LEU   A C   1 
ATOM   1382 O O   . LEU   A 1 191 ? 27.077  53.189 34.204 1.00 85.61  ? 883  LEU   A O   1 
ATOM   1383 C CB  . LEU   A 1 191 ? 28.538  55.158 31.966 1.00 85.22  ? 883  LEU   A CB  1 
ATOM   1384 C CG  . LEU   A 1 191 ? 29.763  54.343 32.408 1.00 90.47  ? 883  LEU   A CG  1 
ATOM   1385 C CD1 . LEU   A 1 191 ? 29.764  52.941 31.813 1.00 92.17  ? 883  LEU   A CD1 1 
ATOM   1386 C CD2 . LEU   A 1 191 ? 31.036  55.082 32.030 1.00 96.54  ? 883  LEU   A CD2 1 
ATOM   1387 N N   . GLU   A 1 192 ? 26.729  55.409 34.521 1.00 80.07  ? 884  GLU   A N   1 
ATOM   1388 C CA  . GLU   A 1 192 ? 26.464  55.323 35.973 1.00 91.44  ? 884  GLU   A CA  1 
ATOM   1389 C C   . GLU   A 1 192 ? 25.262  54.435 36.343 1.00 94.11  ? 884  GLU   A C   1 
ATOM   1390 O O   . GLU   A 1 192 ? 25.304  53.756 37.373 1.00 95.09  ? 884  GLU   A O   1 
ATOM   1391 C CB  . GLU   A 1 192 ? 26.362  56.722 36.638 1.00 96.17  ? 884  GLU   A CB  1 
ATOM   1392 C CG  . GLU   A 1 192 ? 25.116  57.581 36.343 1.00 101.08 ? 884  GLU   A CG  1 
ATOM   1393 C CD  . GLU   A 1 192 ? 25.183  58.426 35.069 1.00 94.99  ? 884  GLU   A CD  1 
ATOM   1394 O OE1 . GLU   A 1 192 ? 26.118  58.252 34.249 1.00 81.35  ? 884  GLU   A OE1 1 
ATOM   1395 O OE2 . GLU   A 1 192 ? 24.276  59.274 34.882 1.00 83.24  ? 884  GLU   A OE2 1 
ATOM   1396 N N   . SER   A 1 193 ? 24.223  54.433 35.498 1.00 89.07  ? 885  SER   A N   1 
ATOM   1397 C CA  . SER   A 1 193 ? 23.085  53.508 35.640 1.00 91.17  ? 885  SER   A CA  1 
ATOM   1398 C C   . SER   A 1 193 ? 23.466  52.033 35.445 1.00 93.71  ? 885  SER   A C   1 
ATOM   1399 O O   . SER   A 1 193 ? 23.019  51.181 36.212 1.00 100.85 ? 885  SER   A O   1 
ATOM   1400 C CB  . SER   A 1 193 ? 21.953  53.873 34.678 1.00 90.45  ? 885  SER   A CB  1 
ATOM   1401 O OG  . SER   A 1 193 ? 21.569  55.228 34.834 1.00 96.33  ? 885  SER   A OG  1 
ATOM   1402 N N   . ILE   A 1 194 ? 24.297  51.742 34.442 1.00 90.37  ? 886  ILE   A N   1 
ATOM   1403 C CA  . ILE   A 1 194 ? 24.762  50.364 34.165 1.00 90.15  ? 886  ILE   A CA  1 
ATOM   1404 C C   . ILE   A 1 194 ? 25.643  49.831 35.299 1.00 94.44  ? 886  ILE   A C   1 
ATOM   1405 O O   . ILE   A 1 194 ? 25.458  48.695 35.743 1.00 96.79  ? 886  ILE   A O   1 
ATOM   1406 C CB  . ILE   A 1 194 ? 25.538  50.242 32.820 1.00 87.97  ? 886  ILE   A CB  1 
ATOM   1407 C CG1 . ILE   A 1 194 ? 24.628  50.605 31.634 1.00 90.41  ? 886  ILE   A CG1 1 
ATOM   1408 C CG2 . ILE   A 1 194 ? 26.075  48.817 32.605 1.00 87.35  ? 886  ILE   A CG2 1 
ATOM   1409 C CD1 . ILE   A 1 194 ? 25.369  50.998 30.372 1.00 86.56  ? 886  ILE   A CD1 1 
ATOM   1410 N N   . LEU   A 1 195 ? 26.606  50.643 35.730 1.00 94.02  ? 887  LEU   A N   1 
ATOM   1411 C CA  . LEU   A 1 195 ? 27.591  50.226 36.730 1.00 103.00 ? 887  LEU   A CA  1 
ATOM   1412 C C   . LEU   A 1 195 ? 27.027  50.223 38.150 1.00 104.48 ? 887  LEU   A C   1 
ATOM   1413 O O   . LEU   A 1 195 ? 27.216  49.245 38.881 1.00 112.78 ? 887  LEU   A O   1 
ATOM   1414 C CB  . LEU   A 1 195 ? 28.841  51.115 36.659 1.00 108.03 ? 887  LEU   A CB  1 
ATOM   1415 C CG  . LEU   A 1 195 ? 29.598  51.151 35.323 1.00 104.50 ? 887  LEU   A CG  1 
ATOM   1416 C CD1 . LEU   A 1 195 ? 30.680  52.215 35.376 1.00 107.90 ? 887  LEU   A CD1 1 
ATOM   1417 C CD2 . LEU   A 1 195 ? 30.197  49.800 34.956 1.00 105.00 ? 887  LEU   A CD2 1 
ATOM   1418 N N   . HIS   A 1 196 ? 26.329  51.302 38.521 1.00 98.30  ? 888  HIS   A N   1 
ATOM   1419 C CA  . HIS   A 1 196 ? 25.930  51.573 39.916 1.00 100.54 ? 888  HIS   A CA  1 
ATOM   1420 C C   . HIS   A 1 196 ? 24.411  51.697 40.189 1.00 99.94  ? 888  HIS   A C   1 
ATOM   1421 O O   . HIS   A 1 196 ? 24.022  51.969 41.328 1.00 100.19 ? 888  HIS   A O   1 
ATOM   1422 C CB  . HIS   A 1 196 ? 26.648  52.846 40.396 1.00 103.04 ? 888  HIS   A CB  1 
ATOM   1423 C CG  . HIS   A 1 196 ? 28.132  52.823 40.184 1.00 109.60 ? 888  HIS   A CG  1 
ATOM   1424 N ND1 . HIS   A 1 196 ? 28.946  51.852 40.729 1.00 116.64 ? 888  HIS   A ND1 1 
ATOM   1425 C CD2 . HIS   A 1 196 ? 28.948  53.649 39.486 1.00 109.49 ? 888  HIS   A CD2 1 
ATOM   1426 C CE1 . HIS   A 1 196 ? 30.199  52.082 40.377 1.00 117.85 ? 888  HIS   A CE1 1 
ATOM   1427 N NE2 . HIS   A 1 196 ? 30.227  53.167 39.623 1.00 114.33 ? 888  HIS   A NE2 1 
ATOM   1428 N N   . ARG   A 1 197 ? 23.565  51.494 39.172 1.00 103.46 ? 889  ARG   A N   1 
ATOM   1429 C CA  . ARG   A 1 197 ? 22.098  51.684 39.275 1.00 100.41 ? 889  ARG   A CA  1 
ATOM   1430 C C   . ARG   A 1 197 ? 21.663  53.086 39.759 1.00 98.43  ? 889  ARG   A C   1 
ATOM   1431 O O   . ARG   A 1 197 ? 20.615  53.228 40.399 1.00 93.77  ? 889  ARG   A O   1 
ATOM   1432 C CB  . ARG   A 1 197 ? 21.462  50.581 40.135 1.00 100.56 ? 889  ARG   A CB  1 
ATOM   1433 C CG  . ARG   A 1 197 ? 21.981  49.177 39.860 1.00 109.77 ? 889  ARG   A CG  1 
ATOM   1434 C CD  . ARG   A 1 197 ? 21.154  48.126 40.589 1.00 124.26 ? 889  ARG   A CD  1 
ATOM   1435 N NE  . ARG   A 1 197 ? 21.931  46.935 40.953 1.00 132.71 ? 889  ARG   A NE  1 
ATOM   1436 C CZ  . ARG   A 1 197 ? 21.478  45.906 41.680 1.00 139.29 ? 889  ARG   A CZ  1 
ATOM   1437 N NH1 . ARG   A 1 197 ? 20.220  45.870 42.150 1.00 134.22 ? 889  ARG   A NH1 1 
ATOM   1438 N NH2 . ARG   A 1 197 ? 22.299  44.885 41.943 1.00 148.94 ? 889  ARG   A NH2 1 
ATOM   1439 N N   . ILE   A 1 198 ? 22.467  54.103 39.425 1.00 99.85  ? 890  ILE   A N   1 
ATOM   1440 C CA  . ILE   A 1 198 ? 22.199  55.502 39.767 1.00 100.72 ? 890  ILE   A CA  1 
ATOM   1441 C C   . ILE   A 1 198 ? 21.351  56.035 38.610 1.00 90.98  ? 890  ILE   A C   1 
ATOM   1442 O O   . ILE   A 1 198 ? 21.754  55.927 37.446 1.00 93.17  ? 890  ILE   A O   1 
ATOM   1443 C CB  . ILE   A 1 198 ? 23.507  56.332 39.943 1.00 106.36 ? 890  ILE   A CB  1 
ATOM   1444 C CG1 . ILE   A 1 198 ? 24.360  55.757 41.085 1.00 115.18 ? 890  ILE   A CG1 1 
ATOM   1445 C CG2 . ILE   A 1 198 ? 23.206  57.805 40.248 1.00 107.78 ? 890  ILE   A CG2 1 
ATOM   1446 C CD1 . ILE   A 1 198 ? 25.808  56.210 41.087 1.00 120.27 ? 890  ILE   A CD1 1 
ATOM   1447 N N   . TYR   A 1 199 ? 20.188  56.596 38.944 1.00 84.95  ? 891  TYR   A N   1 
ATOM   1448 C CA  . TYR   A 1 199 ? 19.245  57.164 37.982 1.00 81.44  ? 891  TYR   A CA  1 
ATOM   1449 C C   . TYR   A 1 199 ? 18.878  58.579 38.412 1.00 82.90  ? 891  TYR   A C   1 
ATOM   1450 O O   . TYR   A 1 199 ? 18.349  58.773 39.510 1.00 91.27  ? 891  TYR   A O   1 
ATOM   1451 C CB  . TYR   A 1 199 ? 17.986  56.318 37.929 1.00 75.07  ? 891  TYR   A CB  1 
ATOM   1452 C CG  . TYR   A 1 199 ? 18.164  54.972 37.273 1.00 78.22  ? 891  TYR   A CG  1 
ATOM   1453 C CD1 . TYR   A 1 199 ? 18.006  54.822 35.886 1.00 76.72  ? 891  TYR   A CD1 1 
ATOM   1454 C CD2 . TYR   A 1 199 ? 18.440  53.826 38.033 1.00 84.13  ? 891  TYR   A CD2 1 
ATOM   1455 C CE1 . TYR   A 1 199 ? 18.133  53.576 35.271 1.00 78.55  ? 891  TYR   A CE1 1 
ATOM   1456 C CE2 . TYR   A 1 199 ? 18.577  52.570 37.427 1.00 87.82  ? 891  TYR   A CE2 1 
ATOM   1457 C CZ  . TYR   A 1 199 ? 18.421  52.453 36.045 1.00 88.60  ? 891  TYR   A CZ  1 
ATOM   1458 O OH  . TYR   A 1 199 ? 18.550  51.234 35.427 1.00 92.75  ? 891  TYR   A OH  1 
ATOM   1459 N N   . THR   A 1 200 ? 19.173  59.551 37.549 1.00 77.98  ? 892  THR   A N   1 
ATOM   1460 C CA  . THR   A 1 200 ? 18.829  60.958 37.760 1.00 76.20  ? 892  THR   A CA  1 
ATOM   1461 C C   . THR   A 1 200 ? 18.105  61.479 36.519 1.00 77.70  ? 892  THR   A C   1 
ATOM   1462 O O   . THR   A 1 200 ? 17.919  60.754 35.535 1.00 76.98  ? 892  THR   A O   1 
ATOM   1463 C CB  . THR   A 1 200 ? 20.096  61.803 38.041 1.00 77.15  ? 892  THR   A CB  1 
ATOM   1464 O OG1 . THR   A 1 200 ? 21.003  61.708 36.933 1.00 80.73  ? 892  THR   A OG1 1 
ATOM   1465 C CG2 . THR   A 1 200 ? 20.799  61.323 39.303 1.00 76.16  ? 892  THR   A CG2 1 
ATOM   1466 N N   . HIS   A 1 201 ? 17.697  62.743 36.578 1.00 79.75  ? 893  HIS   A N   1 
ATOM   1467 C CA  . HIS   A 1 201 ? 17.209  63.467 35.395 1.00 73.78  ? 893  HIS   A CA  1 
ATOM   1468 C C   . HIS   A 1 201 ? 18.272  63.551 34.290 1.00 67.64  ? 893  HIS   A C   1 
ATOM   1469 O O   . HIS   A 1 201 ? 17.932  63.522 33.111 1.00 65.34  ? 893  HIS   A O   1 
ATOM   1470 C CB  . HIS   A 1 201 ? 16.714  64.868 35.773 1.00 74.66  ? 893  HIS   A CB  1 
ATOM   1471 C CG  . HIS   A 1 201 ? 15.548  64.854 36.710 1.00 79.65  ? 893  HIS   A CG  1 
ATOM   1472 N ND1 . HIS   A 1 201 ? 15.558  65.511 37.922 1.00 83.59  ? 893  HIS   A ND1 1 
ATOM   1473 C CD2 . HIS   A 1 201 ? 14.351  64.228 36.632 1.00 86.04  ? 893  HIS   A CD2 1 
ATOM   1474 C CE1 . HIS   A 1 201 ? 14.407  65.313 38.538 1.00 84.83  ? 893  HIS   A CE1 1 
ATOM   1475 N NE2 . HIS   A 1 201 ? 13.659  64.533 37.779 1.00 85.69  ? 893  HIS   A NE2 1 
ATOM   1476 N N   . GLN   A 1 202 ? 19.544  63.623 34.686 1.00 71.37  ? 894  GLN   A N   1 
ATOM   1477 C CA  . GLN   A 1 202 ? 20.680  63.605 33.755 1.00 71.25  ? 894  GLN   A CA  1 
ATOM   1478 C C   . GLN   A 1 202 ? 20.965  62.250 33.101 1.00 68.72  ? 894  GLN   A C   1 
ATOM   1479 O O   . GLN   A 1 202 ? 21.528  62.232 32.007 1.00 74.74  ? 894  GLN   A O   1 
ATOM   1480 C CB  . GLN   A 1 202 ? 21.949  64.143 34.439 1.00 73.57  ? 894  GLN   A CB  1 
ATOM   1481 C CG  . GLN   A 1 202 ? 21.822  65.578 34.942 1.00 79.84  ? 894  GLN   A CG  1 
ATOM   1482 C CD  . GLN   A 1 202 ? 21.438  66.561 33.843 1.00 82.92  ? 894  GLN   A CD  1 
ATOM   1483 O OE1 . GLN   A 1 202 ? 20.280  66.964 33.743 1.00 89.75  ? 894  GLN   A OE1 1 
ATOM   1484 N NE2 . GLN   A 1 202 ? 22.401  66.920 32.992 1.00 87.55  ? 894  GLN   A NE2 1 
ATOM   1485 N N   . SER   A 1 203 ? 20.604  61.133 33.742 1.00 69.64  ? 895  SER   A N   1 
ATOM   1486 C CA  . SER   A 1 203 ? 20.618  59.816 33.064 1.00 69.78  ? 895  SER   A CA  1 
ATOM   1487 C C   . SER   A 1 203 ? 19.506  59.705 32.004 1.00 69.97  ? 895  SER   A C   1 
ATOM   1488 O O   . SER   A 1 203 ? 19.707  59.042 30.986 1.00 71.41  ? 895  SER   A O   1 
ATOM   1489 C CB  . SER   A 1 203 ? 20.561  58.645 34.054 1.00 75.65  ? 895  SER   A CB  1 
ATOM   1490 O OG  . SER   A 1 203 ? 19.333  58.592 34.758 1.00 85.79  ? 895  SER   A OG  1 
ATOM   1491 N N   . ASP   A 1 204 ? 18.352  60.345 32.229 1.00 70.02  ? 896  ASP   A N   1 
ATOM   1492 C CA  . ASP   A 1 204 ? 17.318  60.472 31.176 1.00 71.77  ? 896  ASP   A CA  1 
ATOM   1493 C C   . ASP   A 1 204 ? 17.791  61.284 29.954 1.00 72.52  ? 896  ASP   A C   1 
ATOM   1494 O O   . ASP   A 1 204 ? 17.329  61.025 28.837 1.00 76.46  ? 896  ASP   A O   1 
ATOM   1495 C CB  . ASP   A 1 204 ? 16.003  61.088 31.707 1.00 72.42  ? 896  ASP   A CB  1 
ATOM   1496 C CG  . ASP   A 1 204 ? 15.226  60.169 32.655 1.00 73.41  ? 896  ASP   A CG  1 
ATOM   1497 O OD1 . ASP   A 1 204 ? 15.528  58.959 32.793 1.00 78.08  ? 896  ASP   A OD1 1 
ATOM   1498 O OD2 . ASP   A 1 204 ? 14.268  60.689 33.269 1.00 68.88  ? 896  ASP   A OD2 1 
ATOM   1499 N N   . VAL   A 1 205 ? 18.684  62.259 30.170 1.00 67.79  ? 897  VAL   A N   1 
ATOM   1500 C CA  . VAL   A 1 205 ? 19.312  63.020 29.072 1.00 66.02  ? 897  VAL   A CA  1 
ATOM   1501 C C   . VAL   A 1 205 ? 20.176  62.111 28.179 1.00 63.43  ? 897  VAL   A C   1 
ATOM   1502 O O   . VAL   A 1 205 ? 20.110  62.251 26.965 1.00 64.53  ? 897  VAL   A O   1 
ATOM   1503 C CB  . VAL   A 1 205 ? 20.096  64.261 29.580 1.00 65.98  ? 897  VAL   A CB  1 
ATOM   1504 C CG1 . VAL   A 1 205 ? 20.874  64.951 28.461 1.00 66.73  ? 897  VAL   A CG1 1 
ATOM   1505 C CG2 . VAL   A 1 205 ? 19.134  65.261 30.210 1.00 65.20  ? 897  VAL   A CG2 1 
ATOM   1506 N N   . TRP   A 1 206 ? 20.951  61.188 28.764 1.00 62.38  ? 898  TRP   A N   1 
ATOM   1507 C CA  . TRP   A 1 206 ? 21.654  60.147 27.981 1.00 61.78  ? 898  TRP   A CA  1 
ATOM   1508 C C   . TRP   A 1 206 ? 20.675  59.417 27.083 1.00 64.99  ? 898  TRP   A C   1 
ATOM   1509 O O   . TRP   A 1 206 ? 20.892  59.315 25.876 1.00 74.09  ? 898  TRP   A O   1 
ATOM   1510 C CB  . TRP   A 1 206 ? 22.382  59.129 28.877 1.00 61.84  ? 898  TRP   A CB  1 
ATOM   1511 C CG  . TRP   A 1 206 ? 23.320  58.157 28.134 1.00 59.78  ? 898  TRP   A CG  1 
ATOM   1512 C CD1 . TRP   A 1 206 ? 22.973  57.225 27.190 1.00 58.75  ? 898  TRP   A CD1 1 
ATOM   1513 C CD2 . TRP   A 1 206 ? 24.742  58.042 28.294 1.00 60.52  ? 898  TRP   A CD2 1 
ATOM   1514 N NE1 . TRP   A 1 206 ? 24.080  56.543 26.761 1.00 64.25  ? 898  TRP   A NE1 1 
ATOM   1515 C CE2 . TRP   A 1 206 ? 25.179  57.011 27.426 1.00 61.37  ? 898  TRP   A CE2 1 
ATOM   1516 C CE3 . TRP   A 1 206 ? 25.686  58.689 29.108 1.00 65.17  ? 898  TRP   A CE3 1 
ATOM   1517 C CZ2 . TRP   A 1 206 ? 26.524  56.621 27.327 1.00 63.04  ? 898  TRP   A CZ2 1 
ATOM   1518 C CZ3 . TRP   A 1 206 ? 27.039  58.313 29.006 1.00 69.31  ? 898  TRP   A CZ3 1 
ATOM   1519 C CH2 . TRP   A 1 206 ? 27.440  57.278 28.121 1.00 70.43  ? 898  TRP   A CH2 1 
ATOM   1520 N N   . SER   A 1 207 ? 19.603  58.921 27.686 1.00 70.44  ? 899  SER   A N   1 
ATOM   1521 C CA  . SER   A 1 207 ? 18.561  58.199 26.953 1.00 73.32  ? 899  SER   A CA  1 
ATOM   1522 C C   . SER   A 1 207 ? 17.850  59.053 25.898 1.00 64.68  ? 899  SER   A C   1 
ATOM   1523 O O   . SER   A 1 207 ? 17.461  58.524 24.855 1.00 61.14  ? 899  SER   A O   1 
ATOM   1524 C CB  . SER   A 1 207 ? 17.554  57.603 27.927 1.00 71.42  ? 899  SER   A CB  1 
ATOM   1525 O OG  . SER   A 1 207 ? 18.234  56.887 28.937 1.00 73.75  ? 899  SER   A OG  1 
ATOM   1526 N N   . TYR   A 1 208 ? 17.697  60.353 26.175 1.00 59.11  ? 900  TYR   A N   1 
ATOM   1527 C CA  . TYR   A 1 208 ? 17.256  61.333 25.174 1.00 63.24  ? 900  TYR   A CA  1 
ATOM   1528 C C   . TYR   A 1 208 ? 18.232  61.372 23.997 1.00 66.51  ? 900  TYR   A C   1 
ATOM   1529 O O   . TYR   A 1 208 ? 17.803  61.316 22.849 1.00 64.49  ? 900  TYR   A O   1 
ATOM   1530 C CB  . TYR   A 1 208 ? 17.070  62.729 25.795 1.00 60.60  ? 900  TYR   A CB  1 
ATOM   1531 C CG  . TYR   A 1 208 ? 16.638  63.811 24.827 1.00 61.14  ? 900  TYR   A CG  1 
ATOM   1532 C CD1 . TYR   A 1 208 ? 17.589  64.564 24.118 1.00 64.17  ? 900  TYR   A CD1 1 
ATOM   1533 C CD2 . TYR   A 1 208 ? 15.287  64.098 24.621 1.00 58.62  ? 900  TYR   A CD2 1 
ATOM   1534 C CE1 . TYR   A 1 208 ? 17.207  65.570 23.237 1.00 58.93  ? 900  TYR   A CE1 1 
ATOM   1535 C CE2 . TYR   A 1 208 ? 14.892  65.104 23.736 1.00 63.90  ? 900  TYR   A CE2 1 
ATOM   1536 C CZ  . TYR   A 1 208 ? 15.860  65.836 23.047 1.00 61.97  ? 900  TYR   A CZ  1 
ATOM   1537 O OH  . TYR   A 1 208 ? 15.497  66.819 22.168 1.00 59.27  ? 900  TYR   A OH  1 
ATOM   1538 N N   . GLY   A 1 209 ? 19.529  61.446 24.297 1.00 66.63  ? 901  GLY   A N   1 
ATOM   1539 C CA  . GLY   A 1 209 ? 20.592  61.341 23.287 1.00 67.97  ? 901  GLY   A CA  1 
ATOM   1540 C C   . GLY   A 1 209 ? 20.453  60.143 22.355 1.00 63.04  ? 901  GLY   A C   1 
ATOM   1541 O O   . GLY   A 1 209 ? 20.526  60.288 21.133 1.00 66.03  ? 901  GLY   A O   1 
ATOM   1542 N N   . VAL   A 1 210 ? 20.194  58.976 22.939 1.00 61.62  ? 902  VAL   A N   1 
ATOM   1543 C CA  . VAL   A 1 210 ? 20.030  57.730 22.170 1.00 63.63  ? 902  VAL   A CA  1 
ATOM   1544 C C   . VAL   A 1 210 ? 18.712  57.769 21.383 1.00 61.68  ? 902  VAL   A C   1 
ATOM   1545 O O   . VAL   A 1 210 ? 18.688  57.323 20.241 1.00 61.62  ? 902  VAL   A O   1 
ATOM   1546 C CB  . VAL   A 1 210 ? 20.111  56.456 23.060 1.00 62.77  ? 902  VAL   A CB  1 
ATOM   1547 C CG1 . VAL   A 1 210 ? 20.015  55.184 22.219 1.00 62.81  ? 902  VAL   A CG1 1 
ATOM   1548 C CG2 . VAL   A 1 210 ? 21.421  56.422 23.842 1.00 65.20  ? 902  VAL   A CG2 1 
ATOM   1549 N N   . THR   A 1 211 ? 17.642  58.295 21.996 1.00 63.54  ? 903  THR   A N   1 
ATOM   1550 C CA  . THR   A 1 211 ? 16.341  58.501 21.330 1.00 63.74  ? 903  THR   A CA  1 
ATOM   1551 C C   . THR   A 1 211 ? 16.473  59.376 20.081 1.00 67.43  ? 903  THR   A C   1 
ATOM   1552 O O   . THR   A 1 211 ? 15.946  59.013 19.037 1.00 66.86  ? 903  THR   A O   1 
ATOM   1553 C CB  . THR   A 1 211 ? 15.273  59.108 22.280 1.00 61.89  ? 903  THR   A CB  1 
ATOM   1554 O OG1 . THR   A 1 211 ? 15.138  58.277 23.441 1.00 63.22  ? 903  THR   A OG1 1 
ATOM   1555 C CG2 . THR   A 1 211 ? 13.892  59.232 21.600 1.00 59.14  ? 903  THR   A CG2 1 
ATOM   1556 N N   . VAL   A 1 212 ? 17.184  60.500 20.197 1.00 68.01  ? 904  VAL   A N   1 
ATOM   1557 C CA  . VAL   A 1 212 ? 17.437  61.399 19.058 1.00 56.87  ? 904  VAL   A CA  1 
ATOM   1558 C C   . VAL   A 1 212 ? 18.209  60.665 17.952 1.00 59.45  ? 904  VAL   A C   1 
ATOM   1559 O O   . VAL   A 1 212 ? 17.831  60.754 16.780 1.00 62.59  ? 904  VAL   A O   1 
ATOM   1560 C CB  . VAL   A 1 212 ? 18.150  62.696 19.492 1.00 59.91  ? 904  VAL   A CB  1 
ATOM   1561 C CG1 . VAL   A 1 212 ? 18.560  63.545 18.295 1.00 69.05  ? 904  VAL   A CG1 1 
ATOM   1562 C CG2 . VAL   A 1 212 ? 17.220  63.529 20.363 1.00 63.69  ? 904  VAL   A CG2 1 
ATOM   1563 N N   . TRP   A 1 213 ? 19.248  59.923 18.337 1.00 54.43  ? 905  TRP   A N   1 
ATOM   1564 C CA  . TRP   A 1 213 ? 20.010  59.070 17.404 1.00 57.34  ? 905  TRP   A CA  1 
ATOM   1565 C C   . TRP   A 1 213 ? 19.142  58.038 16.663 1.00 60.96  ? 905  TRP   A C   1 
ATOM   1566 O O   . TRP   A 1 213 ? 19.389  57.764 15.489 1.00 61.07  ? 905  TRP   A O   1 
ATOM   1567 C CB  . TRP   A 1 213 ? 21.167  58.365 18.132 1.00 58.99  ? 905  TRP   A CB  1 
ATOM   1568 C CG  . TRP   A 1 213 ? 22.091  57.616 17.228 1.00 61.79  ? 905  TRP   A CG  1 
ATOM   1569 C CD1 . TRP   A 1 213 ? 23.230  58.087 16.652 1.00 65.19  ? 905  TRP   A CD1 1 
ATOM   1570 C CD2 . TRP   A 1 213 ? 21.949  56.258 16.793 1.00 62.78  ? 905  TRP   A CD2 1 
ATOM   1571 N NE1 . TRP   A 1 213 ? 23.816  57.108 15.888 1.00 67.98  ? 905  TRP   A NE1 1 
ATOM   1572 C CE2 . TRP   A 1 213 ? 23.049  55.975 15.948 1.00 63.51  ? 905  TRP   A CE2 1 
ATOM   1573 C CE3 . TRP   A 1 213 ? 20.994  55.253 17.029 1.00 62.23  ? 905  TRP   A CE3 1 
ATOM   1574 C CZ2 . TRP   A 1 213 ? 23.231  54.722 15.336 1.00 64.22  ? 905  TRP   A CZ2 1 
ATOM   1575 C CZ3 . TRP   A 1 213 ? 21.168  53.997 16.419 1.00 68.17  ? 905  TRP   A CZ3 1 
ATOM   1576 C CH2 . TRP   A 1 213 ? 22.285  53.745 15.584 1.00 71.40  ? 905  TRP   A CH2 1 
ATOM   1577 N N   . GLU   A 1 214 ? 18.158  57.456 17.350 1.00 63.98  ? 906  GLU   A N   1 
ATOM   1578 C CA  . GLU   A 1 214 ? 17.179  56.574 16.699 1.00 65.96  ? 906  GLU   A CA  1 
ATOM   1579 C C   . GLU   A 1 214 ? 16.364  57.282 15.618 1.00 69.11  ? 906  GLU   A C   1 
ATOM   1580 O O   . GLU   A 1 214 ? 16.187  56.737 14.529 1.00 78.55  ? 906  GLU   A O   1 
ATOM   1581 C CB  . GLU   A 1 214 ? 16.213  55.965 17.703 1.00 66.47  ? 906  GLU   A CB  1 
ATOM   1582 C CG  . GLU   A 1 214 ? 16.797  54.887 18.575 1.00 67.89  ? 906  GLU   A CG  1 
ATOM   1583 C CD  . GLU   A 1 214 ? 15.741  54.343 19.500 1.00 73.06  ? 906  GLU   A CD  1 
ATOM   1584 O OE1 . GLU   A 1 214 ? 15.168  53.279 19.179 1.00 81.90  ? 906  GLU   A OE1 1 
ATOM   1585 O OE2 . GLU   A 1 214 ? 15.458  55.016 20.517 1.00 69.62  ? 906  GLU   A OE2 1 
ATOM   1586 N N   . LEU   A 1 215 ? 15.883  58.485 15.926 1.00 65.71  ? 907  LEU   A N   1 
ATOM   1587 C CA  . LEU   A 1 215 ? 15.071  59.263 14.982 1.00 62.79  ? 907  LEU   A CA  1 
ATOM   1588 C C   . LEU   A 1 215 ? 15.882  59.719 13.782 1.00 61.44  ? 907  LEU   A C   1 
ATOM   1589 O O   . LEU   A 1 215 ? 15.427  59.559 12.651 1.00 64.01  ? 907  LEU   A O   1 
ATOM   1590 C CB  . LEU   A 1 215 ? 14.421  60.469 15.660 1.00 62.50  ? 907  LEU   A CB  1 
ATOM   1591 C CG  . LEU   A 1 215 ? 13.542  60.204 16.893 1.00 61.21  ? 907  LEU   A CG  1 
ATOM   1592 C CD1 . LEU   A 1 215 ? 12.917  61.513 17.344 1.00 66.79  ? 907  LEU   A CD1 1 
ATOM   1593 C CD2 . LEU   A 1 215 ? 12.480  59.138 16.665 1.00 62.88  ? 907  LEU   A CD2 1 
ATOM   1594 N N   . MET   A 1 216 ? 17.086  60.246 14.022 1.00 68.85  ? 908  MET   A N   1 
ATOM   1595 C CA  . MET   A 1 216 ? 17.970  60.720 12.933 1.00 66.41  ? 908  MET   A CA  1 
ATOM   1596 C C   . MET   A 1 216 ? 18.505  59.609 12.026 1.00 68.30  ? 908  MET   A C   1 
ATOM   1597 O O   . MET   A 1 216 ? 18.829  59.886 10.871 1.00 75.53  ? 908  MET   A O   1 
ATOM   1598 C CB  . MET   A 1 216 ? 19.145  61.557 13.474 1.00 71.85  ? 908  MET   A CB  1 
ATOM   1599 C CG  . MET   A 1 216 ? 18.785  62.797 14.299 1.00 67.33  ? 908  MET   A CG  1 
ATOM   1600 S SD  . MET   A 1 216 ? 17.508  63.865 13.622 1.00 76.86  ? 908  MET   A SD  1 
ATOM   1601 C CE  . MET   A 1 216 ? 17.421  65.122 14.890 1.00 79.67  ? 908  MET   A CE  1 
ATOM   1602 N N   . THR   A 1 217 ? 18.586  58.370 12.531 1.00 69.44  ? 909  THR   A N   1 
ATOM   1603 C CA  . THR   A 1 217 ? 18.888  57.179 11.701 1.00 69.65  ? 909  THR   A CA  1 
ATOM   1604 C C   . THR   A 1 217 ? 17.642  56.434 11.158 1.00 67.10  ? 909  THR   A C   1 
ATOM   1605 O O   . THR   A 1 217 ? 17.780  55.347 10.602 1.00 68.40  ? 909  THR   A O   1 
ATOM   1606 C CB  . THR   A 1 217 ? 19.788  56.177 12.471 1.00 70.68  ? 909  THR   A CB  1 
ATOM   1607 O OG1 . THR   A 1 217 ? 19.110  55.719 13.641 1.00 70.47  ? 909  THR   A OG1 1 
ATOM   1608 C CG2 . THR   A 1 217 ? 21.126  56.810 12.862 1.00 74.09  ? 909  THR   A CG2 1 
ATOM   1609 N N   . PHE   A 1 218 ? 16.450  57.025 11.297 1.00 69.29  ? 910  PHE   A N   1 
ATOM   1610 C CA  . PHE   A 1 218 ? 15.161  56.430 10.905 1.00 67.67  ? 910  PHE   A CA  1 
ATOM   1611 C C   . PHE   A 1 218 ? 14.856  55.052 11.529 1.00 69.76  ? 910  PHE   A C   1 
ATOM   1612 O O   . PHE   A 1 218 ? 14.349  54.136 10.875 1.00 72.16  ? 910  PHE   A O   1 
ATOM   1613 C CB  . PHE   A 1 218 ? 15.038  56.453 9.380  1.00 71.39  ? 910  PHE   A CB  1 
ATOM   1614 C CG  . PHE   A 1 218 ? 15.235  57.823 8.796  1.00 71.85  ? 910  PHE   A CG  1 
ATOM   1615 C CD1 . PHE   A 1 218 ? 14.222  58.778 8.885  1.00 72.13  ? 910  PHE   A CD1 1 
ATOM   1616 C CD2 . PHE   A 1 218 ? 16.443  58.178 8.195  1.00 74.85  ? 910  PHE   A CD2 1 
ATOM   1617 C CE1 . PHE   A 1 218 ? 14.396  60.054 8.362  1.00 73.47  ? 910  PHE   A CE1 1 
ATOM   1618 C CE2 . PHE   A 1 218 ? 16.626  59.452 7.666  1.00 76.23  ? 910  PHE   A CE2 1 
ATOM   1619 C CZ  . PHE   A 1 218 ? 15.601  60.394 7.752  1.00 77.52  ? 910  PHE   A CZ  1 
ATOM   1620 N N   . GLY   A 1 219 ? 15.171  54.943 12.816 1.00 70.37  ? 911  GLY   A N   1 
ATOM   1621 C CA  . GLY   A 1 219 ? 14.856  53.780 13.632 1.00 70.82  ? 911  GLY   A CA  1 
ATOM   1622 C C   . GLY   A 1 219 ? 15.834  52.629 13.545 1.00 71.97  ? 911  GLY   A C   1 
ATOM   1623 O O   . GLY   A 1 219 ? 15.413  51.473 13.627 1.00 80.69  ? 911  GLY   A O   1 
ATOM   1624 N N   . SER   A 1 220 ? 17.125  52.926 13.406 1.00 65.35  ? 912  SER   A N   1 
ATOM   1625 C CA  . SER   A 1 220 ? 18.164  51.897 13.492 1.00 65.86  ? 912  SER   A CA  1 
ATOM   1626 C C   . SER   A 1 220 ? 18.332  51.451 14.938 1.00 69.84  ? 912  SER   A C   1 
ATOM   1627 O O   . SER   A 1 220 ? 18.076  52.218 15.875 1.00 73.29  ? 912  SER   A O   1 
ATOM   1628 C CB  . SER   A 1 220 ? 19.502  52.418 12.977 1.00 70.81  ? 912  SER   A CB  1 
ATOM   1629 O OG  . SER   A 1 220 ? 19.373  52.920 11.664 1.00 72.56  ? 912  SER   A OG  1 
ATOM   1630 N N   . LYS   A 1 221 ? 18.768  50.208 15.105 1.00 77.29  ? 913  LYS   A N   1 
ATOM   1631 C CA  . LYS   A 1 221 ? 19.001  49.621 16.426 1.00 76.50  ? 913  LYS   A CA  1 
ATOM   1632 C C   . LYS   A 1 221 ? 20.380  50.104 16.915 1.00 74.69  ? 913  LYS   A C   1 
ATOM   1633 O O   . LYS   A 1 221 ? 21.366  49.907 16.192 1.00 73.82  ? 913  LYS   A O   1 
ATOM   1634 C CB  . LYS   A 1 221 ? 18.949  48.089 16.346 1.00 82.99  ? 913  LYS   A CB  1 
ATOM   1635 C CG  . LYS   A 1 221 ? 17.602  47.534 15.890 1.00 83.83  ? 913  LYS   A CG  1 
ATOM   1636 C CD  . LYS   A 1 221 ? 17.679  46.063 15.503 1.00 91.69  ? 913  LYS   A CD  1 
ATOM   1637 C CE  . LYS   A 1 221 ? 16.378  45.605 14.863 1.00 95.11  ? 913  LYS   A CE  1 
ATOM   1638 N NZ  . LYS   A 1 221 ? 16.393  44.158 14.530 1.00 106.22 ? 913  LYS   A NZ  1 
ATOM   1639 N N   . PRO   A 1 222 ? 20.462  50.752 18.111 1.00 71.16  ? 914  PRO   A N   1 
ATOM   1640 C CA  . PRO   A 1 222 ? 21.776  51.211 18.596 1.00 72.54  ? 914  PRO   A CA  1 
ATOM   1641 C C   . PRO   A 1 222 ? 22.685  50.056 19.017 1.00 79.81  ? 914  PRO   A C   1 
ATOM   1642 O O   . PRO   A 1 222 ? 22.229  49.130 19.692 1.00 78.63  ? 914  PRO   A O   1 
ATOM   1643 C CB  . PRO   A 1 222 ? 21.433  52.111 19.791 1.00 70.99  ? 914  PRO   A CB  1 
ATOM   1644 C CG  . PRO   A 1 222 ? 20.111  51.636 20.259 1.00 76.96  ? 914  PRO   A CG  1 
ATOM   1645 C CD  . PRO   A 1 222 ? 19.383  51.152 19.036 1.00 76.17  ? 914  PRO   A CD  1 
ATOM   1646 N N   . TYR   A 1 223 ? 23.952  50.137 18.598 1.00 87.96  ? 915  TYR   A N   1 
ATOM   1647 C CA  . TYR   A 1 223 ? 24.981  49.119 18.839 1.00 87.31  ? 915  TYR   A CA  1 
ATOM   1648 C C   . TYR   A 1 223 ? 24.582  47.746 18.257 1.00 94.89  ? 915  TYR   A C   1 
ATOM   1649 O O   . TYR   A 1 223 ? 24.760  46.708 18.911 1.00 98.84  ? 915  TYR   A O   1 
ATOM   1650 C CB  . TYR   A 1 223 ? 25.318  49.016 20.344 1.00 88.41  ? 915  TYR   A CB  1 
ATOM   1651 C CG  . TYR   A 1 223 ? 25.465  50.328 21.096 1.00 80.29  ? 915  TYR   A CG  1 
ATOM   1652 C CD1 . TYR   A 1 223 ? 26.689  51.018 21.138 1.00 82.83  ? 915  TYR   A CD1 1 
ATOM   1653 C CD2 . TYR   A 1 223 ? 24.382  50.871 21.804 1.00 80.24  ? 915  TYR   A CD2 1 
ATOM   1654 C CE1 . TYR   A 1 223 ? 26.817  52.222 21.849 1.00 79.40  ? 915  TYR   A CE1 1 
ATOM   1655 C CE2 . TYR   A 1 223 ? 24.500  52.068 22.512 1.00 76.93  ? 915  TYR   A CE2 1 
ATOM   1656 C CZ  . TYR   A 1 223 ? 25.708  52.739 22.538 1.00 72.92  ? 915  TYR   A CZ  1 
ATOM   1657 O OH  . TYR   A 1 223 ? 25.779  53.904 23.255 1.00 71.57  ? 915  TYR   A OH  1 
ATOM   1658 N N   . ASP   A 1 224 ? 24.055  47.754 17.025 1.00 98.48  ? 916  ASP   A N   1 
ATOM   1659 C CA  . ASP   A 1 224 ? 23.461  46.548 16.396 1.00 102.68 ? 916  ASP   A CA  1 
ATOM   1660 C C   . ASP   A 1 224 ? 24.502  45.447 16.193 1.00 98.08  ? 916  ASP   A C   1 
ATOM   1661 O O   . ASP   A 1 224 ? 25.560  45.704 15.619 1.00 97.53  ? 916  ASP   A O   1 
ATOM   1662 C CB  . ASP   A 1 224 ? 22.808  46.891 15.040 1.00 104.13 ? 916  ASP   A CB  1 
ATOM   1663 C CG  . ASP   A 1 224 ? 21.955  45.746 14.468 1.00 103.41 ? 916  ASP   A CG  1 
ATOM   1664 O OD1 . ASP   A 1 224 ? 21.351  44.964 15.236 1.00 104.32 ? 916  ASP   A OD1 1 
ATOM   1665 O OD2 . ASP   A 1 224 ? 21.873  45.645 13.228 1.00 100.74 ? 916  ASP   A OD2 1 
ATOM   1666 N N   . GLY   A 1 225 ? 24.199  44.246 16.695 1.00 108.86 ? 917  GLY   A N   1 
ATOM   1667 C CA  . GLY   A 1 225 ? 25.133  43.110 16.704 1.00 122.39 ? 917  GLY   A CA  1 
ATOM   1668 C C   . GLY   A 1 225 ? 25.855  42.904 18.030 1.00 128.58 ? 917  GLY   A C   1 
ATOM   1669 O O   . GLY   A 1 225 ? 26.030  41.759 18.460 1.00 140.78 ? 917  GLY   A O   1 
ATOM   1670 N N   . ILE   A 1 226 ? 26.280  44.002 18.669 1.00 124.03 ? 918  ILE   A N   1 
ATOM   1671 C CA  . ILE   A 1 226 ? 27.002  43.969 19.956 1.00 118.80 ? 918  ILE   A CA  1 
ATOM   1672 C C   . ILE   A 1 226 ? 26.045  43.521 21.090 1.00 112.35 ? 918  ILE   A C   1 
ATOM   1673 O O   . ILE   A 1 226 ? 24.946  44.077 21.201 1.00 108.92 ? 918  ILE   A O   1 
ATOM   1674 C CB  . ILE   A 1 226 ? 27.648  45.355 20.283 1.00 110.18 ? 918  ILE   A CB  1 
ATOM   1675 C CG1 . ILE   A 1 226 ? 28.737  45.702 19.251 1.00 108.96 ? 918  ILE   A CG1 1 
ATOM   1676 C CG2 . ILE   A 1 226 ? 28.264  45.394 21.686 1.00 110.63 ? 918  ILE   A CG2 1 
ATOM   1677 C CD1 . ILE   A 1 226 ? 29.011  47.187 19.112 1.00 116.30 ? 918  ILE   A CD1 1 
ATOM   1678 N N   . PRO   A 1 227 ? 26.455  42.527 21.926 1.00 114.77 ? 919  PRO   A N   1 
ATOM   1679 C CA  . PRO   A 1 227 ? 25.634  42.138 23.090 1.00 110.88 ? 919  PRO   A CA  1 
ATOM   1680 C C   . PRO   A 1 227 ? 25.721  43.129 24.264 1.00 108.20 ? 919  PRO   A C   1 
ATOM   1681 O O   . PRO   A 1 227 ? 26.721  43.840 24.408 1.00 116.34 ? 919  PRO   A O   1 
ATOM   1682 C CB  . PRO   A 1 227 ? 26.203  40.768 23.479 1.00 113.32 ? 919  PRO   A CB  1 
ATOM   1683 C CG  . PRO   A 1 227 ? 27.623  40.822 23.051 1.00 114.43 ? 919  PRO   A CG  1 
ATOM   1684 C CD  . PRO   A 1 227 ? 27.647  41.658 21.803 1.00 116.48 ? 919  PRO   A CD  1 
ATOM   1685 N N   . ALA   A 1 228 ? 24.677  43.137 25.093 1.00 107.84 ? 920  ALA   A N   1 
ATOM   1686 C CA  . ALA   A 1 228 ? 24.495  44.119 26.181 1.00 105.03 ? 920  ALA   A CA  1 
ATOM   1687 C C   . ALA   A 1 228 ? 25.596  44.135 27.257 1.00 104.50 ? 920  ALA   A C   1 
ATOM   1688 O O   . ALA   A 1 228 ? 25.903  45.196 27.805 1.00 101.26 ? 920  ALA   A O   1 
ATOM   1689 C CB  . ALA   A 1 228 ? 23.132  43.927 26.835 1.00 104.71 ? 920  ALA   A CB  1 
ATOM   1690 N N   . SER   A 1 229 ? 26.170  42.968 27.554 1.00 110.33 ? 921  SER   A N   1 
ATOM   1691 C CA  . SER   A 1 229 ? 27.268  42.843 28.532 1.00 114.34 ? 921  SER   A CA  1 
ATOM   1692 C C   . SER   A 1 229 ? 28.569  43.556 28.119 1.00 117.32 ? 921  SER   A C   1 
ATOM   1693 O O   . SER   A 1 229 ? 29.307  44.027 28.986 1.00 124.12 ? 921  SER   A O   1 
ATOM   1694 C CB  . SER   A 1 229 ? 27.557  41.365 28.831 1.00 115.02 ? 921  SER   A CB  1 
ATOM   1695 O OG  . SER   A 1 229 ? 27.880  40.664 27.645 1.00 111.45 ? 921  SER   A OG  1 
ATOM   1696 N N   . GLU   A 1 230 ? 28.832  43.643 26.810 1.00 115.02 ? 922  GLU   A N   1 
ATOM   1697 C CA  . GLU   A 1 230 ? 29.987  44.395 26.268 1.00 109.54 ? 922  GLU   A CA  1 
ATOM   1698 C C   . GLU   A 1 230 ? 29.842  45.938 26.239 1.00 101.93 ? 922  GLU   A C   1 
ATOM   1699 O O   . GLU   A 1 230 ? 30.841  46.623 25.998 1.00 102.96 ? 922  GLU   A O   1 
ATOM   1700 C CB  . GLU   A 1 230 ? 30.347  43.889 24.856 1.00 111.22 ? 922  GLU   A CB  1 
ATOM   1701 C CG  . GLU   A 1 230 ? 30.863  42.455 24.819 1.00 117.08 ? 922  GLU   A CG  1 
ATOM   1702 C CD  . GLU   A 1 230 ? 31.134  41.949 23.414 0.00 121.92 ? 922  GLU   A CD  1 
ATOM   1703 O OE1 . GLU   A 1 230 ? 31.664  42.709 22.574 0.00 120.26 ? 922  GLU   A OE1 1 
ATOM   1704 O OE2 . GLU   A 1 230 ? 30.823  40.768 23.147 0.00 124.48 ? 922  GLU   A OE2 1 
ATOM   1705 N N   . ILE   A 1 231 ? 28.640  46.475 26.501 1.00 95.29  ? 923  ILE   A N   1 
ATOM   1706 C CA  . ILE   A 1 231 ? 28.337  47.915 26.309 1.00 91.26  ? 923  ILE   A CA  1 
ATOM   1707 C C   . ILE   A 1 231 ? 29.064  48.806 27.325 1.00 93.36  ? 923  ILE   A C   1 
ATOM   1708 O O   . ILE   A 1 231 ? 29.585  49.854 26.945 1.00 101.47 ? 923  ILE   A O   1 
ATOM   1709 C CB  . ILE   A 1 231 ? 26.802  48.218 26.341 1.00 84.81  ? 923  ILE   A CB  1 
ATOM   1710 C CG1 . ILE   A 1 231 ? 26.034  47.427 25.255 1.00 86.89  ? 923  ILE   A CG1 1 
ATOM   1711 C CG2 . ILE   A 1 231 ? 26.496  49.712 26.181 1.00 82.22  ? 923  ILE   A CG2 1 
ATOM   1712 C CD1 . ILE   A 1 231 ? 26.321  47.792 23.808 1.00 86.75  ? 923  ILE   A CD1 1 
ATOM   1713 N N   . SER   A 1 232 ? 29.079  48.405 28.597 1.00 94.47  ? 924  SER   A N   1 
ATOM   1714 C CA  . SER   A 1 232 ? 29.765  49.166 29.662 1.00 92.57  ? 924  SER   A CA  1 
ATOM   1715 C C   . SER   A 1 232 ? 31.264  49.377 29.380 1.00 93.41  ? 924  SER   A C   1 
ATOM   1716 O O   . SER   A 1 232 ? 31.767  50.491 29.542 1.00 88.37  ? 924  SER   A O   1 
ATOM   1717 C CB  . SER   A 1 232 ? 29.558  48.504 31.034 1.00 96.47  ? 924  SER   A CB  1 
ATOM   1718 O OG  . SER   A 1 232 ? 29.913  47.131 31.017 1.00 99.59  ? 924  SER   A OG  1 
ATOM   1719 N N   . SER   A 1 233 ? 31.945  48.315 28.937 1.00 100.12 ? 925  SER   A N   1 
ATOM   1720 C CA  . SER   A 1 233 ? 33.353  48.379 28.485 1.00 104.47 ? 925  SER   A CA  1 
ATOM   1721 C C   . SER   A 1 233 ? 33.561  49.321 27.292 1.00 106.52 ? 925  SER   A C   1 
ATOM   1722 O O   . SER   A 1 233 ? 34.515  50.104 27.275 1.00 107.88 ? 925  SER   A O   1 
ATOM   1723 C CB  . SER   A 1 233 ? 33.863  46.987 28.099 1.00 104.41 ? 925  SER   A CB  1 
ATOM   1724 O OG  . SER   A 1 233 ? 33.889  46.127 29.219 1.00 120.38 ? 925  SER   A OG  1 
ATOM   1725 N N   . ILE   A 1 234 ? 32.669  49.208 26.305 1.00 99.16  ? 926  ILE   A N   1 
ATOM   1726 C CA  . ILE   A 1 234 ? 32.634  50.067 25.104 1.00 88.40  ? 926  ILE   A CA  1 
ATOM   1727 C C   . ILE   A 1 234 ? 32.549  51.556 25.481 1.00 85.33  ? 926  ILE   A C   1 
ATOM   1728 O O   . ILE   A 1 234 ? 33.354  52.355 24.995 1.00 89.63  ? 926  ILE   A O   1 
ATOM   1729 C CB  . ILE   A 1 234 ? 31.495  49.596 24.130 1.00 88.88  ? 926  ILE   A CB  1 
ATOM   1730 C CG1 . ILE   A 1 234 ? 31.933  48.324 23.395 1.00 91.46  ? 926  ILE   A CG1 1 
ATOM   1731 C CG2 . ILE   A 1 234 ? 31.090  50.628 23.082 1.00 87.20  ? 926  ILE   A CG2 1 
ATOM   1732 C CD1 . ILE   A 1 234 ? 30.892  47.476 22.825 0.00 90.34  ? 926  ILE   A CD1 1 
ATOM   1733 N N   . LEU   A 1 235 ? 31.611  51.903 26.364 1.00 82.96  ? 927  LEU   A N   1 
ATOM   1734 C CA  . LEU   A 1 235 ? 31.417  53.299 26.810 1.00 83.53  ? 927  LEU   A CA  1 
ATOM   1735 C C   . LEU   A 1 235 ? 32.555  53.838 27.696 1.00 87.02  ? 927  LEU   A C   1 
ATOM   1736 O O   . LEU   A 1 235 ? 32.929  55.007 27.564 1.00 88.91  ? 927  LEU   A O   1 
ATOM   1737 C CB  . LEU   A 1 235 ? 30.070  53.465 27.526 1.00 86.18  ? 927  LEU   A CB  1 
ATOM   1738 C CG  . LEU   A 1 235 ? 28.807  53.139 26.710 1.00 92.23  ? 927  LEU   A CG  1 
ATOM   1739 C CD1 . LEU   A 1 235 ? 27.581  53.104 27.615 1.00 91.48  ? 927  LEU   A CD1 1 
ATOM   1740 C CD2 . LEU   A 1 235 ? 28.612  54.101 25.546 1.00 86.62  ? 927  LEU   A CD2 1 
ATOM   1741 N N   . GLU   A 1 236 ? 33.093  52.995 28.584 1.00 93.67  ? 928  GLU   A N   1 
ATOM   1742 C CA  . GLU   A 1 236 ? 34.274  53.340 29.412 1.00 95.25  ? 928  GLU   A CA  1 
ATOM   1743 C C   . GLU   A 1 236 ? 35.538  53.632 28.587 1.00 93.74  ? 928  GLU   A C   1 
ATOM   1744 O O   . GLU   A 1 236 ? 36.294  54.537 28.934 1.00 93.87  ? 928  GLU   A O   1 
ATOM   1745 C CB  . GLU   A 1 236 ? 34.576  52.243 30.451 1.00 102.57 ? 928  GLU   A CB  1 
ATOM   1746 C CG  . GLU   A 1 236 ? 33.643  52.252 31.654 1.00 108.33 ? 928  GLU   A CG  1 
ATOM   1747 C CD  . GLU   A 1 236 ? 33.844  51.056 32.574 1.00 112.46 ? 928  GLU   A CD  1 
ATOM   1748 O OE1 . GLU   A 1 236 ? 34.614  51.182 33.549 1.00 117.16 ? 928  GLU   A OE1 1 
ATOM   1749 O OE2 . GLU   A 1 236 ? 33.241  49.988 32.324 1.00 108.50 ? 928  GLU   A OE2 1 
ATOM   1750 N N   . LYS   A 1 237 ? 35.755  52.861 27.516 1.00 98.20  ? 929  LYS   A N   1 
ATOM   1751 C CA  . LYS   A 1 237 ? 36.842  53.113 26.530 1.00 98.00  ? 929  LYS   A CA  1 
ATOM   1752 C C   . LYS   A 1 237 ? 36.777  54.485 25.825 1.00 87.15  ? 929  LYS   A C   1 
ATOM   1753 O O   . LYS   A 1 237 ? 37.816  55.009 25.422 1.00 89.92  ? 929  LYS   A O   1 
ATOM   1754 C CB  . LYS   A 1 237 ? 36.901  51.997 25.460 1.00 100.94 ? 929  LYS   A CB  1 
ATOM   1755 C CG  . LYS   A 1 237 ? 37.541  50.702 25.937 1.00 115.17 ? 929  LYS   A CG  1 
ATOM   1756 C CD  . LYS   A 1 237 ? 37.390  49.577 24.919 1.00 122.37 ? 929  LYS   A CD  1 
ATOM   1757 C CE  . LYS   A 1 237 ? 37.914  48.250 25.465 1.00 121.67 ? 929  LYS   A CE  1 
ATOM   1758 N NZ  . LYS   A 1 237 ? 37.783  47.170 24.417 0.00 122.24 ? 929  LYS   A NZ  1 
ATOM   1759 N N   . GLY   A 1 238 ? 35.569  55.038 25.683 1.00 76.20  ? 930  GLY   A N   1 
ATOM   1760 C CA  . GLY   A 1 238 ? 35.319  56.318 25.014 1.00 79.20  ? 930  GLY   A CA  1 
ATOM   1761 C C   . GLY   A 1 238 ? 34.490  56.244 23.731 1.00 82.10  ? 930  GLY   A C   1 
ATOM   1762 O O   . GLY   A 1 238 ? 34.236  57.283 23.113 1.00 73.64  ? 930  GLY   A O   1 
ATOM   1763 N N   . GLU   A 1 239 ? 34.072  55.035 23.329 1.00 82.71  ? 931  GLU   A N   1 
ATOM   1764 C CA  . GLU   A 1 239 ? 33.255  54.833 22.134 1.00 77.19  ? 931  GLU   A CA  1 
ATOM   1765 C C   . GLU   A 1 239 ? 31.818  55.288 22.382 1.00 79.85  ? 931  GLU   A C   1 
ATOM   1766 O O   . GLU   A 1 239 ? 31.288  55.152 23.495 1.00 78.00  ? 931  GLU   A O   1 
ATOM   1767 C CB  . GLU   A 1 239 ? 33.279  53.361 21.726 1.00 87.52  ? 931  GLU   A CB  1 
ATOM   1768 C CG  . GLU   A 1 239 ? 32.572  53.024 20.414 1.00 96.86  ? 931  GLU   A CG  1 
ATOM   1769 C CD  . GLU   A 1 239 ? 32.917  51.640 19.852 1.00 108.63 ? 931  GLU   A CD  1 
ATOM   1770 O OE1 . GLU   A 1 239 ? 33.531  50.797 20.553 1.00 107.37 ? 931  GLU   A OE1 1 
ATOM   1771 O OE2 . GLU   A 1 239 ? 32.560  51.388 18.681 1.00 110.23 ? 931  GLU   A OE2 1 
ATOM   1772 N N   . ARG   A 1 240 ? 31.221  55.859 21.338 1.00 75.86  ? 932  ARG   A N   1 
ATOM   1773 C CA  . ARG   A 1 240 ? 29.821  56.265 21.316 1.00 69.72  ? 932  ARG   A CA  1 
ATOM   1774 C C   . ARG   A 1 240 ? 29.177  55.823 20.005 1.00 74.52  ? 932  ARG   A C   1 
ATOM   1775 O O   . ARG   A 1 240 ? 29.840  55.221 19.149 1.00 81.87  ? 932  ARG   A O   1 
ATOM   1776 C CB  . ARG   A 1 240 ? 29.728  57.783 21.478 1.00 68.97  ? 932  ARG   A CB  1 
ATOM   1777 C CG  . ARG   A 1 240 ? 30.202  58.311 22.823 1.00 70.95  ? 932  ARG   A CG  1 
ATOM   1778 C CD  . ARG   A 1 240 ? 29.291  57.891 23.968 1.00 70.93  ? 932  ARG   A CD  1 
ATOM   1779 N NE  . ARG   A 1 240 ? 29.740  58.406 25.268 1.00 66.65  ? 932  ARG   A NE  1 
ATOM   1780 C CZ  . ARG   A 1 240 ? 30.663  57.848 26.061 1.00 69.90  ? 932  ARG   A CZ  1 
ATOM   1781 N NH1 . ARG   A 1 240 ? 31.318  56.723 25.728 1.00 70.50  ? 932  ARG   A NH1 1 
ATOM   1782 N NH2 . ARG   A 1 240 ? 30.952  58.443 27.221 1.00 73.67  ? 932  ARG   A NH2 1 
ATOM   1783 N N   . LEU   A 1 241 ? 27.876  56.089 19.871 1.00 76.69  ? 933  LEU   A N   1 
ATOM   1784 C CA  . LEU   A 1 241 ? 27.139  55.816 18.632 1.00 71.12  ? 933  LEU   A CA  1 
ATOM   1785 C C   . LEU   A 1 241 ? 27.660  56.727 17.507 1.00 73.12  ? 933  LEU   A C   1 
ATOM   1786 O O   . LEU   A 1 241 ? 28.095  57.848 17.791 1.00 75.19  ? 933  LEU   A O   1 
ATOM   1787 C CB  . LEU   A 1 241 ? 25.629  56.018 18.835 1.00 71.76  ? 933  LEU   A CB  1 
ATOM   1788 C CG  . LEU   A 1 241 ? 24.943  55.035 19.796 1.00 74.76  ? 933  LEU   A CG  1 
ATOM   1789 C CD1 . LEU   A 1 241 ? 23.580  55.544 20.234 1.00 72.65  ? 933  LEU   A CD1 1 
ATOM   1790 C CD2 . LEU   A 1 241 ? 24.803  53.653 19.173 1.00 76.23  ? 933  LEU   A CD2 1 
ATOM   1791 N N   . PRO   A 1 242 ? 27.640  56.245 16.239 1.00 74.67  ? 934  PRO   A N   1 
ATOM   1792 C CA  . PRO   A 1 242 ? 28.201  57.026 15.131 1.00 69.62  ? 934  PRO   A CA  1 
ATOM   1793 C C   . PRO   A 1 242 ? 27.334  58.210 14.717 1.00 70.76  ? 934  PRO   A C   1 
ATOM   1794 O O   . PRO   A 1 242 ? 26.148  58.268 15.056 1.00 79.69  ? 934  PRO   A O   1 
ATOM   1795 C CB  . PRO   A 1 242 ? 28.278  56.002 13.994 1.00 71.35  ? 934  PRO   A CB  1 
ATOM   1796 C CG  . PRO   A 1 242 ? 27.138  55.097 14.252 1.00 73.99  ? 934  PRO   A CG  1 
ATOM   1797 C CD  . PRO   A 1 242 ? 27.043  54.984 15.749 1.00 75.32  ? 934  PRO   A CD  1 
ATOM   1798 N N   . GLN   A 1 243 ? 27.939  59.132 13.976 1.00 70.23  ? 935  GLN   A N   1 
ATOM   1799 C CA  . GLN   A 1 243 ? 27.237  60.305 13.449 1.00 67.49  ? 935  GLN   A CA  1 
ATOM   1800 C C   . GLN   A 1 243 ? 26.300  59.864 12.330 1.00 67.13  ? 935  GLN   A C   1 
ATOM   1801 O O   . GLN   A 1 243 ? 26.789  59.336 11.327 1.00 68.74  ? 935  GLN   A O   1 
ATOM   1802 C CB  . GLN   A 1 243 ? 28.236  61.335 12.929 1.00 64.15  ? 935  GLN   A CB  1 
ATOM   1803 C CG  . GLN   A 1 243 ? 27.620  62.643 12.453 1.00 60.41  ? 935  GLN   A CG  1 
ATOM   1804 C CD  . GLN   A 1 243 ? 28.637  63.760 12.291 1.00 68.82  ? 935  GLN   A CD  1 
ATOM   1805 O OE1 . GLN   A 1 243 ? 29.820  63.604 12.612 1.00 79.33  ? 935  GLN   A OE1 1 
ATOM   1806 N NE2 . GLN   A 1 243 ? 28.174  64.910 11.806 1.00 69.02  ? 935  GLN   A NE2 1 
ATOM   1807 N N   . PRO   A 1 244 ? 24.963  60.049 12.497 1.00 71.86  ? 936  PRO   A N   1 
ATOM   1808 C CA  . PRO   A 1 244 ? 24.052  59.670 11.395 1.00 75.92  ? 936  PRO   A CA  1 
ATOM   1809 C C   . PRO   A 1 244 ? 24.337  60.470 10.101 1.00 69.89  ? 936  PRO   A C   1 
ATOM   1810 O O   . PRO   A 1 244 ? 24.641  61.662 10.205 1.00 72.64  ? 936  PRO   A O   1 
ATOM   1811 C CB  . PRO   A 1 244 ? 22.658  60.020 11.946 1.00 79.24  ? 936  PRO   A CB  1 
ATOM   1812 C CG  . PRO   A 1 244 ? 22.824  60.093 13.425 1.00 76.08  ? 936  PRO   A CG  1 
ATOM   1813 C CD  . PRO   A 1 244 ? 24.211  60.606 13.643 1.00 70.24  ? 936  PRO   A CD  1 
ATOM   1814 N N   . PRO   A 1 245 ? 24.263  59.834 8.908  1.00 72.46  ? 937  PRO   A N   1 
ATOM   1815 C CA  . PRO   A 1 245 ? 24.506  60.513 7.610  1.00 74.05  ? 937  PRO   A CA  1 
ATOM   1816 C C   . PRO   A 1 245 ? 23.847  61.886 7.412  1.00 70.10  ? 937  PRO   A C   1 
ATOM   1817 O O   . PRO   A 1 245 ? 24.479  62.787 6.862  1.00 76.90  ? 937  PRO   A O   1 
ATOM   1818 C CB  . PRO   A 1 245 ? 23.927  59.530 6.596  1.00 74.43  ? 937  PRO   A CB  1 
ATOM   1819 C CG  . PRO   A 1 245 ? 24.129  58.200 7.221  1.00 80.74  ? 937  PRO   A CG  1 
ATOM   1820 C CD  . PRO   A 1 245 ? 24.105  58.380 8.716  1.00 79.32  ? 937  PRO   A CD  1 
ATOM   1821 N N   . ILE   A 1 246 ? 22.605  62.022 7.879  1.00 63.83  ? 938  ILE   A N   1 
ATOM   1822 C CA  . ILE   A 1 246 ? 21.833  63.270 7.760  1.00 61.05  ? 938  ILE   A CA  1 
ATOM   1823 C C   . ILE   A 1 246 ? 22.234  64.389 8.739  1.00 60.81  ? 938  ILE   A C   1 
ATOM   1824 O O   . ILE   A 1 246 ? 21.894  65.549 8.511  1.00 65.58  ? 938  ILE   A O   1 
ATOM   1825 C CB  . ILE   A 1 246 ? 20.292  63.023 7.835  1.00 59.30  ? 938  ILE   A CB  1 
ATOM   1826 C CG1 . ILE   A 1 246 ? 19.812  62.598 9.233  1.00 55.25  ? 938  ILE   A CG1 1 
ATOM   1827 C CG2 . ILE   A 1 246 ? 19.858  62.002 6.780  1.00 58.06  ? 938  ILE   A CG2 1 
ATOM   1828 C CD1 . ILE   A 1 246 ? 18.336  62.835 9.460  1.00 58.13  ? 938  ILE   A CD1 1 
ATOM   1829 N N   . CYS   A 1 247 ? 22.924  64.043 9.825  1.00 60.86  ? 939  CYS   A N   1 
ATOM   1830 C CA  . CYS   A 1 247 ? 23.255  65.004 10.879 1.00 63.89  ? 939  CYS   A CA  1 
ATOM   1831 C C   . CYS   A 1 247 ? 24.441  65.875 10.527 1.00 60.98  ? 939  CYS   A C   1 
ATOM   1832 O O   . CYS   A 1 247 ? 25.503  65.380 10.163 1.00 73.19  ? 939  CYS   A O   1 
ATOM   1833 C CB  . CYS   A 1 247 ? 23.557  64.298 12.204 1.00 69.63  ? 939  CYS   A CB  1 
ATOM   1834 S SG  . CYS   A 1 247 ? 22.088  63.565 12.926 1.00 72.73  ? 939  CYS   A SG  1 
ATOM   1835 N N   . THR   A 1 248 ? 24.247  67.176 10.680 1.00 60.43  ? 940  THR   A N   1 
ATOM   1836 C CA  . THR   A 1 248 ? 25.345  68.121 10.812 1.00 65.81  ? 940  THR   A CA  1 
ATOM   1837 C C   . THR   A 1 248 ? 26.079  67.893 12.136 1.00 63.72  ? 940  THR   A C   1 
ATOM   1838 O O   . THR   A 1 248 ? 25.526  67.306 13.065 1.00 64.94  ? 940  THR   A O   1 
ATOM   1839 C CB  . THR   A 1 248 ? 24.825  69.568 10.797 1.00 68.52  ? 940  THR   A CB  1 
ATOM   1840 O OG1 . THR   A 1 248 ? 23.800  69.731 11.790 1.00 62.98  ? 940  THR   A OG1 1 
ATOM   1841 C CG2 . THR   A 1 248 ? 24.284  69.902 9.423  1.00 64.98  ? 940  THR   A CG2 1 
ATOM   1842 N N   . ILE   A 1 249 ? 27.322  68.363 12.205 1.00 63.17  ? 941  ILE   A N   1 
ATOM   1843 C CA  . ILE   A 1 249 ? 28.084  68.426 13.467 1.00 60.61  ? 941  ILE   A CA  1 
ATOM   1844 C C   . ILE   A 1 249 ? 27.329  69.148 14.599 1.00 57.34  ? 941  ILE   A C   1 
ATOM   1845 O O   . ILE   A 1 249 ? 27.441  68.736 15.739 1.00 65.32  ? 941  ILE   A O   1 
ATOM   1846 C CB  . ILE   A 1 249 ? 29.522  69.011 13.273 1.00 65.44  ? 941  ILE   A CB  1 
ATOM   1847 C CG1 . ILE   A 1 249 ? 30.349  68.908 14.566 1.00 66.60  ? 941  ILE   A CG1 1 
ATOM   1848 C CG2 . ILE   A 1 249 ? 29.500  70.454 12.756 1.00 62.67  ? 941  ILE   A CG2 1 
ATOM   1849 C CD1 . ILE   A 1 249 ? 31.848  68.930 14.338 1.00 72.33  ? 941  ILE   A CD1 1 
ATOM   1850 N N   . ASP   A 1 250 ? 26.556  70.187 14.268 1.00 58.97  ? 942  ASP   A N   1 
ATOM   1851 C CA  . ASP   A 1 250 ? 25.707  70.924 15.245 1.00 57.72  ? 942  ASP   A CA  1 
ATOM   1852 C C   . ASP   A 1 250 ? 24.756  69.999 16.035 1.00 62.77  ? 942  ASP   A C   1 
ATOM   1853 O O   . ASP   A 1 250 ? 24.680  70.074 17.268 1.00 65.69  ? 942  ASP   A O   1 
ATOM   1854 C CB  . ASP   A 1 250 ? 24.847  71.991 14.549 1.00 58.72  ? 942  ASP   A CB  1 
ATOM   1855 C CG  . ASP   A 1 250 ? 25.670  73.029 13.800 1.00 68.25  ? 942  ASP   A CG  1 
ATOM   1856 O OD1 . ASP   A 1 250 ? 26.224  72.696 12.727 1.00 63.65  ? 942  ASP   A OD1 1 
ATOM   1857 O OD2 . ASP   A 1 250 ? 25.764  74.176 14.277 1.00 68.63  ? 942  ASP   A OD2 1 
ATOM   1858 N N   . VAL   A 1 251 ? 24.053  69.132 15.304 1.00 64.72  ? 943  VAL   A N   1 
ATOM   1859 C CA  . VAL   A 1 251 ? 23.116  68.154 15.882 1.00 59.98  ? 943  VAL   A CA  1 
ATOM   1860 C C   . VAL   A 1 251 ? 23.864  67.010 16.582 1.00 61.09  ? 943  VAL   A C   1 
ATOM   1861 O O   . VAL   A 1 251 ? 23.454  66.596 17.668 1.00 73.10  ? 943  VAL   A O   1 
ATOM   1862 C CB  . VAL   A 1 251 ? 22.132  67.593 14.814 1.00 57.21  ? 943  VAL   A CB  1 
ATOM   1863 C CG1 . VAL   A 1 251 ? 21.186  66.535 15.385 1.00 58.18  ? 943  VAL   A CG1 1 
ATOM   1864 C CG2 . VAL   A 1 251 ? 21.290  68.712 14.224 1.00 58.60  ? 943  VAL   A CG2 1 
ATOM   1865 N N   . TYR   A 1 252 ? 24.916  66.478 15.952 1.00 58.41  ? 944  TYR   A N   1 
ATOM   1866 C CA  . TYR   A 1 252 ? 25.692  65.363 16.531 1.00 60.06  ? 944  TYR   A CA  1 
ATOM   1867 C C   . TYR   A 1 252 ? 26.442  65.754 17.817 1.00 61.29  ? 944  TYR   A C   1 
ATOM   1868 O O   . TYR   A 1 252 ? 26.561  64.937 18.717 1.00 64.09  ? 944  TYR   A O   1 
ATOM   1869 C CB  . TYR   A 1 252 ? 26.659  64.760 15.500 1.00 61.02  ? 944  TYR   A CB  1 
ATOM   1870 C CG  . TYR   A 1 252 ? 27.404  63.522 15.989 1.00 63.36  ? 944  TYR   A CG  1 
ATOM   1871 C CD1 . TYR   A 1 252 ? 26.706  62.385 16.439 1.00 71.94  ? 944  TYR   A CD1 1 
ATOM   1872 C CD2 . TYR   A 1 252 ? 28.803  63.483 16.016 1.00 61.74  ? 944  TYR   A CD2 1 
ATOM   1873 C CE1 . TYR   A 1 252 ? 27.381  61.248 16.896 1.00 65.96  ? 944  TYR   A CE1 1 
ATOM   1874 C CE2 . TYR   A 1 252 ? 29.486  62.356 16.475 1.00 65.07  ? 944  TYR   A CE2 1 
ATOM   1875 C CZ  . TYR   A 1 252 ? 28.774  61.241 16.910 1.00 65.89  ? 944  TYR   A CZ  1 
ATOM   1876 O OH  . TYR   A 1 252 ? 29.454  60.137 17.358 1.00 64.30  ? 944  TYR   A OH  1 
ATOM   1877 N N   . MET   A 1 253 ? 26.934  66.991 17.885 1.00 66.87  ? 945  MET   A N   1 
ATOM   1878 C CA  . MET   A 1 253 ? 27.514  67.572 19.114 1.00 67.58  ? 945  MET   A CA  1 
ATOM   1879 C C   . MET   A 1 253 ? 26.520  67.559 20.292 1.00 66.04  ? 945  MET   A C   1 
ATOM   1880 O O   . MET   A 1 253 ? 26.916  67.267 21.422 1.00 71.49  ? 945  MET   A O   1 
ATOM   1881 C CB  . MET   A 1 253 ? 28.009  69.009 18.850 1.00 73.65  ? 945  MET   A CB  1 
ATOM   1882 C CG  . MET   A 1 253 ? 28.899  69.640 19.911 1.00 81.05  ? 945  MET   A CG  1 
ATOM   1883 S SD  . MET   A 1 253 ? 30.569  68.972 19.939 1.00 107.88 ? 945  MET   A SD  1 
ATOM   1884 C CE  . MET   A 1 253 ? 31.254  69.535 18.381 1.00 94.49  ? 945  MET   A CE  1 
ATOM   1885 N N   . ILE   A 1 254 ? 25.246  67.865 20.028 1.00 69.68  ? 946  ILE   A N   1 
ATOM   1886 C CA  . ILE   A 1 254 ? 24.184  67.780 21.057 1.00 69.36  ? 946  ILE   A CA  1 
ATOM   1887 C C   . ILE   A 1 254 ? 24.023  66.346 21.574 1.00 64.72  ? 946  ILE   A C   1 
ATOM   1888 O O   . ILE   A 1 254 ? 23.936  66.148 22.787 1.00 63.45  ? 946  ILE   A O   1 
ATOM   1889 C CB  . ILE   A 1 254 ? 22.829  68.356 20.567 1.00 68.04  ? 946  ILE   A CB  1 
ATOM   1890 C CG1 . ILE   A 1 254 ? 22.943  69.878 20.403 1.00 74.82  ? 946  ILE   A CG1 1 
ATOM   1891 C CG2 . ILE   A 1 254 ? 21.688  68.039 21.538 1.00 69.16  ? 946  ILE   A CG2 1 
ATOM   1892 C CD1 . ILE   A 1 254 ? 21.907  70.484 19.476 1.00 80.16  ? 946  ILE   A CD1 1 
ATOM   1893 N N   . MET   A 1 255 ? 24.004  65.368 20.664 1.00 63.08  ? 947  MET   A N   1 
ATOM   1894 C CA  . MET   A 1 255 ? 23.944  63.940 21.046 1.00 64.98  ? 947  MET   A CA  1 
ATOM   1895 C C   . MET   A 1 255 ? 25.160  63.510 21.879 1.00 66.48  ? 947  MET   A C   1 
ATOM   1896 O O   . MET   A 1 255 ? 25.000  62.856 22.906 1.00 76.01  ? 947  MET   A O   1 
ATOM   1897 C CB  . MET   A 1 255 ? 23.835  63.024 19.822 1.00 68.01  ? 947  MET   A CB  1 
ATOM   1898 C CG  . MET   A 1 255 ? 22.598  63.199 18.952 1.00 68.63  ? 947  MET   A CG  1 
ATOM   1899 S SD  . MET   A 1 255 ? 22.638  61.987 17.609 1.00 74.23  ? 947  MET   A SD  1 
ATOM   1900 C CE  . MET   A 1 255 ? 21.909  62.948 16.294 1.00 75.59  ? 947  MET   A CE  1 
ATOM   1901 N N   . VAL   A 1 256 ? 26.358  63.889 21.427 1.00 64.33  ? 948  VAL   A N   1 
ATOM   1902 C CA  . VAL   A 1 256 ? 27.626  63.608 22.132 1.00 60.50  ? 948  VAL   A CA  1 
ATOM   1903 C C   . VAL   A 1 256 ? 27.664  64.260 23.521 1.00 62.70  ? 948  VAL   A C   1 
ATOM   1904 O O   . VAL   A 1 256 ? 28.149  63.633 24.468 1.00 66.64  ? 948  VAL   A O   1 
ATOM   1905 C CB  . VAL   A 1 256 ? 28.862  64.007 21.269 1.00 67.26  ? 948  VAL   A CB  1 
ATOM   1906 C CG1 . VAL   A 1 256 ? 30.175  64.001 22.058 1.00 72.08  ? 948  VAL   A CG1 1 
ATOM   1907 C CG2 . VAL   A 1 256 ? 28.984  63.051 20.088 1.00 71.48  ? 948  VAL   A CG2 1 
ATOM   1908 N N   . LYS   A 1 257 ? 27.148  65.488 23.640 1.00 62.70  ? 949  LYS   A N   1 
ATOM   1909 C CA  . LYS   A 1 257 ? 26.998  66.159 24.953 1.00 62.13  ? 949  LYS   A CA  1 
ATOM   1910 C C   . LYS   A 1 257 ? 26.072  65.405 25.916 1.00 64.08  ? 949  LYS   A C   1 
ATOM   1911 O O   . LYS   A 1 257 ? 26.318  65.402 27.113 1.00 61.66  ? 949  LYS   A O   1 
ATOM   1912 C CB  . LYS   A 1 257 ? 26.515  67.611 24.802 1.00 65.92  ? 949  LYS   A CB  1 
ATOM   1913 C CG  . LYS   A 1 257 ? 27.590  68.591 24.372 1.00 68.50  ? 949  LYS   A CG  1 
ATOM   1914 C CD  . LYS   A 1 257 ? 26.990  69.947 24.021 1.00 69.43  ? 949  LYS   A CD  1 
ATOM   1915 C CE  . LYS   A 1 257 ? 28.076  70.953 23.674 1.00 82.89  ? 949  LYS   A CE  1 
ATOM   1916 N NZ  . LYS   A 1 257 ? 27.586  72.356 23.663 1.00 91.50  ? 949  LYS   A NZ  1 
ATOM   1917 N N   . CYS   A 1 258 ? 25.014  64.778 25.398 1.00 66.47  ? 950  CYS   A N   1 
ATOM   1918 C CA  . CYS   A 1 258 ? 24.146  63.900 26.213 1.00 63.33  ? 950  CYS   A CA  1 
ATOM   1919 C C   . CYS   A 1 258 ? 24.840  62.621 26.735 1.00 67.32  ? 950  CYS   A C   1 
ATOM   1920 O O   . CYS   A 1 258 ? 24.359  62.031 27.698 1.00 70.61  ? 950  CYS   A O   1 
ATOM   1921 C CB  . CYS   A 1 258 ? 22.877  63.502 25.446 1.00 60.03  ? 950  CYS   A CB  1 
ATOM   1922 S SG  . CYS   A 1 258 ? 21.785  64.856 24.953 1.00 58.92  ? 950  CYS   A SG  1 
ATOM   1923 N N   . TRP   A 1 259 ? 25.940  62.200 26.097 1.00 68.54  ? 951  TRP   A N   1 
ATOM   1924 C CA  . TRP   A 1 259 ? 26.694  60.997 26.469 1.00 66.67  ? 951  TRP   A CA  1 
ATOM   1925 C C   . TRP   A 1 259 ? 28.056  61.253 27.147 1.00 67.04  ? 951  TRP   A C   1 
ATOM   1926 O O   . TRP   A 1 259 ? 28.954  60.399 27.098 1.00 67.34  ? 951  TRP   A O   1 
ATOM   1927 C CB  . TRP   A 1 259 ? 26.880  60.114 25.234 1.00 69.86  ? 951  TRP   A CB  1 
ATOM   1928 C CG  . TRP   A 1 259 ? 25.647  59.860 24.438 1.00 68.40  ? 951  TRP   A CG  1 
ATOM   1929 C CD1 . TRP   A 1 259 ? 24.386  59.661 24.914 1.00 67.65  ? 951  TRP   A CD1 1 
ATOM   1930 C CD2 . TRP   A 1 259 ? 25.566  59.736 23.018 1.00 68.13  ? 951  TRP   A CD2 1 
ATOM   1931 N NE1 . TRP   A 1 259 ? 23.517  59.436 23.875 1.00 65.90  ? 951  TRP   A NE1 1 
ATOM   1932 C CE2 . TRP   A 1 259 ? 24.212  59.477 22.697 1.00 63.60  ? 951  TRP   A CE2 1 
ATOM   1933 C CE3 . TRP   A 1 259 ? 26.508  59.824 21.977 1.00 68.74  ? 951  TRP   A CE3 1 
ATOM   1934 C CZ2 . TRP   A 1 259 ? 23.773  59.297 21.374 1.00 64.78  ? 951  TRP   A CZ2 1 
ATOM   1935 C CZ3 . TRP   A 1 259 ? 26.071  59.642 20.655 1.00 67.83  ? 951  TRP   A CZ3 1 
ATOM   1936 C CH2 . TRP   A 1 259 ? 24.711  59.384 20.371 1.00 66.21  ? 951  TRP   A CH2 1 
ATOM   1937 N N   . MET   A 1 260 ? 28.188  62.395 27.828 1.00 71.79  ? 952  MET   A N   1 
ATOM   1938 C CA  . MET   A 1 260 ? 29.379  62.705 28.640 1.00 73.98  ? 952  MET   A CA  1 
ATOM   1939 C C   . MET   A 1 260 ? 29.408  61.787 29.872 1.00 78.07  ? 952  MET   A C   1 
ATOM   1940 O O   . MET   A 1 260 ? 28.354  61.372 30.362 1.00 80.03  ? 952  MET   A O   1 
ATOM   1941 C CB  . MET   A 1 260 ? 29.363  64.162 29.136 1.00 78.33  ? 952  MET   A CB  1 
ATOM   1942 C CG  . MET   A 1 260 ? 29.231  65.257 28.079 1.00 80.72  ? 952  MET   A CG  1 
ATOM   1943 S SD  . MET   A 1 260 ? 30.733  66.150 27.694 1.00 85.34  ? 952  MET   A SD  1 
ATOM   1944 C CE  . MET   A 1 260 ? 31.618  64.797 26.944 1.00 94.10  ? 952  MET   A CE  1 
ATOM   1945 N N   . ILE   A 1 261 ? 30.613  61.497 30.366 1.00 84.65  ? 953  ILE   A N   1 
ATOM   1946 C CA  . ILE   A 1 261 ? 30.824  60.711 31.599 1.00 89.40  ? 953  ILE   A CA  1 
ATOM   1947 C C   . ILE   A 1 261 ? 30.322  61.509 32.812 1.00 88.90  ? 953  ILE   A C   1 
ATOM   1948 O O   . ILE   A 1 261 ? 29.624  60.949 33.667 1.00 85.97  ? 953  ILE   A O   1 
ATOM   1949 C CB  . ILE   A 1 261 ? 32.327  60.316 31.782 1.00 102.29 ? 953  ILE   A CB  1 
ATOM   1950 C CG1 . ILE   A 1 261 ? 32.815  59.408 30.630 1.00 107.37 ? 953  ILE   A CG1 1 
ATOM   1951 C CG2 . ILE   A 1 261 ? 32.605  59.643 33.133 1.00 106.50 ? 953  ILE   A CG2 1 
ATOM   1952 C CD1 . ILE   A 1 261 ? 32.175  58.032 30.543 1.00 109.95 ? 953  ILE   A CD1 1 
ATOM   1953 N N   . ASP   A 1 262 ? 30.694  62.794 32.878 1.00 86.84  ? 954  ASP   A N   1 
ATOM   1954 C CA  . ASP   A 1 262 ? 30.198  63.719 33.908 1.00 86.92  ? 954  ASP   A CA  1 
ATOM   1955 C C   . ASP   A 1 262 ? 28.729  64.084 33.638 1.00 80.68  ? 954  ASP   A C   1 
ATOM   1956 O O   . ASP   A 1 262 ? 28.424  64.771 32.662 1.00 81.60  ? 954  ASP   A O   1 
ATOM   1957 C CB  . ASP   A 1 262 ? 31.062  64.987 33.980 1.00 89.34  ? 954  ASP   A CB  1 
ATOM   1958 C CG  . ASP   A 1 262 ? 30.834  65.779 35.260 1.00 97.72  ? 954  ASP   A CG  1 
ATOM   1959 O OD1 . ASP   A 1 262 ? 31.226  65.285 36.336 1.00 112.88 ? 954  ASP   A OD1 1 
ATOM   1960 O OD2 . ASP   A 1 262 ? 30.274  66.893 35.196 1.00 104.83 ? 954  ASP   A OD2 1 
ATOM   1961 N N   . ALA   A 1 263 ? 27.832  63.611 34.505 1.00 82.76  ? 955  ALA   A N   1 
ATOM   1962 C CA  . ALA   A 1 263 ? 26.386  63.838 34.368 1.00 80.54  ? 955  ALA   A CA  1 
ATOM   1963 C C   . ALA   A 1 263 ? 25.995  65.319 34.433 1.00 82.88  ? 955  ALA   A C   1 
ATOM   1964 O O   . ALA   A 1 263 ? 25.158  65.769 33.637 1.00 78.17  ? 955  ALA   A O   1 
ATOM   1965 C CB  . ALA   A 1 263 ? 25.622  63.045 35.421 1.00 83.79  ? 955  ALA   A CB  1 
ATOM   1966 N N   . ASP   A 1 264 ? 26.607  66.067 35.357 1.00 81.45  ? 956  ASP   A N   1 
ATOM   1967 C CA  . ASP   A 1 264 ? 26.423  67.533 35.433 1.00 87.05  ? 956  ASP   A CA  1 
ATOM   1968 C C   . ASP   A 1 264 ? 26.880  68.323 34.187 1.00 80.34  ? 956  ASP   A C   1 
ATOM   1969 O O   . ASP   A 1 264 ? 26.368  69.414 33.942 1.00 86.67  ? 956  ASP   A O   1 
ATOM   1970 C CB  . ASP   A 1 264 ? 27.106  68.113 36.683 1.00 96.95  ? 956  ASP   A CB  1 
ATOM   1971 C CG  . ASP   A 1 264 ? 26.401  67.736 37.982 1.00 102.00 ? 956  ASP   A CG  1 
ATOM   1972 O OD1 . ASP   A 1 264 ? 25.154  67.639 38.007 1.00 102.87 ? 956  ASP   A OD1 1 
ATOM   1973 O OD2 . ASP   A 1 264 ? 27.107  67.560 38.997 1.00 105.78 ? 956  ASP   A OD2 1 
ATOM   1974 N N   . SER   A 1 265 ? 27.838  67.787 33.430 1.00 76.53  ? 957  SER   A N   1 
ATOM   1975 C CA  . SER   A 1 265 ? 28.240  68.370 32.139 1.00 76.66  ? 957  SER   A CA  1 
ATOM   1976 C C   . SER   A 1 265 ? 27.253  68.179 30.976 1.00 72.33  ? 957  SER   A C   1 
ATOM   1977 O O   . SER   A 1 265 ? 27.344  68.901 29.984 1.00 77.46  ? 957  SER   A O   1 
ATOM   1978 C CB  . SER   A 1 265 ? 29.614  67.857 31.723 1.00 77.80  ? 957  SER   A CB  1 
ATOM   1979 O OG  . SER   A 1 265 ? 30.598  68.300 32.636 1.00 86.22  ? 957  SER   A OG  1 
ATOM   1980 N N   . ARG   A 1 266 ? 26.336  67.214 31.079 1.00 71.65  ? 958  ARG   A N   1 
ATOM   1981 C CA  . ARG   A 1 266 ? 25.319  66.987 30.038 1.00 68.23  ? 958  ARG   A CA  1 
ATOM   1982 C C   . ARG   A 1 266 ? 24.304  68.137 30.006 1.00 62.10  ? 958  ARG   A C   1 
ATOM   1983 O O   . ARG   A 1 266 ? 24.158  68.849 31.001 1.00 71.09  ? 958  ARG   A O   1 
ATOM   1984 C CB  . ARG   A 1 266 ? 24.573  65.666 30.259 1.00 71.39  ? 958  ARG   A CB  1 
ATOM   1985 C CG  . ARG   A 1 266 ? 25.441  64.414 30.202 1.00 73.72  ? 958  ARG   A CG  1 
ATOM   1986 C CD  . ARG   A 1 266 ? 24.755  63.225 30.855 1.00 77.82  ? 958  ARG   A CD  1 
ATOM   1987 N NE  . ARG   A 1 266 ? 25.702  62.142 31.139 1.00 77.94  ? 958  ARG   A NE  1 
ATOM   1988 C CZ  . ARG   A 1 266 ? 25.473  61.091 31.933 1.00 77.41  ? 958  ARG   A CZ  1 
ATOM   1989 N NH1 . ARG   A 1 266 ? 24.304  60.918 32.559 1.00 77.42  ? 958  ARG   A NH1 1 
ATOM   1990 N NH2 . ARG   A 1 266 ? 26.433  60.182 32.098 1.00 85.27  ? 958  ARG   A NH2 1 
ATOM   1991 N N   . PRO   A 1 267 ? 23.599  68.328 28.872 1.00 63.50  ? 959  PRO   A N   1 
ATOM   1992 C CA  . PRO   A 1 267 ? 22.642  69.437 28.836 1.00 62.13  ? 959  PRO   A CA  1 
ATOM   1993 C C   . PRO   A 1 267 ? 21.456  69.196 29.758 1.00 64.49  ? 959  PRO   A C   1 
ATOM   1994 O O   . PRO   A 1 267 ? 21.107  68.050 30.019 1.00 61.55  ? 959  PRO   A O   1 
ATOM   1995 C CB  . PRO   A 1 267 ? 22.176  69.469 27.366 1.00 60.25  ? 959  PRO   A CB  1 
ATOM   1996 C CG  . PRO   A 1 267 ? 23.152  68.637 26.614 1.00 59.82  ? 959  PRO   A CG  1 
ATOM   1997 C CD  . PRO   A 1 267 ? 23.615  67.600 27.588 1.00 60.35  ? 959  PRO   A CD  1 
ATOM   1998 N N   . LYS   A 1 268 ? 20.893  70.278 30.282 1.00 75.15  ? 960  LYS   A N   1 
ATOM   1999 C CA  . LYS   A 1 268 ? 19.542  70.262 30.859 1.00 75.43  ? 960  LYS   A CA  1 
ATOM   2000 C C   . LYS   A 1 268 ? 18.504  70.120 29.724 1.00 65.71  ? 960  LYS   A C   1 
ATOM   2001 O O   . LYS   A 1 268 ? 18.765  70.512 28.589 1.00 67.48  ? 960  LYS   A O   1 
ATOM   2002 C CB  . LYS   A 1 268 ? 19.279  71.523 31.705 1.00 80.66  ? 960  LYS   A CB  1 
ATOM   2003 C CG  . LYS   A 1 268 ? 19.706  71.408 33.162 1.00 97.94  ? 960  LYS   A CG  1 
ATOM   2004 C CD  . LYS   A 1 268 ? 21.208  71.252 33.347 1.00 116.22 ? 960  LYS   A CD  1 
ATOM   2005 C CE  . LYS   A 1 268 ? 21.571  71.215 34.827 1.00 123.15 ? 960  LYS   A CE  1 
ATOM   2006 N NZ  . LYS   A 1 268 ? 23.020  70.953 35.053 1.00 125.08 ? 960  LYS   A NZ  1 
ATOM   2007 N N   . PHE   A 1 269 ? 17.348  69.537 30.039 1.00 63.37  ? 961  PHE   A N   1 
ATOM   2008 C CA  . PHE   A 1 269 ? 16.220  69.459 29.095 1.00 62.00  ? 961  PHE   A CA  1 
ATOM   2009 C C   . PHE   A 1 269 ? 15.722  70.836 28.615 1.00 63.52  ? 961  PHE   A C   1 
ATOM   2010 O O   . PHE   A 1 269 ? 15.366  70.977 27.446 1.00 71.21  ? 961  PHE   A O   1 
ATOM   2011 C CB  . PHE   A 1 269 ? 15.049  68.624 29.669 1.00 59.83  ? 961  PHE   A CB  1 
ATOM   2012 C CG  . PHE   A 1 269 ? 15.292  67.137 29.640 1.00 58.75  ? 961  PHE   A CG  1 
ATOM   2013 C CD1 . PHE   A 1 269 ? 15.496  66.476 28.422 1.00 60.42  ? 961  PHE   A CD1 1 
ATOM   2014 C CD2 . PHE   A 1 269 ? 15.302  66.385 30.813 1.00 59.02  ? 961  PHE   A CD2 1 
ATOM   2015 C CE1 . PHE   A 1 269 ? 15.729  65.108 28.380 1.00 61.36  ? 961  PHE   A CE1 1 
ATOM   2016 C CE2 . PHE   A 1 269 ? 15.539  65.012 30.778 1.00 58.41  ? 961  PHE   A CE2 1 
ATOM   2017 C CZ  . PHE   A 1 269 ? 15.751  64.373 29.562 1.00 62.42  ? 961  PHE   A CZ  1 
ATOM   2018 N N   . ARG   A 1 270 ? 15.718  71.832 29.501 1.00 65.26  ? 962  ARG   A N   1 
ATOM   2019 C CA  . ARG   A 1 270 ? 15.379  73.214 29.121 1.00 70.27  ? 962  ARG   A CA  1 
ATOM   2020 C C   . ARG   A 1 270 ? 16.333  73.820 28.081 1.00 71.09  ? 962  ARG   A C   1 
ATOM   2021 O O   . ARG   A 1 270 ? 15.901  74.611 27.238 1.00 71.79  ? 962  ARG   A O   1 
ATOM   2022 C CB  . ARG   A 1 270 ? 15.226  74.133 30.350 1.00 73.72  ? 962  ARG   A CB  1 
ATOM   2023 C CG  . ARG   A 1 270 ? 16.467  74.344 31.211 1.00 85.92  ? 962  ARG   A CG  1 
ATOM   2024 C CD  . ARG   A 1 270 ? 16.352  75.582 32.089 1.00 100.78 ? 962  ARG   A CD  1 
ATOM   2025 N NE  . ARG   A 1 270 ? 16.282  76.830 31.308 1.00 122.64 ? 962  ARG   A NE  1 
ATOM   2026 C CZ  . ARG   A 1 270 ? 17.301  77.434 30.673 1.00 115.81 ? 962  ARG   A CZ  1 
ATOM   2027 N NH1 . ARG   A 1 270 ? 18.545  76.932 30.685 1.00 114.37 ? 962  ARG   A NH1 1 
ATOM   2028 N NH2 . ARG   A 1 270 ? 17.071  78.571 30.004 1.00 107.02 ? 962  ARG   A NH2 1 
ATOM   2029 N N   . GLU   A 1 271 ? 17.613  73.445 28.155 1.00 76.55  ? 963  GLU   A N   1 
ATOM   2030 C CA  . GLU   A 1 271 ? 18.625  73.835 27.154 1.00 74.30  ? 963  GLU   A CA  1 
ATOM   2031 C C   . GLU   A 1 271 ? 18.404  73.118 25.827 1.00 68.48  ? 963  GLU   A C   1 
ATOM   2032 O O   . GLU   A 1 271 ? 18.533  73.728 24.770 1.00 75.65  ? 963  GLU   A O   1 
ATOM   2033 C CB  . GLU   A 1 271 ? 20.052  73.568 27.663 1.00 75.26  ? 963  GLU   A CB  1 
ATOM   2034 C CG  . GLU   A 1 271 ? 20.443  74.417 28.878 1.00 80.98  ? 963  GLU   A CG  1 
ATOM   2035 C CD  . GLU   A 1 271 ? 21.674  73.926 29.640 1.00 86.07  ? 963  GLU   A CD  1 
ATOM   2036 O OE1 . GLU   A 1 271 ? 22.293  72.901 29.267 1.00 90.62  ? 963  GLU   A OE1 1 
ATOM   2037 O OE2 . GLU   A 1 271 ? 22.026  74.577 30.646 1.00 91.58  ? 963  GLU   A OE2 1 
ATOM   2038 N N   . LEU   A 1 272 ? 18.070  71.830 25.891 1.00 68.35  ? 964  LEU   A N   1 
ATOM   2039 C CA  . LEU   A 1 272 ? 17.721  71.043 24.694 1.00 63.54  ? 964  LEU   A CA  1 
ATOM   2040 C C   . LEU   A 1 272 ? 16.466  71.558 23.969 1.00 57.47  ? 964  LEU   A C   1 
ATOM   2041 O O   . LEU   A 1 272 ? 16.423  71.537 22.743 1.00 61.27  ? 964  LEU   A O   1 
ATOM   2042 C CB  . LEU   A 1 272 ? 17.580  69.556 25.035 1.00 60.68  ? 964  LEU   A CB  1 
ATOM   2043 C CG  . LEU   A 1 272 ? 18.882  68.882 25.494 1.00 67.67  ? 964  LEU   A CG  1 
ATOM   2044 C CD1 . LEU   A 1 272 ? 18.604  67.558 26.183 1.00 66.52  ? 964  LEU   A CD1 1 
ATOM   2045 C CD2 . LEU   A 1 272 ? 19.855  68.677 24.342 1.00 74.52  ? 964  LEU   A CD2 1 
ATOM   2046 N N   . ILE   A 1 273 ? 15.477  72.046 24.719 1.00 57.56  ? 965  ILE   A N   1 
ATOM   2047 C CA  . ILE   A 1 273 ? 14.312  72.732 24.134 1.00 54.70  ? 965  ILE   A CA  1 
ATOM   2048 C C   . ILE   A 1 273 ? 14.787  73.924 23.287 1.00 60.02  ? 965  ILE   A C   1 
ATOM   2049 O O   . ILE   A 1 273 ? 14.401  74.041 22.124 1.00 68.69  ? 965  ILE   A O   1 
ATOM   2050 C CB  . ILE   A 1 273 ? 13.285  73.179 25.209 1.00 52.58  ? 965  ILE   A CB  1 
ATOM   2051 C CG1 . ILE   A 1 273 ? 12.612  71.957 25.837 1.00 55.15  ? 965  ILE   A CG1 1 
ATOM   2052 C CG2 . ILE   A 1 273 ? 12.180  74.061 24.614 1.00 56.82  ? 965  ILE   A CG2 1 
ATOM   2053 C CD1 . ILE   A 1 273 ? 11.910  72.231 27.149 1.00 57.66  ? 965  ILE   A CD1 1 
ATOM   2054 N N   . ILE   A 1 274 ? 15.646  74.758 23.874 1.00 62.91  ? 966  ILE   A N   1 
ATOM   2055 C CA  . ILE   A 1 274 ? 16.192  75.964 23.225 1.00 63.13  ? 966  ILE   A CA  1 
ATOM   2056 C C   . ILE   A 1 274 ? 16.994  75.604 21.962 1.00 61.00  ? 966  ILE   A C   1 
ATOM   2057 O O   . ILE   A 1 274 ? 16.722  76.142 20.889 1.00 58.00  ? 966  ILE   A O   1 
ATOM   2058 C CB  . ILE   A 1 274 ? 17.041  76.818 24.223 1.00 64.75  ? 966  ILE   A CB  1 
ATOM   2059 C CG1 . ILE   A 1 274 ? 16.137  77.407 25.320 1.00 67.60  ? 966  ILE   A CG1 1 
ATOM   2060 C CG2 . ILE   A 1 274 ? 17.776  77.969 23.522 1.00 65.78  ? 966  ILE   A CG2 1 
ATOM   2061 C CD1 . ILE   A 1 274 ? 16.867  77.759 26.596 1.00 71.22  ? 966  ILE   A CD1 1 
ATOM   2062 N N   . GLU   A 1 275 ? 17.950  74.683 22.095 1.00 64.52  ? 967  GLU   A N   1 
ATOM   2063 C CA  . GLU   A 1 275 ? 18.850  74.333 20.989 1.00 66.82  ? 967  GLU   A CA  1 
ATOM   2064 C C   . GLU   A 1 275 ? 18.116  73.770 19.786 1.00 66.34  ? 967  GLU   A C   1 
ATOM   2065 O O   . GLU   A 1 275 ? 18.295  74.271 18.675 1.00 70.24  ? 967  GLU   A O   1 
ATOM   2066 C CB  . GLU   A 1 275 ? 19.984  73.385 21.439 1.00 72.51  ? 967  GLU   A CB  1 
ATOM   2067 C CG  . GLU   A 1 275 ? 21.021  74.019 22.372 1.00 82.25  ? 967  GLU   A CG  1 
ATOM   2068 C CD  . GLU   A 1 275 ? 21.623  75.313 21.828 1.00 98.94  ? 967  GLU   A CD  1 
ATOM   2069 O OE1 . GLU   A 1 275 ? 22.062  75.316 20.652 1.00 97.26  ? 967  GLU   A OE1 1 
ATOM   2070 O OE2 . GLU   A 1 275 ? 21.621  76.331 22.564 1.00 93.93  ? 967  GLU   A OE2 1 
ATOM   2071 N N   . PHE   A 1 276 ? 17.261  72.776 20.018 1.00 63.51  ? 968  PHE   A N   1 
ATOM   2072 C CA  . PHE   A 1 276 ? 16.456  72.187 18.937 1.00 57.08  ? 968  PHE   A CA  1 
ATOM   2073 C C   . PHE   A 1 276 ? 15.420  73.160 18.343 1.00 59.67  ? 968  PHE   A C   1 
ATOM   2074 O O   . PHE   A 1 276 ? 15.175  73.113 17.133 1.00 64.01  ? 968  PHE   A O   1 
ATOM   2075 C CB  . PHE   A 1 276 ? 15.823  70.852 19.369 1.00 54.29  ? 968  PHE   A CB  1 
ATOM   2076 C CG  . PHE   A 1 276 ? 16.795  69.694 19.347 1.00 53.22  ? 968  PHE   A CG  1 
ATOM   2077 C CD1 . PHE   A 1 276 ? 17.217  69.153 18.136 1.00 57.31  ? 968  PHE   A CD1 1 
ATOM   2078 C CD2 . PHE   A 1 276 ? 17.301  69.150 20.522 1.00 54.51  ? 968  PHE   A CD2 1 
ATOM   2079 C CE1 . PHE   A 1 276 ? 18.117  68.093 18.096 1.00 60.05  ? 968  PHE   A CE1 1 
ATOM   2080 C CE2 . PHE   A 1 276 ? 18.205  68.089 20.491 1.00 60.93  ? 968  PHE   A CE2 1 
ATOM   2081 C CZ  . PHE   A 1 276 ? 18.613  67.558 19.275 1.00 60.76  ? 968  PHE   A CZ  1 
ATOM   2082 N N   . SER   A 1 277 ? 14.852  74.052 19.160 1.00 58.15  ? 969  SER   A N   1 
ATOM   2083 C CA  . SER   A 1 277 ? 13.851  75.012 18.666 1.00 60.13  ? 969  SER   A CA  1 
ATOM   2084 C C   . SER   A 1 277 ? 14.469  76.118 17.821 1.00 62.85  ? 969  SER   A C   1 
ATOM   2085 O O   . SER   A 1 277 ? 13.811  76.611 16.903 1.00 73.53  ? 969  SER   A O   1 
ATOM   2086 C CB  . SER   A 1 277 ? 13.010  75.597 19.800 1.00 59.76  ? 969  SER   A CB  1 
ATOM   2087 O OG  . SER   A 1 277 ? 13.799  76.389 20.652 1.00 76.93  ? 969  SER   A OG  1 
ATOM   2088 N N   . LYS   A 1 278 ? 15.701  76.524 18.157 1.00 70.92  ? 970  LYS   A N   1 
ATOM   2089 C CA  . LYS   A 1 278 ? 16.551  77.358 17.275 1.00 64.78  ? 970  LYS   A CA  1 
ATOM   2090 C C   . LYS   A 1 278 ? 16.804  76.660 15.931 1.00 61.71  ? 970  LYS   A C   1 
ATOM   2091 O O   . LYS   A 1 278 ? 16.653  77.266 14.881 1.00 64.70  ? 970  LYS   A O   1 
ATOM   2092 C CB  . LYS   A 1 278 ? 17.911  77.663 17.917 1.00 66.59  ? 970  LYS   A CB  1 
ATOM   2093 C CG  . LYS   A 1 278 ? 17.932  78.725 19.001 1.00 70.92  ? 970  LYS   A CG  1 
ATOM   2094 C CD  . LYS   A 1 278 ? 19.343  78.816 19.578 1.00 75.80  ? 970  LYS   A CD  1 
ATOM   2095 C CE  . LYS   A 1 278 ? 19.509  79.984 20.531 1.00 91.73  ? 970  LYS   A CE  1 
ATOM   2096 N NZ  . LYS   A 1 278 ? 20.878  80.036 21.112 1.00 97.31  ? 970  LYS   A NZ  1 
ATOM   2097 N N   . MET   A 1 279 ? 17.199  75.389 15.991 1.00 61.22  ? 971  MET   A N   1 
ATOM   2098 C CA  . MET   A 1 279 ? 17.406  74.572 14.790 1.00 61.31  ? 971  MET   A CA  1 
ATOM   2099 C C   . MET   A 1 279 ? 16.140  74.349 13.953 1.00 62.83  ? 971  MET   A C   1 
ATOM   2100 O O   . MET   A 1 279 ? 16.207  74.328 12.726 1.00 66.63  ? 971  MET   A O   1 
ATOM   2101 C CB  . MET   A 1 279 ? 18.038  73.229 15.153 1.00 63.14  ? 971  MET   A CB  1 
ATOM   2102 C CG  . MET   A 1 279 ? 19.464  73.350 15.654 1.00 65.17  ? 971  MET   A CG  1 
ATOM   2103 S SD  . MET   A 1 279 ? 20.151  71.741 16.047 1.00 70.46  ? 971  MET   A SD  1 
ATOM   2104 C CE  . MET   A 1 279 ? 21.769  72.243 16.604 1.00 80.87  ? 971  MET   A CE  1 
ATOM   2105 N N   . ALA   A 1 280 ? 15.004  74.185 14.626 1.00 63.04  ? 972  ALA   A N   1 
ATOM   2106 C CA  . ALA   A 1 280 ? 13.696  74.056 13.972 1.00 64.18  ? 972  ALA   A CA  1 
ATOM   2107 C C   . ALA   A 1 280 ? 13.212  75.291 13.200 1.00 62.32  ? 972  ALA   A C   1 
ATOM   2108 O O   . ALA   A 1 280 ? 12.320  75.151 12.373 1.00 71.02  ? 972  ALA   A O   1 
ATOM   2109 C CB  . ALA   A 1 280 ? 12.646  73.646 14.990 1.00 63.84  ? 972  ALA   A CB  1 
ATOM   2110 N N   . ARG   A 1 281 ? 13.756  76.481 13.492 1.00 69.90  ? 973  ARG   A N   1 
ATOM   2111 C CA  . ARG   A 1 281 ? 13.499  77.701 12.684 1.00 71.32  ? 973  ARG   A CA  1 
ATOM   2112 C C   . ARG   A 1 281 ? 14.112  77.650 11.283 1.00 70.75  ? 973  ARG   A C   1 
ATOM   2113 O O   . ARG   A 1 281 ? 13.590  78.303 10.383 1.00 79.98  ? 973  ARG   A O   1 
ATOM   2114 C CB  . ARG   A 1 281 ? 14.007  78.983 13.376 1.00 74.18  ? 973  ARG   A CB  1 
ATOM   2115 C CG  . ARG   A 1 281 ? 13.190  79.465 14.561 1.00 78.11  ? 973  ARG   A CG  1 
ATOM   2116 C CD  . ARG   A 1 281 ? 13.740  80.787 15.088 1.00 85.82  ? 973  ARG   A CD  1 
ATOM   2117 N NE  . ARG   A 1 281 ? 12.857  81.400 16.079 1.00 92.42  ? 973  ARG   A NE  1 
ATOM   2118 C CZ  . ARG   A 1 281 ? 11.653  81.971 15.872 0.00 98.49  ? 973  ARG   A CZ  1 
ATOM   2119 N NH1 . ARG   A 1 281 ? 11.153  82.108 14.642 0.00 99.75  ? 973  ARG   A NH1 1 
ATOM   2120 N NH2 . ARG   A 1 281 ? 10.949  82.459 16.890 0.00 99.11  ? 973  ARG   A NH2 1 
ATOM   2121 N N   . ASP   A 1 282 ? 15.232  76.932 11.127 1.00 74.17  ? 974  ASP   A N   1 
ATOM   2122 C CA  . ASP   A 1 282 ? 15.963  76.805 9.853  1.00 70.19  ? 974  ASP   A CA  1 
ATOM   2123 C C   . ASP   A 1 282 ? 16.428  75.332 9.689  1.00 66.34  ? 974  ASP   A C   1 
ATOM   2124 O O   . ASP   A 1 282 ? 17.623  75.052 9.735  1.00 72.88  ? 974  ASP   A O   1 
ATOM   2125 C CB  . ASP   A 1 282 ? 17.128  77.814 9.838  1.00 70.30  ? 974  ASP   A CB  1 
ATOM   2126 C CG  . ASP   A 1 282 ? 17.838  77.919 8.474  1.00 81.93  ? 974  ASP   A CG  1 
ATOM   2127 O OD1 . ASP   A 1 282 ? 17.353  77.369 7.457  1.00 80.34  ? 974  ASP   A OD1 1 
ATOM   2128 O OD2 . ASP   A 1 282 ? 18.910  78.570 8.429  1.00 88.91  ? 974  ASP   A OD2 1 
ATOM   2129 N N   . PRO   A 1 283 ? 15.473  74.389 9.499  1.00 63.15  ? 975  PRO   A N   1 
ATOM   2130 C CA  . PRO   A 1 283 ? 15.750  72.935 9.560  1.00 62.08  ? 975  PRO   A CA  1 
ATOM   2131 C C   . PRO   A 1 283 ? 16.796  72.370 8.570  1.00 63.40  ? 975  PRO   A C   1 
ATOM   2132 O O   . PRO   A 1 283 ? 17.559  71.466 8.928  1.00 59.22  ? 975  PRO   A O   1 
ATOM   2133 C CB  . PRO   A 1 283 ? 14.375  72.299 9.272  1.00 65.11  ? 975  PRO   A CB  1 
ATOM   2134 C CG  . PRO   A 1 283 ? 13.375  73.383 9.403  1.00 63.28  ? 975  PRO   A CG  1 
ATOM   2135 C CD  . PRO   A 1 283 ? 14.088  74.641 9.048  1.00 64.35  ? 975  PRO   A CD  1 
ATOM   2136 N N   . GLN   A 1 284 ? 16.822  72.889 7.345  1.00 70.93  ? 976  GLN   A N   1 
ATOM   2137 C CA  . GLN   A 1 284 ? 17.764  72.405 6.317  1.00 68.56  ? 976  GLN   A CA  1 
ATOM   2138 C C   . GLN   A 1 284 ? 19.222  72.833 6.534  1.00 66.84  ? 976  GLN   A C   1 
ATOM   2139 O O   . GLN   A 1 284 ? 20.119  72.281 5.895  1.00 72.76  ? 976  GLN   A O   1 
ATOM   2140 C CB  . GLN   A 1 284 ? 17.268  72.774 4.920  1.00 76.16  ? 976  GLN   A CB  1 
ATOM   2141 C CG  . GLN   A 1 284 ? 15.888  72.173 4.636  1.00 89.78  ? 976  GLN   A CG  1 
ATOM   2142 C CD  . GLN   A 1 284 ? 15.486  72.128 3.172  1.00 96.73  ? 976  GLN   A CD  1 
ATOM   2143 O OE1 . GLN   A 1 284 ? 16.321  72.195 2.268  1.00 107.38 ? 976  GLN   A OE1 1 
ATOM   2144 N NE2 . GLN   A 1 284 ? 14.184  71.985 2.932  1.00 109.44 ? 976  GLN   A NE2 1 
ATOM   2145 N N   . ARG   A 1 285 ? 19.451  73.805 7.422  1.00 64.13  ? 977  ARG   A N   1 
ATOM   2146 C CA  . ARG   A 1 285 ? 20.794  74.123 7.939  1.00 62.28  ? 977  ARG   A CA  1 
ATOM   2147 C C   . ARG   A 1 285 ? 21.370  73.047 8.873  1.00 60.81  ? 977  ARG   A C   1 
ATOM   2148 O O   . ARG   A 1 285 ? 22.586  72.941 8.997  1.00 59.79  ? 977  ARG   A O   1 
ATOM   2149 C CB  . ARG   A 1 285 ? 20.767  75.471 8.683  1.00 64.77  ? 977  ARG   A CB  1 
ATOM   2150 C CG  . ARG   A 1 285 ? 22.135  76.062 8.993  1.00 67.30  ? 977  ARG   A CG  1 
ATOM   2151 C CD  . ARG   A 1 285 ? 22.018  77.402 9.696  1.00 73.16  ? 977  ARG   A CD  1 
ATOM   2152 N NE  . ARG   A 1 285 ? 23.336  77.890 10.113 1.00 75.28  ? 977  ARG   A NE  1 
ATOM   2153 C CZ  . ARG   A 1 285 ? 23.570  78.976 10.856 1.00 74.36  ? 977  ARG   A CZ  1 
ATOM   2154 N NH1 . ARG   A 1 285 ? 22.574  79.737 11.319 1.00 79.71  ? 977  ARG   A NH1 1 
ATOM   2155 N NH2 . ARG   A 1 285 ? 24.832  79.306 11.148 1.00 84.41  ? 977  ARG   A NH2 1 
ATOM   2156 N N   . TYR   A 1 286 ? 20.510  72.295 9.561  1.00 60.42  ? 978  TYR   A N   1 
ATOM   2157 C CA  . TYR   A 1 286 ? 20.934  71.346 10.607 1.00 60.14  ? 978  TYR   A CA  1 
ATOM   2158 C C   . TYR   A 1 286 ? 20.710  69.856 10.310 1.00 60.93  ? 978  TYR   A C   1 
ATOM   2159 O O   . TYR   A 1 286 ? 21.380  69.027 10.919 1.00 62.45  ? 978  TYR   A O   1 
ATOM   2160 C CB  . TYR   A 1 286 ? 20.293  71.766 11.930 1.00 60.33  ? 978  TYR   A CB  1 
ATOM   2161 C CG  . TYR   A 1 286 ? 20.663  73.187 12.295 1.00 58.72  ? 978  TYR   A CG  1 
ATOM   2162 C CD1 . TYR   A 1 286 ? 21.950  73.495 12.766 1.00 60.63  ? 978  TYR   A CD1 1 
ATOM   2163 C CD2 . TYR   A 1 286 ? 19.747  74.239 12.140 1.00 57.65  ? 978  TYR   A CD2 1 
ATOM   2164 C CE1 . TYR   A 1 286 ? 22.309  74.804 13.083 1.00 64.64  ? 978  TYR   A CE1 1 
ATOM   2165 C CE2 . TYR   A 1 286 ? 20.095  75.560 12.461 1.00 56.80  ? 978  TYR   A CE2 1 
ATOM   2166 C CZ  . TYR   A 1 286 ? 21.374  75.839 12.936 1.00 62.81  ? 978  TYR   A CZ  1 
ATOM   2167 O OH  . TYR   A 1 286 ? 21.728  77.132 13.254 1.00 63.84  ? 978  TYR   A OH  1 
ATOM   2168 N N   . LEU   A 1 287 ? 19.783  69.515 9.406  1.00 65.70  ? 979  LEU   A N   1 
ATOM   2169 C CA  . LEU   A 1 287 ? 19.643  68.144 8.871  1.00 64.80  ? 979  LEU   A CA  1 
ATOM   2170 C C   . LEU   A 1 287 ? 19.629  68.192 7.344  1.00 61.68  ? 979  LEU   A C   1 
ATOM   2171 O O   . LEU   A 1 287 ? 18.919  69.012 6.761  1.00 66.29  ? 979  LEU   A O   1 
ATOM   2172 C CB  . LEU   A 1 287 ? 18.365  67.471 9.380  1.00 61.40  ? 979  LEU   A CB  1 
ATOM   2173 C CG  . LEU   A 1 287 ? 18.212  67.294 10.892 1.00 61.85  ? 979  LEU   A CG  1 
ATOM   2174 C CD1 . LEU   A 1 287 ? 16.807  66.814 11.208 1.00 66.75  ? 979  LEU   A CD1 1 
ATOM   2175 C CD2 . LEU   A 1 287 ? 19.238  66.331 11.467 1.00 60.42  ? 979  LEU   A CD2 1 
ATOM   2176 N N   . VAL   A 1 288 ? 20.398  67.296 6.722  1.00 57.69  ? 980  VAL   A N   1 
ATOM   2177 C CA  . VAL   A 1 288 ? 20.608  67.252 5.278  1.00 66.97  ? 980  VAL   A CA  1 
ATOM   2178 C C   . VAL   A 1 288 ? 20.005  65.931 4.790  1.00 70.50  ? 980  VAL   A C   1 
ATOM   2179 O O   . VAL   A 1 288 ? 20.601  64.871 5.004  1.00 68.45  ? 980  VAL   A O   1 
ATOM   2180 C CB  . VAL   A 1 288 ? 22.119  67.341 4.941  1.00 69.90  ? 980  VAL   A CB  1 
ATOM   2181 C CG1 . VAL   A 1 288 ? 22.354  67.256 3.435  1.00 69.74  ? 980  VAL   A CG1 1 
ATOM   2182 C CG2 . VAL   A 1 288 ? 22.733  68.629 5.507  1.00 63.42  ? 980  VAL   A CG2 1 
ATOM   2183 N N   . ILE   A 1 289 ? 18.825  66.013 4.162  1.00 68.67  ? 981  ILE   A N   1 
ATOM   2184 C CA  . ILE   A 1 289 ? 18.050  64.849 3.690  1.00 74.10  ? 981  ILE   A CA  1 
ATOM   2185 C C   . ILE   A 1 289 ? 17.694  65.061 2.210  1.00 80.28  ? 981  ILE   A C   1 
ATOM   2186 O O   . ILE   A 1 289 ? 17.179  66.126 1.845  1.00 72.24  ? 981  ILE   A O   1 
ATOM   2187 C CB  . ILE   A 1 289 ? 16.745  64.655 4.518  1.00 76.72  ? 981  ILE   A CB  1 
ATOM   2188 C CG1 . ILE   A 1 289 ? 17.061  64.423 6.011  1.00 79.96  ? 981  ILE   A CG1 1 
ATOM   2189 C CG2 . ILE   A 1 289 ? 15.909  63.477 3.991  1.00 78.24  ? 981  ILE   A CG2 1 
ATOM   2190 C CD1 . ILE   A 1 289 ? 15.909  64.718 6.954  1.00 82.83  ? 981  ILE   A CD1 1 
ATOM   2191 N N   . GLN   A 1 290 ? 17.913  64.034 1.381  1.00 88.31  ? 982  GLN   A N   1 
ATOM   2192 C CA  . GLN   A 1 290 ? 17.655  64.117 -0.073 1.00 96.41  ? 982  GLN   A CA  1 
ATOM   2193 C C   . GLN   A 1 290 ? 16.163  64.290 -0.393 1.00 93.37  ? 982  GLN   A C   1 
ATOM   2194 O O   . GLN   A 1 290 ? 15.344  63.471 0.024  1.00 90.75  ? 982  GLN   A O   1 
ATOM   2195 C CB  . GLN   A 1 290 ? 18.197  62.886 -0.808 1.00 108.11 ? 982  GLN   A CB  1 
ATOM   2196 C CG  . GLN   A 1 290 ? 19.718  62.765 -0.792 1.00 119.65 ? 982  GLN   A CG  1 
ATOM   2197 C CD  . GLN   A 1 290 ? 20.251  61.846 -1.886 1.00 129.11 ? 982  GLN   A CD  1 
ATOM   2198 O OE1 . GLN   A 1 290 ? 21.074  62.260 -2.703 1.00 130.74 ? 982  GLN   A OE1 1 
ATOM   2199 N NE2 . GLN   A 1 290 ? 19.774  60.600 -1.914 1.00 133.38 ? 982  GLN   A NE2 1 
ATOM   2200 N N   . GLY   A 1 291 ? 15.832  65.365 -1.115 1.00 94.08  ? 983  GLY   A N   1 
ATOM   2201 C CA  . GLY   A 1 291 ? 14.447  65.717 -1.446 1.00 94.85  ? 983  GLY   A CA  1 
ATOM   2202 C C   . GLY   A 1 291 ? 13.624  66.196 -0.260 1.00 100.54 ? 983  GLY   A C   1 
ATOM   2203 O O   . GLY   A 1 291 ? 12.499  65.748 -0.076 1.00 107.06 ? 983  GLY   A O   1 
ATOM   2204 N N   . ASP   A 1 292 ? 14.179  67.125 0.518  1.00 102.86 ? 984  ASP   A N   1 
ATOM   2205 C CA  . ASP   A 1 292 ? 13.550  67.626 1.761  1.00 104.59 ? 984  ASP   A CA  1 
ATOM   2206 C C   . ASP   A 1 292 ? 12.311  68.518 1.506  1.00 115.30 ? 984  ASP   A C   1 
ATOM   2207 O O   . ASP   A 1 292 ? 11.346  68.478 2.278  1.00 109.14 ? 984  ASP   A O   1 
ATOM   2208 C CB  . ASP   A 1 292 ? 14.591  68.407 2.597  1.00 106.41 ? 984  ASP   A CB  1 
ATOM   2209 C CG  . ASP   A 1 292 ? 14.335  68.366 4.110  1.00 98.59  ? 984  ASP   A CG  1 
ATOM   2210 O OD1 . ASP   A 1 292 ? 13.210  68.073 4.584  1.00 81.19  ? 984  ASP   A OD1 1 
ATOM   2211 O OD2 . ASP   A 1 292 ? 15.309  68.649 4.842  1.00 102.56 ? 984  ASP   A OD2 1 
ATOM   2212 N N   . GLU   A 1 293 ? 12.370  69.343 0.456  1.00 128.03 ? 985  GLU   A N   1 
ATOM   2213 C CA  . GLU   A 1 293 ? 11.230  70.192 0.030  1.00 143.88 ? 985  GLU   A CA  1 
ATOM   2214 C C   . GLU   A 1 293 ? 9.924   69.440 -0.329 1.00 148.59 ? 985  GLU   A C   1 
ATOM   2215 O O   . GLU   A 1 293 ? 8.833   69.961 -0.084 1.00 142.26 ? 985  GLU   A O   1 
ATOM   2216 C CB  . GLU   A 1 293 ? 11.641  71.124 -1.132 1.00 144.94 ? 985  GLU   A CB  1 
ATOM   2217 C CG  . GLU   A 1 293 ? 11.975  70.436 -2.454 1.00 143.39 ? 985  GLU   A CG  1 
ATOM   2218 C CD  . GLU   A 1 293 ? 12.468  71.374 -3.536 0.00 157.10 ? 985  GLU   A CD  1 
ATOM   2219 O OE1 . GLU   A 1 293 ? 11.936  72.498 -3.667 0.00 158.42 ? 985  GLU   A OE1 1 
ATOM   2220 O OE2 . GLU   A 1 293 ? 13.414  70.991 -4.257 0.00 157.97 ? 985  GLU   A OE2 1 
ATOM   2221 N N   . ARG   A 1 294 ? 10.045  68.223 -0.874 1.00 156.88 ? 986  ARG   A N   1 
ATOM   2222 C CA  . ARG   A 1 294 ? 8.890   67.406 -1.329 1.00 150.05 ? 986  ARG   A CA  1 
ATOM   2223 C C   . ARG   A 1 294 ? 8.103   66.633 -0.238 1.00 149.70 ? 986  ARG   A C   1 
ATOM   2224 O O   . ARG   A 1 294 ? 7.062   66.039 -0.549 1.00 138.42 ? 986  ARG   A O   1 
ATOM   2225 C CB  . ARG   A 1 294 ? 9.356   66.380 -2.380 1.00 146.21 ? 986  ARG   A CB  1 
ATOM   2226 C CG  . ARG   A 1 294 ? 9.982   66.949 -3.650 1.00 142.11 ? 986  ARG   A CG  1 
ATOM   2227 C CD  . ARG   A 1 294 ? 10.652  65.849 -4.469 1.00 144.81 ? 986  ARG   A CD  1 
ATOM   2228 N NE  . ARG   A 1 294 ? 9.745   64.725 -4.751 1.00 149.21 ? 986  ARG   A NE  1 
ATOM   2229 C CZ  . ARG   A 1 294 ? 10.102  63.511 -5.195 1.00 147.15 ? 986  ARG   A CZ  1 
ATOM   2230 N NH1 . ARG   A 1 294 ? 11.378  63.195 -5.451 1.00 153.22 ? 986  ARG   A NH1 1 
ATOM   2231 N NH2 . ARG   A 1 294 ? 9.155   62.589 -5.393 1.00 144.27 ? 986  ARG   A NH2 1 
ATOM   2232 N N   . MET   A 1 295 ? 8.564   66.660 1.018  1.00 154.15 ? 987  MET   A N   1 
ATOM   2233 C CA  . MET   A 1 295 ? 8.140   65.689 2.045  1.00 150.44 ? 987  MET   A CA  1 
ATOM   2234 C C   . MET   A 1 295 ? 6.757   66.053 2.608  1.00 153.79 ? 987  MET   A C   1 
ATOM   2235 O O   . MET   A 1 295 ? 6.591   67.142 3.168  1.00 157.65 ? 987  MET   A O   1 
ATOM   2236 C CB  . MET   A 1 295 ? 9.164   65.609 3.203  1.00 143.70 ? 987  MET   A CB  1 
ATOM   2237 C CG  . MET   A 1 295 ? 10.641  65.402 2.834  1.00 133.33 ? 987  MET   A CG  1 
ATOM   2238 S SD  . MET   A 1 295 ? 11.218  63.708 2.596  1.00 113.07 ? 987  MET   A SD  1 
ATOM   2239 C CE  . MET   A 1 295 ? 10.492  63.312 1.002  1.00 131.93 ? 987  MET   A CE  1 
ATOM   2240 N N   . HIS   A 1 296 ? 5.786   65.142 2.451  1.00 156.09 ? 988  HIS   A N   1 
ATOM   2241 C CA  . HIS   A 1 296 ? 4.402   65.310 2.937  1.00 156.98 ? 988  HIS   A CA  1 
ATOM   2242 C C   . HIS   A 1 296 ? 3.983   64.137 3.837  1.00 149.50 ? 988  HIS   A C   1 
ATOM   2243 O O   . HIS   A 1 296 ? 4.229   62.977 3.489  1.00 138.90 ? 988  HIS   A O   1 
ATOM   2244 C CB  . HIS   A 1 296 ? 3.436   65.409 1.753  1.00 153.44 ? 988  HIS   A CB  1 
ATOM   2245 C CG  . HIS   A 1 296 ? 3.676   66.576 0.854  0.00 165.49 ? 988  HIS   A CG  1 
ATOM   2246 N ND1 . HIS   A 1 296 ? 3.623   67.884 1.285  0.00 164.13 ? 988  HIS   A ND1 1 
ATOM   2247 C CD2 . HIS   A 1 296 ? 3.969   66.628 -0.467 0.00 167.62 ? 988  HIS   A CD2 1 
ATOM   2248 C CE1 . HIS   A 1 296 ? 3.883   68.691 0.272  0.00 165.76 ? 988  HIS   A CE1 1 
ATOM   2249 N NE2 . HIS   A 1 296 ? 4.097   67.954 -0.803 0.00 167.88 ? 988  HIS   A NE2 1 
ATOM   2250 N N   . LEU   A 1 297 ? 3.367   64.456 4.985  1.00 147.47 ? 989  LEU   A N   1 
ATOM   2251 C CA  . LEU   A 1 297 ? 2.767   63.477 5.917  1.00 143.30 ? 989  LEU   A CA  1 
ATOM   2252 C C   . LEU   A 1 297 ? 1.355   63.942 6.339  1.00 150.79 ? 989  LEU   A C   1 
ATOM   2253 O O   . LEU   A 1 297 ? 1.125   65.155 6.440  1.00 149.51 ? 989  LEU   A O   1 
ATOM   2254 C CB  . LEU   A 1 297 ? 3.635   63.323 7.168  1.00 126.35 ? 989  LEU   A CB  1 
ATOM   2255 C CG  . LEU   A 1 297 ? 5.087   62.863 6.998  1.00 118.64 ? 989  LEU   A CG  1 
ATOM   2256 C CD1 . LEU   A 1 297 ? 5.844   63.011 8.318  1.00 103.79 ? 989  LEU   A CD1 1 
ATOM   2257 C CD2 . LEU   A 1 297 ? 5.163   61.434 6.470  1.00 114.18 ? 989  LEU   A CD2 1 
ATOM   2258 N N   . PRO   A 1 298 ? 0.419   62.992 6.614  1.00 152.10 ? 990  PRO   A N   1 
ATOM   2259 C CA  . PRO   A 1 298 ? -0.967  63.378 6.926  1.00 141.82 ? 990  PRO   A CA  1 
ATOM   2260 C C   . PRO   A 1 298 ? -1.129  63.898 8.360  1.00 125.89 ? 990  PRO   A C   1 
ATOM   2261 O O   . PRO   A 1 298 ? -1.302  65.101 8.564  1.00 103.35 ? 990  PRO   A O   1 
ATOM   2262 C CB  . PRO   A 1 298 ? -1.739  62.070 6.724  1.00 139.64 ? 990  PRO   A CB  1 
ATOM   2263 C CG  . PRO   A 1 298 ? -0.765  61.014 7.108  1.00 140.62 ? 990  PRO   A CG  1 
ATOM   2264 C CD  . PRO   A 1 298 ? 0.609   61.532 6.767  1.00 143.68 ? 990  PRO   A CD  1 
ATOM   2265 N N   . ASP   A 1 311 ? -15.231 53.863 11.458 1.00 156.98 ? 1003 ASP   A N   1 
ATOM   2266 C CA  . ASP   A 1 311 ? -16.675 53.852 11.229 1.00 176.93 ? 1003 ASP   A CA  1 
ATOM   2267 C C   . ASP   A 1 311 ? -17.224 55.261 10.972 1.00 185.99 ? 1003 ASP   A C   1 
ATOM   2268 O O   . ASP   A 1 311 ? -16.744 56.232 11.565 1.00 186.63 ? 1003 ASP   A O   1 
ATOM   2269 C CB  . ASP   A 1 311 ? -17.398 53.228 12.426 1.00 173.61 ? 1003 ASP   A CB  1 
ATOM   2270 C CG  . ASP   A 1 311 ? -16.860 51.871 12.847 0.00 183.62 ? 1003 ASP   A CG  1 
ATOM   2271 O OD1 . ASP   A 1 311 ? -16.076 51.262 12.084 0.00 184.40 ? 1003 ASP   A OD1 1 
ATOM   2272 O OD2 . ASP   A 1 311 ? -17.225 51.398 13.945 0.00 182.87 ? 1003 ASP   A OD2 1 
ATOM   2273 N N   . GLU   A 1 312 ? -18.227 55.355 10.097 1.00 194.66 ? 1004 GLU   A N   1 
ATOM   2274 C CA  . GLU   A 1 312 ? -18.890 56.631 9.769  1.00 194.91 ? 1004 GLU   A CA  1 
ATOM   2275 C C   . GLU   A 1 312 ? -19.817 57.110 10.895 1.00 193.93 ? 1004 GLU   A C   1 
ATOM   2276 O O   . GLU   A 1 312 ? -19.811 58.297 11.234 1.00 197.04 ? 1004 GLU   A O   1 
ATOM   2277 C CB  . GLU   A 1 312 ? -19.676 56.523 8.454  1.00 196.43 ? 1004 GLU   A CB  1 
ATOM   2278 C CG  . GLU   A 1 312 ? -18.818 56.218 7.236  1.00 192.08 ? 1004 GLU   A CG  1 
ATOM   2279 C CD  . GLU   A 1 312 ? -19.628 56.150 5.949  0.00 214.03 ? 1004 GLU   A CD  1 
ATOM   2280 O OE1 . GLU   A 1 312 ? -20.333 57.132 5.628  0.00 215.06 ? 1004 GLU   A OE1 1 
ATOM   2281 O OE2 . GLU   A 1 312 ? -19.553 55.116 5.250  0.00 216.13 ? 1004 GLU   A OE2 1 
ATOM   2282 N N   . GLU   A 1 313 ? -20.619 56.187 11.442 1.00 192.15 ? 1005 GLU   A N   1 
ATOM   2283 C CA  . GLU   A 1 313 ? -21.520 56.453 12.594 1.00 183.53 ? 1005 GLU   A CA  1 
ATOM   2284 C C   . GLU   A 1 313 ? -20.832 56.986 13.857 1.00 173.94 ? 1005 GLU   A C   1 
ATOM   2285 O O   . GLU   A 1 313 ? -21.424 57.792 14.583 1.00 168.71 ? 1005 GLU   A O   1 
ATOM   2286 C CB  . GLU   A 1 313 ? -22.363 55.208 12.959 1.00 177.79 ? 1005 GLU   A CB  1 
ATOM   2287 C CG  . GLU   A 1 313 ? -21.591 53.952 13.371 1.00 165.48 ? 1005 GLU   A CG  1 
ATOM   2288 C CD  . GLU   A 1 313 ? -22.384 52.960 14.193 0.00 183.50 ? 1005 GLU   A CD  1 
ATOM   2289 O OE1 . GLU   A 1 313 ? -23.639 52.949 14.101 0.00 185.75 ? 1005 GLU   A OE1 1 
ATOM   2290 O OE2 . GLU   A 1 313 ? -21.754 52.152 14.916 0.00 181.25 ? 1005 GLU   A OE2 1 
ATOM   2291 N N   . ASP   A 1 314 ? -19.603 56.522 14.110 1.00 173.01 ? 1006 ASP   A N   1 
ATOM   2292 C CA  . ASP   A 1 314 ? -18.788 56.978 15.245 1.00 165.11 ? 1006 ASP   A CA  1 
ATOM   2293 C C   . ASP   A 1 314 ? -18.482 58.468 15.123 1.00 160.97 ? 1006 ASP   A C   1 
ATOM   2294 O O   . ASP   A 1 314 ? -18.891 59.244 15.988 1.00 168.91 ? 1006 ASP   A O   1 
ATOM   2295 C CB  . ASP   A 1 314 ? -17.485 56.175 15.350 1.00 158.95 ? 1006 ASP   A CB  1 
ATOM   2296 C CG  . ASP   A 1 314 ? -17.763 54.739 15.898 0.00 169.41 ? 1006 ASP   A CG  1 
ATOM   2297 O OD1 . ASP   A 1 314 ? -18.929 54.266 15.868 0.00 171.52 ? 1006 ASP   A OD1 1 
ATOM   2298 O OD2 . ASP   A 1 314 ? -16.779 54.076 16.307 0.00 167.55 ? 1006 ASP   A OD2 1 
ATOM   2299 N N   . MET   A 1 315 ? -17.860 58.846 13.997 1.00 150.94 ? 1007 MET   A N   1 
ATOM   2300 C CA  . MET   A 1 315 ? -17.373 60.226 13.688 1.00 141.86 ? 1007 MET   A CA  1 
ATOM   2301 C C   . MET   A 1 315 ? -18.262 61.443 14.033 1.00 125.62 ? 1007 MET   A C   1 
ATOM   2302 O O   . MET   A 1 315 ? -17.736 62.551 14.165 1.00 121.54 ? 1007 MET   A O   1 
ATOM   2303 C CB  . MET   A 1 315 ? -16.971 60.320 12.204 1.00 136.68 ? 1007 MET   A CB  1 
ATOM   2304 C CG  . MET   A 1 315 ? -15.651 59.632 11.787 0.00 143.19 ? 1007 MET   A CG  1 
ATOM   2305 S SD  . MET   A 1 315 ? -14.138 59.935 12.732 0.00 138.10 ? 1007 MET   A SD  1 
ATOM   2306 C CE  . MET   A 1 315 ? -14.129 61.722 12.876 0.00 137.09 ? 1007 MET   A CE  1 
ATOM   2307 N N   . ASP   A 1 316 ? -19.578 61.241 14.155 1.00 119.05 ? 1008 ASP   A N   1 
ATOM   2308 C CA  . ASP   A 1 316 ? -20.534 62.316 14.507 1.00 127.04 ? 1008 ASP   A CA  1 
ATOM   2309 C C   . ASP   A 1 316 ? -20.215 63.018 15.848 1.00 123.83 ? 1008 ASP   A C   1 
ATOM   2310 O O   . ASP   A 1 316 ? -20.032 64.239 15.870 1.00 134.37 ? 1008 ASP   A O   1 
ATOM   2311 C CB  . ASP   A 1 316 ? -22.003 61.792 14.508 1.00 130.07 ? 1008 ASP   A CB  1 
ATOM   2312 C CG  . ASP   A 1 316 ? -22.985 62.722 13.784 1.00 134.69 ? 1008 ASP   A CG  1 
ATOM   2313 O OD1 . ASP   A 1 316 ? -22.757 63.951 13.702 1.00 129.62 ? 1008 ASP   A OD1 1 
ATOM   2314 O OD2 . ASP   A 1 316 ? -24.014 62.203 13.294 1.00 132.26 ? 1008 ASP   A OD2 1 
ATOM   2315 N N   . ASP   A 1 317 ? -20.129 62.242 16.934 1.00 113.04 ? 1009 ASP   A N   1 
ATOM   2316 C CA  . ASP   A 1 317 ? -19.865 62.762 18.298 1.00 100.77 ? 1009 ASP   A CA  1 
ATOM   2317 C C   . ASP   A 1 317 ? -18.427 62.503 18.832 1.00 92.67  ? 1009 ASP   A C   1 
ATOM   2318 O O   . ASP   A 1 317 ? -18.201 62.508 20.050 1.00 85.80  ? 1009 ASP   A O   1 
ATOM   2319 C CB  . ASP   A 1 317 ? -20.925 62.197 19.275 1.00 106.18 ? 1009 ASP   A CB  1 
ATOM   2320 C CG  . ASP   A 1 317 ? -22.316 62.820 19.098 1.00 108.44 ? 1009 ASP   A CG  1 
ATOM   2321 O OD1 . ASP   A 1 317 ? -22.445 63.984 18.651 1.00 110.66 ? 1009 ASP   A OD1 1 
ATOM   2322 O OD2 . ASP   A 1 317 ? -23.297 62.134 19.459 1.00 100.35 ? 1009 ASP   A OD2 1 
ATOM   2323 N N   . VAL   A 1 318 ? -17.451 62.332 17.934 1.00 88.83  ? 1010 VAL   A N   1 
ATOM   2324 C CA  . VAL   A 1 318 ? -16.067 62.058 18.334 1.00 81.54  ? 1010 VAL   A CA  1 
ATOM   2325 C C   . VAL   A 1 318 ? -15.422 63.341 18.855 1.00 82.38  ? 1010 VAL   A C   1 
ATOM   2326 O O   . VAL   A 1 318 ? -15.297 64.326 18.122 1.00 95.11  ? 1010 VAL   A O   1 
ATOM   2327 C CB  . VAL   A 1 318 ? -15.215 61.423 17.196 1.00 81.16  ? 1010 VAL   A CB  1 
ATOM   2328 C CG1 . VAL   A 1 318 ? -13.743 61.238 17.590 1.00 73.21  ? 1010 VAL   A CG1 1 
ATOM   2329 C CG2 . VAL   A 1 318 ? -15.792 60.073 16.829 1.00 80.09  ? 1010 VAL   A CG2 1 
ATOM   2330 N N   . VAL   A 1 319 ? -15.043 63.299 20.129 1.00 80.74  ? 1011 VAL   A N   1 
ATOM   2331 C CA  . VAL   A 1 319 ? -14.195 64.289 20.781 1.00 77.39  ? 1011 VAL   A CA  1 
ATOM   2332 C C   . VAL   A 1 319 ? -12.878 63.577 21.080 1.00 73.29  ? 1011 VAL   A C   1 
ATOM   2333 O O   . VAL   A 1 319 ? -12.886 62.471 21.620 1.00 75.53  ? 1011 VAL   A O   1 
ATOM   2334 C CB  . VAL   A 1 319 ? -14.802 64.769 22.129 1.00 81.25  ? 1011 VAL   A CB  1 
ATOM   2335 C CG1 . VAL   A 1 319 ? -14.095 66.024 22.627 1.00 82.23  ? 1011 VAL   A CG1 1 
ATOM   2336 C CG2 . VAL   A 1 319 ? -16.295 65.044 22.007 1.00 84.77  ? 1011 VAL   A CG2 1 
ATOM   2337 N N   . ASP   A 1 320 ? -11.755 64.210 20.755 1.00 73.80  ? 1012 ASP   A N   1 
ATOM   2338 C CA  . ASP   A 1 320 ? -10.439 63.724 21.192 1.00 76.18  ? 1012 ASP   A CA  1 
ATOM   2339 C C   . ASP   A 1 320 ? -10.306 63.934 22.715 1.00 71.83  ? 1012 ASP   A C   1 
ATOM   2340 O O   . ASP   A 1 320 ? -10.783 64.934 23.242 1.00 70.26  ? 1012 ASP   A O   1 
ATOM   2341 C CB  . ASP   A 1 320 ? -9.332  64.455 20.427 1.00 81.87  ? 1012 ASP   A CB  1 
ATOM   2342 C CG  . ASP   A 1 320 ? -7.955  63.853 20.652 1.00 91.75  ? 1012 ASP   A CG  1 
ATOM   2343 O OD1 . ASP   A 1 320 ? -7.304  64.201 21.667 1.00 90.08  ? 1012 ASP   A OD1 1 
ATOM   2344 O OD2 . ASP   A 1 320 ? -7.511  63.050 19.799 1.00 97.73  ? 1012 ASP   A OD2 1 
ATOM   2345 N N   . ALA   A 1 321 ? -9.663  62.990 23.404 1.00 69.99  ? 1013 ALA   A N   1 
ATOM   2346 C CA  . ALA   A 1 321 ? -9.495  63.042 24.874 1.00 67.14  ? 1013 ALA   A CA  1 
ATOM   2347 C C   . ALA   A 1 321 ? -8.846  64.323 25.428 1.00 64.79  ? 1013 ALA   A C   1 
ATOM   2348 O O   . ALA   A 1 321 ? -9.194  64.750 26.529 1.00 70.49  ? 1013 ALA   A O   1 
ATOM   2349 C CB  . ALA   A 1 321 ? -8.731  61.820 25.364 1.00 66.17  ? 1013 ALA   A CB  1 
ATOM   2350 N N   . ASP   A 1 322 ? -7.957  64.945 24.656 1.00 62.14  ? 1014 ASP   A N   1 
ATOM   2351 C CA  . ASP   A 1 322 ? -7.370  66.265 25.008 1.00 67.69  ? 1014 ASP   A CA  1 
ATOM   2352 C C   . ASP   A 1 322 ? -8.341  67.442 25.106 1.00 73.69  ? 1014 ASP   A C   1 
ATOM   2353 O O   . ASP   A 1 322 ? -7.992  68.448 25.734 1.00 86.58  ? 1014 ASP   A O   1 
ATOM   2354 C CB  . ASP   A 1 322 ? -6.253  66.663 24.022 1.00 61.30  ? 1014 ASP   A CB  1 
ATOM   2355 C CG  . ASP   A 1 322 ? -5.063  65.720 24.063 1.00 70.17  ? 1014 ASP   A CG  1 
ATOM   2356 O OD1 . ASP   A 1 322 ? -4.838  65.010 25.076 1.00 74.73  ? 1014 ASP   A OD1 1 
ATOM   2357 O OD2 . ASP   A 1 322 ? -4.329  65.667 23.051 1.00 69.19  ? 1014 ASP   A OD2 1 
ATOM   2358 N N   . GLU   A 1 323 ? -9.504  67.343 24.454 1.00 69.71  ? 1015 GLU   A N   1 
ATOM   2359 C CA  . GLU   A 1 323 ? -10.587 68.339 24.560 1.00 67.41  ? 1015 GLU   A CA  1 
ATOM   2360 C C   . GLU   A 1 323 ? -11.693 67.951 25.568 1.00 69.82  ? 1015 GLU   A C   1 
ATOM   2361 O O   . GLU   A 1 323 ? -12.523 68.798 25.912 1.00 77.10  ? 1015 GLU   A O   1 
ATOM   2362 C CB  . GLU   A 1 323 ? -11.188 68.622 23.176 1.00 72.45  ? 1015 GLU   A CB  1 
ATOM   2363 C CG  . GLU   A 1 323 ? -10.359 69.564 22.308 1.00 80.18  ? 1015 GLU   A CG  1 
ATOM   2364 C CD  . GLU   A 1 323 ? -9.076  68.941 21.789 1.00 81.90  ? 1015 GLU   A CD  1 
ATOM   2365 O OE1 . GLU   A 1 323 ? -9.167  67.933 21.065 1.00 91.62  ? 1015 GLU   A OE1 1 
ATOM   2366 O OE2 . GLU   A 1 323 ? -7.977  69.458 22.094 1.00 80.83  ? 1015 GLU   A OE2 1 
ATOM   2367 N N   . TYR   A 1 324 ? -11.714 66.690 26.016 1.00 68.41  ? 1016 TYR   A N   1 
ATOM   2368 C CA  . TYR   A 1 324 ? -12.643 66.206 27.044 1.00 76.23  ? 1016 TYR   A CA  1 
ATOM   2369 C C   . TYR   A 1 324 ? -11.990 66.341 28.428 1.00 80.70  ? 1016 TYR   A C   1 
ATOM   2370 O O   . TYR   A 1 324 ? -11.356 65.406 28.932 1.00 76.56  ? 1016 TYR   A O   1 
ATOM   2371 C CB  . TYR   A 1 324 ? -13.066 64.762 26.743 1.00 77.01  ? 1016 TYR   A CB  1 
ATOM   2372 C CG  . TYR   A 1 324 ? -14.115 64.230 27.685 1.00 80.10  ? 1016 TYR   A CG  1 
ATOM   2373 C CD1 . TYR   A 1 324 ? -15.464 64.571 27.521 1.00 85.63  ? 1016 TYR   A CD1 1 
ATOM   2374 C CD2 . TYR   A 1 324 ? -13.771 63.380 28.748 1.00 79.90  ? 1016 TYR   A CD2 1 
ATOM   2375 C CE1 . TYR   A 1 324 ? -16.443 64.081 28.388 1.00 89.04  ? 1016 TYR   A CE1 1 
ATOM   2376 C CE2 . TYR   A 1 324 ? -14.744 62.888 29.622 1.00 85.39  ? 1016 TYR   A CE2 1 
ATOM   2377 C CZ  . TYR   A 1 324 ? -16.079 63.238 29.438 1.00 88.79  ? 1016 TYR   A CZ  1 
ATOM   2378 O OH  . TYR   A 1 324 ? -17.048 62.758 30.295 1.00 100.77 ? 1016 TYR   A OH  1 
ATOM   2379 N N   . LEU   A 1 325 ? -12.149 67.527 29.017 1.00 97.28  ? 1017 LEU   A N   1 
ATOM   2380 C CA  . LEU   A 1 325 ? -11.531 67.882 30.311 1.00 107.19 ? 1017 LEU   A CA  1 
ATOM   2381 C C   . LEU   A 1 325 ? -12.429 67.482 31.486 1.00 123.20 ? 1017 LEU   A C   1 
ATOM   2382 O O   . LEU   A 1 325 ? -13.639 67.282 31.318 1.00 124.01 ? 1017 LEU   A O   1 
ATOM   2383 C CB  . LEU   A 1 325 ? -11.157 69.379 30.359 1.00 101.96 ? 1017 LEU   A CB  1 
ATOM   2384 C CG  . LEU   A 1 325 ? -9.780  69.767 29.786 1.00 84.06  ? 1017 LEU   A CG  1 
ATOM   2385 C CD1 . LEU   A 1 325 ? -9.585  69.356 28.341 1.00 76.72  ? 1017 LEU   A CD1 1 
ATOM   2386 C CD2 . LEU   A 1 325 ? -9.586  71.263 29.910 1.00 87.19  ? 1017 LEU   A CD2 1 
ATOM   2387 N N   . ILE   A 1 326 ? -11.814 67.395 32.670 1.00 150.84 ? 1018 ILE   A N   1 
ATOM   2388 C CA  . ILE   A 1 326 ? -12.409 66.740 33.852 1.00 174.25 ? 1018 ILE   A CA  1 
ATOM   2389 C C   . ILE   A 1 326 ? -13.527 67.635 34.432 1.00 190.29 ? 1018 ILE   A C   1 
ATOM   2390 O O   . ILE   A 1 326 ? -13.253 68.803 34.735 1.00 183.55 ? 1018 ILE   A O   1 
ATOM   2391 C CB  . ILE   A 1 326 ? -11.347 66.412 34.952 1.00 173.50 ? 1018 ILE   A CB  1 
ATOM   2392 C CG1 . ILE   A 1 326 ? -10.242 65.489 34.397 1.00 166.18 ? 1018 ILE   A CG1 1 
ATOM   2393 C CG2 . ILE   A 1 326 ? -11.989 65.711 36.161 1.00 183.42 ? 1018 ILE   A CG2 1 
ATOM   2394 C CD1 . ILE   A 1 326 ? -8.962  65.466 35.210 1.00 159.35 ? 1018 ILE   A CD1 1 
ATOM   2395 N N   . PRO   A 1 327 ? -14.776 67.100 34.583 1.00 184.93 ? 1019 PRO   A N   1 
ATOM   2396 C CA  . PRO   A 1 327 ? -15.833 67.891 35.247 1.00 179.21 ? 1019 PRO   A CA  1 
ATOM   2397 C C   . PRO   A 1 327 ? -15.603 68.055 36.753 1.00 168.83 ? 1019 PRO   A C   1 
ATOM   2398 O O   . PRO   A 1 327 ? -15.589 69.179 37.253 1.00 152.63 ? 1019 PRO   A O   1 
ATOM   2399 C CB  . PRO   A 1 327 ? -17.121 67.085 34.979 1.00 184.47 ? 1019 PRO   A CB  1 
ATOM   2400 C CG  . PRO   A 1 327 ? -16.772 66.080 33.941 1.00 178.75 ? 1019 PRO   A CG  1 
ATOM   2401 C CD  . PRO   A 1 327 ? -15.310 65.814 34.089 1.00 171.49 ? 1019 PRO   A CD  1 
HETATM 2402 C C2  . A1L53 B 2 .   ? -1.911  53.864 22.130 1.00 62.82  ? 1101 A1L53 A C2  1 
HETATM 2403 C C4  . A1L53 B 2 .   ? -2.067  53.549 19.825 1.00 68.13  ? 1101 A1L53 A C4  1 
HETATM 2404 C C6  . A1L53 B 2 .   ? -0.566  52.170 20.967 1.00 64.62  ? 1101 A1L53 A C6  1 
HETATM 2405 C C7  . A1L53 B 2 .   ? -0.936  52.820 22.185 1.00 60.02  ? 1101 A1L53 A C7  1 
HETATM 2406 C C8  . A1L53 B 2 .   ? -0.139  52.167 23.225 1.00 66.21  ? 1101 A1L53 A C8  1 
HETATM 2407 C C12 . A1L53 B 2 .   ? -0.125  52.719 27.434 1.00 76.97  ? 1101 A1L53 A C12 1 
HETATM 2408 C C15 . A1L53 B 2 .   ? -2.471  52.344 28.922 1.00 78.05  ? 1101 A1L53 A C15 1 
HETATM 2409 C C16 . A1L53 B 2 .   ? -2.515  52.147 27.565 1.00 81.29  ? 1101 A1L53 A C16 1 
HETATM 2410 C C17 . A1L53 B 2 .   ? -1.348  52.334 26.785 1.00 76.42  ? 1101 A1L53 A C17 1 
HETATM 2411 C C18 . A1L53 B 2 .   ? -1.340  52.153 25.381 1.00 70.49  ? 1101 A1L53 A C18 1 
HETATM 2412 C C19 . A1L53 B 2 .   ? 0.623   51.194 22.604 1.00 64.20  ? 1101 A1L53 A C19 1 
HETATM 2413 C C21 . A1L53 B 2 .   ? 2.269   49.656 23.946 1.00 79.85  ? 1101 A1L53 A C21 1 
HETATM 2414 N N22 . A1L53 B 2 .   ? 0.380   51.204 21.243 1.00 66.38  ? 1101 A1L53 A N22 1 
HETATM 2415 C C23 . A1L53 B 2 .   ? 1.028   50.298 20.267 1.00 82.17  ? 1101 A1L53 A C23 1 
HETATM 2416 C C24 . A1L53 B 2 .   ? 0.554   48.813 20.384 1.00 89.13  ? 1101 A1L53 A C24 1 
HETATM 2417 C C27 . A1L53 B 2 .   ? 3.031   49.516 19.001 1.00 91.15  ? 1101 A1L53 A C27 1 
HETATM 2418 C C31 . A1L53 B 2 .   ? 2.316   49.969 15.898 1.00 154.04 ? 1101 A1L53 A C31 1 
HETATM 2419 C C33 . A1L53 B 2 .   ? 2.461   49.597 14.470 1.00 164.10 ? 1101 A1L53 A C33 1 
HETATM 2420 C C34 . A1L53 B 2 .   ? 2.083   50.482 13.431 1.00 164.99 ? 1101 A1L53 A C34 1 
HETATM 2421 C C36 . A1L53 B 2 .   ? 2.761   48.907 11.853 1.00 153.51 ? 1101 A1L53 A C36 1 
HETATM 2422 C C38 . A1L53 B 2 .   ? 3.007   48.344 14.094 1.00 152.95 ? 1101 A1L53 A C38 1 
HETATM 2423 N N1  . A1L53 B 2 .   ? -2.333  54.584 23.236 1.00 64.87  ? 1101 A1L53 A N1  1 
HETATM 2424 N N3  . A1L53 B 2 .   ? -2.438  54.187 20.935 1.00 62.28  ? 1101 A1L53 A N3  1 
HETATM 2425 N N5  . A1L53 B 2 .   ? -1.160  52.583 19.829 1.00 63.18  ? 1101 A1L53 A N5  1 
HETATM 2426 C C9  . A1L53 B 2 .   ? -0.143  52.391 24.687 1.00 77.05  ? 1101 A1L53 A C9  1 
HETATM 2427 C C10 . A1L53 B 2 .   ? 1.028   52.751 25.409 1.00 83.19  ? 1101 A1L53 A C10 1 
HETATM 2428 N N11 . A1L53 B 2 .   ? 1.005   52.905 26.720 1.00 82.76  ? 1101 A1L53 A N11 1 
HETATM 2429 C C13 . A1L53 B 2 .   ? -0.123  52.901 28.826 1.00 81.94  ? 1101 A1L53 A C13 1 
HETATM 2430 C C14 . A1L53 B 2 .   ? -1.275  52.717 29.555 1.00 76.05  ? 1101 A1L53 A C14 1 
HETATM 2431 C C20 . A1L53 B 2 .   ? 1.523   50.357 23.352 1.00 70.48  ? 1101 A1L53 A C20 1 
HETATM 2432 C C25 . A1L53 B 2 .   ? 0.923   48.170 19.025 1.00 96.65  ? 1101 A1L53 A C25 1 
HETATM 2433 C C26 . A1L53 B 2 .   ? 1.679   49.294 18.245 1.00 101.22 ? 1101 A1L53 A C26 1 
HETATM 2434 C C28 . A1L53 B 2 .   ? 2.598   50.273 20.293 1.00 90.82  ? 1101 A1L53 A C28 1 
HETATM 2435 C C29 . A1L53 B 2 .   ? 0.810   50.515 18.722 1.00 86.16  ? 1101 A1L53 A C29 1 
HETATM 2436 N N30 . A1L53 B 2 .   ? 1.837   49.053 16.798 1.00 134.29 ? 1101 A1L53 A N30 1 
HETATM 2437 O O32 . A1L53 B 2 .   ? 2.669   51.100 16.210 1.00 126.08 ? 1101 A1L53 A O32 1 
HETATM 2438 N N35 . A1L53 B 2 .   ? 2.247   50.101 12.159 1.00 166.83 ? 1101 A1L53 A N35 1 
HETATM 2439 N N37 . A1L53 B 2 .   ? 3.134   48.044 12.799 1.00 149.38 ? 1101 A1L53 A N37 1 
HETATM 2440 S S   . DMS   C 3 .   ? 18.490  46.067 25.361 1.00 137.81 ? 1102 DMS   A S   1 
HETATM 2441 O O   . DMS   C 3 .   ? 19.246  47.327 25.543 1.00 107.44 ? 1102 DMS   A O   1 
HETATM 2442 C C1  . DMS   C 3 .   ? 16.850  46.409 25.017 1.00 123.08 ? 1102 DMS   A C1  1 
HETATM 2443 C C2  . DMS   C 3 .   ? 18.951  45.312 23.899 1.00 112.27 ? 1102 DMS   A C2  1 
HETATM 2444 O O   . HOH   D 4 .   ? 24.176  52.305 27.578 1.00 68.70  ? 1201 HOH   A O   1 
HETATM 2445 O O   . HOH   D 4 .   ? 5.732   50.976 22.843 1.00 81.71  ? 1202 HOH   A O   1 
HETATM 2446 O O   . HOH   D 4 .   ? -14.031 49.511 36.667 1.00 81.27  ? 1203 HOH   A O   1 
HETATM 2447 O O   . HOH   D 4 .   ? -1.608  65.423 26.952 1.00 60.97  ? 1204 HOH   A O   1 
HETATM 2448 O O   . HOH   D 4 .   ? 0.312   62.863 47.922 1.00 57.98  ? 1205 HOH   A O   1 
HETATM 2449 O O   . HOH   D 4 .   ? 8.653   48.167 12.959 1.00 67.58  ? 1206 HOH   A O   1 
HETATM 2450 O O   . HOH   D 4 .   ? -20.218 48.212 27.071 1.00 81.79  ? 1207 HOH   A O   1 
HETATM 2451 O O   . HOH   D 4 .   ? -1.238  64.957 29.624 1.00 72.70  ? 1208 HOH   A O   1 
HETATM 2452 O O   . HOH   D 4 .   ? 26.574  64.963 7.434  1.00 80.35  ? 1209 HOH   A O   1 
HETATM 2453 O O   . HOH   D 4 .   ? 20.980  59.328 8.837  1.00 63.60  ? 1210 HOH   A O   1 
HETATM 2454 O O   . HOH   D 4 .   ? -5.484  62.911 27.187 1.00 73.41  ? 1211 HOH   A O   1 
HETATM 2455 O O   . HOH   D 4 .   ? 25.421  50.956 16.032 1.00 71.65  ? 1212 HOH   A O   1 
HETATM 2456 O O   . HOH   D 4 .   ? 22.458  75.323 17.552 1.00 70.44  ? 1213 HOH   A O   1 
HETATM 2457 O O   . HOH   D 4 .   ? -14.833 57.823 38.602 1.00 71.39  ? 1214 HOH   A O   1 
HETATM 2458 O O   . HOH   D 4 .   ? 28.273  61.237 36.970 1.00 70.46  ? 1215 HOH   A O   1 
# 
loop_
_atom_site_anisotrop.id 
_atom_site_anisotrop.type_symbol 
_atom_site_anisotrop.pdbx_label_atom_id 
_atom_site_anisotrop.pdbx_label_alt_id 
_atom_site_anisotrop.pdbx_label_comp_id 
_atom_site_anisotrop.pdbx_label_asym_id 
_atom_site_anisotrop.pdbx_label_seq_id 
_atom_site_anisotrop.pdbx_PDB_ins_code 
_atom_site_anisotrop.U[1][1] 
_atom_site_anisotrop.U[2][2] 
_atom_site_anisotrop.U[3][3] 
_atom_site_anisotrop.U[1][2] 
_atom_site_anisotrop.U[1][3] 
_atom_site_anisotrop.U[2][3] 
_atom_site_anisotrop.pdbx_auth_seq_id 
_atom_site_anisotrop.pdbx_auth_comp_id 
_atom_site_anisotrop.pdbx_auth_asym_id 
_atom_site_anisotrop.pdbx_auth_atom_id 
1    N N   . MET A 3   ? 2.2356 3.2134 1.6515 -0.4438 0.1280  -0.1728 695  MET A N   
2    C CA  . MET A 3   ? 2.2480 3.1331 1.7152 -0.4162 0.1298  -0.1702 695  MET A CA  
3    C C   . MET A 3   ? 2.2124 3.0838 1.6992 -0.4000 0.1046  -0.1489 695  MET A C   
4    O O   . MET A 3   ? 2.2473 3.1300 1.7369 -0.4135 0.1019  -0.1808 695  MET A O   
5    C CB  . MET A 3   ? 2.2662 3.1041 1.7577 -0.4264 0.1580  -0.2286 695  MET A CB  
6    C CG  . MET A 3   ? 2.2442 2.9943 1.7855 -0.3991 0.1641  -0.2232 695  MET A CG  
7    S SD  . MET A 3   ? 1.9627 2.6807 1.5147 -0.3830 0.1771  -0.1963 695  MET A SD  
8    C CE  . MET A 3   ? 1.8958 2.6318 1.4365 -0.4107 0.2144  -0.2519 695  MET A CE  
9    N N   . GLY A 4   ? 2.1033 2.9513 1.6043 -0.3724 0.0880  -0.0957 696  GLY A N   
10   C CA  . GLY A 4   ? 1.8989 2.7244 1.4233 -0.3527 0.0667  -0.0713 696  GLY A CA  
11   C C   . GLY A 4   ? 1.8320 2.5726 1.3991 -0.3347 0.0728  -0.0864 696  GLY A C   
12   O O   . GLY A 4   ? 1.8983 2.6221 1.4830 -0.3322 0.0655  -0.1004 696  GLY A O   
13   N N   . GLU A 5   ? 1.6260 2.3173 1.2102 -0.3224 0.0858  -0.0812 697  GLU A N   
14   C CA  . GLU A 5   ? 1.4399 2.0555 1.0641 -0.3060 0.0928  -0.0937 697  GLU A CA  
15   C C   . GLU A 5   ? 1.2560 1.8436 0.8912 -0.3101 0.1171  -0.1174 697  GLU A C   
16   O O   . GLU A 5   ? 1.2720 1.8937 0.8842 -0.3235 0.1288  -0.1202 697  GLU A O   
17   C CB  . GLU A 5   ? 1.5221 2.0991 1.1664 -0.2785 0.0769  -0.0493 697  GLU A CB  
18   C CG  . GLU A 5   ? 1.7722 2.3602 1.4188 -0.2702 0.0561  -0.0312 697  GLU A CG  
19   C CD  . GLU A 5   ? 2.0146 2.5488 1.6889 -0.2438 0.0459  -0.0015 697  GLU A CD  
20   O OE1 . GLU A 5   ? 1.9657 2.4445 1.6662 -0.2348 0.0525  -0.0168 697  GLU A OE1 
21   O OE2 . GLU A 5   ? 2.3184 2.8679 1.9895 -0.2323 0.0319  0.0374  697  GLU A OE2 
22   N N   . ALA A 6   ? 1.1767 1.7053 0.8486 -0.2985 0.1249  -0.1333 698  ALA A N   
23   C CA  . ALA A 6   ? 1.1160 1.6133 0.8089 -0.2986 0.1478  -0.1538 698  ALA A CA  
24   C C   . ALA A 6   ? 1.0105 1.4891 0.7107 -0.2841 0.1463  -0.1193 698  ALA A C   
25   O O   . ALA A 6   ? 0.9323 1.3993 0.6344 -0.2685 0.1280  -0.0824 698  ALA A O   
26   C CB  . ALA A 6   ? 1.1447 1.5900 0.8776 -0.2893 0.1547  -0.1763 698  ALA A CB  
27   N N   . PRO A 7   ? 0.9520 1.4265 0.6591 -0.2896 0.1674  -0.1322 699  PRO A N   
28   C CA  . PRO A 7   ? 0.9381 1.3950 0.6556 -0.2775 0.1673  -0.1016 699  PRO A CA  
29   C C   . PRO A 7   ? 0.9176 1.3183 0.6747 -0.2569 0.1600  -0.0901 699  PRO A C   
30   O O   . PRO A 7   ? 1.0279 1.4000 0.8135 -0.2535 0.1687  -0.1144 699  PRO A O   
31   C CB  . PRO A 7   ? 0.9495 1.4202 0.6661 -0.2908 0.1938  -0.1242 699  PRO A CB  
32   C CG  . PRO A 7   ? 0.9530 1.4250 0.6761 -0.3036 0.2102  -0.1705 699  PRO A CG  
33   C CD  . PRO A 7   ? 0.9779 1.4706 0.6804 -0.3093 0.1934  -0.1745 699  PRO A CD  
34   N N   . ASN A 8   ? 0.9232 1.3106 0.6822 -0.2439 0.1450  -0.0530 700  ASN A N   
35   C CA  . ASN A 8   ? 0.8521 1.1916 0.6442 -0.2266 0.1368  -0.0401 700  ASN A CA  
36   C C   . ASN A 8   ? 0.9139 1.2399 0.7283 -0.2263 0.1518  -0.0415 700  ASN A C   
37   O O   . ASN A 8   ? 1.0182 1.3513 0.8273 -0.2269 0.1533  -0.0185 700  ASN A O   
38   C CB  . ASN A 8   ? 0.8002 1.1325 0.5850 -0.2156 0.1180  -0.0029 700  ASN A CB  
39   C CG  . ASN A 8   ? 0.8248 1.1103 0.6393 -0.2003 0.1089  0.0075  700  ASN A CG  
40   O OD1 . ASN A 8   ? 0.8666 1.1279 0.7075 -0.1970 0.1145  -0.0086 700  ASN A OD1 
41   N ND2 . ASN A 8   ? 0.8903 1.1654 0.7013 -0.1911 0.0955  0.0353  700  ASN A ND2 
42   N N   . GLN A 9   ? 0.8849 1.1924 0.7279 -0.2251 0.1638  -0.0669 701  GLN A N   
43   C CA  . GLN A 9   ? 0.9183 1.2167 0.7883 -0.2245 0.1792  -0.0699 701  GLN A CA  
44   C C   . GLN A 9   ? 0.8283 1.0921 0.7320 -0.2102 0.1686  -0.0536 701  GLN A C   
45   O O   . GLN A 9   ? 0.8821 1.1387 0.8158 -0.2084 0.1797  -0.0577 701  GLN A O   
46   C CB  . GLN A 9   ? 0.9483 1.2515 0.8343 -0.2316 0.2022  -0.1052 701  GLN A CB  
47   C CG  . GLN A 9   ? 0.9693 1.3106 0.8207 -0.2499 0.2158  -0.1257 701  GLN A CG  
48   C CD  . GLN A 9   ? 1.0235 1.3677 0.8943 -0.2584 0.2448  -0.1614 701  GLN A CD  
49   O OE1 . GLN A 9   ? 1.0098 1.3643 0.8878 -0.2633 0.2630  -0.1640 701  GLN A OE1 
50   N NE2 . GLN A 9   ? 1.0839 1.4177 0.9663 -0.2602 0.2516  -0.1891 701  GLN A NE2 
51   N N   . ALA A 10  ? 0.6825 0.9284 0.5817 -0.2011 0.1479  -0.0351 702  ALA A N   
52   C CA  . ALA A 10  ? 0.7201 0.9377 0.6448 -0.1907 0.1369  -0.0197 702  ALA A CA  
53   C C   . ALA A 10  ? 0.7298 0.9497 0.6665 -0.1944 0.1436  -0.0054 702  ALA A C   
54   O O   . ALA A 10  ? 0.7761 1.0161 0.6933 -0.2025 0.1514  0.0042  702  ALA A O   
55   C CB  . ALA A 10  ? 0.7198 0.9217 0.6311 -0.1834 0.1172  -0.0020 702  ALA A CB  
56   N N   . LEU A 11  ? 0.7412 0.9439 0.7108 -0.1891 0.1409  -0.0038 703  LEU A N   
57   C CA  . LEU A 11  ? 0.7772 0.9809 0.7648 -0.1932 0.1460  0.0085  703  LEU A CA  
58   C C   . LEU A 11  ? 0.7863 0.9695 0.7733 -0.1909 0.1308  0.0287  703  LEU A C   
59   O O   . LEU A 11  ? 0.8857 1.0500 0.8837 -0.1841 0.1173  0.0276  703  LEU A O   
60   C CB  . LEU A 11  ? 0.7511 0.9552 0.7792 -0.1907 0.1532  -0.0025 703  LEU A CB  
61   C CG  . LEU A 11  ? 0.8564 1.0764 0.8965 -0.1920 0.1733  -0.0240 703  LEU A CG  
62   C CD1 . LEU A 11  ? 0.8745 1.0978 0.9608 -0.1886 0.1814  -0.0263 703  LEU A CD1 
63   C CD2 . LEU A 11  ? 0.8762 1.1195 0.8909 -0.2033 0.1913  -0.0299 703  LEU A CD2 
64   N N   . LEU A 12  ? 0.8572 1.0443 0.8315 -0.1968 0.1349  0.0471  704  LEU A N   
65   C CA  . LEU A 12  ? 0.8652 1.0307 0.8471 -0.1970 0.1269  0.0651  704  LEU A CA  
66   C C   . LEU A 12  ? 0.7920 0.9569 0.8075 -0.2031 0.1322  0.0632  704  LEU A C   
67   O O   . LEU A 12  ? 0.7912 0.9724 0.8128 -0.2107 0.1467  0.0674  704  LEU A O   
68   C CB  . LEU A 12  ? 0.8918 1.0614 0.8519 -0.2000 0.1319  0.0887  704  LEU A CB  
69   C CG  . LEU A 12  ? 0.8801 1.0227 0.8500 -0.1999 0.1275  0.1075  704  LEU A CG  
70   C CD1 . LEU A 12  ? 0.9191 1.0384 0.8823 -0.1906 0.1124  0.1065  704  LEU A CD1 
71   C CD2 . LEU A 12  ? 0.9204 1.0709 0.8778 -0.2031 0.1382  0.1345  704  LEU A CD2 
72   N N   . ARG A 13  ? 0.8332 0.9833 0.8700 -0.2006 0.1204  0.0569  705  ARG A N   
73   C CA  . ARG A 13  ? 0.8855 1.0401 0.9566 -0.2074 0.1220  0.0549  705  ARG A CA  
74   C C   . ARG A 13  ? 0.8437 0.9810 0.9198 -0.2161 0.1210  0.0682  705  ARG A C   
75   O O   . ARG A 13  ? 0.8620 0.9762 0.9270 -0.2138 0.1114  0.0720  705  ARG A O   
76   C CB  . ARG A 13  ? 0.8639 1.0186 0.9560 -0.2017 0.1094  0.0427  705  ARG A CB  
77   C CG  . ARG A 13  ? 0.9667 1.1389 1.0974 -0.2078 0.1116  0.0404  705  ARG A CG  
78   C CD  . ARG A 13  ? 1.0095 1.1934 1.1630 -0.1993 0.1031  0.0317  705  ARG A CD  
79   N NE  . ARG A 13  ? 1.0404 1.2469 1.2340 -0.2050 0.1033  0.0329  705  ARG A NE  
80   C CZ  . ARG A 13  ? 1.0633 1.2893 1.2873 -0.1980 0.0982  0.0308  705  ARG A CZ  
81   N NH1 . ARG A 13  ? 1.1312 1.3535 1.3513 -0.1847 0.0938  0.0268  705  ARG A NH1 
82   N NH2 . ARG A 13  ? 1.0456 1.2971 1.3072 -0.2044 0.0979  0.0345  705  ARG A NH2 
83   N N   . ILE A 14  ? 0.8273 0.9749 0.9217 -0.2264 0.1334  0.0745  706  ILE A N   
84   C CA  . ILE A 14  ? 0.9148 1.0456 1.0204 -0.2370 0.1364  0.0859  706  ILE A CA  
85   C C   . ILE A 14  ? 0.9432 1.0793 1.0836 -0.2459 0.1292  0.0746  706  ILE A C   
86   O O   . ILE A 14  ? 0.9928 1.1545 1.1566 -0.2484 0.1336  0.0689  706  ILE A O   
87   C CB  . ILE A 14  ? 0.9437 1.0841 1.0477 -0.2440 0.1557  0.1024  706  ILE A CB  
88   C CG1 . ILE A 14  ? 0.9299 1.0725 0.9972 -0.2361 0.1605  0.1159  706  ILE A CG1 
89   C CG2 . ILE A 14  ? 1.0205 1.1409 1.1422 -0.2557 0.1619  0.1145  706  ILE A CG2 
90   C CD1 . ILE A 14  ? 0.9329 1.0957 0.9921 -0.2414 0.1791  0.1315  706  ILE A CD1 
91   N N   . LEU A 15  ? 1.0088 1.1232 1.1531 -0.2510 0.1189  0.0712  707  LEU A N   
92   C CA  . LEU A 15  ? 0.9995 1.1225 1.1724 -0.2617 0.1089  0.0591  707  LEU A CA  
93   C C   . LEU A 15  ? 1.0258 1.1392 1.2196 -0.2801 0.1185  0.0628  707  LEU A C   
94   O O   . LEU A 15  ? 1.0710 1.1540 1.2540 -0.2830 0.1257  0.0709  707  LEU A O   
95   C CB  . LEU A 15  ? 1.0157 1.1237 1.1766 -0.2577 0.0913  0.0485  707  LEU A CB  
96   C CG  . LEU A 15  ? 1.0228 1.1327 1.1617 -0.2400 0.0820  0.0455  707  LEU A CG  
97   C CD1 . LEU A 15  ? 1.0900 1.1874 1.2208 -0.2388 0.0657  0.0357  707  LEU A CD1 
98   C CD2 . LEU A 15  ? 1.0167 1.1586 1.1716 -0.2329 0.0822  0.0421  707  LEU A CD2 
99   N N   . LYS A 16  ? 1.0128 1.1524 1.2399 -0.2922 0.1194  0.0574  708  LYS A N   
100  C CA  . LYS A 16  ? 1.0596 1.1937 1.3124 -0.3128 0.1285  0.0578  708  LYS A CA  
101  C C   . LYS A 16  ? 0.9994 1.1127 1.2534 -0.3245 0.1177  0.0439  708  LYS A C   
102  O O   . LYS A 16  ? 0.9465 1.0679 1.1930 -0.3202 0.0998  0.0317  708  LYS A O   
103  C CB  . LYS A 16  ? 1.1202 1.2939 1.4111 -0.3233 0.1298  0.0539  708  LYS A CB  
104  C CG  . LYS A 16  ? 1.2288 1.4262 1.5250 -0.3145 0.1436  0.0640  708  LYS A CG  
105  C CD  . LYS A 16  ? 1.3385 1.5769 1.6778 -0.3234 0.1436  0.0596  708  LYS A CD  
106  C CE  . LYS A 16  ? 1.4466 1.7098 1.7923 -0.3118 0.1571  0.0656  708  LYS A CE  
107  N NZ  . LYS A 16  ? 1.4587 1.7624 1.8518 -0.3200 0.1599  0.0640  708  LYS A NZ  
108  N N   . GLU A 17  ? 1.0871 1.1742 1.3518 -0.3401 0.1303  0.0451  709  GLU A N   
109  C CA  . GLU A 17  ? 1.1991 1.2665 1.4694 -0.3561 0.1241  0.0271  709  GLU A CA  
110  C C   . GLU A 17  ? 1.1878 1.2942 1.4825 -0.3724 0.1078  0.0074  709  GLU A C   
111  O O   . GLU A 17  ? 1.0624 1.1667 1.3503 -0.3799 0.0943  -0.0104 709  GLU A O   
112  C CB  . GLU A 17  ? 1.3599 1.3911 1.6447 -0.3714 0.1456  0.0320  709  GLU A CB  
113  C CG  . GLU A 17  ? 1.5204 1.5168 1.8026 -0.3832 0.1452  0.0140  709  GLU A CG  
114  C CD  . GLU A 17  ? 1.6177 1.5741 1.9206 -0.3982 0.1704  0.0189  709  GLU A CD  
115  O OE1 . GLU A 17  ? 1.6494 1.6154 1.9811 -0.4125 0.1837  0.0249  709  GLU A OE1 
116  O OE2 . GLU A 17  ? 1.5960 1.5101 1.8894 -0.3958 0.1786  0.0170  709  GLU A OE2 
117  N N   . THR A 18  ? 1.1945 1.3393 1.5171 -0.3776 0.1095  0.0119  710  THR A N   
118  C CA  . THR A 18  ? 1.1140 1.3067 1.4639 -0.3901 0.0931  -0.0010 710  THR A CA  
119  C C   . THR A 18  ? 1.0990 1.3216 1.4376 -0.3725 0.0717  -0.0023 710  THR A C   
120  O O   . THR A 18  ? 1.2151 1.4732 1.5688 -0.3826 0.0543  -0.0131 710  THR A O   
121  C CB  . THR A 18  ? 1.0852 1.3124 1.4741 -0.3999 0.1030  0.0064  710  THR A CB  
122  O OG1 . THR A 18  ? 1.0089 1.2443 1.3924 -0.3787 0.1122  0.0239  710  THR A OG1 
123  C CG2 . THR A 18  ? 1.0715 1.2741 1.4790 -0.4222 0.1231  0.0058  710  THR A CG2 
124  N N   . GLU A 19  ? 1.0647 1.2757 1.3789 -0.3475 0.0736  0.0094  711  GLU A N   
125  C CA  . GLU A 19  ? 0.9909 1.2233 1.2951 -0.3289 0.0572  0.0101  711  GLU A CA  
126  C C   . GLU A 19  ? 0.9692 1.1905 1.2494 -0.3285 0.0399  -0.0016 711  GLU A C   
127  O O   . GLU A 19  ? 1.0130 1.2598 1.2924 -0.3174 0.0247  -0.0009 711  GLU A O   
128  C CB  . GLU A 19  ? 1.0859 1.3053 1.3697 -0.3048 0.0667  0.0225  711  GLU A CB  
129  C CG  . GLU A 19  ? 1.1725 1.4208 1.4807 -0.2980 0.0782  0.0319  711  GLU A CG  
130  C CD  . GLU A 19  ? 1.1994 1.4381 1.4852 -0.2763 0.0858  0.0380  711  GLU A CD  
131  O OE1 . GLU A 19  ? 1.0629 1.2686 1.3146 -0.2706 0.0913  0.0407  711  GLU A OE1 
132  O OE2 . GLU A 19  ? 1.3519 1.6176 1.6563 -0.2653 0.0872  0.0401  711  GLU A OE2 
133  N N   . PHE A 20  ? 0.9494 1.1320 1.2110 -0.3388 0.0443  -0.0108 712  PHE A N   
134  C CA  . PHE A 20  ? 0.9772 1.1462 1.2141 -0.3392 0.0311  -0.0237 712  PHE A CA  
135  C C   . PHE A 20  ? 1.0233 1.1704 1.2618 -0.3640 0.0354  -0.0419 712  PHE A C   
136  O O   . PHE A 20  ? 1.2675 1.3982 1.5231 -0.3782 0.0517  -0.0419 712  PHE A O   
137  C CB  . PHE A 20  ? 1.0854 1.2203 1.2878 -0.3159 0.0339  -0.0155 712  PHE A CB  
138  C CG  . PHE A 20  ? 1.1380 1.2282 1.3285 -0.3139 0.0532  -0.0077 712  PHE A CG  
139  C CD1 . PHE A 20  ? 1.1846 1.2740 1.3797 -0.3055 0.0674  0.0092  712  PHE A CD1 
140  C CD2 . PHE A 20  ? 1.2340 1.2845 1.4094 -0.3198 0.0585  -0.0160 712  PHE A CD2 
141  C CE1 . PHE A 20  ? 1.2762 1.3301 1.4607 -0.3029 0.0846  0.0210  712  PHE A CE1 
142  C CE2 . PHE A 20  ? 1.3041 1.3155 1.4734 -0.3158 0.0773  -0.0038 712  PHE A CE2 
143  C CZ  . PHE A 20  ? 1.2958 1.3109 1.4692 -0.3071 0.0893  0.0163  712  PHE A CZ  
144  N N   . LYS A 21  ? 1.1191 1.2652 1.3398 -0.3695 0.0225  -0.0579 713  LYS A N   
145  C CA  . LYS A 21  ? 1.3507 1.4801 1.5722 -0.3959 0.0260  -0.0817 713  LYS A CA  
146  C C   . LYS A 21  ? 1.4014 1.4995 1.5894 -0.3907 0.0233  -0.0936 713  LYS A C   
147  O O   . LYS A 21  ? 1.4593 1.5778 1.6284 -0.3778 0.0065  -0.0923 713  LYS A O   
148  C CB  . LYS A 21  ? 1.3754 1.5586 1.6203 -0.4210 0.0111  -0.0970 713  LYS A CB  
149  C CG  . LYS A 21  ? 1.3898 1.6274 1.6306 -0.4117 -0.0142 -0.0926 713  LYS A CG  
150  C CD  . LYS A 21  ? 1.4964 1.7972 1.7713 -0.4322 -0.0271 -0.0967 713  LYS A CD  
151  C CE  . LYS A 21  ? 1.5642 1.9224 1.8437 -0.4170 -0.0496 -0.0820 713  LYS A CE  
152  N NZ  . LYS A 21  ? 1.5625 1.9863 1.8826 -0.4322 -0.0605 -0.0784 713  LYS A NZ  
153  N N   . LYS A 22  ? 1.3185 1.3670 1.5024 -0.4004 0.0418  -0.1041 714  LYS A N   
154  C CA  . LYS A 22  ? 1.2516 1.2665 1.4087 -0.3986 0.0439  -0.1184 714  LYS A CA  
155  C C   . LYS A 22  ? 1.2080 1.2506 1.3629 -0.4254 0.0317  -0.1488 714  LYS A C   
156  O O   . LYS A 22  ? 1.2576 1.3061 1.4345 -0.4537 0.0383  -0.1669 714  LYS A O   
157  C CB  . LYS A 22  ? 1.2673 1.2209 1.4288 -0.4007 0.0710  -0.1186 714  LYS A CB  
158  C CG  . LYS A 22  ? 1.3818 1.3109 1.5448 -0.3767 0.0842  -0.0869 714  LYS A CG  
159  C CD  . LYS A 22  ? 1.4332 1.3053 1.6051 -0.3787 0.1114  -0.0834 714  LYS A CD  
160  C CE  . LYS A 22  ? 1.3897 1.2461 1.5666 -0.3590 0.1250  -0.0494 714  LYS A CE  
161  N NZ  . LYS A 22  ? 1.4393 1.3041 1.6463 -0.3733 0.1369  -0.0414 714  LYS A NZ  
162  N N   . ILE A 23  ? 1.3103 1.3734 1.4391 -0.4177 0.0140  -0.1541 715  ILE A N   
163  C CA  . ILE A 23  ? 1.4143 1.5107 1.5339 -0.4423 0.0004  -0.1819 715  ILE A CA  
164  C C   . ILE A 23  ? 1.4285 1.4755 1.5309 -0.4546 0.0173  -0.2081 715  ILE A C   
165  O O   . ILE A 23  ? 1.5522 1.6002 1.6628 -0.4867 0.0239  -0.2382 715  ILE A O   
166  C CB  . ILE A 23  ? 1.5566 1.7028 1.6572 -0.4277 -0.0259 -0.1719 715  ILE A CB  
167  C CG1 . ILE A 23  ? 1.5056 1.7016 1.6311 -0.4172 -0.0396 -0.1473 715  ILE A CG1 
168  C CG2 . ILE A 23  ? 1.5960 1.7801 1.6817 -0.4535 -0.0402 -0.1992 715  ILE A CG2 
169  C CD1 . ILE A 23  ? 1.4967 1.7232 1.6093 -0.3911 -0.0573 -0.1263 715  ILE A CD1 
170  N N   . LYS A 24  ? 1.2478 1.2541 1.3282 -0.4301 0.0250  -0.1980 716  LYS A N   
171  C CA  . LYS A 24  ? 1.2455 1.1994 1.3132 -0.4366 0.0449  -0.2189 716  LYS A CA  
172  C C   . LYS A 24  ? 1.1712 1.0760 1.2282 -0.4051 0.0582  -0.1969 716  LYS A C   
173  O O   . LYS A 24  ? 1.0610 0.9766 1.1123 -0.3785 0.0485  -0.1684 716  LYS A O   
174  C CB  . LYS A 24  ? 1.2948 1.2735 1.3357 -0.4533 0.0331  -0.2482 716  LYS A CB  
175  C CG  . LYS A 24  ? 1.2389 1.2486 1.2506 -0.4307 0.0112  -0.2336 716  LYS A CG  
176  C CD  . LYS A 24  ? 1.2966 1.3057 1.2777 -0.4443 0.0111  -0.2632 716  LYS A CD  
177  C CE  . LYS A 24  ? 1.2682 1.2914 1.2205 -0.4178 -0.0035 -0.2460 716  LYS A CE  
178  N NZ  . LYS A 24  ? 1.2991 1.3146 1.2212 -0.4288 0.0009  -0.2731 716  LYS A NZ  
179  N N   . VAL A 25  ? 1.2313 1.0842 1.2876 -0.4098 0.0814  -0.2117 717  VAL A N   
180  C CA  . VAL A 25  ? 1.2001 1.0069 1.2490 -0.3824 0.0958  -0.1929 717  VAL A CA  
181  C C   . VAL A 25  ? 1.2385 1.0599 1.2541 -0.3681 0.0807  -0.1957 717  VAL A C   
182  O O   . VAL A 25  ? 1.3682 1.2039 1.3675 -0.3863 0.0756  -0.2243 717  VAL A O   
183  C CB  . VAL A 25  ? 1.2626 1.0090 1.3279 -0.3929 0.1285  -0.2085 717  VAL A CB  
184  C CG1 . VAL A 25  ? 1.2851 0.9889 1.3458 -0.3632 0.1429  -0.1865 717  VAL A CG1 
185  C CG2 . VAL A 25  ? 1.2711 1.0003 1.3726 -0.4084 0.1463  -0.2052 717  VAL A CG2 
186  N N   . LEU A 26  ? 1.2293 1.0484 1.2346 -0.3374 0.0746  -0.1669 718  LEU A N   
187  C CA  . LEU A 26  ? 1.2352 1.0611 1.2121 -0.3210 0.0641  -0.1660 718  LEU A CA  
188  C C   . LEU A 26  ? 1.3101 1.0849 1.2836 -0.3110 0.0859  -0.1690 718  LEU A C   
189  O O   . LEU A 26  ? 1.3956 1.1659 1.3498 -0.3151 0.0871  -0.1887 718  LEU A O   
190  C CB  . LEU A 26  ? 1.1980 1.0503 1.1676 -0.2949 0.0466  -0.1359 718  LEU A CB  
191  C CG  . LEU A 26  ? 1.1707 1.0778 1.1420 -0.2995 0.0238  -0.1314 718  LEU A CG  
192  C CD1 . LEU A 26  ? 1.1230 1.0452 1.0901 -0.2727 0.0132  -0.1038 718  LEU A CD1 
193  C CD2 . LEU A 26  ? 1.2017 1.1437 1.1557 -0.3149 0.0086  -0.1524 718  LEU A CD2 
194  N N   . GLY A 27  ? 1.3490 1.0884 1.3420 -0.2972 0.1035  -0.1476 719  GLY A N   
195  C CA  . GLY A 27  ? 1.3494 1.0410 1.3469 -0.2848 0.1263  -0.1446 719  GLY A CA  
196  C C   . GLY A 27  ? 1.3491 1.0076 1.3751 -0.2741 0.1466  -0.1187 719  GLY A C   
197  O O   . GLY A 27  ? 1.3820 1.0583 1.4175 -0.2695 0.1397  -0.0968 719  GLY A O   
198  N N   . SER A 28  ? 1.4915 1.1031 1.5321 -0.2697 0.1728  -0.1204 720  SER A N   
199  C CA  . SER A 28  ? 1.6221 1.1981 1.6941 -0.2584 0.1966  -0.0934 720  SER A CA  
200  C C   . SER A 28  ? 1.7048 1.2602 1.7770 -0.2302 0.2057  -0.0710 720  SER A C   
201  O O   . SER A 28  ? 1.6625 1.2131 1.7183 -0.2267 0.2048  -0.0877 720  SER A O   
202  C CB  . SER A 28  ? 1.7096 1.2450 1.8105 -0.2825 0.2253  -0.1166 720  SER A CB  
203  O OG  . SER A 28  ? 1.7687 1.2852 1.9018 -0.2788 0.2422  -0.0893 720  SER A OG  
204  N N   . GLY A 29  ? 1.8825 1.4304 1.9733 -0.2106 0.2139  -0.0320 721  GLY A N   
205  C CA  . GLY A 29  ? 1.9655 1.5009 2.0613 -0.1828 0.2216  -0.0047 721  GLY A CA  
206  C C   . GLY A 29  ? 2.1937 1.7183 2.3181 -0.1663 0.2366  0.0384  721  GLY A C   
207  O O   . GLY A 29  ? 2.1831 1.6980 2.3284 -0.1772 0.2480  0.0457  721  GLY A O   
208  N N   . ALA A 30  ? 2.3850 1.9141 2.5111 -0.1402 0.2367  0.0682  722  ALA A N   
209  C CA  . ALA A 30  ? 2.5225 2.0567 2.6696 -0.1210 0.2446  0.1159  722  ALA A CA  
210  C C   . ALA A 30  ? 2.5408 2.1240 2.6666 -0.1207 0.2199  0.1330  722  ALA A C   
211  O O   . ALA A 30  ? 2.5499 2.1375 2.6913 -0.1196 0.2275  0.1603  722  ALA A O   
212  C CB  . ALA A 30  ? 2.4780 2.0112 2.6327 -0.0944 0.2493  0.1416  722  ALA A CB  
213  N N   . PHE A 31  ? 2.4005 2.0193 2.4920 -0.1212 0.1926  0.1174  723  PHE A N   
214  C CA  . PHE A 31  ? 2.2894 1.9529 2.3591 -0.1249 0.1698  0.1226  723  PHE A CA  
215  C C   . PHE A 31  ? 2.2529 1.9173 2.3307 -0.1451 0.1727  0.1139  723  PHE A C   
216  O O   . PHE A 31  ? 2.3399 2.0311 2.4150 -0.1436 0.1670  0.1344  723  PHE A O   
217  C CB  . PHE A 31  ? 2.2596 1.9525 2.2971 -0.1253 0.1444  0.1003  723  PHE A CB  
218  C CG  . PHE A 31  ? 2.2632 1.9443 2.2921 -0.1432 0.1409  0.0605  723  PHE A CG  
219  C CD1 . PHE A 31  ? 2.1344 1.8317 2.1580 -0.1624 0.1311  0.0416  723  PHE A CD1 
220  C CD2 . PHE A 31  ? 2.2708 1.9298 2.2962 -0.1411 0.1468  0.0425  723  PHE A CD2 
221  C CE1 . PHE A 31  ? 2.0192 1.7139 2.0343 -0.1797 0.1261  0.0072  723  PHE A CE1 
222  C CE2 . PHE A 31  ? 2.1795 1.8340 2.1934 -0.1591 0.1429  0.0062  723  PHE A CE2 
223  C CZ  . PHE A 31  ? 2.0400 1.7145 2.0483 -0.1786 0.1315  -0.0107 723  PHE A CZ  
224  N N   . GLY A 32  ? 2.1892 1.8268 2.2769 -0.1649 0.1822  0.0830  724  GLY A N   
225  C CA  . GLY A 32  ? 2.0941 1.7321 2.1936 -0.1867 0.1861  0.0715  724  GLY A CA  
226  C C   . GLY A 32  ? 1.8801 1.5084 1.9775 -0.2113 0.1847  0.0284  724  GLY A C   
227  O O   . GLY A 32  ? 1.8908 1.4899 1.9911 -0.2152 0.1957  0.0079  724  GLY A O   
228  N N   . THR A 33  ? 1.6415 1.2973 1.7348 -0.2284 0.1718  0.0153  725  THR A N   
229  C CA  . THR A 33  ? 1.4977 1.1606 1.5867 -0.2534 0.1645  -0.0234 725  THR A CA  
230  C C   . THR A 33  ? 1.4025 1.1167 1.4719 -0.2552 0.1365  -0.0271 725  THR A C   
231  O O   . THR A 33  ? 1.3983 1.1336 1.4752 -0.2557 0.1331  -0.0113 725  THR A O   
232  C CB  . THR A 33  ? 1.4740 1.1149 1.5931 -0.2779 0.1841  -0.0358 725  THR A CB  
233  O OG1 . THR A 33  ? 1.5558 1.1470 1.7005 -0.2728 0.2142  -0.0243 725  THR A OG1 
234  C CG2 . THR A 33  ? 1.4461 1.0942 1.5608 -0.3062 0.1784  -0.0790 725  THR A CG2 
235  N N   . VAL A 34  ? 1.2717 1.0055 1.3181 -0.2558 0.1186  -0.0464 726  VAL A N   
236  C CA  . VAL A 34  ? 1.1794 0.9609 1.2113 -0.2562 0.0936  -0.0493 726  VAL A CA  
237  C C   . VAL A 34  ? 1.1650 0.9660 1.2003 -0.2825 0.0858  -0.0785 726  VAL A C   
238  O O   . VAL A 34  ? 1.2237 1.0119 1.2525 -0.2952 0.0892  -0.1033 726  VAL A O   
239  C CB  . VAL A 34  ? 1.1677 0.9639 1.1740 -0.2368 0.0782  -0.0449 726  VAL A CB  
240  C CG1 . VAL A 34  ? 1.1965 1.0386 1.1931 -0.2372 0.0555  -0.0476 726  VAL A CG1 
241  C CG2 . VAL A 34  ? 1.1239 0.9112 1.1279 -0.2133 0.0833  -0.0158 726  VAL A CG2 
242  N N   . TYR A 35  ? 1.1372 0.9727 1.1829 -0.2907 0.0754  -0.0752 727  TYR A N   
243  C CA  . TYR A 35  ? 1.1320 0.9988 1.1842 -0.3151 0.0645  -0.0980 727  TYR A CA  
244  C C   . TYR A 35  ? 1.0769 0.9927 1.1163 -0.3071 0.0394  -0.0945 727  TYR A C   
245  O O   . TYR A 35  ? 1.0916 1.0185 1.1266 -0.2864 0.0336  -0.0732 727  TYR A O   
246  C CB  . TYR A 35  ? 1.1063 0.9796 1.1870 -0.3304 0.0727  -0.0944 727  TYR A CB  
247  C CG  . TYR A 35  ? 1.2140 1.0408 1.3151 -0.3407 0.0996  -0.0958 727  TYR A CG  
248  C CD1 . TYR A 35  ? 1.2438 1.0411 1.3513 -0.3222 0.1158  -0.0677 727  TYR A CD1 
249  C CD2 . TYR A 35  ? 1.2362 1.0508 1.3526 -0.3700 0.1102  -0.1245 727  TYR A CD2 
250  C CE1 . TYR A 35  ? 1.2953 1.0499 1.4261 -0.3299 0.1425  -0.0642 727  TYR A CE1 
251  C CE2 . TYR A 35  ? 1.2588 1.0270 1.3995 -0.3796 0.1384  -0.1254 727  TYR A CE2 
252  C CZ  . TYR A 35  ? 1.2707 1.0079 1.4198 -0.3582 0.1550  -0.0933 727  TYR A CZ  
253  O OH  . TYR A 35  ? 1.3370 1.0284 1.5138 -0.3656 0.1844  -0.0894 727  TYR A OH  
254  N N   . LYS A 36  ? 1.0603 1.0065 1.0951 -0.3243 0.0259  -0.1152 728  LYS A N   
255  C CA  . LYS A 36  ? 0.9903 0.9907 1.0242 -0.3214 0.0032  -0.1097 728  LYS A CA  
256  C C   . LYS A 36  ? 0.9236 0.9517 0.9867 -0.3348 0.0021  -0.1061 728  LYS A C   
257  O O   . LYS A 36  ? 0.8688 0.8875 0.9478 -0.3580 0.0122  -0.1213 728  LYS A O   
258  C CB  . LYS A 36  ? 1.1572 1.1849 1.1748 -0.3359 -0.0109 -0.1309 728  LYS A CB  
259  C CG  . LYS A 36  ? 1.2478 1.3356 1.2667 -0.3325 -0.0345 -0.1219 728  LYS A CG  
260  C CD  . LYS A 36  ? 1.3089 1.4269 1.3094 -0.3496 -0.0477 -0.1421 728  LYS A CD  
261  C CE  . LYS A 36  ? 1.2400 1.4229 1.2460 -0.3457 -0.0711 -0.1282 728  LYS A CE  
262  N NZ  . LYS A 36  ? 1.2578 1.4768 1.2429 -0.3618 -0.0851 -0.1443 728  LYS A NZ  
263  N N   . GLY A 37  ? 0.8285 0.8904 0.9009 -0.3209 -0.0087 -0.0873 729  GLY A N   
264  C CA  . GLY A 37  ? 0.8312 0.9254 0.9339 -0.3315 -0.0103 -0.0822 729  GLY A CA  
265  C C   . GLY A 37  ? 0.7442 0.8866 0.8582 -0.3188 -0.0257 -0.0667 729  GLY A C   
266  O O   . GLY A 37  ? 0.7299 0.8800 0.8290 -0.3003 -0.0349 -0.0581 729  GLY A O   
267  N N   . LEU A 38  ? 0.7911 0.9648 0.9354 -0.3286 -0.0263 -0.0625 730  LEU A N   
268  C CA  . LEU A 38  ? 0.8438 1.0650 1.0090 -0.3176 -0.0373 -0.0467 730  LEU A CA  
269  C C   . LEU A 38  ? 0.7760 0.9924 0.9634 -0.3110 -0.0227 -0.0332 730  LEU A C   
270  O O   . LEU A 38  ? 0.7656 0.9761 0.9694 -0.3280 -0.0124 -0.0384 730  LEU A O   
271  C CB  . LEU A 38  ? 0.9229 1.1996 1.1078 -0.3378 -0.0540 -0.0546 730  LEU A CB  
272  C CG  . LEU A 38  ? 0.9922 1.3180 1.1819 -0.3244 -0.0731 -0.0410 730  LEU A CG  
273  C CD1 . LEU A 38  ? 1.0295 1.3422 1.1832 -0.3172 -0.0816 -0.0463 730  LEU A CD1 
274  C CD2 . LEU A 38  ? 1.0429 1.4325 1.2601 -0.3443 -0.0887 -0.0432 730  LEU A CD2 
275  N N   . TRP A 39  ? 0.7849 1.0032 0.9722 -0.2874 -0.0202 -0.0171 731  TRP A N   
276  C CA  . TRP A 39  ? 0.8357 1.0556 1.0418 -0.2798 -0.0060 -0.0050 731  TRP A CA  
277  C C   . TRP A 39  ? 0.8422 1.1141 1.0838 -0.2765 -0.0133 0.0041  731  TRP A C   
278  O O   . TRP A 39  ? 0.9499 1.2438 1.1935 -0.2632 -0.0246 0.0107  731  TRP A O   
279  C CB  . TRP A 39  ? 0.8374 1.0273 1.0206 -0.2579 0.0034  0.0035  731  TRP A CB  
280  C CG  . TRP A 39  ? 0.8083 1.0026 1.0055 -0.2498 0.0185  0.0138  731  TRP A CG  
281  C CD1 . TRP A 39  ? 0.8489 1.0488 1.0658 -0.2610 0.0310  0.0164  731  TRP A CD1 
282  C CD2 . TRP A 39  ? 0.8127 1.0065 1.0044 -0.2302 0.0245  0.0209  731  TRP A CD2 
283  N NE1 . TRP A 39  ? 0.8529 1.0574 1.0749 -0.2492 0.0443  0.0249  731  TRP A NE1 
284  C CE2 . TRP A 39  ? 0.7941 0.9947 1.0009 -0.2310 0.0409  0.0263  731  TRP A CE2 
285  C CE3 . TRP A 39  ? 0.8791 1.0671 1.0551 -0.2133 0.0191  0.0221  731  TRP A CE3 
286  C CZ2 . TRP A 39  ? 0.7987 1.0013 1.0038 -0.2167 0.0523  0.0301  731  TRP A CZ2 
287  C CZ3 . TRP A 39  ? 0.9085 1.0968 1.0855 -0.1991 0.0305  0.0261  731  TRP A CZ3 
288  C CH2 . TRP A 39  ? 0.8430 1.0390 1.0338 -0.2016 0.0471  0.0288  731  TRP A CH2 
289  N N   . ILE A 40  ? 0.8733 1.1646 1.1453 -0.2882 -0.0056 0.0061  732  ILE A N   
290  C CA  . ILE A 40  ? 0.9303 1.2720 1.2432 -0.2851 -0.0089 0.0167  732  ILE A CA  
291  C C   . ILE A 40  ? 1.0290 1.3625 1.3568 -0.2778 0.0126  0.0247  732  ILE A C   
292  O O   . ILE A 40  ? 1.2073 1.5390 1.5485 -0.2933 0.0230  0.0222  732  ILE A O   
293  C CB  . ILE A 40  ? 0.8499 1.2335 1.1903 -0.3095 -0.0208 0.0102  732  ILE A CB  
294  C CG1 . ILE A 40  ? 0.8796 1.2761 1.2009 -0.3184 -0.0418 0.0004  732  ILE A CG1 
295  C CG2 . ILE A 40  ? 0.8284 1.2679 1.2164 -0.3048 -0.0234 0.0246  732  ILE A CG2 
296  C CD1 . ILE A 40  ? 0.9256 1.3508 1.2601 -0.3494 -0.0516 -0.0147 732  ILE A CD1 
297  N N   . PRO A 41  ? 1.0703 1.3982 1.3953 -0.2555 0.0208  0.0330  733  PRO A N   
298  C CA  . PRO A 41  ? 1.0925 1.4236 1.4359 -0.2490 0.0415  0.0391  733  PRO A CA  
299  C C   . PRO A 41  ? 1.2250 1.6024 1.6181 -0.2570 0.0431  0.0451  733  PRO A C   
300  O O   . PRO A 41  ? 1.3266 1.7426 1.7464 -0.2547 0.0285  0.0510  733  PRO A O   
301  C CB  . PRO A 41  ? 1.1177 1.4442 1.4560 -0.2257 0.0462  0.0435  733  PRO A CB  
302  C CG  . PRO A 41  ? 1.1706 1.4760 1.4758 -0.2200 0.0313  0.0398  733  PRO A CG  
303  C CD  . PRO A 41  ? 1.1289 1.4397 1.4280 -0.2376 0.0144  0.0340  733  PRO A CD  
304  N N   . GLU A 42  ? 1.3470 1.7230 1.7530 -0.2660 0.0607  0.0457  734  GLU A N   
305  C CA  . GLU A 42  ? 1.4125 1.8295 1.8643 -0.2798 0.0622  0.0493  734  GLU A CA  
306  C C   . GLU A 42  ? 1.3270 1.7892 1.8248 -0.2655 0.0637  0.0608  734  GLU A C   
307  O O   . GLU A 42  ? 1.0901 1.5980 1.6244 -0.2725 0.0500  0.0663  734  GLU A O   
308  C CB  . GLU A 42  ? 1.4888 1.8907 1.9422 -0.2921 0.0833  0.0486  734  GLU A CB  
309  C CG  . GLU A 42  ? 1.6442 2.0796 2.1378 -0.3139 0.0824  0.0486  734  GLU A CG  
310  C CD  . GLU A 42  ? 1.7100 2.1273 2.2045 -0.3272 0.1042  0.0494  734  GLU A CD  
311  O OE1 . GLU A 42  ? 1.7398 2.1127 2.1963 -0.3280 0.1130  0.0478  734  GLU A OE1 
312  O OE2 . GLU A 42  ? 1.5158 1.9658 2.0515 -0.3368 0.1130  0.0536  734  GLU A OE2 
313  N N   . GLY A 43  ? 1.2898 1.7405 1.7870 -0.2462 0.0810  0.0640  735  GLY A N   
314  C CA  . GLY A 43  ? 1.2267 1.7123 1.7698 -0.2295 0.0884  0.0748  735  GLY A CA  
315  C C   . GLY A 43  ? 1.2418 1.7503 1.7989 -0.2162 0.0691  0.0844  735  GLY A C   
316  O O   . GLY A 43  ? 1.0486 1.6043 1.6556 -0.2108 0.0650  0.0984  735  GLY A O   
317  N N   . GLU A 44  ? 1.3563 1.8339 1.8711 -0.2104 0.0579  0.0793  736  GLU A N   
318  C CA  . GLU A 44  ? 1.2924 1.7876 1.8138 -0.1971 0.0403  0.0896  736  GLU A CA  
319  C C   . GLU A 44  ? 1.2153 1.7480 1.7434 -0.2123 0.0131  0.0937  736  GLU A C   
320  O O   . GLU A 44  ? 1.2085 1.7438 1.7284 -0.2351 0.0072  0.0838  736  GLU A O   
321  C CB  . GLU A 44  ? 1.3357 1.7852 1.8096 -0.1862 0.0393  0.0821  736  GLU A CB  
322  C CG  . GLU A 44  ? 1.3608 1.7873 1.8373 -0.1672 0.0624  0.0806  736  GLU A CG  
323  C CD  . GLU A 44  ? 1.3934 1.7870 1.8433 -0.1739 0.0828  0.0664  736  GLU A CD  
324  O OE1 . GLU A 44  ? 1.5039 1.8628 1.9197 -0.1670 0.0907  0.0574  736  GLU A OE1 
325  O OE2 . GLU A 44  ? 1.2560 1.6613 1.7194 -0.1866 0.0909  0.0653  736  GLU A OE2 
326  N N   . LYS A 45  ? 1.1559 1.7192 1.7001 -0.1999 -0.0020 0.1086  737  LYS A N   
327  C CA  . LYS A 45  ? 1.1251 1.7290 1.6695 -0.2123 -0.0299 0.1134  737  LYS A CA  
328  C C   . LYS A 45  ? 1.0625 1.6381 1.5603 -0.2060 -0.0422 0.1093  737  LYS A C   
329  O O   . LYS A 45  ? 1.0736 1.6759 1.5820 -0.1924 -0.0540 0.1261  737  LYS A O   
330  C CB  . LYS A 45  ? 1.1135 1.7854 1.7182 -0.2022 -0.0372 0.1393  737  LYS A CB  
331  C CG  . LYS A 45  ? 1.1720 1.9031 1.7844 -0.2187 -0.0666 0.1461  737  LYS A CG  
332  C CD  . LYS A 45  ? 1.1769 1.9779 1.8505 -0.2034 -0.0737 0.1782  737  LYS A CD  
333  C CE  . LYS A 45  ? 1.1652 2.0262 1.8363 -0.2141 -0.1055 0.1893  737  LYS A CE  
334  N NZ  . LYS A 45  ? 1.1285 2.0567 1.8584 -0.1938 -0.1121 0.2272  737  LYS A NZ  
335  N N   . VAL A 46  ? 0.9515 1.4729 1.3998 -0.2149 -0.0377 0.0889  738  VAL A N   
336  C CA  . VAL A 46  ? 0.9155 1.4047 1.3166 -0.2115 -0.0473 0.0816  738  VAL A CA  
337  C C   . VAL A 46  ? 0.8471 1.3076 1.2078 -0.2348 -0.0531 0.0599  738  VAL A C   
338  O O   . VAL A 46  ? 0.8944 1.3419 1.2573 -0.2498 -0.0433 0.0497  738  VAL A O   
339  C CB  . VAL A 46  ? 0.9055 1.3482 1.2880 -0.1900 -0.0305 0.0814  738  VAL A CB  
340  C CG1 . VAL A 46  ? 0.9514 1.4174 1.3760 -0.1671 -0.0217 0.1008  738  VAL A CG1 
341  C CG2 . VAL A 46  ? 0.9658 1.3666 1.3315 -0.1945 -0.0103 0.0679  738  VAL A CG2 
342  N N   . LYS A 47  ? 0.7598 1.2100 1.0861 -0.2370 -0.0668 0.0538  739  LYS A N   
343  C CA  . LYS A 47  ? 0.7676 1.1831 1.0542 -0.2558 -0.0693 0.0323  739  LYS A CA  
344  C C   . LYS A 47  ? 0.7394 1.1099 0.9868 -0.2408 -0.0663 0.0294  739  LYS A C   
345  O O   . LYS A 47  ? 0.7605 1.1453 1.0005 -0.2300 -0.0773 0.0374  739  LYS A O   
346  C CB  . LYS A 47  ? 0.7896 1.2443 1.0737 -0.2777 -0.0897 0.0239  739  LYS A CB  
347  C CG  . LYS A 47  ? 0.7939 1.3050 1.1201 -0.2938 -0.0966 0.0281  739  LYS A CG  
348  C CD  . LYS A 47  ? 0.8253 1.3742 1.1432 -0.3206 -0.1162 0.0143  739  LYS A CD  
349  C CE  . LYS A 47  ? 0.8813 1.4894 1.2430 -0.3388 -0.1232 0.0175  739  LYS A CE  
350  N NZ  . LYS A 47  ? 0.9519 1.5984 1.3034 -0.3698 -0.1416 -0.0008 739  LYS A NZ  
351  N N   . ILE A 48  ? 0.7848 1.1044 1.0091 -0.2397 -0.0512 0.0203  740  ILE A N   
352  C CA  . ILE A 48  ? 0.7852 1.0638 0.9763 -0.2243 -0.0465 0.0192  740  ILE A CA  
353  C C   . ILE A 48  ? 0.8081 1.0537 0.9654 -0.2382 -0.0482 0.0027  740  ILE A C   
354  O O   . ILE A 48  ? 0.8443 1.0670 0.9995 -0.2507 -0.0377 -0.0055 740  ILE A O   
355  C CB  . ILE A 48  ? 0.7941 1.0463 0.9865 -0.2109 -0.0277 0.0237  740  ILE A CB  
356  C CG1 . ILE A 48  ? 0.7842 1.0676 1.0133 -0.1974 -0.0227 0.0372  740  ILE A CG1 
357  C CG2 . ILE A 48  ? 0.8154 1.0300 0.9749 -0.1972 -0.0237 0.0218  740  ILE A CG2 
358  C CD1 . ILE A 48  ? 0.9152 1.1881 1.1561 -0.1950 -0.0030 0.0376  740  ILE A CD1 
359  N N   . PRO A 49  ? 0.7636 1.0073 0.8971 -0.2364 -0.0595 -0.0016 741  PRO A N   
360  C CA  . PRO A 49  ? 0.7626 0.9708 0.8648 -0.2475 -0.0577 -0.0184 741  PRO A CA  
361  C C   . PRO A 49  ? 0.7530 0.9113 0.8377 -0.2369 -0.0418 -0.0178 741  PRO A C   
362  O O   . PRO A 49  ? 0.8029 0.9526 0.8824 -0.2175 -0.0385 -0.0074 741  PRO A O   
363  C CB  . PRO A 49  ? 0.7406 0.9613 0.8228 -0.2422 -0.0713 -0.0189 741  PRO A CB  
364  C CG  . PRO A 49  ? 0.7371 1.0116 0.8447 -0.2373 -0.0841 -0.0039 741  PRO A CG  
365  C CD  . PRO A 49  ? 0.7542 1.0316 0.8915 -0.2254 -0.0735 0.0095  741  PRO A CD  
366  N N   . VAL A 50  ? 0.7978 0.9261 0.8759 -0.2503 -0.0316 -0.0281 742  VAL A N   
367  C CA  . VAL A 50  ? 0.8072 0.8936 0.8733 -0.2417 -0.0159 -0.0234 742  VAL A CA  
368  C C   . VAL A 50  ? 0.7838 0.8323 0.8315 -0.2500 -0.0091 -0.0353 742  VAL A C   
369  O O   . VAL A 50  ? 0.8467 0.8987 0.8939 -0.2678 -0.0131 -0.0515 742  VAL A O   
370  C CB  . VAL A 50  ? 0.7824 0.8688 0.8686 -0.2455 -0.0031 -0.0155 742  VAL A CB  
371  C CG1 . VAL A 50  ? 0.8016 0.9155 0.9028 -0.2322 -0.0038 -0.0034 742  VAL A CG1 
372  C CG2 . VAL A 50  ? 0.8169 0.9156 0.9243 -0.2689 -0.0017 -0.0249 742  VAL A CG2 
373  N N   . ALA A 51  ? 0.7925 0.8075 0.8264 -0.2371 0.0017  -0.0272 743  ALA A N   
374  C CA  . ALA A 51  ? 0.7982 0.7726 0.8217 -0.2410 0.0137  -0.0325 743  ALA A CA  
375  C C   . ALA A 51  ? 0.8484 0.8043 0.8823 -0.2394 0.0298  -0.0185 743  ALA A C   
376  O O   . ALA A 51  ? 0.7984 0.7629 0.8302 -0.2257 0.0312  -0.0030 743  ALA A O   
377  C CB  . ALA A 51  ? 0.7934 0.7498 0.7938 -0.2246 0.0119  -0.0301 743  ALA A CB  
378  N N   . ILE A 52  ? 0.9060 0.8375 0.9510 -0.2541 0.0430  -0.0242 744  ILE A N   
379  C CA  . ILE A 52  ? 0.9696 0.8845 1.0284 -0.2552 0.0600  -0.0089 744  ILE A CA  
380  C C   . ILE A 52  ? 1.0558 0.9271 1.1095 -0.2498 0.0753  -0.0034 744  ILE A C   
381  O O   . ILE A 52  ? 1.1331 0.9816 1.1904 -0.2618 0.0812  -0.0205 744  ILE A O   
382  C CB  . ILE A 52  ? 0.9880 0.9112 1.0728 -0.2779 0.0660  -0.0174 744  ILE A CB  
383  C CG1 . ILE A 52  ? 0.9571 0.9274 1.0517 -0.2836 0.0501  -0.0231 744  ILE A CG1 
384  C CG2 . ILE A 52  ? 1.0900 0.9991 1.1894 -0.2776 0.0844  0.0023  744  ILE A CG2 
385  C CD1 . ILE A 52  ? 1.0158 1.0007 1.1339 -0.3096 0.0501  -0.0394 744  ILE A CD1 
386  N N   . LYS A 53  ? 1.1083 0.9709 1.1557 -0.2327 0.0825  0.0202  745  LYS A N   
387  C CA  . LYS A 53  ? 1.1822 1.0085 1.2285 -0.2230 0.0972  0.0328  745  LYS A CA  
388  C C   . LYS A 53  ? 1.2580 1.0652 1.3255 -0.2271 0.1180  0.0523  745  LYS A C   
389  O O   . LYS A 53  ? 1.2150 1.0408 1.2824 -0.2208 0.1198  0.0734  745  LYS A O   
390  C CB  . LYS A 53  ? 1.1436 0.9797 1.1691 -0.2008 0.0896  0.0488  745  LYS A CB  
391  C CG  . LYS A 53  ? 1.2483 1.0551 1.2726 -0.1874 0.1011  0.0636  745  LYS A CG  
392  C CD  . LYS A 53  ? 1.2712 1.0960 1.2746 -0.1683 0.0899  0.0750  745  LYS A CD  
393  C CE  . LYS A 53  ? 1.3593 1.1598 1.3643 -0.1542 0.0999  0.0903  745  LYS A CE  
394  N NZ  . LYS A 53  ? 1.3924 1.2146 1.3784 -0.1378 0.0879  0.0996  745  LYS A NZ  
395  N N   . GLU A 54  ? 1.3640 1.1346 1.4502 -0.2383 0.1352  0.0445  746  GLU A N   
396  C CA  . GLU A 54  ? 1.4214 1.1644 1.5325 -0.2401 0.1596  0.0657  746  GLU A CA  
397  C C   . GLU A 54  ? 1.4888 1.1977 1.6030 -0.2232 0.1741  0.0835  746  GLU A C   
398  O O   . GLU A 54  ? 1.6018 1.3037 1.7015 -0.2149 0.1671  0.0723  746  GLU A O   
399  C CB  . GLU A 54  ? 1.4949 1.2175 1.6328 -0.2664 0.1733  0.0441  746  GLU A CB  
400  C CG  . GLU A 54  ? 1.5522 1.3031 1.7025 -0.2818 0.1703  0.0431  746  GLU A CG  
401  C CD  . GLU A 54  ? 1.5134 1.2422 1.6956 -0.3082 0.1880  0.0265  746  GLU A CD  
402  O OE1 . GLU A 54  ? 1.4739 1.1687 1.6658 -0.3194 0.1995  0.0056  746  GLU A OE1 
403  O OE2 . GLU A 54  ? 1.4742 1.2203 1.6730 -0.3192 0.1917  0.0331  746  GLU A OE2 
404  N N   . LEU A 55  ? 1.8006 1.4907 1.9362 -0.2178 0.1950  0.1132  747  LEU A N   
405  C CA  . LEU A 55  ? 1.8453 1.4978 1.9968 -0.2035 0.2152  0.1330  747  LEU A CA  
406  C C   . LEU A 55  ? 1.7910 1.3965 1.9797 -0.2193 0.2439  0.1250  747  LEU A C   
407  O O   . LEU A 55  ? 1.6483 1.2541 1.8513 -0.2404 0.2490  0.1119  747  LEU A O   
408  C CB  . LEU A 55  ? 1.8607 1.5306 2.0107 -0.1815 0.2183  0.1798  747  LEU A CB  
409  C CG  . LEU A 55  ? 1.9482 1.6363 2.0752 -0.1589 0.2042  0.1928  747  LEU A CG  
410  C CD1 . LEU A 55  ? 1.9648 1.6864 2.0847 -0.1430 0.2020  0.2351  747  LEU A CD1 
411  C CD2 . LEU A 55  ? 2.0155 1.6643 2.1584 -0.1486 0.2188  0.1930  747  LEU A CD2 
412  N N   . ARG A 56  ? 1.9757 1.5410 2.1826 -0.2090 0.2640  0.1327  748  ARG A N   
413  C CA  . ARG A 56  ? 2.1205 1.6330 2.3670 -0.2228 0.2965  0.1232  748  ARG A CA  
414  C C   . ARG A 56  ? 1.9020 1.4033 2.1813 -0.2241 0.3189  0.1572  748  ARG A C   
415  O O   . ARG A 56  ? 1.6924 1.1863 1.9873 -0.2026 0.3327  0.2009  748  ARG A O   
416  C CB  . ARG A 56  ? 2.2869 1.7592 2.5478 -0.2077 0.3152  0.1265  748  ARG A CB  
417  C CG  . ARG A 56  ? 2.3657 1.8388 2.6001 -0.2106 0.3006  0.0882  748  ARG A CG  
418  C CD  . ARG A 56  ? 2.3725 1.8089 2.6226 -0.1926 0.3205  0.0960  748  ARG A CD  
419  N NE  . ARG A 56  ? 2.3677 1.7465 2.6631 -0.2016 0.3597  0.0914  748  ARG A NE  
420  C CZ  . ARG A 56  ? 2.6616 1.9981 2.9887 -0.1846 0.3887  0.1077  748  ARG A CZ  
421  N NH1 . ARG A 56  ? 2.6423 1.9893 2.9568 -0.1596 0.3803  0.1233  748  ARG A NH1 
422  N NH2 . ARG A 56  ? 2.7142 1.9967 3.0875 -0.1941 0.4273  0.1045  748  ARG A NH2 
423  N N   . ALA A 58  ? 1.8463 1.3070 2.2518 -0.2446 0.4078  0.2710  750  ALA A N   
424  C CA  . ALA A 58  ? 1.9283 1.4088 2.3098 -0.2138 0.3942  0.2997  750  ALA A CA  
425  C C   . ALA A 58  ? 1.8792 1.4260 2.2120 -0.2050 0.3590  0.3083  750  ALA A C   
426  O O   . ALA A 58  ? 1.5930 1.1633 1.8907 -0.1978 0.3328  0.2889  750  ALA A O   
427  C CB  . ALA A 58  ? 1.9441 1.3961 2.3213 -0.2106 0.3922  0.2675  750  ALA A CB  
428  N N   . THR A 59  ? 2.0128 1.5877 2.3462 -0.2072 0.3614  0.3363  751  THR A N   
429  C CA  . THR A 59  ? 1.9948 1.6309 2.2883 -0.1977 0.3367  0.3540  751  THR A CA  
430  C C   . THR A 59  ? 1.9935 1.6440 2.2908 -0.1725 0.3465  0.4131  751  THR A C   
431  O O   . THR A 59  ? 2.2032 1.8297 2.5372 -0.1703 0.3748  0.4477  751  THR A O   
432  C CB  . THR A 59  ? 1.9838 1.6448 2.2769 -0.2168 0.3363  0.3491  751  THR A CB  
433  O OG1 . THR A 59  ? 1.9983 1.6416 2.3020 -0.2424 0.3341  0.3003  751  THR A OG1 
434  C CG2 . THR A 59  ? 1.9021 1.6249 2.1515 -0.2103 0.3103  0.3544  751  THR A CG2 
435  N N   . SER A 60  ? 1.8390 1.5304 2.1004 -0.1545 0.3236  0.4254  752  SER A N   
436  C CA  . SER A 60  ? 1.7865 1.5106 2.0429 -0.1322 0.3262  0.4817  752  SER A CA  
437  C C   . SER A 60  ? 1.8151 1.6071 2.0223 -0.1303 0.2988  0.4837  752  SER A C   
438  O O   . SER A 60  ? 1.7774 1.5842 1.9560 -0.1395 0.2765  0.4414  752  SER A O   
439  C CB  . SER A 60  ? 1.6754 1.3816 1.9442 -0.1099 0.3296  0.4997  752  SER A CB  
440  O OG  . SER A 60  ? 1.5157 1.2286 1.7560 -0.1085 0.3054  0.4616  752  SER A OG  
441  N N   . PRO A 61  ? 1.7795 1.6139 1.9777 -0.1193 0.3017  0.5326  753  PRO A N   
442  C CA  . PRO A 61  ? 1.7060 1.6070 1.8562 -0.1174 0.2775  0.5342  753  PRO A CA  
443  C C   . PRO A 61  ? 1.6462 1.5701 1.7676 -0.1053 0.2527  0.5202  753  PRO A C   
444  O O   . PRO A 61  ? 1.5864 1.5463 1.6708 -0.1120 0.2313  0.4925  753  PRO A O   
445  C CB  . PRO A 61  ? 1.7369 1.6744 1.8892 -0.1072 0.2899  0.5947  753  PRO A CB  
446  C CG  . PRO A 61  ? 1.7181 1.6085 1.9178 -0.1118 0.3211  0.6151  753  PRO A CG  
447  C CD  . PRO A 61  ? 1.7531 1.5786 1.9851 -0.1117 0.3294  0.5869  753  PRO A CD  
448  N N   . LYS A 62  ? 1.6713 1.5741 1.8125 -0.0878 0.2576  0.5396  754  LYS A N   
449  C CA  . LYS A 62  ? 1.6617 1.5820 1.7816 -0.0761 0.2364  0.5271  754  LYS A CA  
450  C C   . LYS A 62  ? 1.5549 1.4474 1.6640 -0.0867 0.2227  0.4683  754  LYS A C   
451  O O   . LYS A 62  ? 1.4573 1.3758 1.5384 -0.0828 0.2012  0.4499  754  LYS A O   
452  C CB  . LYS A 62  ? 1.7837 1.6884 1.9335 -0.0536 0.2480  0.5661  754  LYS A CB  
453  C CG  . LYS A 62  ? 1.9968 1.9436 2.1534 -0.0393 0.2562  0.6305  754  LYS A CG  
454  C CD  . LYS A 62  ? 1.9935 1.9247 2.1871 -0.0151 0.2694  0.6719  754  LYS A CD  
455  C CE  . LYS A 62  ? 2.1633 2.1527 2.3576 0.0006  0.2708  0.7383  754  LYS A CE  
456  N NZ  . LYS A 62  ? 2.1860 2.1678 2.4184 0.0266  0.2815  0.7812  754  LYS A NZ  
457  N N   . ALA A 63  ? 1.5800 1.4231 1.7121 -0.1006 0.2355  0.4402  755  ALA A N   
458  C CA  . ALA A 63  ? 1.5380 1.3592 1.6603 -0.1127 0.2229  0.3862  755  ALA A CA  
459  C C   . ALA A 63  ? 1.4421 1.3007 1.5320 -0.1261 0.2036  0.3582  755  ALA A C   
460  O O   . ALA A 63  ? 1.2216 1.0952 1.2873 -0.1256 0.1835  0.3306  755  ALA A O   
461  C CB  . ALA A 63  ? 1.6402 1.4043 1.7968 -0.1261 0.2427  0.3652  755  ALA A CB  
462  N N   . ASN A 64  ? 1.3637 1.2360 1.4567 -0.1377 0.2118  0.3665  756  ASN A N   
463  C CA  . ASN A 64  ? 1.2486 1.1584 1.3154 -0.1496 0.1979  0.3445  756  ASN A CA  
464  C C   . ASN A 64  ? 1.2115 1.1749 1.2416 -0.1411 0.1811  0.3528  756  ASN A C   
465  O O   . ASN A 64  ? 1.1426 1.1288 1.1509 -0.1480 0.1666  0.3234  756  ASN A O   
466  C CB  . ASN A 64  ? 1.2175 1.1302 1.2992 -0.1633 0.2138  0.3546  756  ASN A CB  
467  C CG  . ASN A 64  ? 1.2419 1.1109 1.3548 -0.1796 0.2248  0.3288  756  ASN A CG  
468  O OD1 . ASN A 64  ? 1.2246 1.0739 1.3383 -0.1850 0.2147  0.2933  756  ASN A OD1 
469  N ND2 . ASN A 64  ? 1.2572 1.1143 1.3957 -0.1890 0.2455  0.3464  756  ASN A ND2 
470  N N   . LYS A 65  ? 1.2680 1.2526 1.2937 -0.1268 0.1841  0.3928  757  LYS A N   
471  C CA  . LYS A 65  ? 1.2903 1.3264 1.2823 -0.1188 0.1673  0.4003  757  LYS A CA  
472  C C   . LYS A 65  ? 1.2236 1.2528 1.2033 -0.1149 0.1491  0.3671  757  LYS A C   
473  O O   . LYS A 65  ? 1.2613 1.3201 1.2146 -0.1203 0.1345  0.3423  757  LYS A O   
474  C CB  . LYS A 65  ? 1.4715 1.5293 1.4685 -0.1031 0.1739  0.4528  757  LYS A CB  
475  C CG  . LYS A 65  ? 1.6228 1.7386 1.5881 -0.0952 0.1566  0.4653  757  LYS A CG  
476  C CD  . LYS A 65  ? 1.7026 1.8709 1.6314 -0.1086 0.1481  0.4514  757  LYS A CD  
477  C CE  . LYS A 65  ? 1.6512 1.8798 1.5496 -0.1035 0.1326  0.4640  757  LYS A CE  
478  N NZ  . LYS A 65  ? 1.6573 1.9399 1.5202 -0.1181 0.1286  0.4529  757  LYS A NZ  
479  N N   . GLU A 66  ? 1.2557 1.2445 1.2566 -0.1058 0.1524  0.3666  758  GLU A N   
480  C CA  . GLU A 66  ? 1.2121 1.1904 1.2043 -0.1011 0.1375  0.3379  758  GLU A CA  
481  C C   . GLU A 66  ? 1.0993 1.0618 1.0855 -0.1146 0.1288  0.2911  758  GLU A C   
482  O O   . GLU A 66  ? 1.0251 0.9995 0.9935 -0.1131 0.1132  0.2678  758  GLU A O   
483  C CB  . GLU A 66  ? 1.3261 1.2652 1.3441 -0.0879 0.1467  0.3505  758  GLU A CB  
484  C CG  . GLU A 66  ? 1.5169 1.4808 1.5404 -0.0702 0.1501  0.3969  758  GLU A CG  
485  C CD  . GLU A 66  ? 1.5833 1.5088 1.6365 -0.0551 0.1612  0.4098  758  GLU A CD  
486  O OE1 . GLU A 66  ? 1.6429 1.5473 1.6937 -0.0537 0.1540  0.3805  758  GLU A OE1 
487  O OE2 . GLU A 66  ? 1.5152 1.4324 1.5957 -0.0440 0.1787  0.4509  758  GLU A OE2 
488  N N   . ILE A 67  ? 1.1347 1.0731 1.1377 -0.1276 0.1391  0.2794  759  ILE A N   
489  C CA  . ILE A 67  ? 1.1106 1.0422 1.1108 -0.1410 0.1308  0.2398  759  ILE A CA  
490  C C   . ILE A 67  ? 1.0703 1.0455 1.0467 -0.1457 0.1197  0.2287  759  ILE A C   
491  O O   . ILE A 67  ? 0.9585 0.9409 0.9234 -0.1468 0.1062  0.2016  759  ILE A O   
492  C CB  . ILE A 67  ? 1.1575 1.0598 1.1841 -0.1558 0.1447  0.2317  759  ILE A CB  
493  C CG1 . ILE A 67  ? 1.1460 1.0001 1.1972 -0.1543 0.1571  0.2320  759  ILE A CG1 
494  C CG2 . ILE A 67  ? 1.2377 1.1452 1.2625 -0.1697 0.1345  0.1954  759  ILE A CG2 
495  C CD1 . ILE A 67  ? 1.1724 0.9991 1.2540 -0.1667 0.1780  0.2390  759  ILE A CD1 
496  N N   . LEU A 68  ? 1.0354 1.0387 1.0059 -0.1485 0.1274  0.2499  760  LEU A N   
497  C CA  . LEU A 68  ? 1.0025 1.0472 0.9513 -0.1546 0.1215  0.2385  760  LEU A CA  
498  C C   . LEU A 68  ? 1.0062 1.0832 0.9277 -0.1471 0.1082  0.2345  760  LEU A C   
499  O O   . LEU A 68  ? 1.0247 1.1250 0.9321 -0.1529 0.1023  0.2119  760  LEU A O   
500  C CB  . LEU A 68  ? 0.9592 1.0263 0.9078 -0.1612 0.1354  0.2614  760  LEU A CB  
501  C CG  . LEU A 68  ? 0.9707 1.0130 0.9464 -0.1729 0.1482  0.2570  760  LEU A CG  
502  C CD1 . LEU A 68  ? 1.0011 1.0576 0.9814 -0.1764 0.1653  0.2897  760  LEU A CD1 
503  C CD2 . LEU A 68  ? 1.0042 1.0548 0.9816 -0.1838 0.1428  0.2228  760  LEU A CD2 
504  N N   . ASP A 69  ? 1.0443 1.1228 0.9617 -0.1350 0.1048  0.2558  761  ASP A N   
505  C CA  . ASP A 69  ? 1.0664 1.1722 0.9622 -0.1287 0.0909  0.2495  761  ASP A CA  
506  C C   . ASP A 69  ? 1.0960 1.1797 0.9939 -0.1274 0.0800  0.2163  761  ASP A C   
507  O O   . ASP A 69  ? 1.1737 1.2801 1.0551 -0.1287 0.0705  0.1979  761  ASP A O   
508  C CB  . ASP A 69  ? 1.0943 1.2103 0.9904 -0.1152 0.0902  0.2842  761  ASP A CB  
509  C CG  . ASP A 69  ? 1.2561 1.4109 1.1436 -0.1154 0.0977  0.3208  761  ASP A CG  
510  O OD1 . ASP A 69  ? 1.5613 1.7260 1.4460 -0.1257 0.1069  0.3223  761  ASP A OD1 
511  O OD2 . ASP A 69  ? 1.3013 1.4796 1.1857 -0.1047 0.0944  0.3506  761  ASP A OD2 
512  N N   . GLU A 70  ? 1.1361 1.1768 1.0541 -0.1257 0.0825  0.2091  762  GLU A N   
513  C CA  . GLU A 70  ? 1.1566 1.1776 1.0768 -0.1261 0.0730  0.1785  762  GLU A CA  
514  C C   . GLU A 70  ? 1.0686 1.1016 0.9869 -0.1368 0.0704  0.1530  762  GLU A C   
515  O O   . GLU A 70  ? 1.0005 1.0432 0.9105 -0.1359 0.0613  0.1329  762  GLU A O   
516  C CB  . GLU A 70  ? 1.2363 1.2127 1.1768 -0.1251 0.0779  0.1751  762  GLU A CB  
517  C CG  . GLU A 70  ? 1.2377 1.1975 1.1772 -0.1245 0.0677  0.1477  762  GLU A CG  
518  C CD  . GLU A 70  ? 1.3291 1.2484 1.2848 -0.1256 0.0735  0.1415  762  GLU A CD  
519  O OE1 . GLU A 70  ? 1.2437 1.1421 1.2161 -0.1294 0.0871  0.1538  762  GLU A OE1 
520  O OE2 . GLU A 70  ? 1.3734 1.2817 1.3252 -0.1237 0.0656  0.1228  762  GLU A OE2 
521  N N   . ALA A 71  ? 1.0059 1.0382 0.9350 -0.1463 0.0799  0.1558  763  ALA A N   
522  C CA  . ALA A 71  ? 0.9306 0.9765 0.8637 -0.1560 0.0802  0.1356  763  ALA A CA  
523  C C   . ALA A 71  ? 0.9360 1.0177 0.8506 -0.1564 0.0782  0.1271  763  ALA A C   
524  O O   . ALA A 71  ? 0.9451 1.0319 0.8627 -0.1581 0.0740  0.1044  763  ALA A O   
525  C CB  . ALA A 71  ? 0.9331 0.9772 0.8811 -0.1658 0.0929  0.1452  763  ALA A CB  
526  N N   . TYR A 72  ? 0.8825 0.9899 0.7797 -0.1554 0.0822  0.1459  764  TYR A N   
527  C CA  . TYR A 72  ? 0.8220 0.9673 0.6977 -0.1585 0.0815  0.1370  764  TYR A CA  
528  C C   . TYR A 72  ? 0.8597 1.0046 0.7301 -0.1542 0.0709  0.1146  764  TYR A C   
529  O O   . TYR A 72  ? 0.9044 1.0602 0.7751 -0.1591 0.0728  0.0912  764  TYR A O   
530  C CB  . TYR A 72  ? 0.7818 0.9575 0.6373 -0.1570 0.0833  0.1643  764  TYR A CB  
531  C CG  . TYR A 72  ? 0.7793 0.9992 0.6096 -0.1636 0.0825  0.1524  764  TYR A CG  
532  C CD1 . TYR A 72  ? 0.7887 1.0214 0.6065 -0.1601 0.0718  0.1425  764  TYR A CD1 
533  C CD2 . TYR A 72  ? 0.7988 1.0482 0.6183 -0.1750 0.0938  0.1482  764  TYR A CD2 
534  C CE1 . TYR A 72  ? 0.7556 1.0290 0.5514 -0.1693 0.0722  0.1270  764  TYR A CE1 
535  C CE2 . TYR A 72  ? 0.8475 1.1376 0.6428 -0.1837 0.0951  0.1326  764  TYR A CE2 
536  C CZ  . TYR A 72  ? 0.8083 1.1102 0.5921 -0.1816 0.0841  0.1210  764  TYR A CZ  
537  O OH  . TYR A 72  ? 0.8096 1.1520 0.5706 -0.1931 0.0864  0.1017  764  TYR A OH  
538  N N   . VAL A 73  ? 0.8794 1.0108 0.7480 -0.1447 0.0620  0.1231  765  VAL A N   
539  C CA  . VAL A 73  ? 0.9105 1.0418 0.7741 -0.1399 0.0523  0.1064  765  VAL A CA  
540  C C   . VAL A 73  ? 0.8738 0.9804 0.7541 -0.1395 0.0497  0.0838  765  VAL A C   
541  O O   . VAL A 73  ? 0.9128 1.0271 0.7929 -0.1405 0.0481  0.0638  765  VAL A O   
542  C CB  . VAL A 73  ? 0.9456 1.0670 0.8070 -0.1290 0.0448  0.1236  765  VAL A CB  
543  C CG1 . VAL A 73  ? 0.9990 1.1193 0.8574 -0.1245 0.0357  0.1063  765  VAL A CG1 
544  C CG2 . VAL A 73  ? 1.0286 1.1824 0.8758 -0.1279 0.0460  0.1503  765  VAL A CG2 
545  N N   . MET A 74  ? 0.9455 1.0247 0.8417 -0.1389 0.0503  0.0877  766  MET A N   
546  C CA  . MET A 74  ? 0.9249 0.9855 0.8373 -0.1391 0.0463  0.0705  766  MET A CA  
547  C C   . MET A 74  ? 0.9179 0.9932 0.8418 -0.1460 0.0520  0.0561  766  MET A C   
548  O O   . MET A 74  ? 0.9158 0.9880 0.8514 -0.1440 0.0483  0.0415  766  MET A O   
549  C CB  . MET A 74  ? 0.9831 1.0155 0.9076 -0.1400 0.0462  0.0777  766  MET A CB  
550  C CG  . MET A 74  ? 1.1137 1.1275 1.0478 -0.1386 0.0382  0.0636  766  MET A CG  
551  S SD  . MET A 74  ? 1.1905 1.1732 1.1362 -0.1436 0.0407  0.0679  766  MET A SD  
552  C CE  . MET A 74  ? 1.3153 1.2810 1.2501 -0.1330 0.0432  0.0847  766  MET A CE  
553  N N   . ALA A 75  ? 0.8247 0.9167 0.7473 -0.1532 0.0621  0.0621  767  ALA A N   
554  C CA  . ALA A 75  ? 0.8096 0.9196 0.7428 -0.1593 0.0709  0.0485  767  ALA A CA  
555  C C   . ALA A 75  ? 0.8143 0.9445 0.7371 -0.1594 0.0748  0.0330  767  ALA A C   
556  O O   . ALA A 75  ? 0.7746 0.9135 0.7116 -0.1620 0.0830  0.0177  767  ALA A O   
557  C CB  . ALA A 75  ? 0.7852 0.9072 0.7197 -0.1678 0.0825  0.0595  767  ALA A CB  
558  N N   . SER A 76  ? 0.8753 1.0139 0.7762 -0.1572 0.0703  0.0365  768  SER A N   
559  C CA  . SER A 76  ? 0.8970 1.0565 0.7866 -0.1603 0.0741  0.0195  768  SER A CA  
560  C C   . SER A 76  ? 0.8587 1.0049 0.7579 -0.1539 0.0684  0.0040  768  SER A C   
561  O O   . SER A 76  ? 0.9612 1.1216 0.8562 -0.1579 0.0741  -0.0132 768  SER A O   
562  C CB  . SER A 76  ? 0.8860 1.0699 0.7476 -0.1634 0.0717  0.0317  768  SER A CB  
563  O OG  . SER A 76  ? 0.8512 1.0507 0.7042 -0.1692 0.0787  0.0484  768  SER A OG  
564  N N   . VAL A 77  ? 0.8495 0.9699 0.7620 -0.1454 0.0589  0.0090  769  VAL A N   
565  C CA  . VAL A 77  ? 0.7793 0.8871 0.7002 -0.1383 0.0531  -0.0012 769  VAL A CA  
566  C C   . VAL A 77  ? 0.7774 0.8765 0.7264 -0.1355 0.0567  -0.0098 769  VAL A C   
567  O O   . VAL A 77  ? 0.8719 0.9686 0.8338 -0.1371 0.0574  -0.0040 769  VAL A O   
568  C CB  . VAL A 77  ? 0.7999 0.8895 0.7128 -0.1303 0.0400  0.0108  769  VAL A CB  
569  C CG1 . VAL A 77  ? 0.8457 0.9491 0.7368 -0.1307 0.0371  0.0191  769  VAL A CG1 
570  C CG2 . VAL A 77  ? 0.7708 0.8420 0.6894 -0.1287 0.0354  0.0238  769  VAL A CG2 
571  N N   . ASP A 78  ? 0.7696 0.8670 0.7305 -0.1316 0.0600  -0.0226 770  ASP A N   
572  C CA  . ASP A 78  ? 0.8312 0.9219 0.8223 -0.1257 0.0627  -0.0261 770  ASP A CA  
573  C C   . ASP A 78  ? 0.8003 0.8814 0.7982 -0.1183 0.0608  -0.0317 770  ASP A C   
574  O O   . ASP A 78  ? 0.8520 0.9377 0.8540 -0.1207 0.0720  -0.0460 770  ASP A O   
575  C CB  . ASP A 78  ? 0.8502 0.9540 0.8619 -0.1302 0.0798  -0.0365 770  ASP A CB  
576  C CG  . ASP A 78  ? 0.9376 1.0389 0.9866 -0.1223 0.0830  -0.0345 770  ASP A CG  
577  O OD1 . ASP A 78  ? 1.0555 1.1517 1.1119 -0.1172 0.0700  -0.0215 770  ASP A OD1 
578  O OD2 . ASP A 78  ? 1.0268 1.1333 1.0992 -0.1217 0.0998  -0.0458 770  ASP A OD2 
579  N N   . ASN A 79  ? 0.8220 0.8902 0.8200 -0.1108 0.0478  -0.0212 771  ASN A N   
580  C CA  . ASN A 79  ? 0.7459 0.8044 0.7493 -0.1030 0.0449  -0.0223 771  ASN A CA  
581  C C   . ASN A 79  ? 0.7256 0.7760 0.7338 -0.0962 0.0321  -0.0095 771  ASN A C   
582  O O   . ASN A 79  ? 0.7223 0.7700 0.7179 -0.0993 0.0233  -0.0025 771  ASN A O   
583  C CB  . ASN A 79  ? 0.8481 0.9040 0.8268 -0.1046 0.0407  -0.0251 771  ASN A CB  
584  C CG  . ASN A 79  ? 0.8641 0.9115 0.8504 -0.0982 0.0408  -0.0283 771  ASN A CG  
585  O OD1 . ASN A 79  ? 0.8420 0.8792 0.8206 -0.0920 0.0305  -0.0195 771  ASN A OD1 
586  N ND2 . ASN A 79  ? 0.8301 0.8810 0.8331 -0.1002 0.0544  -0.0418 771  ASN A ND2 
587  N N   . PRO A 80  ? 0.7349 0.7826 0.7611 -0.0878 0.0322  -0.0064 772  PRO A N   
588  C CA  . PRO A 80  ? 0.6869 0.7336 0.7142 -0.0832 0.0194  0.0058  772  PRO A CA  
589  C C   . PRO A 80  ? 0.7103 0.7452 0.7095 -0.0838 0.0075  0.0088  772  PRO A C   
590  O O   . PRO A 80  ? 0.7731 0.8094 0.7687 -0.0846 -0.0022 0.0151  772  PRO A O   
591  C CB  . PRO A 80  ? 0.6593 0.7082 0.7116 -0.0733 0.0241  0.0110  772  PRO A CB  
592  C CG  . PRO A 80  ? 0.5990 0.6516 0.6754 -0.0737 0.0417  0.0019  772  PRO A CG  
593  C CD  . PRO A 80  ? 0.6390 0.6874 0.6911 -0.0830 0.0458  -0.0125 772  PRO A CD  
594  N N   . HIS A 81  ? 0.7035 0.7293 0.6845 -0.0842 0.0090  0.0040  773  HIS A N   
595  C CA  . HIS A 81  ? 0.7709 0.7843 0.7291 -0.0834 0.0005  0.0076  773  HIS A CA  
596  C C   . HIS A 81  ? 0.7845 0.7942 0.7259 -0.0891 0.0007  0.0082  773  HIS A C   
597  O O   . HIS A 81  ? 0.8831 0.8838 0.8096 -0.0869 -0.0018 0.0112  773  HIS A O   
598  C CB  . HIS A 81  ? 0.7172 0.7248 0.6726 -0.0767 0.0012  0.0067  773  HIS A CB  
599  C CG  . HIS A 81  ? 0.7177 0.7288 0.6925 -0.0704 0.0031  0.0099  773  HIS A CG  
600  N ND1 . HIS A 81  ? 0.7716 0.7863 0.7495 -0.0676 -0.0043 0.0185  773  HIS A ND1 
601  C CD2 . HIS A 81  ? 0.7712 0.7851 0.7662 -0.0668 0.0129  0.0068  773  HIS A CD2 
602  C CE1 . HIS A 81  ? 0.7645 0.7856 0.7638 -0.0607 -0.0002 0.0244  773  HIS A CE1 
603  N NE2 . HIS A 81  ? 0.7899 0.8076 0.8016 -0.0597 0.0115  0.0172  773  HIS A NE2 
604  N N   . VAL A 82  ? 0.7766 0.7945 0.7234 -0.0956 0.0046  0.0077  774  VAL A N   
605  C CA  . VAL A 82  ? 0.8002 0.8174 0.7349 -0.1011 0.0065  0.0120  774  VAL A CA  
606  C C   . VAL A 82  ? 0.7669 0.7861 0.7112 -0.1078 0.0069  0.0140  774  VAL A C   
607  O O   . VAL A 82  ? 0.7881 0.8194 0.7496 -0.1095 0.0101  0.0103  774  VAL A O   
608  C CB  . VAL A 82  ? 0.8080 0.8407 0.7383 -0.1042 0.0140  0.0083  774  VAL A CB  
609  C CG1 . VAL A 82  ? 0.8399 0.8772 0.7586 -0.1095 0.0163  0.0171  774  VAL A CG1 
610  C CG2 . VAL A 82  ? 0.8899 0.9245 0.8121 -0.1000 0.0129  0.0053  774  VAL A CG2 
611  N N   . CYS A 83  ? 0.7824 0.7898 0.7189 -0.1117 0.0054  0.0198  775  CYS A N   
612  C CA  . CYS A 83  ? 0.8379 0.8462 0.7841 -0.1205 0.0067  0.0210  775  CYS A CA  
613  C C   . CYS A 83  ? 0.8572 0.8778 0.8065 -0.1257 0.0156  0.0245  775  CYS A C   
614  O O   . CYS A 83  ? 1.0021 1.0210 0.9391 -0.1257 0.0199  0.0323  775  CYS A O   
615  C CB  . CYS A 83  ? 0.8800 0.8679 0.8194 -0.1242 0.0055  0.0241  775  CYS A CB  
616  S SG  . CYS A 83  ? 1.0372 1.0135 0.9714 -0.1218 -0.0033 0.0169  775  CYS A SG  
617  N N   . ARG A 84  ? 0.7959 0.8316 0.7625 -0.1298 0.0188  0.0203  776  ARG A N   
618  C CA  . ARG A 84  ? 0.7643 0.8134 0.7360 -0.1362 0.0288  0.0223  776  ARG A CA  
619  C C   . ARG A 84  ? 0.8007 0.8437 0.7786 -0.1452 0.0302  0.0286  776  ARG A C   
620  O O   . ARG A 84  ? 0.8526 0.8878 0.8387 -0.1487 0.0235  0.0263  776  ARG A O   
621  C CB  . ARG A 84  ? 0.7633 0.8306 0.7562 -0.1356 0.0341  0.0144  776  ARG A CB  
622  C CG  . ARG A 84  ? 0.9106 0.9938 0.9078 -0.1415 0.0474  0.0129  776  ARG A CG  
623  C CD  . ARG A 84  ? 1.0031 1.1012 1.0231 -0.1388 0.0562  0.0031  776  ARG A CD  
624  N NE  . ARG A 84  ? 1.1104 1.2233 1.1283 -0.1447 0.0717  -0.0026 776  ARG A NE  
625  C CZ  . ARG A 84  ? 1.1240 1.2485 1.1578 -0.1440 0.0855  -0.0147 776  ARG A CZ  
626  N NH1 . ARG A 84  ? 1.1150 1.2381 1.1751 -0.1359 0.0865  -0.0192 776  ARG A NH1 
627  N NH2 . ARG A 84  ? 1.1385 1.2773 1.1645 -0.1515 0.1003  -0.0218 776  ARG A NH2 
628  N N   . LEU A 85  ? 0.8358 0.8846 0.8103 -0.1504 0.0398  0.0358  777  LEU A N   
629  C CA  . LEU A 85  ? 0.8382 0.8835 0.8235 -0.1602 0.0448  0.0420  777  LEU A CA  
630  C C   . LEU A 85  ? 0.8492 0.9145 0.8579 -0.1656 0.0482  0.0354  777  LEU A C   
631  O O   . LEU A 85  ? 0.8124 0.8953 0.8239 -0.1636 0.0556  0.0317  777  LEU A O   
632  C CB  . LEU A 85  ? 0.8855 0.9321 0.8590 -0.1625 0.0550  0.0562  777  LEU A CB  
633  C CG  . LEU A 85  ? 0.9303 0.9688 0.9157 -0.1724 0.0631  0.0660  777  LEU A CG  
634  C CD1 . LEU A 85  ? 1.0726 1.0814 1.0584 -0.1730 0.0607  0.0704  777  LEU A CD1 
635  C CD2 . LEU A 85  ? 0.9458 0.9973 0.9222 -0.1744 0.0752  0.0814  777  LEU A CD2 
636  N N   . LEU A 86  ? 0.7821 0.8463 0.8087 -0.1732 0.0439  0.0331  778  LEU A N   
637  C CA  . LEU A 86  ? 0.8399 0.9264 0.8933 -0.1791 0.0473  0.0302  778  LEU A CA  
638  C C   . LEU A 86  ? 0.8216 0.9136 0.8802 -0.1878 0.0609  0.0373  778  LEU A C   
639  O O   . LEU A 86  ? 0.8083 0.9206 0.8797 -0.1883 0.0702  0.0360  778  LEU A O   
640  C CB  . LEU A 86  ? 0.8933 0.9843 0.9643 -0.1860 0.0362  0.0255  778  LEU A CB  
641  C CG  . LEU A 86  ? 0.8917 0.9843 0.9592 -0.1775 0.0229  0.0206  778  LEU A CG  
642  C CD1 . LEU A 86  ? 0.9609 1.0634 1.0414 -0.1876 0.0115  0.0162  778  LEU A CD1 
643  C CD2 . LEU A 86  ? 0.8676 0.9789 0.9481 -0.1661 0.0247  0.0203  778  LEU A CD2 
644  N N   . GLY A 87  ? 0.7961 0.8694 0.8465 -0.1943 0.0641  0.0453  779  GLY A N   
645  C CA  . GLY A 87  ? 0.8302 0.9063 0.8831 -0.2017 0.0784  0.0563  779  GLY A CA  
646  C C   . GLY A 87  ? 0.8344 0.8847 0.8820 -0.2068 0.0830  0.0677  779  GLY A C   
647  O O   . GLY A 87  ? 0.8855 0.9134 0.9258 -0.2044 0.0759  0.0654  779  GLY A O   
648  N N   . ILE A 88  ? 0.7992 0.8525 0.8521 -0.2136 0.0970  0.0807  780  ILE A N   
649  C CA  . ILE A 88  ? 0.8704 0.8987 0.9270 -0.2195 0.1062  0.0948  780  ILE A CA  
650  C C   . ILE A 88  ? 0.8866 0.9171 0.9720 -0.2356 0.1149  0.0933  780  ILE A C   
651  O O   . ILE A 88  ? 0.8651 0.9219 0.9637 -0.2403 0.1175  0.0886  780  ILE A O   
652  C CB  . ILE A 88  ? 0.9273 0.9566 0.9649 -0.2124 0.1168  0.1185  780  ILE A CB  
653  C CG1 . ILE A 88  ? 0.8988 0.9586 0.9343 -0.2158 0.1278  0.1259  780  ILE A CG1 
654  C CG2 . ILE A 88  ? 0.9726 1.0020 0.9841 -0.1981 0.1070  0.1193  780  ILE A CG2 
655  C CD1 . ILE A 88  ? 0.9861 1.0503 1.0063 -0.2127 0.1397  0.1532  780  ILE A CD1 
656  N N   . CYS A 89  ? 0.9311 0.9335 1.0285 -0.2443 0.1212  0.0967  781  CYS A N   
657  C CA  . CYS A 89  ? 1.0173 1.0178 1.1435 -0.2617 0.1328  0.0973  781  CYS A CA  
658  C C   . CYS A 89  ? 0.9965 0.9735 1.1250 -0.2623 0.1517  0.1216  781  CYS A C   
659  O O   . CYS A 89  ? 0.9952 0.9434 1.1153 -0.2553 0.1539  0.1294  781  CYS A O   
660  C CB  . CYS A 89  ? 1.0502 1.0397 1.1948 -0.2758 0.1249  0.0756  781  CYS A CB  
661  S SG  . CYS A 89  ? 1.1300 1.1283 1.3137 -0.3002 0.1363  0.0708  781  CYS A SG  
662  N N   . LEU A 90  ? 0.9708 0.9604 1.1132 -0.2701 0.1665  0.1351  782  LEU A N   
663  C CA  . LEU A 90  ? 1.1337 1.1085 1.2777 -0.2685 0.1860  0.1649  782  LEU A CA  
664  C C   . LEU A 90  ? 1.2474 1.1888 1.4237 -0.2838 0.2014  0.1669  782  LEU A C   
665  O O   . LEU A 90  ? 1.2536 1.1984 1.4511 -0.2951 0.2177  0.1784  782  LEU A O   
666  C CB  . LEU A 90  ? 1.0840 1.0926 1.2212 -0.2676 0.1959  0.1815  782  LEU A CB  
667  C CG  . LEU A 90  ? 1.0012 1.0428 1.1074 -0.2550 0.1854  0.1778  782  LEU A CG  
668  C CD1 . LEU A 90  ? 1.0076 1.0817 1.1107 -0.2587 0.1990  0.1897  782  LEU A CD1 
669  C CD2 . LEU A 90  ? 0.9266 0.9622 1.0029 -0.2390 0.1791  0.1911  782  LEU A CD2 
670  N N   . THR A 91  ? 1.4352 1.3434 1.6154 -0.2847 0.1979  0.1546  783  THR A N   
671  C CA  . THR A 91  ? 1.5544 1.4211 1.7628 -0.2965 0.2162  0.1572  783  THR A CA  
672  C C   . THR A 91  ? 1.5000 1.3466 1.7040 -0.2809 0.2329  0.1949  783  THR A C   
673  O O   . THR A 91  ? 1.5687 1.4346 1.7440 -0.2623 0.2247  0.2119  783  THR A O   
674  C CB  . THR A 91  ? 1.5376 1.3789 1.7490 -0.3034 0.2070  0.1265  783  THR A CB  
675  O OG1 . THR A 91  ? 1.4641 1.3356 1.6725 -0.3130 0.1869  0.0974  783  THR A OG1 
676  C CG2 . THR A 91  ? 1.6626 1.4623 1.9074 -0.3216 0.2278  0.1195  783  THR A CG2 
677  N N   . SER A 92  ? 1.4288 1.2403 1.6631 -0.2889 0.2568  0.2091  784  SER A N   
678  C CA  . SER A 92  ? 1.5906 1.3805 1.8293 -0.2735 0.2755  0.2496  784  SER A CA  
679  C C   . SER A 92  ? 1.5914 1.3792 1.8033 -0.2506 0.2638  0.2592  784  SER A C   
680  O O   . SER A 92  ? 1.5871 1.3970 1.7805 -0.2335 0.2635  0.2923  784  SER A O   
681  C CB  . SER A 92  ? 1.6862 1.4258 1.9674 -0.2858 0.3030  0.2536  784  SER A CB  
682  O OG  . SER A 92  ? 1.8741 1.5850 2.1659 -0.2988 0.2988  0.2141  784  SER A OG  
683  N N   . THR A 93  ? 1.6119 1.3773 1.8218 -0.2517 0.2541  0.2298  785  THR A N   
684  C CA  . THR A 93  ? 1.5629 1.3362 1.7432 -0.2333 0.2360  0.2267  785  THR A CA  
685  C C   . THR A 93  ? 1.4810 1.2929 1.6346 -0.2365 0.2101  0.1990  785  THR A C   
686  O O   . THR A 93  ? 1.4007 1.2152 1.5639 -0.2538 0.2042  0.1693  785  THR A O   
687  C CB  . THR A 93  ? 1.7429 1.4728 1.9343 -0.2332 0.2403  0.2079  785  THR A CB  
688  O OG1 . THR A 93  ? 2.1064 1.8239 2.3108 -0.2563 0.2381  0.1680  785  THR A OG1 
689  C CG2 . THR A 93  ? 1.7978 1.4868 2.0196 -0.2266 0.2684  0.2371  785  THR A CG2 
690  N N   . VAL A 94  ? 1.3628 1.2058 1.4858 -0.2204 0.1954  0.2090  786  VAL A N   
691  C CA  . VAL A 94  ? 1.2925 1.1713 1.3933 -0.2214 0.1742  0.1861  786  VAL A CA  
692  C C   . VAL A 94  ? 1.2359 1.1018 1.3316 -0.2228 0.1590  0.1544  786  VAL A C   
693  O O   . VAL A 94  ? 1.1834 1.0274 1.2733 -0.2126 0.1581  0.1560  786  VAL A O   
694  C CB  . VAL A 94  ? 1.2728 1.1876 1.3433 -0.2059 0.1657  0.2037  786  VAL A CB  
695  C CG1 . VAL A 94  ? 1.1947 1.1408 1.2471 -0.2066 0.1475  0.1785  786  VAL A CG1 
696  C CG2 . VAL A 94  ? 1.3307 1.2651 1.4030 -0.2068 0.1804  0.2340  786  VAL A CG2 
697  N N   . GLN A 95  ? 1.1800 1.0625 1.2795 -0.2353 0.1480  0.1278  787  GLN A N   
698  C CA  . GLN A 95  ? 1.1054 0.9882 1.1970 -0.2370 0.1309  0.0993  787  GLN A CA  
699  C C   . GLN A 95  ? 0.9481 0.8640 1.0162 -0.2248 0.1137  0.0956  787  GLN A C   
700  O O   . GLN A 95  ? 0.9259 0.8712 0.9938 -0.2258 0.1127  0.0989  787  GLN A O   
701  C CB  . GLN A 95  ? 1.1489 1.0369 1.2614 -0.2582 0.1283  0.0752  787  GLN A CB  
702  C CG  . GLN A 95  ? 1.1647 1.0204 1.3038 -0.2752 0.1463  0.0720  787  GLN A CG  
703  C CD  . GLN A 95  ? 1.1565 1.0223 1.3133 -0.2983 0.1401  0.0431  787  GLN A CD  
704  O OE1 . GLN A 95  ? 1.3363 1.1813 1.4970 -0.3093 0.1404  0.0220  787  GLN A OE1 
705  N NE2 . GLN A 95  ? 1.1334 1.0346 1.3012 -0.3062 0.1347  0.0415  787  GLN A NE2 
706  N N   . LEU A 96  ? 0.9133 0.8230 0.9642 -0.2140 0.1024  0.0878  788  LEU A N   
707  C CA  . LEU A 96  ? 0.9889 0.9251 1.0211 -0.2037 0.0870  0.0808  788  LEU A CA  
708  C C   . LEU A 96  ? 0.9733 0.9172 1.0101 -0.2107 0.0733  0.0563  788  LEU A C   
709  O O   . LEU A 96  ? 1.0087 0.9320 1.0480 -0.2166 0.0717  0.0441  788  LEU A O   
710  C CB  . LEU A 96  ? 0.9693 0.8970 0.9810 -0.1872 0.0835  0.0902  788  LEU A CB  
711  C CG  . LEU A 96  ? 1.0093 0.9349 1.0155 -0.1785 0.0948  0.1182  788  LEU A CG  
712  C CD1 . LEU A 96  ? 1.0908 1.0130 1.0798 -0.1630 0.0887  0.1251  788  LEU A CD1 
713  C CD2 . LEU A 96  ? 1.0488 1.0072 1.0491 -0.1793 0.0979  0.1292  788  LEU A CD2 
714  N N   . ILE A 97  ? 0.9303 0.9054 0.9689 -0.2098 0.0648  0.0502  789  ILE A N   
715  C CA  . ILE A 97  ? 0.9064 0.8982 0.9531 -0.2150 0.0514  0.0326  789  ILE A CA  
716  C C   . ILE A 97  ? 0.8340 0.8400 0.8662 -0.2000 0.0406  0.0304  789  ILE A C   
717  O O   . ILE A 97  ? 0.8085 0.8288 0.8361 -0.1916 0.0439  0.0372  789  ILE A O   
718  C CB  . ILE A 97  ? 0.8651 0.8832 0.9369 -0.2272 0.0530  0.0296  789  ILE A CB  
719  C CG1 . ILE A 97  ? 0.9275 0.9298 1.0161 -0.2442 0.0647  0.0303  789  ILE A CG1 
720  C CG2 . ILE A 97  ? 0.8875 0.9312 0.9703 -0.2307 0.0379  0.0164  789  ILE A CG2 
721  C CD1 . ILE A 97  ? 1.0109 1.0074 1.1024 -0.2435 0.0817  0.0487  789  ILE A CD1 
722  N N   . MET A 98  ? 0.8553 0.8574 0.8807 -0.1980 0.0293  0.0199  790  MET A N   
723  C CA  . MET A 98  ? 0.8773 0.8933 0.8942 -0.1852 0.0193  0.0175  790  MET A CA  
724  C C   . MET A 98  ? 0.8266 0.8588 0.8512 -0.1898 0.0062  0.0072  790  MET A C   
725  O O   . MET A 98  ? 0.9210 0.9553 0.9544 -0.2043 0.0036  -0.0007 790  MET A O   
726  C CB  . MET A 98  ? 0.8572 0.8527 0.8513 -0.1729 0.0194  0.0213  790  MET A CB  
727  C CG  . MET A 98  ? 0.9285 0.9008 0.9125 -0.1749 0.0162  0.0143  790  MET A CG  
728  S SD  . MET A 98  ? 0.9547 0.9124 0.9169 -0.1582 0.0143  0.0186  790  MET A SD  
729  C CE  . MET A 98  ? 0.9716 0.9537 0.9342 -0.1520 0.0013  0.0115  790  MET A CE  
730  N N   . GLN A 99  ? 0.8634 0.9093 0.8853 -0.1780 -0.0012 0.0080  791  GLN A N   
731  C CA  . GLN A 99  ? 0.9055 0.9693 0.9308 -0.1779 -0.0144 0.0033  791  GLN A CA  
732  C C   . GLN A 99  ? 0.9440 0.9922 0.9530 -0.1865 -0.0198 -0.0068 791  GLN A C   
733  O O   . GLN A 99  ? 0.8713 0.8905 0.8618 -0.1821 -0.0146 -0.0081 791  GLN A O   
734  C CB  . GLN A 99  ? 0.9413 1.0095 0.9616 -0.1609 -0.0168 0.0084  791  GLN A CB  
735  C CG  . GLN A 99  ? 0.9828 1.0715 1.0076 -0.1568 -0.0289 0.0094  791  GLN A CG  
736  C CD  . GLN A 99  ? 0.9994 1.0906 1.0264 -0.1401 -0.0272 0.0160  791  GLN A CD  
737  O OE1 . GLN A 99  ? 0.9208 0.9945 0.9384 -0.1330 -0.0186 0.0157  791  GLN A OE1 
738  N NE2 . GLN A 99  ? 1.0434 1.1583 1.0841 -0.1345 -0.0350 0.0226  791  GLN A NE2 
739  N N   . LEU A 100 ? 0.9050 0.9749 0.9221 -0.1993 -0.0293 -0.0143 792  LEU A N   
740  C CA  . LEU A 100 ? 0.8653 0.9265 0.8648 -0.2087 -0.0346 -0.0274 792  LEU A CA  
741  C C   . LEU A 100 ? 0.9154 0.9787 0.8980 -0.1943 -0.0419 -0.0238 792  LEU A C   
742  O O   . LEU A 100 ? 0.7598 0.8504 0.7525 -0.1845 -0.0495 -0.0135 792  LEU A O   
743  C CB  . LEU A 100 ? 0.8541 0.9470 0.8649 -0.2285 -0.0445 -0.0375 792  LEU A CB  
744  C CG  . LEU A 100 ? 0.8263 0.9153 0.8177 -0.2434 -0.0491 -0.0560 792  LEU A CG  
745  C CD1 . LEU A 100 ? 0.8515 0.8950 0.8342 -0.2528 -0.0333 -0.0695 792  LEU A CD1 
746  C CD2 . LEU A 100 ? 0.7951 0.9288 0.7985 -0.2634 -0.0618 -0.0644 792  LEU A CD2 
747  N N   . MET A 101 ? 0.9873 1.0209 0.9479 -0.1928 -0.0374 -0.0313 793  MET A N   
748  C CA  . MET A 101 ? 0.8897 0.9208 0.8324 -0.1807 -0.0420 -0.0295 793  MET A CA  
749  C C   . MET A 101 ? 0.9027 0.9370 0.8289 -0.1949 -0.0468 -0.0456 793  MET A C   
750  O O   . MET A 101 ? 0.8948 0.8975 0.8064 -0.1983 -0.0376 -0.0567 793  MET A O   
751  C CB  . MET A 101 ? 0.9251 0.9217 0.8569 -0.1671 -0.0313 -0.0246 793  MET A CB  
752  C CG  . MET A 101 ? 0.9408 0.9379 0.8846 -0.1565 -0.0260 -0.0118 793  MET A CG  
753  S SD  . MET A 101 ? 0.9106 0.9370 0.8668 -0.1432 -0.0327 -0.0011 793  MET A SD  
754  C CE  . MET A 101 ? 0.9082 0.9152 0.8469 -0.1278 -0.0298 0.0019  793  MET A CE  
755  N N   . PRO A 102 ? 0.8953 0.9703 0.8246 -0.2035 -0.0605 -0.0468 794  PRO A N   
756  C CA  . PRO A 102 ? 0.9447 1.0324 0.8591 -0.2238 -0.0657 -0.0658 794  PRO A CA  
757  C C   . PRO A 102 ? 0.9853 1.0460 0.8716 -0.2244 -0.0591 -0.0796 794  PRO A C   
758  O O   . PRO A 102 ? 1.1160 1.1669 0.9920 -0.2436 -0.0539 -0.1018 794  PRO A O   
759  C CB  . PRO A 102 ? 0.9290 1.0719 0.8492 -0.2243 -0.0836 -0.0551 794  PRO A CB  
760  C CG  . PRO A 102 ? 0.8754 1.0328 0.8247 -0.2115 -0.0849 -0.0351 794  PRO A CG  
761  C CD  . PRO A 102 ? 0.8278 0.9425 0.7751 -0.1941 -0.0715 -0.0292 794  PRO A CD  
762  N N   . PHE A 103 ? 0.9479 0.9965 0.8246 -0.2042 -0.0576 -0.0675 795  PHE A N   
763  C CA  . PHE A 103 ? 0.9653 0.9919 0.8175 -0.2012 -0.0512 -0.0770 795  PHE A CA  
764  C C   . PHE A 103 ? 0.9838 0.9597 0.8349 -0.1949 -0.0332 -0.0817 795  PHE A C   
765  O O   . PHE A 103 ? 0.9659 0.9209 0.8008 -0.1899 -0.0255 -0.0880 795  PHE A O   
766  C CB  . PHE A 103 ? 0.9372 0.9819 0.7826 -0.1834 -0.0591 -0.0600 795  PHE A CB  
767  C CG  . PHE A 103 ? 0.9265 1.0225 0.7726 -0.1884 -0.0754 -0.0523 795  PHE A CG  
768  C CD1 . PHE A 103 ? 0.9241 1.0496 0.7960 -0.1826 -0.0841 -0.0342 795  PHE A CD1 
769  C CD2 . PHE A 103 ? 0.9201 1.0383 0.7423 -0.1993 -0.0814 -0.0621 795  PHE A CD2 
770  C CE1 . PHE A 103 ? 0.9297 1.1066 0.8074 -0.1856 -0.0990 -0.0226 795  PHE A CE1 
771  C CE2 . PHE A 103 ? 0.9372 1.1100 0.7605 -0.2039 -0.0978 -0.0510 795  PHE A CE2 
772  C CZ  . PHE A 103 ? 0.9126 1.1153 0.7655 -0.1961 -0.1069 -0.0295 795  PHE A CZ  
773  N N   . GLY A 104 ? 0.9212 0.8797 0.7907 -0.1946 -0.0259 -0.0768 796  GLY A N   
774  C CA  . GLY A 104 ? 0.9483 0.8633 0.8208 -0.1901 -0.0085 -0.0779 796  GLY A CA  
775  C C   . GLY A 104 ? 0.8695 0.7714 0.7398 -0.1675 -0.0055 -0.0610 796  GLY A C   
776  O O   . GLY A 104 ? 0.8425 0.7659 0.7146 -0.1560 -0.0153 -0.0475 796  GLY A O   
777  N N   . CYS A 105 ? 0.9286 0.7961 0.7978 -0.1617 0.0091  -0.0616 797  CYS A N   
778  C CA  . CYS A 105 ? 0.9751 0.8327 0.8438 -0.1417 0.0122  -0.0456 797  CYS A CA  
779  C C   . CYS A 105 ? 0.9899 0.8512 0.8420 -0.1350 0.0094  -0.0501 797  CYS A C   
780  O O   . CYS A 105 ? 0.9896 0.8482 0.8291 -0.1455 0.0117  -0.0673 797  CYS A O   
781  C CB  . CYS A 105 ? 1.0492 0.8741 0.9287 -0.1358 0.0289  -0.0385 797  CYS A CB  
782  S SG  . CYS A 105 ? 1.1566 0.9449 1.0324 -0.1384 0.0474  -0.0539 797  CYS A SG  
783  N N   . LEU A 106 ? 1.0038 0.8722 0.8559 -0.1188 0.0056  -0.0356 798  LEU A N   
784  C CA  . LEU A 106 ? 0.9473 0.8230 0.7866 -0.1111 0.0023  -0.0360 798  LEU A CA  
785  C C   . LEU A 106 ? 0.9696 0.8198 0.8002 -0.1092 0.0155  -0.0452 798  LEU A C   
786  O O   . LEU A 106 ? 1.0809 0.9376 0.8965 -0.1098 0.0143  -0.0526 798  LEU A O   
787  C CB  . LEU A 106 ? 0.9119 0.7994 0.7576 -0.0960 -0.0026 -0.0196 798  LEU A CB  
788  C CG  . LEU A 106 ? 0.9213 0.8187 0.7587 -0.0870 -0.0059 -0.0166 798  LEU A CG  
789  C CD1 . LEU A 106 ? 0.9127 0.8323 0.7405 -0.0940 -0.0148 -0.0213 798  LEU A CD1 
790  C CD2 . LEU A 106 ? 0.8957 0.8041 0.7445 -0.0759 -0.0090 -0.0033 798  LEU A CD2 
791  N N   . LEU A 107 ? 0.9221 0.7447 0.7639 -0.1065 0.0293  -0.0432 799  LEU A N   
792  C CA  . LEU A 107 ? 0.9917 0.7869 0.8315 -0.1037 0.0458  -0.0516 799  LEU A CA  
793  C C   . LEU A 107 ? 1.0398 0.8274 0.8660 -0.1218 0.0518  -0.0778 799  LEU A C   
794  O O   . LEU A 107 ? 1.0989 0.8834 0.9107 -0.1222 0.0573  -0.0893 799  LEU A O   
795  C CB  . LEU A 107 ? 0.9509 0.7193 0.8117 -0.0961 0.0608  -0.0402 799  LEU A CB  
796  C CG  . LEU A 107 ? 1.0292 0.7670 0.8968 -0.0894 0.0813  -0.0444 799  LEU A CG  
797  C CD1 . LEU A 107 ? 1.0269 0.7738 0.8886 -0.0745 0.0794  -0.0369 799  LEU A CD1 
798  C CD2 . LEU A 107 ? 1.0022 0.7169 0.8959 -0.0819 0.0961  -0.0282 799  LEU A CD2 
799  N N   . ASP A 108 ? 1.0087 0.7956 0.8396 -0.1381 0.0514  -0.0879 800  ASP A N   
800  C CA  . ASP A 108 ? 1.0674 0.8548 0.8852 -0.1600 0.0549  -0.1155 800  ASP A CA  
801  C C   . ASP A 108 ? 1.0230 0.8481 0.8169 -0.1659 0.0382  -0.1215 800  ASP A C   
802  O O   . ASP A 108 ? 0.9669 0.7935 0.7421 -0.1777 0.0434  -0.1424 800  ASP A O   
803  C CB  . ASP A 108 ? 1.1526 0.9392 0.9830 -0.1774 0.0549  -0.1233 800  ASP A CB  
804  C CG  . ASP A 108 ? 1.1827 0.9296 1.0375 -0.1748 0.0753  -0.1189 800  ASP A CG  
805  O OD1 . ASP A 108 ? 1.2287 0.9435 1.0892 -0.1675 0.0945  -0.1218 800  ASP A OD1 
806  O OD2 . ASP A 108 ? 1.2797 1.0283 1.1502 -0.1797 0.0732  -0.1110 800  ASP A OD2 
807  N N   . TYR A 109 ? 1.0392 0.8950 0.8351 -0.1574 0.0200  -0.1025 801  TYR A N   
808  C CA  . TYR A 109 ? 0.9982 0.8927 0.7774 -0.1599 0.0041  -0.1009 801  TYR A CA  
809  C C   . TYR A 109 ? 1.0129 0.9058 0.7743 -0.1510 0.0088  -0.1017 801  TYR A C   
810  O O   . TYR A 109 ? 1.0819 0.9950 0.8217 -0.1620 0.0055  -0.1139 801  TYR A O   
811  C CB  . TYR A 109 ? 0.9939 0.9154 0.7865 -0.1497 -0.0115 -0.0783 801  TYR A CB
[truncated: 136,744 more chars]
