# Supplementary material for: TAS3351 is a brain penetrable EGFR-TKI that overcomes T790M and C797S resistant mutations
Source: Commun Med (Lond). 2026 Mar 25;6:284. doi: 10.1038/s43856-026-01546-1 (PMC13181001; doi:10.1038/s43856-026-01546-1)
Supplement: Supplementary file 7 — Supplementary Data 4 [file 43856_2026_1546_MOESM7_ESM.cif]

data_r9klwsf
# 
_audit.revision_id     1_0 
_audit.creation_date   2025-09-24 
_audit.update_record   "Initial release" 
# 
_cell.entry_id      9klw 
_cell.length_a      145.989 
_cell.length_b      145.989 
_cell.length_c      145.989 
_cell.angle_alpha   90.000 
_cell.angle_beta    90.000 
_cell.angle_gamma   90.000 
# 
_diffrn_radiation_wavelength.id           1 
_diffrn_radiation_wavelength.wavelength   1.0000 
# 
_entry.id   9klw 
# 
_exptl_crystal.id   1 
# 
_reflns_scale.group_code   1 
# 
_symmetry.entry_id               9klw 
_symmetry.space_group_name_H-M   "I 2 3" 
_symmetry.Int_Tables_number      197 
# 
loop_
_refln.crystal_id 
_refln.wavelength_id 
_refln.scale_group_code 
_refln.index_h 
_refln.index_k 
_refln.index_l 
_refln.status 
_refln.pdbx_r_free_flag 
_refln.F_meas_au 
_refln.F_meas_sigma_au 
_refln.pdbx_FWT 
_refln.pdbx_PHWT 
_refln.pdbx_DELFWT 
_refln.pdbx_DELPHWT 
1 1 1 0  1  1  x 0  ?       ?       6184.8    180         0          0           
1 1 1 0  1  3  f 0  8.85103 5.19092 2451.25   360         0          0           
1 1 1 0  1  5  o 12 935.81  7.74287 2766.64   180         2149.45    180         
1 1 1 0  1  7  o 12 1143.5  8.03158 3608.43   360         2231.39    360         
1 1 1 0  1  9  o 15 328.933 2.92377 92.4431   180         720.426    360         
1 1 1 0  1  11 o 13 1082.42 7.89356 3982.09   3.05176e-05 3306.23    3.05176e-05 
1 1 1 0  1  13 o 17 1323.84 9.59498 3307.16   0           835.638    0           
1 1 1 0  1  15 o 16 477.441 5.2056  1301.62   0           588.663    0           
1 1 1 0  1  17 o 13 992.117 7.84372 2217.32   -0          103.962    -0          
1 1 1 0  1  19 o 9  559.343 7.75501 926.102   180         589.369    1.72719e-05 
1 1 1 0  1  21 o 4  717.913 5.65294 2135.71   180         1137.68    180         
1 1 1 0  1  23 o 7  159.397 4.0238  119.418   0           428.397    180         
1 1 1 0  1  25 o 14 330.673 3.85821 576.912   180         289.551    360         
1 1 1 0  1  27 f 0  555.667 5.06958 830.72    180         0          0           
1 1 1 0  1  29 o 9  545.557 5.48239 1197.01   180         12.6138    180         
1 1 1 0  1  31 o 16 795.257 7.79955 2062.86   180         654.369    180         
1 1 1 0  1  33 o 2  576.308 5.72292 1578.43   180         641.232    180         
1 1 1 0  1  35 o 3  440.601 5.88528 1107.12   180         290.987    180         
1 1 1 0  1  37 f 0  279.313 4.98534 304.57    0           0          0           
1 1 1 0  1  39 o 4  151.393 7.29756 324.734   -0          3.13953    180         
1 1 1 0  1  41 o 1  165.072 7.1171  497.382   -0          296.108    -0          
1 1 1 0  1  43 o 4  348.764 6.0491  802.913   180         83.4415    180         
1 1 1 0  1  45 o 13 101.423 10.3525 286.826   180         136.581    180         
1 1 1 0  1  47 o 6  37.9258 20.0697 10.7815   180         140.331    180         
1 1 1 0  1  49 o 7  30.3852 18.1062 29.1672   180         165.682    180         
1 1 1 0  1  51 o 10 18.1557 12.8601 1.60905   180         5.94222    180         
1 1 1 0  1  53 o 6  32.5608 18.7166 33.0449   360         57.8321    180         
1 1 1 0  2  0  x 12 ?       ?       3161.61   3.05176e-05 0          0           
1 1 1 0  2  2  o 17 12.4365 6.60136 807.538   9.15527e-05 1616.05    9.15527e-05 
1 1 1 0  2  4  o 15 486.623 5.68538 473.436   180         882.078    360         
1 1 1 0  2  6  o 10 923.699 7.14545 2849.01   180         1753.67    180         
1 1 1 0  2  8  o 11 453.362 3.55972 554.393   180         647.746    3.81651e-05 
1 1 1 0  2  10 o 3  932.118 6.63566 3229.31   180         2539.85    180         
1 1 1 0  2  12 o 15 1553.24 11.1974 4002.29   180         1224.56    180         
1 1 1 0  2  14 o 14 1380.03 10.0068 3734.86   180         1445.79    180         
1 1 1 0  2  16 o 2  729.37  5.5885  1392.33   180         399.089    360         
1 1 1 0  2  18 o 15 235.825 4.5907  76.7983   3.05176e-05 40.4827    3.05176e-05 
1 1 1 0  2  20 o 7  298.828 3.7797  790.492   -0          305.3      -0          
1 1 1 0  2  22 o 12 358.323 3.95191 769.14    180         25.7811    360         
1 1 1 0  2  24 o 13 478.892 4.38082 1029.04   180         32.3257    360         
1 1 1 0  2  26 o 11 15.9557 10.8985 111.494   180         225.295    180         
1 1 1 0  2  28 o 17 433.002 4.70502 1307.67   0           725.497    0           
1 1 1 0  2  30 o 4  562.309 6.07845 898.03    1.02071e-06 658.464    180         
1 1 1 0  2  32 o 6  123.534 7.35861 14.9693   180         500.645    -0          
1 1 1 0  2  34 o 7  122.333 6.71352 63.9039   180         394.967    360         
1 1 1 0  2  36 o 11 220.814 5.79097 418.43    180         126.988    1.34663e-05 
1 1 1 0  2  38 o 13 459.436 5.47364 1151.33   180         297.179    180         
1 1 1 0  2  40 o 7  460.722 7.82111 1161.5    180         311.907    180         
1 1 1 0  2  42 o 16 247.591 5.85308 571.589   4.09382e-07 62.4255    4.09382e-07 
1 1 1 0  2  44 o 8  266.722 5.88666 486.271   -0          191.722    180         
1 1 1 0  2  46 o 14 25.8262 16.4528 42.5855   180         125.472    180         
1 1 1 0  2  48 o 3  21.9356 14.8096 18.2527   360         53.771     360         
1 1 1 0  2  50 o 12 123.548 9.07159 280.298   180         21.2994    180         
1 1 1 0  2  52 o 4  18.3524 12.9844 1.05077   360         5.18144    360         
1 1 1 0  2  54 o 7  65.0583 18.5818 174.786   180         66.1145    180         
1 1 1 0  3  1  f 0  7.19946 4.7929  2714.24   180         0          0           
1 1 1 0  3  3  o 11 670.25  6.73234 1456.24   0           690.22     0           
1 1 1 0  3  5  o 12 819.448 6.5904  2113.62   360         1571.81    360         
1 1 1 0  3  7  o 8  213.87  3.04887 107.922   180         319.055    180         
1 1 1 0  3  9  o 13 316.414 3.36061 90.5648   180         411.047    360         
1 1 1 0  3  11 o 11 1703.24 12.2545 4963.84   -0          2492.89    -0          
1 1 1 0  3  13 o 11 1347.58 12.1861 3317.83   3.15689e-07 753.373    3.15689e-07 
1 1 1 0  3  15 o 1  817.876 7.70955 2102.51   0           634.919    0           
1 1 1 0  3  17 o 6  958.6   8.17535 2336.16   180         487.949    180         
1 1 1 0  3  19 o 7  29.9862 12.9451 54.92     180         113.076    180         
1 1 1 0  3  21 o 2  153.301 4.06768 90.4139   0           397.372    180         
1 1 1 0  3  23 o 5  253.8   3.71882 554.895   180         6.74292    180         
1 1 1 0  3  25 o 1  463.21  5.02362 1364.27   -0          706.631    -0          
1 1 1 0  3  27 o 6  21.1139 12.9374 23.0459   2.59288e-05 46.8868    2.59288e-05 
1 1 1 0  3  29 o 12 446.166 5.41575 1028.39   180         109.235    180         
1 1 1 0  3  31 o 7  129.583 7.66448 140.102   360         48.691     360         
1 1 1 0  3  33 f 0  429.405 5.41823 809.145   0           0          0           
1 1 1 0  3  35 f 0  173.942 5.6911  136.981   180         0          0           
1 1 1 0  3  37 o 13 453.61  5.91093 1011.8    0           43.5453    0           
1 1 1 0  3  39 o 10 387.952 5.54873 945.046   0           196.652    0           
1 1 1 0  3  41 o 17 280.427 6.15889 687.205   0           150.327    0           
1 1 1 0  3  43 o 4  21.9528 15.0329 110.768   360         254.079    360         
1 1 1 0  3  45 f 0  184.748 7.23235 432.28    0           0          0           
1 1 1 0  3  47 o 8  34.4999 18.9586 69.269    360         268.071    360         
1 1 1 0  3  49 o 4  178.902 7.47094 488.549   180         196.176    180         
1 1 1 0  3  51 o 3  132.333 8.83242 397.975   0           218.303    0           
1 1 1 0  3  53 o 17 31.6251 18.705  31.6542   360         7.96976    180         
1 1 1 0  4  0  o 2  1824.78 20.3413 4460.27   180         955.321    180         
1 1 1 0  4  2  o 15 11.7156 6.45524 12.01     0.00653076  24.0342    0.00653076  
1 1 1 0  4  4  o 9  602.349 5.11847 217.928   180         125.311    180         
1 1 1 0  4  6  o 16 642.606 5.95509 1410.76   180         123.527    180         
1 1 1 0  4  8  o 3  338.864 3.24217 679.822   3.40302e-05 2780.92    3.40303e-05 
1 1 1 0  4  10 o 3  536.584 4.3388  1119.71   180         650.45     180         
1 1 1 0  4  12 o 4  866.45  6.43054 1673.35   180         435.412    360         
1 1 1 0  4  14 o 10 1059.01 7.78693 2274.62   6.29895e-06 73.3921    180         
1 1 1 0  4  16 f 0  626.49  5.09496 1248.11   360         0          0           
1 1 1 0  4  18 o 15 217.869 4.36618 308.43    0           268.574    180         
1 1 1 0  4  20 o 7  206.144 6.12223 289.181   -0          280.213    180         
1 1 1 0  4  22 o 17 239.092 3.81027 97.1404   359.999     72.9429    359.999     
1 1 1 0  4  24 o 8  699.771 6.24805 1706.15   360         357.745    360         
1 1 1 0  4  26 o 7  747.951 6.19462 2055.99   180         847.124    180         
1 1 1 0  4  28 o 8  660.299 6.13555 1448.01   360         13.7585    360         
1 1 1 0  4  30 o 1  1159.38 9.04056 2570.5    0           80.2109    0           
1 1 1 0  4  32 o 12 622.553 5.85301 1228.51   180         260.474    9.40133e-06 
1 1 1 0  4  34 f 0  25.1672 15.5142 316.211   180         0          0           
1 1 1 0  4  36 o 13 324.322 5.66074 751.508   180         87.3274    180         
1 1 1 0  4  38 o 1  69.4903 17.4026 108.479   180         477.437    180         
1 1 1 0  4  40 o 5  71.8521 16.7597 47.9913   360         344.16     360         
1 1 1 0  4  42 o 16 77.0929 14.5599 55.4244   -0          206.798    180         
1 1 1 0  4  44 o 15 77.5205 14.4647 107.488   180         117.413    360         
1 1 1 0  4  46 o 7  29.1132 17.7141 29.1059   180         104.634    180         
1 1 1 0  4  48 o 15 166.812 7.74382 334.952   0           58.243     180         
1 1 1 0  4  50 o 15 130.821 10.7107 383.354   0           195.664    0           
1 1 1 0  4  52 o 2  23.3605 15.5379 7.96754   180         88.5933    180         
1 1 1 0  4  54 o 15 48.0067 21.602  94.1364   360         60.6584    360         
1 1 1 0  5  1  o 12 1128.84 10.1156 3324.92   3.05176e-05 1728.53    3.05176e-05 
1 1 1 0  5  3  o 12 163.299 2.36422 575.696   9.15527e-05 1337.99    9.15527e-05 
1 1 1 0  5  5  o 2  39.567  5.80596 459.679   180         926.876    180         
1 1 1 0  5  7  o 13 678.223 5.40506 1631.87   0           362.622    0           
1 1 1 0  5  9  o 17 626.026 6.61762 1435.41   -0          177.875    -0          
1 1 1 0  5  11 o 14 528.217 4.4587  1274.46   180         353.571    180         
1 1 1 0  5  13 o 4  266.801 3.21896 130.922   180         149.272    2.18579e-05 
1 1 1 0  5  15 o 17 1148.16 8.42809 2602.78   180         193.755    180         
1 1 1 0  5  17 o 2  581.96  4.70948 1574.33   180         608.367    180         
1 1 1 0  5  19 o 13 193.915 6.66141 149.887   1.11335e-05 1140.52    1.11335e-05 
1 1 1 0  5  21 o 11 41.0016 12.3474 67.9884   180         146.442    180         
1 1 1 0  5  23 o 8  378.553 4.96037 343.397   0           965.62     180         
1 1 1 0  5  25 o 12 26.2968 13.9446 27.9293   8.23048e-05 57.542     8.23048e-05 
1 1 1 0  5  27 o 7  445.816 6.34287 1057.5    360         168.977    360         
1 1 1 0  5  29 o 16 1156.89 9.00677 2637.76   180         225.587    180         
1 1 1 0  5  31 o 12 435.499 4.74698 1110.55   180         320.108    180         
1 1 1 0  5  33 o 3  97.6958 7.97539 7.65814   180         403.268    180         
1 1 1 0  5  35 o 17 674.439 6.55544 1456.49   360         31.0083    180         
1 1 1 0  5  37 o 15 302.031 7.58138 327.203   0           663.984    180         
1 1 1 0  5  39 f 0  475.572 6.20558 950.998   7.69241e-08 0          0           
1 1 1 0  5  41 o 7  75.3865 20.3841 27.2742   180         20.5361    0           
1 1 1 0  5  43 o 4  38.5845 19.8906 27.7287   180         116.622    180         
1 1 1 0  5  45 o 12 326.021 6.89537 714.741   180         6.37598    180         
1 1 1 0  5  47 o 13 138.003 8.50954 215.191   180         172.009    9.29284e-06 
1 1 1 0  5  49 o 10 30.2405 18.1674 29.067    8.27658e-06 168.639    8.27658e-06 
1 1 1 0  5  51 o 11 42.304  20.7016 67.4547   360         33.545     180         
1 1 1 0  5  53 o 17 67.042  19.467  143.051   180         6.46835    360         
1 1 1 0  6  0  f 0  212.815 4.17404 557.962   0.000244141 0          0           
1 1 1 0  6  2  o 10 217.702 3.10217 281.467   180         795.033    180         
1 1 1 0  6  4  o 16 199.869 3.47521 48.9726   5.01124e-05 132.701    5.01124e-05 
1 1 1 0  6  6  o 12 1591.68 13.6287 3726.82   180         505.815    180         
1 1 1 0  6  8  o 6  801.039 6.8144  1172.42   180         1151.67    360         
1 1 1 0  6  10 o 10 23.133  10.5614 430.279   5.08036e-06 864.227    5.08036e-06 
1 1 1 0  6  12 o 1  294.668 3.36922 14.7279   6.83472e-06 1218.37    6.83474e-06 
1 1 1 0  6  14 o 16 184.766 4.27423 40.651    360         385.918    360         
1 1 1 0  6  16 o 14 589.297 5.04882 1552.13   180         531.955    180         
1 1 1 0  6  18 o 5  398.744 4.10217 1315.86   180         951.048    180         
1 1 1 0  6  20 o 14 151.076 5.1389  8.60699   359.999     4.08051    179.999     
1 1 1 0  6  22 o 9  259.407 4.04859 240.418   180         651.386    360         
1 1 1 0  6  24 o 1  18.8737 11.9763 152.633   180         310.102    180         
1 1 1 0  6  26 o 3  130.436 5.56793 8.90496   180         19.6351    360         
1 1 1 0  6  28 o 6  442.953 4.44844 844.33    -0          244.864    180         
1 1 1 0  6  30 o 14 586.17  5.38831 1232.31   0           94.0566    180         
1 1 1 0  6  32 o 15 192.323 5.08769 339.52    -0          159.433    180         
1 1 1 0  6  34 o 12 212.387 5.21776 643.075   0           502.948    0           
1 1 1 0  6  36 o 9  82.8929 11.0343 40.4641   180         72.6674    360         
1 1 1 0  6  38 o 6  261.274 6.18918 753.864   180         367.314    180         
1 1 1 0  6  40 o 1  273.191 7.07527 506.732   180         179.037    8.72486e-06 
1 1 1 0  6  42 o 4  206.954 7.58696 328.926   180         245.518    0           
1 1 1 0  6  44 o 7  48.751  20.0282 10.0077   180         139.393    360         
1 1 1 0  6  46 o 4  118.961 9.44257 159.906   0           199.461    180         
1 1 1 0  6  48 o 9  40.3368 20.1414 27.2242   0           28.7158    180         
1 1 1 0  6  50 o 4  118.213 9.7942  279.532   0           43.0571    0           
1 1 1 0  6  52 o 6  78.2746 17.9848 256.439   180         173.349    180         
1 1 1 0  6  54 o 16 55.8341 20.5201 151.724   3.51668e-06 110.401    3.51668e-06 
1 1 1 0  7  1  o 12 1075.58 9.27709 3408.55   180         2137.06    180         
1 1 1 0  7  3  o 8  1465.04 12.0477 3530.74   -0          666.479    -0          
1 1 1 0  7  5  o 13 1349.02 10.7284 4150.79   -0          2413.04    -0          
1 1 1 0  7  7  o 12 1479.65 11.7482 3797.91   0           1137.04    0           
1 1 1 0  7  9  o 5  50.523  5.44258 616.74    180         1258.52    180         
1 1 1 0  7  11 o 9  594.014 4.79282 1587.53   180         617.597    180         
1 1 1 0  7  13 o 7  1534.2  11.4503 3628.25   180         559.604    180         
1 1 1 0  7  15 o 3  498.973 5.54097 1281.53   180         387.238    180         
1 1 1 0  7  17 o 5  761.865 6.71103 1587.41   -0          150.78     180         
1 1 1 0  7  19 o 1  246.195 4.62904 377.634   180         308.963    360         
1 1 1 0  7  21 f 0  649.466 6.02743 977.536   180         0          0           
1 1 1 0  7  23 o 12 285.49  3.93913 674.618   0           105.956    0           
1 1 1 0  7  25 o 8  248.74  3.82572 655.513   0           357.608    0           
1 1 1 0  7  27 o 16 112.908 5.81215 1.02028   360         30.9683    180         
1 1 1 0  7  29 o 1  1005.43 7.97355 2386.59   180         384.384    180         
1 1 1 0  7  31 o 10 42.5231 15.7664 111.013   180         266.387    180         
1 1 1 0  7  33 o 6  306.032 4.82666 549.879   180         236.097    360         
1 1 1 0  7  35 o 1  330.485 5.9432  639.585   -0          163.421    180         
1 1 1 0  7  37 o 9  78.3994 15.2676 33.3611   -0          94.2311    180         
1 1 1 0  7  39 f 0  402.412 6.4395  984.937   360         0          0           
1 1 1 0  7  41 o 13 21.5195 14.5771 286.999   180         618.435    180         
1 1 1 0  7  43 o 10 163.664 8.70762 380.371   0           46.3372    0           
1 1 1 0  7  45 o 11 150.823 7.96651 222.209   180         213.934    360         
1 1 1 0  7  47 o 16 182.844 10.1156 494.738   180         191.347    180         
1 1 1 0  7  49 o 7  158.936 7.73444 421.211   180         148.655    180         
1 1 1 0  7  51 o 9  60.0221 20.9562 92.0205   180         77.6772    8.85263e-06 
1 1 1 0  7  53 o 15 52.6156 21.966  60.4437   180         108.487    360         
1 1 1 0  8  0  o 6  563.157 6.22251 292.899   0.000366211 122.243    180         
1 1 1 0  8  2  o 11 177.227 2.57136 729.812   180         1816.06    180         
1 1 1 0  8  4  o 3  683.985 5.85301 133.995   180         104.909    180         
1 1 1 0  8  6  o 6  1097.61 8.80273 3641.88   180         2497.34    180         
1 1 1 0  8  8  o 5  527.851 4.95243 745.889   180         493.438    180         
1 1 1 0  8  10 o 15 1223.86 9.48428 3560.7    0           1779.14    0           
1 1 1 0  8  12 o 1  3233.88 23.8604 7573.23   -0          1030.33    -0          
1 1 1 0  8  14 o 16 1448.15 10.8485 3749.85   1.28349e-06 1178.43    1.28349e-06 
1 1 1 0  8  16 o 3  582.962 5.04694 1607.64   0           670.618    0           
1 1 1 0  8  18 o 11 711.741 6.98225 1701.2    0           295.593    0           
1 1 1 0  8  20 o 9  472.26  4.57404 1154.62   0           247.79     0           
1 1 1 0  8  22 o 4  13.0346 9.18917 172.936   4.96468e-06 348.69     4.96468e-06 
1 1 1 0  8  24 o 1  801.646 6.30436 2348.1    180         1196.96    180         
1 1 1 0  8  26 o 11 38.1684 15.2716 181.178   180         384.261    180         
1 1 1 0  8  28 o 1  312.813 4.08081 406.851   -0          551.746    180         
1 1 1 0  8  30 o 4  643.821 5.73697 1619.62   180         428.908    180         
1 1 1 0  8  32 o 17 169.109 5.2006  50.8591   0           636.29     180         
1 1 1 0  8  34 o 12 48.2563 16.1969 138.05    9.28812e-06 367.478    9.28812e-06 
1 1 1 0  8  36 o 2  482.275 5.62694 1001.84   180         101.488    360         
1 1 1 0  8  38 o 8  206.57  5.92377 360.359   180         180.958    360         
1 1 1 0  8  40 o 17 99.9553 11.9072 41.3335   360         515.65     360         
1 1 1 0  8  42 o 17 176.281 7.80759 317.57    180         134.341    8.62098e-06 
1 1 1 0  8  44 o 3  25.3874 16.8495 17.691    180         47.7241    180         
1 1 1 0  8  46 o 9  91.1126 12.795  200.753   0           4.51901    0           
1 1 1 0  8  48 o 13 105     11.0044 268.943   0           79.5639    0           
1 1 1 0  8  50 f 0  85.4467 14.9371 210.867   0           0          0           
1 1 1 0  8  52 o 14 27.7707 17.818  2.37208   0           2.12115    180         
1 1 1 0  8  54 o 10 39.0664 20.5194 76.9031   180         20.3963    180         
1 1 1 0  9  1  o 15 480.007 3.98717 637.348   180         223.326    180         
1 1 1 0  9  3  o 13 361.723 3.53783 111.483   180         65.2155    360         
1 1 1 0  9  5  o 17 11.6237 7.81401 846.037   180         1693.63    180         
1 1 1 0  9  7  o 5  42.1963 7.80213 511.364   360         1037.06    360         
1 1 1 0  9  9  o 7  247.168 3.43176 13.0676   180         450.967    3.16913e-05 
1 1 1 0  9  11 o 15 1165.55 9.09261 2648.91   180         210.105    180         
1 1 1 0  9  13 o 5  1629.97 12.1554 3444.77   180         225.433    360         
1 1 1 0  9  15 o 17 52.316  7.75497 164.489   5.46655e-05 354.853    5.46655e-05 
1 1 1 0  9  17 o 14 30.904  13.4765 200.259   180         413.057    180         
1 1 1 0  9  19 o 7  481.182 5.08695 809.697   180         481.004    -0          
1 1 1 0  9  21 o 16 140.718 4.85398 133.959   0           213.523    180         
1 1 1 0  9  23 o 3  173.212 3.89144 205.526   3.05176e-05 59.7927    3.05176e-05 
1 1 1 0  9  25 o 9  531.068 4.87618 1638.62   360         959.1      360         
1 1 1 0  9  27 o 2  683.797 5.6713  1773.56   180         562.299    180         
1 1 1 0  9  29 o 4  179.938 4.63357 349.886   0           70.1423    180         
1 1 1 0  9  31 o 5  30.2146 15.8483 88.9821   3.40994e-05 193.5      3.40994e-05 
1 1 1 0  9  33 o 13 331.842 5.27165 686.686   180         75.1425    -0          
1 1 1 0  9  35 o 10 88.5611 9.37113 37.8759   6.54828e-07 242.694    180         
1 1 1 0  9  37 o 8  228.762 5.69703 562.545   180         126.59     180         
1 1 1 0  9  39 o 3  348.241 7.01524 851.037   360         181.973    360         
1 1 1 0  9  41 o 4  29.1352 17.9346 39.9828   180         96.6215    180         
1 1 1 0  9  43 o 6  52.8846 21.2732 45.7329   180         306.477    180         
1 1 1 0  9  45 o 1  166.394 8.89403 306.025   -0          114.272    180         
1 1 1 0  9  47 o 7  149.463 11.0033 403.079   -0          153.74     -0          
1 1 1 0  9  49 o 15 19.4955 13.6171 10.6776   9.10972e-06 36.6957    9.10972e-06 
1 1 1 0  9  51 o 16 25.5202 16.7487 0.916463  180         2.6196     360         
1 1 1 0  9  53 o 15 66.619  18.3819 117.602   0           55.5864    180         
1 1 1 0  10 0  o 14 108.116 4.2906  59.8501   0.0071073   124.72     0.0071073   
1 1 1 0  10 2  o 3  399.965 3.96818 476.199   180         57.062     -0          
1 1 1 0  10 4  o 3  70.3527 5.9703  124.835   0.000153651 259.189    0.000153651 
1 1 1 0  10 6  o 10 918.161 7.47838 2776.17   -0          1546.75    -0          
1 1 1 0  10 8  o 15 739.854 8.14381 2383.99   0           1583.75    0           
1 1 1 0  10 10 o 9  221.853 4.21512 113.409   180         934.623    180         
1 1 1 0  10 12 o 2  632.551 7.65305 1535.29   180         309.602    180         
1 1 1 0  10 14 f 0  178.293 4.24767 460.917   180         0          0           
1 1 1 0  10 16 o 15 383.112 4.5748  811.776   180         48.3776    360         
1 1 1 0  10 18 o 17 78.0733 6.25282 274.44    360         725.768    360         
1 1 1 0  10 20 o 13 594.395 5.90215 1390.61   0           186.634    0           
1 1 1 0  10 22 o 7  193.839 4.19088 284.065   180         255.692    360         
1 1 1 0  10 24 o 1  212.75  3.83463 357.109   180         196.481    180         
1 1 1 0  10 26 o 16 385.736 4.17169 1009.14   180         334.746    180         
1 1 1 0  10 28 o 1  367.862 4.57474 636.391   180         332.967    360         
1 1 1 0  10 30 o 9  893.571 7.06472 2005.76   180         111.023    180         
1 1 1 0  10 32 o 17 623.411 5.95515 1473.26   0           225.282    0           
1 1 1 0  10 34 o 9  228.302 5.04468 468.24    -0          60.0347    180         
1 1 1 0  10 36 o 2  346.515 9.87863 750.652   -0          11.2615    180         
1 1 1 0  10 38 o 13 378.438 5.22758 748.759   180         154.391    360         
1 1 1 0  10 40 o 17 300.232 6.11245 556.375   180         197.787    360         
1 1 1 0  10 42 o 12 103.214 11.3935 131.945   180         186.216    -0          
1 1 1 0  10 44 o 11 26.9253 17.4581 18.8946   180         56.3203    180         
1 1 1 0  10 46 o 2  198.209 10.7762 439.228   360         13.2578    360         
1 1 1 0  10 48 o 9  182.659 8.47269 490.067   0           182.814    0           
1 1 1 0  10 50 o 15 58.9075 21.2116 62.7179   -0          131.499    180         
1 1 1 0  10 52 o 6  41.6913 20.8777 81.5769   1.04561e-06 5.09998    1.04561e-06 
1 1 1 0  11 1  o 13 19.5108 9.85875 141.975   360         284.751    360         
1 1 1 0  11 3  o 11 740.812 6.92649 1282.06   180         669.334    6.75951e-06 
1 1 1 0  11 5  o 14 101.237 4.40613 8.00834   180         17.6631    180         
1 1 1 0  11 7  o 9  665.975 5.85448 1123.93   -0          658.958    180         
1 1 1 0  11 9  o 15 1082.43 8.77006 2636.98   0           549.066    0           
1 1 1 0  11 11 o 15 810.462 6.76566 2546.8    -0          1556.04    -0          
1 1 1 0  11 13 o 9  1445.73 12.518  3157.65   -0          4.56592    -0          
1 1 1 0  11 15 o 9  633.6   5.80231 961.791   -0          842.129    180         
1 1 1 0  11 17 o 7  320.392 4.92498 510.658   -0          376.86     180         
1 1 1 0  11 19 o 13 18.8395 11.6424 23.0486   0.000277683 46.7982    0.000277683 
1 1 1 0  11 21 o 15 276.014 4.00551 390.044   -0          424.565    180         
1 1 1 0  11 23 o 5  361.489 4.21545 706.22    180         165.469    1.40672e-05 
1 1 1 0  11 25 o 11 171.172 4.38739 13.5102   9.15527e-05 2.1135     9.15527e-05 
1 1 1 0  11 27 o 10 12.989  9.24421 16.2345   180         32.7503    180         
1 1 1 0  11 29 o 13 659.962 5.82185 1619.8    0           358.806    0           
1 1 1 0  11 31 o 6  21.6646 13.735  196.569   2.89749e-05 409.75     2.89749e-05 
1 1 1 0  11 33 f 0  169.245 5.27972 730.637   180         0          0           
1 1 1 0  11 35 o 15 415.603 5.86019 966.667   180         119.197    180         
1 1 1 0  11 37 o 13 48.4426 18.6988 31.1404   180         94.1217    180         
1 1 1 0  11 39 o 7  316.432 6.02571 737.802   0           94.3552    0           
1 1 1 0  11 41 o 5  17.5806 12.4592 0.499799  180         1.07577    180         
1 1 1 0  11 43 o 1  33.017  18.968  112.933   360         334.614    360         
1 1 1 0  11 45 o 3  134.309 9.78048 339.998   180         93.7275    180         
1 1 1 0  11 47 o 12 42.3932 20.4077 13.412    180         137.885    360         
1 1 1 0  11 49 o 1  96.9304 17.735  279.419   180         135.79     180         
1 1 1 0  11 51 o 17 27.3174 17.2865 13.4657   180         53.5969    360         
1 1 1 0  11 53 o 10 24.4567 16.1293 2.87516   0           3.85745    180         
1 1 1 0  12 0  o 1  517.914 5.98993 218.197   0.00255162  34.1341    0.00255162  
1 1 1 0  12 2  o 15 855.319 6.53917 987.228   -0          1759.08    180         
1 1 1 0  12 4  o 4  75.4628 4.93029 326.347   180         689.531    180         
1 1 1 0  12 6  o 1  711.186 6.46312 1444.88   180         214.488    3.05176e-05 
1 1 1 0  12 8  o 1  1114.76 9.02974 2469.13   180         72.2368    180         
1 1 1 0  12 10 o 2  621.388 6.74719 2126.68   180         1612.17    180         
1 1 1 0  12 12 o 10 1458.06 13.1714 3612.16   180         859.748    180         
1 1 1 0  12 14 o 16 505.647 4.93673 975.069   180         257.049    360         
1 1 1 0  12 16 o 4  269.524 4.32517 698.708   -0          387.948    -0          
1 1 1 0  12 18 o 8  124.639 4.41979 27.838    180         104.187    3.05176e-05 
1 1 1 0  12 20 o 5  222.59  4.34773 310.819   -0          346.73     180         
1 1 1 0  12 22 o 5  533.535 4.86884 1323.99   0           319.059    0           
1 1 1 0  12 24 o 2  246.457 4.75071 496.387   0           66.6576    180         
1 1 1 0  12 26 o 15 526.809 4.99611 1742.77   180         1185.99    180         
1 1 1 0  12 28 f 0  542.078 5.31941 799.583   180         0          0           
1 1 1 0  12 30 o 15 429.875 4.58176 874.447   180         127.545    8.13583e-06 
1 1 1 0  12 32 o 12 844.886 7.03287 2253.42   -0          818.839    -0          
1 1 1 0  12 34 o 10 209.843 5.39354 506.392   0           97.378     0           
1 1 1 0  12 36 o 10 355.773 5.10743 655.68    180         241.616    7.84932e-06 
1 1 1 0  12 38 x 14 ?       ?       931.101   180         0          0           
1 1 1 0  12 40 o 10 25.9801 16.3975 86.8041   180         197.816    180         
1 1 1 0  12 42 o 6  55.4544 19.4427 42.7979   180         314.373    180         
1 1 1 0  12 44 o 17 98.8296 11.4138 257.434   -0          85.6335    -0          
1 1 1 0  12 46 o 15 35.4414 20.2972 1.33438   180         51.5906    360         
1 1 1 0  12 48 o 13 47.147  21.32   66.507    180         58.0587    0           
1 1 1 0  12 50 o 6  89.9681 16.2599 294.643   180         197.011    180         
1 1 1 0  12 52 o 15 29.5952 18.0744 11.8978   0           3.02064    180         
1 1 1 0  13 1  o 17 423.978 3.69301 864.449   0           316.547    0           
1 1 1 0  13 3  o 11 489.623 4.56022 1112.56   180         147.092    180         
1 1 1 0  13 5  o 4  1068.12 8.97669 2659.37   180         656.296    180         
1 1 1 0  13 7  o 7  909.247 7.75239 2750.88   180         1532.85    180         
1 1 1 0  13 9  o 5  498.666 4.95703 1247.45   0           324.793    0           
1 1 1 0  13 11 o 9  977.676 9.04931 1608      0           1051.63    180         
1 1 1 0  13 13 o 3  17.9961 11.323  22.9787   180         46.3926    180         
1 1 1 0  13 15 o 9  117.115 5.54924 8.12992   360         88.5321    360         
1 1 1 0  13 17 o 14 272.609 3.93456 554.232   0           76.4468    180         
1 1 1 0  13 19 o 13 193.051 4.77869 380.892   180         184.717    180         
1 1 1 0  13 21 o 6  496.616 5.32701 1327.78   180         487.802    180         
1 1 1 0  13 23 o 2  231.822 4.39563 486.161   -0          6.82111    180         
1 1 1 0  13 25 o 2  76.4879 7.81572 136.656   -0          395.914    -0          
1 1 1 0  13 27 f 0  628.212 5.60276 1250.16   0           0          0           
1 1 1 0  13 29 o 5  573.979 5.52213 1482.86   0           460.263    0           
1 1 1 0  13 31 o 2  304.549 4.54089 942.793   180         556.426    180         
1 1 1 0  13 33 o 11 66.6028 11.8634 16.3866   180         114.959    180         
1 1 1 0  13 35 o 12 52.4773 23.3571 99.9254   180         316.869    180         
1 1 1 0  13 37 f 0  123.654 8.13353 319.02    0           0          0           
1 1 1 0  13 39 o 7  332.26  6.52288 857.782   0           265.222    0           
1 1 1 0  13 41 o 9  19.2608 13.487  33.9878   360         75.4833    360         
1 1 1 0  13 43 f 0  49.8131 20.4313 222.585   180         0          0           
1 1 1 0  13 45 o 16 201.337 8.51393 285.934   180         306.982    8.64022e-06 
1 1 1 0  13 47 o 7  140.383 8.40755 272.217   180         68.3507    8.85499e-06 
1 1 1 0  13 49 o 3  35.9267 19.6814 34.3088   180         10.1439    360         
1 1 1 0  13 51 o 9  35.4078 20.9911 26.7078   180         3.24911    180         
1 1 1 0  13 53 o 6  64.1476 20.0314 172.645   2.52817e-07 66.0094    2.52817e-07 
1 1 1 0  14 0  o 5  802.798 10.2    1744.79   180         8.45605    360         
1 1 1 0  14 2  o 14 230.119 2.92452 39.7768   0           371.598    180         
1 1 1 0  14 4  o 10 346.5   3.93604 583.721   180         197.579    0           
1 1 1 0  14 6  o 16 637.06  5.72215 1669.77   180         559.545    180         
1 1 1 0  14 8  o 16 935.314 7.99655 1855.83   180         371.064    -0          
1 1 1 0  14 10 f 0  1034.56 10.5322 2343.99   180         0          0           
1 1 1 0  14 12 o 16 108.937 4.97688 0.305206  179.995     1.27859    179.995     
1 1 1 0  14 14 o 11 772.618 8.20072 2440.94   180         1509.35    180         
1 1 1 0  14 16 o 15 835.484 6.865   2341.17   180         1035.38    180         
1 1 1 0  14 18 o 1  18.234  11.8    68.8112   -0          139.82     -0          
1 1 1 0  14 20 o 3  17.564  11.3427 43.7473   180         88.7176    180         
1 1 1 0  14 22 o 13 544.076 4.98056 1518.19   180         661.444    180         
1 1 1 0  14 24 o 2  40.0705 14.4342 41.6775   360         89.4207    360         
1 1 1 0  14 26 o 16 125.321 5.37369 86.4055   0           54.4629    180         
1 1 1 0  14 28 o 6  208.442 4.64274 337.919   0           233.757    180         
1 1 1 0  14 30 o 8  540.268 5.59308 1132.44   2.3119e-07  93.426     180         
1 1 1 0  14 32 o 13 469.511 6.08535 893.517   180         262.417    360         
1 1 1 0  14 34 o 6  270.712 5.10121 748.33    180         314.999    180         
1 1 1 0  14 36 o 9  173.438 6.08176 374.263   0           6.86823    180         
1 1 1 0  14 38 o 13 162.97  7.08351 38.972    180         31.7673    180         
1 1 1 0  14 40 o 12 191.098 6.61936 347.188   0           139.782    180         
1 1 1 0  14 42 o 10 353.089 5.80149 775.466   3.72039e-08 9.67017    3.7204e-08  
1 1 1 0  14 44 o 12 185.739 7.09661 303.494   0           203.777    180         
1 1 1 0  14 46 o 17 104.596 10.8869 330.648   0           206.119    0           
1 1 1 0  14 48 f 0  43.6207 20.5085 69.4272   0           0          0           
1 1 1 0  14 50 o 11 60.4008 19.3292 120.112   180         22.9919    0           
1 1 1 0  14 52 o 1  67.899  22.8026 176.995   180         58.4057    180         
1 1 1 0  15 1  o 16 504.381 4.98926 1475.72   180         845.308    180         
1 1 1 0  15 3  o 1  118.837 4.73736 533.001   5.57021e-06 1349.02    5.57021e-06 
1 1 1 0  15 5  o 17 821.656 7.11205 2399.07   0           1211.56    0           
1 1 1 0  15 7  o 3  991.268 9.60386 2194.52   0           62.0674    0           
1 1 1 0  15 9  o 17 1073.27 9.10419 2156.78   0           371.356    180         
1 1 1 0  15 11 o 9  107.679 6.71701 214.887   360         724.823    360         
1 1 1 0  15 13 o 9  325.586 4.97358 943.92    0           503.292    0           
1 1 1 0  15 15 o 15 149.336 4.52849 106.944   0           75.8121    180         
1 1 1 0  15 17 o 12 356.038 4.5315  966.414   180         379.16     180         
1 1 1 0  15 19 o 10 290.337 5.86849 191.418   0           884.498    180         
1 1 1 0  15 21 o 13 144.25  5.17904 73.506    180         382.493    360         
1 1 1 0  15 23 o 9  297.279 4.26206 793.485   0           306.002    0           
1 1 1 0  15 25 o 17 202.848 4.40216 437.549   0           25.4955    0           
1 1 1 0  15 27 o 17 356.639 4.97694 627.369   0           302.019    180         
1 1 1 0  15 29 o 12 430.786 5.0875  799.317   180         281.779    8.5612e-06  
1 1 1 0  15 31 o 10 35.3627 17.0675 218.676   180         495.312    180         
1 1 1 0  15 33 o 5  169.872 5.68051 484.036   180         310.839    180         
1 1 1 0  15 35 o 7  34.0857 17.7879 53.0716   180         124.184    180         
1 1 1 0  15 37 x 11 ?       ?       9.70771   180         0          0           
1 1 1 0  15 39 o 16 241.506 6.80392 523.996   0           6.1991     180         
1 1 1 0  15 41 o 1  191.838 6.93801 481.77    5.81114e-07 126.153    5.81114e-07 
1 1 1 0  15 43 o 8  144.246 8.19783 306.07    180         17.5063    360         
1 1 1 0  15 45 o 15 127.105 8.78545 436.452   0           319.538    0           
1 1 1 0  15 47 o 6  23.5359 15.44   7.30996   7.90488e-06 35.5988    7.90488e-06 
1 1 1 0  15 49 o 17 32.8069 18.8127 18.8266   0           86.6946    180         
1 1 1 0  15 51 o 3  19.1589 13.4465 6.67031   360         46.9588    360         
1 1 1 0  16 0  o 7  2196.99 23.0183 5313.5    360         1036.95    360         
1 1 1 0  16 2  o 2  632.356 5.30705 1111.54   -0          537.211    180         
1 1 1 0  16 4  f 0  386.299 3.94481 1471.67   180         0          0           
1 1 1 0  16 6  o 14 139.546 6.41313 177.944   360         765.557    360         
1 1 1 0  16 8  o 3  325.388 5.32384 811.565   0           225.488    0           
1 1 1 0  16 10 o 15 227.712 5.47504 313.271   180         144.283    180         
1 1 1 0  16 12 o 4  395.25  5.23611 911.496   0           97.8734    0           
1 1 1 0  16 14 o 15 302.155 5.64819 883.75    0           486.762    0           
1 1 1 0  16 16 o 10 379.365 5.01741 1075.68   180         495.735    180         
1 1 1 0  16 18 o 9  604.719 5.64063 1549.25   180         458.846    180         
1 1 1 0  16 20 o 9  218.76  4.24012 505.68    360         165.903    360         
1 1 1 0  16 22 o 4  176.61  4.52973 148.338   180         29.0986    180         
1 1 1 0  16 24 o 4  200.366 4.55639 230.908   0           406.246    180         
1 1 1 0  16 26 o 4  221.993 4.38431 560.294   180         435.663    180         
1 1 1 0  16 28 o 8  215.93  4.72356 15.5939   360         13.2883    360         
1 1 1 0  16 30 o 2  220.836 5.04937 171.381   0           621.201    180         
1 1 1 0  16 32 o 5  313.262 5.21491 1135.25   180         906.923    180         
1 1 1 0  16 34 x 7  ?       ?       1324.8    180         0          0           
1 1 1 0  16 36 o 17 17.4565 12.2911 62.2587   180         128.974    180         
1 1 1 0  16 38 o 17 25.3176 16.4825 11.5526   360         25.6484    360         
1 1 1 0  16 40 o 10 266.263 7.24934 566.279   180         29.7004    360         
1 1 1 0  16 42 o 10 158.557 7.60085 364.547   180         36.9817    180         
1 1 1 0  16 44 o 7  166.559 7.08446 547.675   180         368.313    180         
1 1 1 0  16 46 o 8  175.905 9.58247 412.071   -0          56.3013    -0          
1 1 1 0  16 48 o 17 101.263 10.5718 192.783   4.7394e-07  56.4549    180         
1 1 1 0  16 50 o 17 64.6199 18.6221 154.227   0           26.7993    0           
1 1 1 0  16 52 o 17 39.8122 20.4233 76.8647   180         4.26089    0           
1 1 1 0  17 1  o 13 1859.87 14.7691 4721.62   180         1324.77    180         
1 1 1 0  17 3  o 6  286.445 4.2349  539.13    180         128.495    0           
1 1 1 0  17 5  o 2  743.899 7.48129 1661.72   0           76.2649    0           
1 1 1 0  17 7  o 5  636.43  6.62586 1722.31   180         666.542    180         
1 1 1 0  17 9  o 14 288.821 4.59978 590.915   180         421.18     180         
1 1 1 0  17 11 o 7  99.7341 6.41265 20.5617   180         85.0069    180         
1 1 1 0  17 13 o 14 799.251 7.72371 2313.97   180         1139.14    180         
1 1 1 0  17 15 o 12 908.709 7.96178 2569.81   180         1173.03    180         
1 1 1 0  17 17 o 15 83.0785 7.1483  147.232   360         484.46     360         
1 1 1 0  17 19 o 4  166.376 5.19387 209.011   0           3.25638    0           
1 1 1 0  17 21 o 8  286.697 4.86004 557.013   180         134.885    1.63968e-05 
1 1 1 0  17 23 o 15 201.545 4.4732  355.049   180         143.852    360         
1 1 1 0  17 25 o 8  435.582 4.67794 1097.96   180         294.576    180         
1 1 1 0  17 27 o 9  174.971 4.9508  197.095   0           368.702    180         
1 1 1 0  17 29 o 4  45.2116 16.5221 99.6428   360         250.789    360         
1 1 1 0  17 31 o 4  118.249 8.24591 84.823    3.05176e-05 32.8475    3.05176e-05 
1 1 1 0  17 33 o 16 689.66  7.2168  1670.92   -0          331.429    -0          
1 1 1 0  17 35 o 12 170.257 6.10805 318.403   180         105.47     360         
1 1 1 0  17 37 o 8  238.82  6.27971 371.907   180         298.656    6.70336e-06 
1 1 1 0  17 39 o 3  149.825 7.71794 431.447   180         210.211    180         
1 1 1 0  17 41 f 0  179.417 6.74174 199.836   0           0          0           
1 1 1 0  17 43 o 2  26.6254 16.593  82.4857   8.27353e-06 237.804    8.27353e-06 
1 1 1 0  17 45 o 17 198.847 6.76619 474.23    180         80.4766    180         
1 1 1 0  17 47 o 10 139.381 8.26899 349.851   180         91.2929    180         
1 1 1 0  17 49 o 14 20.8463 14.2702 0.69116   360         8.53367    360         
1 1 1 0  17 51 o 7  41.4733 20.9523 84.5921   0           23.9432    0           
1 1 1 0  18 0  o 5  504.727 7.9372  784.843   5.52028e-05 633.007    180         
1 1 1 0  18 2  o 15 323.382 5.01868 179.777   0           1051.93    180         
1 1 1 0  18 4  o 15 284.611 4.33595 502.039   180         228.255    1.85912e-06 
1 1 1 0  18 6  o 5  932.326 8.72349 2147.19   0           224.698    0           
1 1 1 0  18 8  o 11 374.99  5.20944 968.1     0           301.249    0           
1 1 1 0  18 10 o 17 722.476 7.85836 1823.42   180         493.185    180         
1 1 1 0  18 12 o 8  702.812 6.67947 1653.13   180         238.425    180         
1 1 1 0  18 14 o 1  516.69  5.22605 1364.09   3.31362e-07 472.794    3.31362e-07 
1 1 1 0  18 16 o 9  72.7443 8.63582 99.9935   4.24892e-05 287.094    4.24892e-05 
1 1 1 0  18 18 o 2  99.8685 6.63956 59.5176   360         315.554    360         
1 1 1 0  18 20 o 11 348.718 4.46652 868.695   6.10252e-07 216.278    6.10253e-07 
1 1 1 0  18 22 o 4  548.298 5.28406 1463.17   -0          532.976    -0          
1 1 1 0  18 24 o 7  298.529 4.42286 720.099   180         137.259    180         
1 1 1 0  18 26 o 4  160.08  5.39066 371.659   0           92.3542    0           
1 1 1 0  18 28 o 9  440.738 5.46549 915.285   180         93.2842    7.55273e-06 
1 1 1 0  18 30 o 16 36.5078 17.4354 82.8515   180         192.154    180         
1 1 1 0  18 32 o 16 23.1753 14.8361 75.8503   360         161.453    360         
1 1 1 0  18 34 o 16 89.4374 11.2478 78.7549   2.12457e-06 138.571    180         
1 1 1 0  18 36 o 5  219.74  5.78945 592.834   0           226.899    0           
1 1 1 0  18 38 o 13 99.027  11.0395 32.3039   180         19.9548    180         
1 1 1 0  18 40 o 7  358.344 6.1259  963.639   180         363.081    180         
1 1 1 0  18 42 o 13 80.8298 12.7599 184.847   2.76693e-06 24.1453    2.76693e-06 
1 1 1 0  18 44 o 4  80.0753 12.8707 229.935   180         147.585    180         
1 1 1 0  18 46 o 10 32.8424 18.3513 11.1854   1.09569e-06 77.9015    180         
1 1 1 0  18 48 o 12 40.1226 20.0202 33.0271   6.52687e-07 102.996    180         
1 1 1 0  18 50 o 12 54.0012 19.5547 150.524   0           90.4511    0           
1 1 1 0  19 1  o 9  59.1721 10.7138 248.585   180         562.571    180         
1 1 1 0  19 3  o 7  788.391 6.44904 2094.29   0           747.194    0           
1 1 1 0  19 5  o 13 412.344 4.56289 960.006   180         120.225    180         
1 1 1 0  19 7  o 1  871.746 7.93257 1981.07   180         156.901    180         
1 1 1 0  19 9  o 7  47.7384 14.0397 242.922   180         534.262    180         
1 1 1 0  19 11 o 13 263.996 4.39558 746.082   0           452.426    0           
1 1 1 0  19 13 o 13 77.3455 8.55613 53.4073   6.20074e-05 177.052    6.20074e-05 
1 1 1 0  19 15 o 10 188.302 5.20085 374.86    0           81.7653    0           
1 1 1 0  19 17 o 4  338.192 4.7059  657.694   0           160.767    180         
1 1 1 0  19 19 o 2  444.265 4.8365  848.469   0           242.315    180         
1 1 1 0  19 21 o 1  437.701 4.89813 1018.98   180         127.366    180         
1 1 1 0  19 23 o 7  184.445 5.1587  414.712   180         205.933    180         
1 1 1 0  19 25 o 11 430.095 4.874   1005.06   180         132.72     180         
1 1 1 0  19 27 o 7  356.807 5.91654 738.683   0           80.1257    180         
1 1 1 0  19 29 o 8  20.0082 13.3585 212.377   360         441.134    360         
1 1 1 0  19 31 o 17 93.5035 9.15604 91.0819   0           113.82     180         
1 1 1 0  19 33 o 9  170.749 8.62236 445.883   0           155.236    0           
1 1 1 0  19 35 x 6  ?       ?       363.289   0           0          0           
1 1 1 0  19 37 o 6  39.1447 20.4432 37.2783   180         106.5      180         
1 1 1 0  19 39 o 17 29.8574 17.9686 155.754   180         400.752    180         
1 1 1 0  19 41 o 7  156.103 7.24764 420.222   -0          159.044    -0          
1 1 1 0  19 43 o 7  108.327 9.27913 206.784   0           59.2842    180         
1 1 1 0  19 45 o 12 43.8319 19.4772 43.3922   180         82.7933    -0          
1 1 1 0  19 47 o 6  71.5746 14.9232 142.837   180         26.712     360         
1 1 1 0  19 49 o 16 103.017 10.7324 280.467   180         111.254    180         
1 1 1 0  19 51 o 9  38.7507 20.1395 59.4803   180         42.6502    0           
1 1 1 0  20 0  o 6  371.335 6.66797 941.588   360         420.092    360         
1 1 1 0  20 2  o 7  385.044 4.55415 758.725   180         163.24     6.50676e-06 
1 1 1 0  20 4  o 7  1013.57 8.67605 2297.33   180         170.365    180         
1 1 1 0  20 6  o 14 48.3824 12.5168 152.688   360         336.674    360         
1 1 1 0  20 8  o 9  720.939 7.12596 1569.44   0           8.06812    180         
1 1 1 0  20 10 o 13 20.8378 13.2532 138.772   180         283.017    180         
1 1 1 0  20 12 o 5  681.379 6.87247 2023.61   360         1072.95    360         
1 1 1 0  20 14 o 3  723.569 7.21809 1972.48   -0          786.527    -0          
1 1 1 0  20 16 o 9  533.357 5.46985 1677.28   -0          1026.42    -0          
1 1 1 0  20 18 o 11 97.065  7.75446 168.816   1.42523e-05 603.087    1.42523e-05 
1 1 1 0  20 20 o 17 210.52  4.72912 97.9444   180         721.062    1.38899e-05 
1 1 1 0  20 22 o 14 426.439 4.76958 1126.76   -0          392.071    -0          
1 1 1 0  20 24 o 7  253.511 4.94009 678.578   180         251.304    180         
1 1 1 0  20 26 o 7  176.267 6.05378 46.9987   3.03431e-07 675.344    180         
1 1 1 0  20 28 o 15 412.977 5.46802 1118.6    180         434.529    180         
1 1 1 0  20 30 o 17 201.737 5.94005 432.033   0           16.1719    180         
1 1 1 0  20 32 o 1  325.717 5.92097 673.076   180         75.629     8.67651e-06 
1 1 1 0  20 34 o 5  242.264 5.71521 554.331   3.59271e-08 51.1692    3.59272e-08 
1 1 1 0  20 36 o 7  28.6942 17.9005 74.6787   8.66137e-06 171.038    8.66137e-06 
1 1 1 0  20 38 o 16 23.0399 15.3956 66.2159   360         154.429    360         
1 1 1 0  20 40 o 2  294.361 5.56958 850.641   180         416.373    180         
1 1 1 0  20 42 o 9  90.8753 11.2689 272.661   180         167.024    180         
1 1 1 0  20 44 o 16 99.2308 9.94577 315.921   180         200.675    180         
1 1 1 0  20 46 o 1  62.136  17.1051 147.487   -0          26.7324    -0          
1 1 1 0  20 48 o 13 22.0921 14.8802 5.11212   180         62.2021    180         
1 1 1 0  20 50 o 3  24.0176 15.7162 10.2628   0           30.8915    180         
1 1 1 0  21 1  o 4  390.2   4.65754 868.339   0           33.4738    0           
1 1 1 0  21 3  o 2  342.473 3.99699 873.616   -0          254.083    -0          
1 1 1 0  21 5  o 11 358.151 4.43205 776.476   0           10.3007    180         
1 1 1 0  21 7  f 0  909.594 7.95024 1559.99   180         0          0           
1 1 1 0  21 9  o 16 77.8038 8.73718 144.843   360         449.226    360         
1 1 1 0  21 11 o 15 756.203 7.48305 1646.59   0           7.69775    180         
1 1 1 0  21 13 o 6  289.182 4.63575 368.668   180         524.882    360         
1 1 1 0  21 15 o 13 91.4247 8.54134 14.0755   180         57.6009    180         
1 1 1 0  21 17 o 8  217.367 5.20809 221.798   180         131.211    180         
1 1 1 0  21 19 o 1  74.0807 10.2394 361.569   180         948.912    180         
1 1 1 0  21 21 o 5  82.7648 9.28648 126.483   180         487.471    180         
1 1 1 0  21 23 o 8  391.642 4.75345 1378.82   0           1048.35    0           
1 1 1 0  21 25 o 10 388.993 5.04602 614.529   180         468.926    8.97561e-06 
1 1 1 0  21 27 o 8  64.8398 13.7216 1.79258   0.000184787 8.61831    0.000184787 
1 1 1 0  21 29 o 14 178.466 6.65267 271.943   180         234.747    7.71753e-06 
1 1 1 0  21 31 f 0  421.628 26.1372 801.755   0           0          0           
1 1 1 0  21 33 o 5  226.634 6.16188 399.95    180         189.37     8.59686e-06 
1 1 1 0  21 35 o 10 276.465 6.73623 756.528   5.07753e-07 306.265    5.07753e-07 
1 1 1 0  21 37 o 15 106.808 10.2326 204.844   0           53.3803    180         
1 1 1 0  21 39 o 10 274.608 6.01682 646.741   1.03241e-07 94.7941    1.03241e-07 
1 1 1 0  21 41 o 13 23.9701 15.6554 25.2251   1.25971e-05 70.1278    1.25971e-05 
1 1 1 0  21 43 o 4  145.734 7.45643 215.116   360         205.909    180         
1 1 1 0  21 45 o 2  130.037 10.5895 305.186   1.42278e-08 42.7485    1.42278e-08 
1 1 1 0  21 47 o 10 58.6968 18.3143 131.019   180         7.28671    180         
1 1 1 0  21 49 o 15 25.8322 16.5103 12.9158   180         21.5178    9.5318e-06  
1 1 1 0  22 0  o 1  113.402 7.32962 87.7568   3.68008e-05 275.623    3.68008e-05 
1 1 1 0  22 2  o 12 509.459 4.61401 1137.71   180         51.5911    180         
1 1 1 0  22 4  o 17 17.9584 11.691  111.554   180         226.351    180         
1 1 1 0  22 6  o 9  420.046 6.05883 928.416   0           23.3014    0           
1 1 1 0  22 8  o 4  53.2063 14.4562 252.115   180         589.754    180         
1 1 1 0  22 10 o 7  97.0254 7.63282 33.1993   2.06171e-05 210.198    2.06171e-05 
1 1 1 0  22 12 o 5  73.4805 10.0977 15.0432   2.24924e-05 42.7626    2.24924e-05 
1 1 1 0  22 14 o 13 260.898 4.8425  643.179   180         444.855    180         
1 1 1 0  22 16 o 4  182.82  5.47914 215.047   180         311.764    1.16723e-05 
1 1 1 0  22 18 o 4  335.115 5.53991 934.722   180         408.942    180         
1 1 1 0  22 20 o 14 791.945 7.6055  2065.87   -0          674.837    -0          
1 1 1 0  22 22 o 2  26.6652 15.7778 143.125   180         304.158    180         
1 1 1 0  22 24 o 16 1042.6  8.90413 1947.17   0           656.688    180         
1 1 1 0  22 26 o 17 614.648 6.16433 1576.61   0           470.227    0           
1 1 1 0  22 28 o 10 83.0282 13.7331 32.7122   180         113.262    9.65034e-06 
1 1 1 0  22 30 o 9  543.427 6.54947 1515.65   180         659.203    180         
1 1 1 0  22 32 o 16 34.6299 19.2713 67.1011   1.57245e-05 157.396    1.57245e-05 
1 1 1 0  22 34 o 2  334.655 5.90958 819.682   0           178.572    0           
1 1 1 0  22 36 o 2  49.6458 20.279  1.68522   360         19.8296    360         
1 1 1 0  22 38 f 0  205.721 7.02916 366.157   180         0          0           
1 1 1 0  22 40 o 3  82.0244 13.0636 115.453   180         126.429    9.62196e-06 
1 1 1 0  22 42 o 16 61.0293 18.252  56.4838   180         29.684     180         
1 1 1 0  22 44 o 12 19.7238 13.5849 31.881    9.23516e-06 95.9213    9.23516e-06 
1 1 1 0  22 46 o 15 49.7046 19.7815 78.5232   0           47.254     0           
1 1 1 0  22 48 o 5  64.2832 17.6241 151.626   180         22.9105    180         
1 1 1 0  22 50 o 6  42.6915 20.183  97.2733   0           39.6534    0           
1 1 1 0  23 1  o 7  38.222  17.1033 137.871   180         297.904    180         
1 1 1 0  23 3  o 5  801.655 6.4503  1730.44   0           38.4165    180         
1 1 1 0  23 5  o 8  199.429 4.45749 361.653   -0          119.647    180         
1 1 1 0  23 7  o 12 425.067 4.80564 1500.22   0           1152.99    0           
1 1 1 0  23 9  o 3  307.933 4.63327 627.215   -0          89.311     180         
1 1 1 0  23 11 o 5  236.572 4.64437 115.542   0.000147861 83.4652    0.000147861 
1 1 1 0  23 13 o 2  636.902 6.17085 1513.36   180         246.594    180         
1 1 1 0  23 15 o 9  281.147 4.87943 731.551   0           260.059    0           
1 1 1 0  23 17 o 15 412.169 5.48826 1274.21   0           749.698    0           
1 1 1 0  23 19 o 7  309.444 5.30581 693.356   180         36.0138    180         
1 1 1 0  23 21 o 8  273.262 5.15923 445.578   -0          301.656    180         
1 1 1 0  23 23 o 17 33.3335 17.6648 92.4977   1.4767e-05  205.451    1.4767e-05  
1 1 1 0  23 25 o 16 441.047 5.50649 1127.8    180         330.385    180         
1 1 1 0  23 27 o 1  400.789 6.1173  1050.95   180         352.428    180         
1 1 1 0  23 29 o 5  69.9433 15.7757 95.2931   1.02106e-05 447.896    1.02106e-05 
1 1 1 0  23 31 o 8  24.5685 16.1496 29.7871   180         64.1132    180         
1 1 1 0  23 33 o 2  46.0387 21.2912 16.213    180         46.2495    180         
1 1 1 0  23 35 o 8  63.9156 19.7127 26.6395   0           74.8855    180         
1 1 1 0  23 37 o 7  194.321 7.88881 483.296   0           118.364    0           
1 1 1 0  23 39 o 15 217.972 7.35261 311.049   0           329.368    180         
1 1 1 0  23 41 o 13 41.8183 20.2381 13.9087   0           185.925    0           
1 1 1 0  23 43 o 9  113.001 9.18082 228.622   180         36.0145    8.73482e-06 
1 1 1 0  23 45 o 9  34.2751 18.6418 17.3209   0           5.91819    180         
1 1 1 0  23 47 o 7  52.552  19.8235 106.88    0           13.1915    180         
1 1 1 0  23 49 o 16 23.1535 15.4723 8.32561   0           33.341     180         
1 1 1 0  24 0  o 1  290.478 5.44163 421.009   -0          409.489    180         
1 1 1 0  24 2  o 13 253.024 5.35146 700.11    180         351.141    180         
1 1 1 0  24 4  o 8  605.54  6.9692  1598.7    180         554.174    180         
1 1 1 0  24 6  o 1  494.323 5.01742 963.355   180         231.047    360         
1 1 1 0  24 8  o 1  57.2409 13.1427 71.2015   5.3063e-05  168.977    5.30631e-05 
1 1 1 0  24 10 o 1  26.714  15.6358 70.8099   3.24929e-05 145.884    3.24929e-05 
1 1 1 0  24 12 o 2  136.197 6.1026  67.7907   -0          170.922    180         
1 1 1 0  24 14 o 2  298     4.93036 495.775   180         308.834    360         
1 1 1 0  24 16 o 4  31.1073 17.0133 94.4862   180         198.437    180         
1 1 1 0  24 18 o 7  61.8395 13.988  4.18533   180         11.9353    180         
1 1 1 0  24 20 o 7  624.137 6.5276  1338.12   180         48.1646    0           
1 1 1 0  24 22 o 16 43.2566 18.7204 72.1886   360         175.831    360         
1 1 1 0  24 24 o 8  478.484 5.53607 1146.51   1.84034e-07 204.388    1.84034e-07 
1 1 1 0  24 26 o 7  164.815 7.4518  194.32    0           330.115    180         
1 1 1 0  24 28 o 8  423.208 6.12538 981.543   0           115.752    0           
1 1 1 0  24 30 o 8  33.6317 19.4576 19.3543   360         44.9969    360         
1 1 1 0  24 32 o 2  211.666 9.16527 383.642   180         156.635    8.20827e-06 
1 1 1 0  24 34 o 14 589.191 7.56985 1432.12   180         292.375    180         
1 1 1 0  24 36 o 10 114.912 11.6792 266.783   180         33.7772    180         
1 1 1 0  24 38 o 3  105.983 11.3958 95.4235   180         271.774    7.59568e-06 
1 1 1 0  24 40 o 10 58.0362 20.6055 49.2828   0           16.0518    0           
1 1 1 0  24 42 o 16 22.1629 14.8452 2.41362   180         7.62368    180         
1 1 1 0  24 44 o 7  81.8141 12.7087 202.182   180         47.2833    180         
1 1 1 0  24 46 o 15 54.884  18.6385 112.589   -0          12.908     180         
1 1 1 0  24 48 o 10 14.2846 10.4372 6.91277   180         22.7302    180         
1 1 1 0  25 1  o 14 105.479 5.51645 16.7933   1.07572e-05 196.958    1.07572e-05 
1 1 1 0  25 3  o 1  81.2058 7.06986 258.405   180         744.567    180         
1 1 1 0  25 5  o 12 460.712 5.34462 1214.08   180         417.119    180         
1 1 1 0  25 7  o 8  248.172 4.48649 179.039   0           724.662    180         
1 1 1 0  25 9  o 9  159.385 6.3241  178.181   180         169.268    360         
1 1 1 0  25 11 o 11 22.6956 14.3031 13.5886   360         27.7164    360         
1 1 1 0  25 13 o 2  431.39  5.10298 365.628   360         1151.8     180         
1 1 1 0  25 15 o 17 134.562 7.038   117.732   180         58.9954    360         
1 1 1 0  25 17 o 8  214.297 5.61245 345.014   180         244.296    1.09268e-05 
1 1 1 0  25 19 o 11 382.348 5.59828 923.53    0           178.081    0           
1 1 1 0  25 21 o 10 619.262 6.31788 1352.12   0           1.10474    0           
1 1 1 0  25 23 o 16 668.234 7.6995  1399.03   180         118.842    7.98414e-06 
1 1 1 0  25 25 o 13 349.245 6.37811 932.964   0           341.445    0           
1 1 1 0  25 27 o 16 290.48  6.71749 885.546   180         503.16     180         
1 1 1 0  25 29 o 7  24.6801 16.4004 85.055    360         183.193    360         
1 1 1 0  25 31 x 3  ?       ?       555.883   180         0          0           
1 1 1 0  25 33 o 8  125.409 10.4608 244.917   0           51.2109    180         
1 1 1 0  25 35 o 12 73.9123 19.1282 119.698   180         10.3202    1.08052e-05 
1 1 1 0  25 37 o 15 143.934 9.3505  423.405   0           218.668    0           
1 1 1 0  25 39 o 12 98.1737 12.1881 191.759   0           44.8863    180         
1 1 1 0  25 41 o 17 25.4699 16.6934 32.2985   0           112.71     0           
1 1 1 0  25 43 o 17 38.0259 19.1451 35.9814   180         9.02158    9.38887e-06 
1 1 1 0  25 45 o 6  20.4495 13.9794 30.5812   8.02059e-06 124.227    8.02059e-06 
1 1 1 0  25 47 o 5  20.9728 14.3221 0.0350208 180         29.8418    180         
1 1 1 0  26 0  o 17 661.73  7.98959 1345.8    360         196.911    180         
1 1 1 0  26 2  o 11 24.128  13.6749 121.154   180         248.178    180         
1 1 1 0  26 4  o 7  237.25  5.74806 311.204   0           408.909    180         
1 1 1 0  26 6  o 3  278.918 4.74716 789.2     4.40032e-06 427.573    4.40032e-06 
1 1 1 0  26 8  o 11 401.688 5.11987 783.512   180         186.372    8.13535e-06 
1 1 1 0  26 10 o 16 451.584 5.19744 991.192   180         11.1846    180         
1 1 1 0  26 12 o 15 174.824 6.33182 119.56    180         509.163    0           
1 1 1 0  26 14 o 16 133.349 6.69744 147.303   0           121.462    180         
1 1 1 0  26 16 o 4  53.0581 17.5509 57.3302   180         149.879    180         
1 1 1 0  26 18 o 4  434.173 6.00847 947.146   0           0.908813   180         
1 1 1 0  26 20 o 7  718.278 6.96076 1978.93   180         822.526    180         
1 1 1 0  26 22 o 17 114.988 10.5138 117.487   180         16.9929    180         
1 1 1 0  26 24 o 7  895.976 8.26517 2235.65   180         560.299    180         
1 1 1 0  26 26 o 15 685.011 7.84804 1379.02   180         232.093    360         
1 1 1 0  26 28 o 4  164.773 7.69883 322.712   360         72.0832    180         
1 1 1 0  26 30 o 11 463.74  9.4978  1181.02   4.18879e-08 337.787    4.18879e-08 
1 1 1 0  26 32 o 11 26.5472 17.4674 123.12    360         275.712    360         
1 1 1 0  26 34 o 8  252.754 7.28427 754.889   360         406.486    360         
1 1 1 0  26 36 o 15 298.733 6.6802  816.06    0           328.128    0           
1 1 1 0  26 38 o 12 21.8172 15.1193 102.532   180         255.779    180         
1 1 1 0  26 40 o 17 108.772 11.2789 295.979   180         117.286    180         
1 1 1 0  26 42 o 4  111.624 10.6225 280.344   0           73.4384    0           
1 1 1 0  26 44 o 11 20.2095 13.8762 7.87485   180         39.686     180         
1 1 1 0  26 46 o 4  47.6081 19.756  55.1128   180         96.7687    8.45457e-06 
1 1 1 0  26 48 o 5  21.077  14.2476 1.90622   0           8.26981    180         
1 1 1 0  27 1  f 0  422.274 4.45761 1241.61   180         0          0           
1 1 1 0  27 3  o 6  219.764 4.43809 27.8875   8.04159e-06 1013.97    8.0416e-06  
1 1 1 0  27 5  o 7  280.082 4.36516 702.168   0           199.964    0           
1 1 1 0  27 7  o 16 167.685 6.93161 209.434   180         0.882416   180         
1 1 1 0  27 9  o 2  194.705 4.90879 190.681   180         106.146    180         
1 1 1 0  27 11 o 10 737.829 6.96543 1431.27   -0          358.148    180         
1 1 1 0  27 13 f 0  396.453 5.35777 973.93    0           0          0           
1 1 1 0  27 15 o 17 52.8031 18.7068 214.122   180         555.109    180         
1 1 1 0  27 17 o 9  455.114 5.48434 950.657   180         85.2926    360         
1 1 1 0  27 19 o 7  404.43  5.59715 1072.98   180         380.585    180         
1 1 1 0  27 21 o 8  95.5343 11.5835 44.3193   7.58575e-07 250.702    180         
1 1 1 0  27 23 o 1  636.217 6.5791  1803.33   0           829.517    0           
1 1 1 0  27 25 o 16 434.313 7.05622 897.365   0           101.079    180         
1 1 1 0  27 27 o 4  123.448 9.4854  200.433   180         119.922    360         
1 1 1 0  27 29 o 8  135.714 10.3203 107.264   0           376.282    180         
1 1 1 0  27 31 o 4  294.422 6.99409 575.292   360         134.59     180         
1 1 1 0  27 33 o 6  18.8235 13.532  63.0354   180         138.246    180         
1 1 1 0  27 35 o 4  83.8466 16.3907 162.03    0           97.3505    0           
1 1 1 0  27 37 o 6  30.3196 18.8123 35.4958   3.98883e-06 128.726    3.98883e-06 
1 1 1 0  27 39 f 0  251.35  6.95566 583.412   180         0          0           
1 1 1 0  27 41 f 0  171.705 8.13374 347.458   180         0          0           
1 1 1 0  27 43 o 13 86.7609 13.1877 252.432   0           126.228    0           
1 1 1 0  27 45 o 17 70.7532 15.578  139.976   0           28.8857    180         
1 1 1 0  27 47 o 12 60.8662 17.765  192.67    180         129.317    180         
1 1 1 0  28 0  o 4  722.194 8.10841 2208.58   6.10352e-05 1264.74    6.10352e-05 
1 1 1 0  28 2  o 17 48.151  14.462  210.134   180         469.079    180         
1 1 1 0  28 4  o 8  659.717 6.72789 1525.02   0           170.331    0           
1 1 1 0  28 6  o 6  106.702 7.39181 130.302   1.25153e-05 640.635    1.25153e-05 
1 1 1 0  28 8  o 1  193.565 4.87615 287.805   180         170.849    180         
1 1 1 0  28 10 o 1  411.329 5.18206 806.135   180         183.213    9.30075e-06 
1 1 1 0  28 12 f 0  225.207 7.31286 373.796   0           0          0           
1 1 1 0  28 14 o 6  31.9829 17.7847 200.477   180         438.411    180         
1 1 1 0  28 16 o 8  26.8264 16.6267 335.839   180         714.055    180         
1 1 1 0  28 18 o 9  687.436 7.08021 1552.23   0           103.751    0           
1 1 1 0  28 20 o 15 143.166 8.52397 113.495   0           69.7556    0           
1 1 1 0  28 22 o 10 287.154 5.73506 866.438   180         479.533    180         
1 1 1 0  28 24 o 8  182.693 7.42529 261.143   -0          275.102    180         
1 1 1 0  28 26 o 4  122.286 10.187  34.1163   8.47756e-06 601.16     8.47757e-06 
1 1 1 0  28 28 o 12 355.069 6.8391  801.895   180         53.8865    180         
1 1 1 0  28 30 o 16 42.0926 22.3764 64.9196   180         182.367    180         
1 1 1 0  28 32 o 3  217.797 8.36336 536.519   180         122.336    180         
1 1 1 0  28 34 o 10 28.0347 18.008  34.0271   1.38093e-06 93.9018    1.38093e-06 
1 1 1 0  28 36 o 11 44.0796 22.0426 12.2197   180         98.7066    1.10765e-05 
1 1 1 0  28 38 o 17 141.574 9.44863 487.725   -0          357.924    -0          
1 1 1 0  28 40 o 8  32.0573 19.1871 97.6413   180         328.922    180         
1 1 1 0  28 42 o 5  170.363 7.92956 393.522   0           43.3953    0           
1 1 1 0  28 44 o 14 24.259  16.1409 2.0531    180         76.9747    180         
1 1 1 0  28 46 o 6  27.801  17.1092 23.6101   9.13054e-07 19.8419    180         
1 1 1 0  29 1  o 9  846.005 7.1554  2098.45   180         504.024    180         
1 1 1 0  29 3  o 12 556.645 5.19253 976.804   180         476.191    1.00928e-05 
1 1 1 0  29 5  o 16 441.508 5.27127 1235.29   180         543.358    180         
1 1 1 0  29 7  o 1  326.543 4.71545 1024.92   0           627.153    0           
1 1 1 0  29 9  o 4  194.318 5.08938 278.443   180         289.29     7.21948e-06 
1 1 1 0  29 11 o 13 154.293 6.41482 249.228   8.92931e-07 162.262    180         
1 1 1 0  29 13 o 5  321.492 5.76352 924.557   0           445.804    0           
1 1 1 0  29 15 o 12 289.347 5.41548 1038.69   180         859.89     180         
1 1 1 0  29 17 o 4  399.209 6.82862 812.956   0           116.664    180         
1 1 1 0  29 19 o 8  587.98  7.4889  1370.64   180         174.692    180         
1 1 1 0  29 21 o 14 1000.04 9.76091 2127.33   180         110.566    9.02805e-06 
1 1 1 0  29 23 o 5  304.949 6.18144 529.057   -0          273.015    180         
1 1 1 0  29 25 o 7  342.436 6.40883 692.282   0           110.196    180         
1 1 1 0  29 27 o 8  416.784 6.88632 1456.87   0           1094.45    0           
1 1 1 0  29 29 o 17 200.154 7.66541 443.841   180         14.0288    180         
1 1 1 0  29 31 o 14 28.8    18.6918 11.2251   360         28.2456    360         
1 1 1 0  29 33 o 13 193.043 8.00646 603.512   -0          364.381    -0          
1 1 1 0  29 35 o 8  36.3038 20.538  8.13162   180         68.5451    180         
1 1 1 0  29 37 o 10 101.297 12.954  281.115   180         121.304    180         
1 1 1 0  29 39 o 6  22.9504 15.6399 31.3468   360         103.052    360         
1 1 1 0  29 41 o 5  73.1813 17.0402 181.523   180         44.1706    180         
1 1 1 0  29 43 o 17 19.1734 13.5382 10.7173   9.55238e-06 53.5115    9.55238e-06 
1 1 1 0  29 45 o 7  24.2612 16.156  0.7013    360         1.39533    180         
1 1 1 0  30 0  o 2  1225.7  14.4272 3020.48   3.05176e-05 690.686    3.05176e-05 
1 1 1 0  30 2  o 4  132.456 6.14856 167.457   0           132.949    180         
1 1 1 0  30 4  o 1  490.186 6.04603 1262.79   180         385.882    180         
1 1 1 0  30 6  o 14 455.072 4.97424 1139.39   180         292.356    180         
1 1 1 0  30 8  o 4  234.628 4.94115 448.253   0           127.56     180         
1 1 1 0  30 10 o 9  228.194 5.3584  604.792   0           216.136    0           
1 1 1 0  30 12 o 15 141.923 7.57555 36.6332   180         543.926    7.84641e-06 
1 1 1 0  30 14 o 8  124.785 8.90261 66.0631   180         25.3095    180         
1 1 1 0  30 16 o 2  119.392 10.8006 152.688   180         30.1017    180         
1 1 1 0  30 18 o 16 210.498 6.61113 421.872   180         74.8685    7.48462e-06 
1 1 1 0  30 20 o 17 743.462 8.25331 1656.36   0           67.4614    0           
1 1 1 0  30 22 o 9  272.325 6.40649 602.94    0           17.1584    0           
1 1 1 0  30 24 o 8  295.957 6.52802 385.786   180         520.304    8.89533e-06 
1 1 1 0  30 26 o 11 90.4876 25.3788 49.7101   180         28.3305    1.16203e-05 
1 1 1 0  30 28 o 16 30.738  19.2268 119.97    180         278.368    180         
1 1 1 0  30 30 o 3  81.3071 20.0648 110.892   180         107.175    360         
1 1 1 0  30 32 o 17 30.8277 19.321  31.207    5.59051e-06 93.3601    5.59051e-06 
1 1 1 0  30 34 o 11 30.5074 19.059  19.9869   1.29106e-05 73.6167    1.29106e-05 
1 1 1 0  30 36 o 3  26.9024 17.6243 46.0069   180         147.305    180         
1 1 1 0  30 38 o 15 26.7764 17.4423 2.31173   1.58232e-05 11.7382    1.58232e-05 
1 1 1 0  30 40 o 5  45.5082 21.9316 1.72069   0           193.193    180         
1 1 1 0  30 42 o 9  20.9806 14.5493 0.518891  1.86885e-05 5.19639    1.86885e-05 
1 1 1 0  30 44 o 11 100.657 11.8297 251.111   180         62.8483    180         
1 1 1 0  31 1  o 16 363.431 4.5434  602.227   180         381.949    9.46741e-06 
1 1 1 0  31 3  o 7  394.629 5.49366 1043.14   0           363.697    0           
1 1 1 0  31 5  o 12 311.329 8.38855 772.845   0           186.717    0           
1 1 1 0  31 7  o 10 1003.38 8.96785 2345.6    0           311.368    0           
1 1 1 0  31 9  o 5  534.892 5.96029 1373.33   0           411.81     0           
1 1 1 0  31 11 o 6  62.2686 17.0301 164.45    180         513.672    180         
1 1 1 0  31 13 o 2  935.616 9.26873 2434.67   180         785.301    180         
1 1 1 0  31 15 o 10 407.308 6.30379 1020.24   180         262.543    180         
1 1 1 0  31 17 o 4  23.7627 15.8292 91.2595   3.05176e-05 193.409    3.05176e-05 
1 1 1 0  31 19 o 17 530.568 6.89256 1442.21   0           568.451    0           
1 1 1 0  31 21 f 0  93.7926 51.7816 243.379   1.13354e-07 0          0           
1 1 1 0  31 23 o 8  90.5552 15.9972 53.9752   180         19.5327    9.28722e-06 
1 1 1 0  31 25 x 3  ?       ?       151.057   180         0          0           
1 1 1 0  31 27 o 4  39.5004 22.256  173.61    0           446.066    0           
1 1 1 0  31 29 o 14 405.167 7.22455 942.216   180         115.846    180         
1 1 1 0  31 31 o 13 27.6774 18.0656 29.4848   180         79.3165    180         
1 1 1 0  31 33 o 14 66.6837 22.2308 30.198    180         350.523    180         
1 1 1 0  31 35 o 11 24.6455 16.6353 31.9162   5.2482e-06  93.9022    5.2482e-06  
1 1 1 0  31 37 o 10 33.4101 19.9274 2.33977   0           41.1429    180         
1 1 1 0  31 39 o 4  55.2209 21.7419 87.6728   180         53.1907    180         
1 1 1 0  31 41 o 6  56.7901 21.0476 137.685   180         34.2555    180         
1 1 1 0  31 43 o 17 32.6749 19.381  30.2197   0           2.70547    180         
1 1 1 0  31 45 o 8  37.1111 20.7696 57.8755   180         33.7911    0           
1 1 1 0  32 0  o 10 1144.53 11.98   2765.79   360         535.608    360         
1 1 1 0  32 2  o 6  29.8719 16.2729 322.393   180         695.971    180         
1 1 1 0  32 4  o 12 355.851 5.37612 957.285   180         361.256    180         
1 1 1 0  32 6  o 15 549.594 6.75963 1145.91   180         107.208    7.93598e-06 
1 1 1 0  32 8  o 17 49.6039 19.3029 94.7469   180         251.684    180         
1 1 1 0  32 10 o 17 32.8635 18.4703 169.033   180         374.825    180         
1 1 1 0  32 12 o 12 454.168 6.01865 1113.2    180         243.923    180         
1 1 1 0  32 14 o 13 233.845 6.58626 157.203   180         706.344    7.427e-06   
1 1 1 0  32 16 o 5  902.749 9.10263 2340.9    180         741.225    180         
1 1 1 0  32 18 o 16 35.3781 20.2481 17.1562   3.01726e-05 40.3688    3.01726e-05 
1 1 1 0  32 20 o 1  183.475 8.21815 371.37    180         57.6948    7.34598e-06 
1 1 1 0  32 22 o 16 203.487 9.22927 532.936   180         178.767    180         
1 1 1 0  32 24 o 2  48.1342 26.8233 106.412   360         298.853    360         
1 1 1 0  32 26 o 11 23.0344 16.1885 170.892   7.72243e-06 370.839    7.72243e-06 
1 1 1 0  32 28 o 3  374.772 6.99964 952.513   0           269.118    0           
1 1 1 0  32 30 o 17 164.924 9.19281 285.411   0           149.083    180         
1 1 1 0  32 32 o 14 38.1962 21.6194 13.0191   180         112.514    180         
1 1 1 0  32 34 o 11 65.7529 21.9139 76.2826   7.02791e-07 39.558     7.02791e-07 
1 1 1 0  32 36 o 16 22.7219 15.6372 1.97638   180         6.21419    180         
1 1 1 0  32 38 o 1  53.5514 22.0707 64.5432   180         101.833    8.78709e-06 
1 1 1 0  32 40 o 9  25.4083 16.8654 3.31862   0           29.5787    180         
1 1 1 0  32 42 o 14 62.9692 20.4464 175.258   180         79.0816    180         
1 1 1 0  32 44 o 4  49.5267 23.2469 91.7121   180         29.9903    8.38588e-06 
1 1 1 0  33 1  o 2  919.623 8.72609 1933.63   180         146.957    9.49184e-06 
1 1 1 0  33 3  f 0  47.471  16.2725 365.527   180         0          0           
1 1 1 0  33 5  o 3  61.8056 15.1168 132.424   360         431.012    360         
1 1 1 0  33 7  o 6  167.089 8.80094 435.014   -0          233.209    -0          
1 1 1 0  33 9  o 13 48.8047 18.5755 7.87192   180         21.2607    180         
1 1 1 0  33 11 f 0  452.386 5.83605 1077.72   0           0          0           
1 1 1 0  33 13 o 11 131.442 8.63361 148.224   180         80.6931    180         
1 1 1 0  33 15 o 5  680.565 8.26071 1638.99   6.1169e-07  307.267    6.1169e-07  
1 1 1 0  33 17 o 16 176.826 7.74316 276.913   0           217.843    180         
1 1 1 0  33 19 o 9  250.468 6.97225 548.513   0           3.71594    0           
1 1 1 0  33 21 o 5  327.949 9.0906  1039.65   0           647.791    0           
1 1 1 0  33 23 o 2  132.849 11.3306 189.402   180         195.201    5.79807e-06 
1 1 1 0  33 25 o 8  199.708 9.77501 580.893   180         290.607    180         
1 1 1 0  33 27 o 6  42.7548 22.8862 36.0937   180         162.622    180         
1 1 1 0  33 29 o 13 238.107 7.50314 561.943   180         84.5306    180         
1 1 1 0  33 31 o 14 40.9324 22.2581 15.9886   6.79191e-06 156.89     6.7919e-06  
1 1 1 0  33 33 o 10 45.0045 22.7139 24.0593   180         35.2667    9.54545e-06 
1 1 1 0  33 35 f 0  107.96  12.6933 176.666   180         0          0           
1 1 1 0  33 37 o 3  29.2005 18.6222 2.55836   0           16.2216    180         
1 1 1 0  33 39 o 8  24.7484 16.6528 0.869236  180         35.9082    9.00487e-06 
1 1 1 0  33 41 o 5  25.3233 16.9865 8.81893   0           30.7864    180         
1 1 1 0  33 43 o 5  66.7306 21.3819 173.267   -0          55.7846    -0          
1 1 1 0  34 0  o 4  925.855 13.5063 2088.19   5.98555e-05 134.942    5.98555e-05 
1 1 1 0  34 2  o 7  61.6172 14.4966 88.7049   180         311.683    180         
1 1 1 0  34 4  f 0  328.843 6.03238 313.26    180         0          0           
1 1 1 0  34 6  o 12 59.8293 15.7479 1.66737   180         6.26091    180         
1 1 1 0  34 8  o 12 394.111 5.47292 839.688   180         40.9481    1.05076e-05 
1 1 1 0  34 10 o 9  267.091 7.3873  661.051   180         156.243    180         
1 1 1 0  34 12 o 10 633.277 6.60169 1636.02   360         507.733    360         
1 1 1 0  34 14 o 6  63.5848 20.395  29.7278   180         174.965    180         
1 1 1 0  34 16 x 7  ?       ?       137.443   180         0          0           
1 1 1 0  34 18 o 16 38.1405 20.9882 136.638   7.75504e-06 331.807    7.75504e-06 
1 1 1 0  34 20 o 5  102.962 12.7421 84.6446   -0          15.7486    -0          
1 1 1 0  34 22 o 2  35.6153 21.7681 121.579   180         290.949    180         
1 1 1 0  34 24 o 14 223.331 8.81566 583.855   180         192.858    180         
1 1 1 0  34 26 o 8  126.867 11.3458 254.677   180         44.1639    9.14465e-06 
1 1 1 0  34 28 o 10 175.216 9.37943 480.232   -0          195.636    -0          
1 1 1 0  34 30 o 11 35.6369 21.0771 13.1004   360         82.8404    360         
1 1 1 0  34 32 o 11 23.3743 16.1052 50.4579   0           138.545    0           
1 1 1 0  34 34 o 2  239.465 8.83615 791.899   4.20695e-07 538.513    4.20695e-07 
1 1 1 0  34 36 o 10 127.797 10.7848 301.581   180         45.317     180         
1 1 1 0  34 38 o 3  61.0576 21.5348 151.573   180         42.3218    180         
1 1 1 0  34 40 o 15 18.9431 13.5743 5.96999   180         34.5746    180         
1 1 1 0  34 42 o 10 23.2158 15.8436 4.98316   180         56.217     8.18585e-06 
1 1 1 0  35 1  o 3  164.686 6.18486 279.213   180         157.54     1.254e-05   
1 1 1 0  35 3  f 0  224.047 5.91656 452.727   180         0          0           
1 1 1 0  35 5  o 17 609.637 6.44095 1257.47   180         146.174    8.27581e-06 
1 1 1 0  35 7  o 1  233.725 6.15036 414.134   0           191.955    180         
1 1 1 0  35 9  o 10 514.588 6.77136 1042.76   360         160.702    180         
1 1 1 0  35 11 o 15 733.521 7.90576 1392.04   180         417.805    8.50601e-06 
1 1 1 0  35 13 o 12 55.6743 23.0507 11.5683   2.29504e-05 46.5276    2.29504e-05 
1 1 1 0  35 15 o 7  260.559 6.68397 752.723   0           368.157    0           
1 1 1 0  35 17 o 12 310.157 6.31352 709.712   180         65.5671    180         
1 1 1 0  35 19 x 6  ?       ?       178.531   0           0          0           
1 1 1 0  35 21 o 10 176.08  9.38554 412.94    0           58.1905    0           
1 1 1 0  35 23 o 8  110.635 13.2414 268.183   0           110.146    0           
1 1 1 0  35 25 o 12 187.91  9.97575 437.836   0           55.4317    0           
1 1 1 0  35 27 o 4  102.611 14.6106 201.331   0           44.2879    180         
1 1 1 0  35 29 o 8  44.9576 23.1326 16.2718   180         50.3037    9.82687e-06 
1 1 1 0  35 31 o 11 143.404 10.8941 377.94    0           129.91     0           
1 1 1 0  35 33 f 0  37.3619 21.351  81.1101   1.09093e-07 0          0           
1 1 1 0  35 35 o 11 29.2039 18.6475 2.23749   -0          53.6979    180         
1 1 1 0  35 37 o 13 104.714 13.5374 262.925   0           68.7667    0           
1 1 1 0  35 39 o 15 30.8729 19.412  18.7042   180         8.44132    1.05292e-05 
1 1 1 0  35 41 o 8  22.2766 15.4367 4.29764   0           25.8229    180         
1 1 1 0  36 0  o 10 177.057 8.07394 262.136   0.000144792 220.669    180         
1 1 1 0  36 2  o 11 464.101 5.34185 926.646   0           172.545    180         
1 1 1 0  36 4  o 13 177.866 6.48145 71.8294   360         632.732    180         
1 1 1 0  36 6  o 9  79.1921 14.3018 2.44302   180         270.666    180         
1 1 1 0  36 8  o 2  363.077 6.35416 607.299   180         370.261    1.12305e-05 
1 1 1 0  36 10 o 2  336.822 10.8686 549.803   2.3269e-07  370.649    180         
1 1 1 0  36 12 o 10 240.21  6.10151 671.044   0           293.724    0           
1 1 1 0  36 14 o 9  383.636 6.07331 638.556   180         397.49     7.80852e-06 
1 1 1 0  36 16 o 17 59.5987 22.5448 31.5042   180         145.695    180         
1 1 1 0  36 18 o 5  255.329 7.54363 651.231   180         187.938    180         
1 1 1 0  36 20 o 7  189.709 8.87515 405.058   0           17.9329    180         
1 1 1 0  36 22 o 2  36.5911 21.758  4.83845   360         14.2885    360         
1 1 1 0  36 24 o 10 71.8329 25.7017 76.9716   180         133.733    5.26886e-06 
1 1 1 0  36 26 o 15 177.311 9.57486 535.76    0           297.551    0           
1 1 1 0  36 28 o 11 24.5859 16.8985 22.5778   7.04097e-06 62.5405    7.04098e-06 
1 1 1 0  36 30 o 3  69.223  22.9971 81.869    180         135.01     8.53996e-06 
1 1 1 0  36 32 o 16 49.0086 23.6482 16.0885   8.52599e-06 241.395    8.52599e-06 
1 1 1 0  36 34 o 10 35.4175 20.7602 23.3477   0           30.7566    180         
1 1 1 0  36 36 o 6  35.0438 20.7846 27.0972   0           10.0157    180         
1 1 1 0  36 38 o 7  21.2055 14.9708 0.681902  180         15.5183    180         
1 1 1 0  36 40 o 4  21.3426 15.0298 0.558203  0           4.92171    180         
1 1 1 0  37 1  f 0  220.267 5.62756 403.751   180         0          0           
1 1 1 0  37 3  o 13 526.188 6.23038 826.951   180         642.95     -0          
1 1 1 0  37 5  o 15 464.783 8.42129 1219.54   5.66058e-07 410.266    5.66058e-07 
1 1 1 0  37 7  o 9  473.62  7.36808 1212.53   0           357.679    0           
1 1 1 0  37 9  o 8  125.794 9.53302 266.211   180         36.3736    180         
1 1 1 0  37 11 o 13 613.678 7.16672 1359.19   180         39.6216    180         
1 1 1 0  37 13 f 0  525.641 6.52441 1354.82   0           0          0           
1 1 1 0  37 15 x 11 ?       ?       392.31    0           0          0           
1 1 1 0  37 17 o 8  30.1132 19.1379 66.6511   180         152.146    180         
1 1 1 0  37 19 o 6  456.51  6.54414 1053.84   180         114.98     180         
1 1 1 0  37 21 o 15 77.0217 21.503  76.2466   180         19.1259    180         
1 1 1 0  37 23 o 7  81.6408 21.5467 100.502   7.56694e-07 148.454    180         
1 1 1 0  37 25 o 15 29.2911 19.2579 152.471   180         404.369    180         
1 1 1 0  37 27 o 6  76.3652 21.5888 42.0826   180         248.602    0           
1 1 1 0  37 29 o 10 29.761  19.2046 113.935   180         337.698    180         
1 1 1 0  37 31 o 10 27.7562 18.2339 21.749    180         99.1798    180         
1 1 1 0  37 33 o 3  33.4358 20.4569 9.52026   180         146.482    180         
1 1 1 0  37 35 o 13 31.7368 20.0176 13.9781   180         13.7071    360         
1 1 1 0  37 37 o 1  86.8467 18.56   151.656   2.17129e-07 75.7806    180         
1 1 1 0  37 39 o 15 38.5927 21.9565 66.2455   0           8.01767    0           
1 1 1 0  38 0  o 8  431.825 8.76858 1091.58   180         298.221    180         
1 1 1 0  38 2  o 13 21.3436 14.2842 304.689   180         642.086    180         
1 1 1 0  38 4  o 1  199.915 6.95731 423.327   0           25.8283    180         
1 1 1 0  38 6  o 6  191.901 6.62278 610.551   0           425.31     0           
1 1 1 0  38 8  o 8  58.7428 19.6252 35.677    360         160.072    360         
1 1 1 0  38 10 o 13 282.298 6.43535 525.087   0           182.08     180         
1 1 1 0  38 12 x 14 ?       ?       1531.44   180         0          0           
1 1 1 0  38 14 o 13 762.519 7.45401 1923.73   180         519.012    180         
1 1 1 0  38 16 o 17 34.0508 20.2825 198.908   360         477.682    360         
1 1 1 0  38 18 o 13 399.27  6.74929 851.71    0           39.4235    180         
1 1 1 0  38 20 o 16 221.296 8.46809 613.859   0           261.746    0           
1 1 1 0  38 22 f 0  40.4303 23.0912 281.81    180         0          0           
1 1 1 0  38 24 o 3  111.376 13.6017 324.628   180         166.723    180         
1 1 1 0  38 26 o 12 23.3252 16.1745 17.9669   2.03912e-05 48.6375    2.03912e-05 
1 1 1 0  38 28 o 17 28.1532 18.5234 18.4974   180         70.9914    180         
1 1 1 0  38 30 o 15 119.21  13.3253 253.037   0           14.2883    180         
1 1 1 0  38 32 o 1  26.2994 17.501  8.04158   360         75.274     360         
1 1 1 0  38 34 o 11 28.6891 19.108  7.65147   9.25503e-06 118.15     9.25502e-06 
1 1 1 0  38 36 o 11 34.9433 21.3748 35.2523   180         3.21915    7.24708e-06 
1 1 1 0  38 38 o 5  19.8655 14.1848 0.0741565 180         3.45514    180         
1 1 1 0  39 1  o 4  181.41  6.34701 554.44    0           355.444    0           
1 1 1 0  39 3  o 10 172.975 6.74591 484.742   0           231.456    0           
1 1 1 0  39 5  f 0  32.853  18.742  247.8     0           0          0           
1 1 1 0  39 7  f 0  134.542 8.63801 545.147   0           0          0           
1 1 1 0  39 9  o 3  71.3409 22.5046 1.06635   0           15.3422    180         
1 1 1 0  39 11 o 7  274.547 8.74389 652.797   -0          107.176    -0          
1 1 1 0  39 13 o 7  109.149 11.0854 209.737   0           19.1267    180         
1 1 1 0  39 15 o 16 50.2032 21.7362 124.835   8.33012e-06 425.582    8.33012e-06 
1 1 1 0  39 17 o 3  41.8049 22.2586 28.2831   -0          120.24     -0          
1 1 1 0  39 19 o 17 544.076 7.2696  1507.28   180         639.621    180         
1 1 1 0  39 21 o 10 22.0117 15.4959 135.376   180         319.108    180         
1 1 1 0  39 23 o 15 58.1486 24.3067 40.3577   180         330.847    180         
1 1 1 0  39 25 o 12 263.496 7.82976 554.904   180         40.3726    360         
1 1 1 0  39 27 f 0  108.284 13.7291 140.702   180         0          0           
1 1 1 0  39 29 o 6  22.9234 15.9596 29.4349   180         96.7111    180         
1 1 1 0  39 31 o 4  34.4604 21.0852 16.4036   180         83.4725    9.05915e-06 
1 1 1 0  39 33 o 10 42.048  23.585  9.16359   1.60619e-06 2.95       1.60619e-06 
1 1 1 0  39 35 o 8  22.1248 15.4835 2.03062   0           48.5736    0           
1 1 1 0  39 37 o 1  30.0569 19.5286 29.7719   180         25.1292    0           
1 1 1 0  40 0  o 17 61.1166 26.699  31.9891   360         85.0184    360         
1 1 1 0  40 2  o 7  191.447 7.22793 298.777   0           238.073    180         
1 1 1 0  40 4  o 5  310.673 5.79237 905.058   0           454.006    0           
1 1 1 0  40 6  o 1  242.006 6.43129 450.389   180         155.595    0           
1 1 1 0  40 8  o 17 42.725  20.6707 44.5394   180         124.867    180         
1 1 1 0  40 10 o 17 62.3024 20.2034 0.359785  180         4.63604    360         
1 1 1 0  40 12 o 10 61.3247 20.1441 130.244   8.25025e-06 511.508    8.25025e-06 
1 1 1 0  40 14 o 12 174.706 7.86398 389.186   0           15.7712    0           
1 1 1 0  40 16 o 10 478.845 7.39385 1153.55   360         216.905    360         
1 1 1 0  40 18 o 7  450.967 7.17611 1185.21   -0          401.912    -0          
1 1 1 0  40 20 o 2  150.712 10.2024 401.365   0           144.869    0           
1 1 1 0  40 22 o 3  210.449 9.3427  380.874   180         156.879    8.55212e-06 
1 1 1 0  40 24 o 10 27.0594 18.0495 104.24    180         295.457    180         
1 1 1 0  40 26 o 17 31.9991 20.1017 3.56205   180         35.4858    180         
1 1 1 0  40 28 o 8  21.7594 15.3281 0.278303  180         0.922113   180         
1 1 1 0  40 30 o 5  34.7933 21.1534 14.0141   180         10.4514    7.58118e-06 
1 1 1 0  40 32 o 10 29.8992 19.5486 12.7481   -0          19.3487    180         
1 1 1 0  40 34 o 7  26.5566 17.9746 0.853212  180         1.39856    360         
1 1 1 0  40 36 o 3  28.8997 18.718  3.78432   0           1.22631    180         
1 1 1 0  41 1  o 1  115.726 9.34821 250.37    180         44.7982    180         
1 1 1 0  41 3  o 17 77.9438 14.443  55.3267   -0          148.872    180         
1 1 1 0  41 5  o 7  113.829 9.99146 150.245   0           91.9771    0           
1 1 1 0  41 7  o 13 253.123 6.24206 858.006   0           611.321    0           
1 1 1 0  41 9  o 4  74.2556 16.1014 78.5814   0           94.9915    180         
1 1 1 0  41 11 o 5  156.332 9.3522  408.204   -0          134.278    -0          
1 1 1 0  41 13 o 9  77.8095 16.721  139.465   -0          28.5374    -0          
1 1 1 0  41 15 o 1  166.08  8.72214 244.381   180         236.188    8.46644e-06 
1 1 1 0  41 17 f 0  110.017 13.8887 314.323   0           0          0           
1 1 1 0  41 19 o 7  162.528 10.3511 294.316   0           120.818    180         
1 1 1 0  41 21 o 13 189.273 9.7466  381.598   0           62.9971    180         
1 1 1 0  41 23 o 13 121.837 12.6733 190.279   0           151.269    180         
1 1 1 0  41 25 o 17 49.0547 23.7079 52.4591   0           7.36521    180         
1 1 1 0  41 27 f 0  18.2187 13.2006 1.12244   360         0          0           
1 1 1 0  41 29 o 5  46.2019 24.5462 76.4837   180         3.04704    180         
1 1 1 0  41 31 o 11 34.3156 20.8781 31.0594   0           60.2739    180         
1 1 1 0  41 33 o 9  37.7165 22.1068 47.8253   0           6.47569    0           
1 1 1 0  41 35 o 17 31.0846 20.1241 7.03176   180         0.533323   2.32523e-05 
1 1 1 0  42 0  o 2  218.824 8.74428 431.019   360         93.0328    180         
1 1 1 0  42 2  o 16 44.0196 20.2181 7.49529   180         30.8711    180         
1 1 1 0  42 4  o 16 159.38  8.37503 428.799   180         162.553    180         
1 1 1 0  42 6  o 4  97.9999 11.9401 50.6835   180         34.0514    180         
1 1 1 0  42 8  o 17 106.157 11.1509 279.919   180         117.249    180         
1 1 1 0  42 10 o 12 21.3823 14.6951 205.681   180         463.28     180         
1 1 1 0  42 12 o 6  57.4439 21.3586 46.5938   0           58.4306    180         
1 1 1 0  42 14 o 10 83.4998 17.3881 163.729   180         97.0912    180         
1 1 1 0  42 16 o 10 103.321 12.378  282.512   1.93808e-07 117.821    1.93808e-07 
1 1 1 0  42 18 o 13 37.2137 21.9304 5.77017   180         67.9244    180         
1 1 1 0  42 20 o 9  154.335 12.5013 242.481   180         188.721    8.62696e-06 
1 1 1 0  42 22 o 16 107.093 13.9988 233.228   180         0.990723   9.65071e-06 
1 1 1 0  42 24 o 16 30.045  19.349  3.79874   180         39.0787    180         
1 1 1 0  42 26 o 4  32.4296 20.2021 7.97166   180         21.793     7.17585e-06 
1 1 1 0  42 28 o 5  21.9338 15.6356 1.01486   5.76045e-06 5.81046    5.76045e-06 
1 1 1 0  42 30 o 2  21.7613 15.3517 10.699    8.63656e-06 73.7979    8.63656e-06 
1 1 1 0  42 32 o 7  28.8759 18.9667 1.04547   -0          0.671248   180         
1 1 1 0  42 34 o 2  30.3682 19.3258 26.0072   180         6.70066    360         
1 1 1 0  43 1  o 4  269.923 5.70804 637.51    180         96.7838    180         
1 1 1 0  43 3  o 4  178.914 7.1286  544.882   0           308.868    0           
1 1 1 0  43 5  o 4  243.915 6.93209 613.908   -0          163.11     -0          
1 1 1 0  43 7  o 10 46.0251 22.5198 1.86537   360         87.2836    360         
1 1 1 0  43 9  o 6  148.746 8.23515 495.935   0           345.732    0           
1 1 1 0  43 11 o 1  212.392 7.43735 625.273   -0          323.44     -0          
1 1 1 0  43 13 f 0  138.949 8.83514 105.376   0           0          0           
1 1 1 0  43 15 o 8  126.711 10.1379 398.474   180         244.979    180         
1 1 1 0  43 17 o 2  179.697 8.42594 536.057   180         287.722    180         
1 1 1 0  43 19 o 7  35.851  21.7613 3.86608   7.16942e-06 71.8372    7.16942e-06 
1 1 1 0  43 21 o 4  30.2884 19.3748 2.19235   180         15.6275    180         
1 1 1 0  43 23 o 9  33.6771 20.7603 3.80256   0           79.1774    180         
1 1 1 0  43 25 o 17 21.3954 15.136  2.80683   180         11.7438    180         
1 1 1 0  43 27 o 13 74.1409 23.4569 221.37    180         127.581    180         
1 1 1 0  43 29 o 7  31.5542 19.9507 24.904    0           56.9649    180         
1 1 1 0  43 31 o 7  40.0299 22.7658 38.7287   0           14.4615    0           
1 1 1 0  43 33 o 8  51.4572 24.4136 89.7003   180         43.1344    360         
1 1 1 0  44 0  o 8  303.567 8.11543 838.634   0           352.173    0           
1 1 1 0  44 2  o 8  55.2203 19.5822 15.6002   -0          179.846    180         
1 1 1 0  44 4  o 15 219.042 6.81034 549.991   180         143.846    180         
1 1 1 0  44 6  o 7  122.739 10.9631 379.197   0           227.401    0           
1 1 1 0  44 8  o 3  144.323 9.23213 320.607   180         11.2348    180         
1 1 1 0  44 10 o 11 101.146 13.8525 184.244   180         72.8508    360         
1 1 1 0  44 12 o 17 78.4771 15.6511 175.288   0           18.6403    0           
1 1 1 0  44 14 o 12 167.404 7.91247 567.313   -0          403.935    -0          
1 1 1 0  44 16 o 7  90.4038 15.1043 218.68    180         44.5371    180         
1 1 1 0  44 18 o 4  25.983  17.2705 9.78069   180         34.3137    180         
1 1 1 0  44 20 o 16 93.6241 15.8305 180.744   180         47.1649    360         
1 1 1 0  44 22 o 12 136.8   11.2642 380.844   180         164.542    180         
1 1 1 0  44 24 o 7  126.975 14.7279 383.477   180         212.697    180         
1 1 1 0  44 26 o 11 37.6156 22.0758 25.6428   0           100.078    180         
1 1 1 0  44 28 o 12 23.57   16.3833 8.48643   180         89.8581    180         
1 1 1 0  44 30 o 2  78.9107 21.1196 184.274   0           24.1139    0           
1 1 1 0  44 32 o 12 38.4483 22.2017 23.5234   -0          10.2775    -0          
1 1 1 0  45 1  o 13 28.0993 17.2074 61.0779   180         180.976    180         
1 1 1 0  45 3  f 0  31.5252 18.2919 120.576   180         0          0           
1 1 1 0  45 5  o 12 121.678 9.85492 359.323   180         188.317    180         
1 1 1 0  45 7  o 11 143.3   8.56248 215.756   180         194.002    8.14575e-06 
1 1 1 0  45 9  o 1  25.5157 16.8325 30.7484   2.19345e-05 89.4506    2.19345e-05 
1 1 1 0  45 11 o 3  243.105 7.05801 672.716   180         284.258    180         
1 1 1 0  45 13 o 16 197.577 8.40841 456.893   180         51.3463    180         
1 1 1 0  45 15 o 15 122.373 10.2612 394.522   180         255.468    180         
1 1 1 0  45 17 o 17 52.0753 22.0511 17.8816   180         186.169    8.32775e-06 
1 1 1 0  45 19 o 12 22.8665 15.6953 3.81813   360         13.9955    360         
1 1 1 0  45 21 o 2  69.2963 21.6265 67.7442   180         166.945    8.91549e-06 
1 1 1 0  45 23 o 9  98.585  18.2007 232.4     -0          34.4705    -0          
1 1 1 0  45 25 o 11 35.3782 21.2777 39.9972   -0          17.7357    180         
1 1 1 0  45 27 o 6  27.0598 18.2618 13.0448   180         44.6808    8.02287e-06 
1 1 1 0  45 29 o 4  25.8332 17.574  10.988    0           56.4492    180         
1 1 1 0  45 31 o 2  27.7412 18.4662 2.1572    180         0.710031   360         
1 1 1 0  46 0  o 11 379.1   9.48396 898.559   180         142.317    180         
1 1 1 0  46 2  o 14 91.8281 11.4729 274.991   180         178.801    180         
1 1 1 0  46 4  o 7  76.967  15.718  187.475   180         57.0815    180         
1 1 1 0  46 6  o 4  37.1832 20.1298 2.8536    180         79.2199    180         
1 1 1 0  46 8  o 9  59.6167 19.9825 104.488   -0          3.36211    -0          
1 1 1 0  46 10 o 2  134.394 9.09596 292.015   180         2.60754    360         
1 1 1 0  46 12 o 15 40.8792 21.3674 12.6181   -0          21.9937    180         
1 1 1 0  46 14 o 17 107.513 11.326  254.812   0           40.3297    0           
1 1 1 0  46 16 o 8  65.3117 18.9201 156.641   0           41.2036    0           
1 1 1 0  46 18 o 10 25.9792 17.1034 8.64749   180         64.1555    180         
1 1 1 0  46 20 o 1  41.0118 22.2033 53.6394   -0          9.74115    180         
1 1 1 0  46 22 f 0  29.8594 19.4154 38.2298   180         0          0           
1 1 1 0  46 24 o 11 70.1599 23.3121 151.559   180         2.85825    8.23219e-06 
1 1 1 0  46 26 o 7  38.7141 22.7312 60.959    -0          0.93763    180         
1 1 1 0  46 28 o 14 34.8828 21.1807 38.295    180         62.1963    360         
1 1 1 0  47 1  o 6  150.006 7.75136 264.836   0           125.117    180         
1 1 1 0  47 3  o 8  144.609 7.71578 263.857   180         103.515    360         
1 1 1 0  47 5  o 13 109.082 10.9485 343.009   -0          211.977    -0          
1 1 1 0  47 7  o 16 29.9254 18.269  66.7169   360         233.006    360         
1 1 1 0  47 9  o 7  72.4034 17.2062 133.849   180         46.1691    360         
1 1 1 0  47 11 o 12 160.599 9.79761 407.191   0           113.354    0           
1 1 1 0  47 13 o 7  30.8745 19.1182 0.57893   0           38.7851    180         
1 1 1 0  47 15 o 6  32.8732 19.178  13.0315   0           54.3342    180         
1 1 1 0  47 17 o 10 18.3411 13.1439 16.3269   180         51.4233    180         
1 1 1 0  47 19 o 6  52.7926 21.9534 100.038   180         23.6625    360         
1 1 1 0  47 21 o 3  36.1558 21.1796 37.497    0           4.01537    180         
1 1 1 0  47 23 o 17 85.6341 21.9046 193.083   -0          12.3708    -0          
1 1 1 0  47 25 o 14 72.7248 22.585  233.49    180         157.164    180         
1 1 1 0  47 27 o 17 19.124  13.7878 6.4532    360         55.9556    360         
1 1 1 0  48 0  o 4  58.3887 23.7114 5.72522   359.999     2.78601    179.999     
1 1 1 0  48 2  o 3  178.65  7.13495 456.488   360         133.155    360         
1 1 1 0  48 4  o 15 26.4041 16.9268 7.93607   180         34.3315    180         
1 1 1 0  48 6  o 9  27.8282 17.4325 25.6798   360         117.773    360         
1 1 1 0  48 8  o 13 120.615 9.75148 210.796   0           104.902    180         
1 1 1 0  48 10 o 9  26.1069 16.8578 30.5486   180         133.729    180         
1 1 1 0  48 12 o 13 25.2978 16.6096 1.60489   360         14.5954    360         
1 1 1 0  48 14 f 0  136.1   9.83285 339.125   0           0          0           
1 1 1 0  48 16 o 17 44.8565 23.0019 21.7569   180         8.83321    180         
1 1 1 0  48 18 o 16 104.096 12.3343 256.911   180         59.4362    180         
1 1 1 0  48 20 o 5  65.391  20.2242 118.046   360         49.2542    180         
1 1 1 0  48 22 f 0  94.7661 15.1288 212.163   0           0          0           
1 1 1 0  48 24 o 14 45.177  22.9969 79.8123   180         41.9017    180         
1 1 1 0  48 26 o 4  37.4814 22.3713 39.2578   0           78.4951    180         
1 1 1 0  49 1  o 7  51.554  19.8359 72.0543   180         30.9769    180         
1 1 1 0  49 3  o 4  29.4608 17.7102 0.79311   0           39.314     180         
1 1 1 0  49 5  o 10 82.4136 14.6594 153.301   0           53.1194    180         
1 1 1 0  49 7  o 7  89.8414 13.3016 228.281   180         64.4315    180         
1 1 1 0  49 9  o 15 18.4962 13.0908 2.04423   180         6.51141    180         
1 1 1 0  49 11 o 1  20.974  14.4568 13.5387   180         57.1121    180         
1 1 1 0  49 13 o 3  37.3164 20.5385 43.3747   180         14.3701    360         
1 1 1 0  49 15 o 11 44.79   21.7688 85.2223   180         2.37071    180         
1 1 1 0  49 17 f 0  24.1417 16.5181 155.967   0           0          0           
1 1 1 0  49 19 o 5  64.5357 20.0303 182.125   -0          85.6223    -0          
1 1 1 0  49 21 o 13 38.1321 20.639  64.5808   180         9.28306    180         
1 1 1 0  49 23 o 1  89.1631 16.0666 244.637   180         100.071    180         
1 1 1 0  50 0  o 2  95.4959 16.8174 241.604   180         67.8344    180         
1 1 1 0  50 2  o 12 22.3786 15.0012 11.2661   1.20343e-05 56.6349    1.20343e-05 
1 1 1 0  50 4  o 15 32.2815 18.8504 8.12913   180         98.304     360         
1 1 1 0  50 6  o 4  45.4319 21.9143 34.3239   180         125.317    360         
1 1 1 0  50 8  f 0  17.9368 12.8122 14.283    180         0          0           
1 1 1 0  50 10 o 11 80.6209 15.6422 240.499   180         129.582    180         
1 1 1 0  50 12 o 6  39.7548 20.7465 62.4687   -0          20.9234    180         
1 1 1 0  50 14 o 16 26.0497 17.3888 3.84531   -0          9.50066    180         
1 1 1 0  50 16 o 14 34.4032 19.9322 44.3694   -0          13.0002    180         
1 1 1 0  50 18 o 1  36.0161 20.7725 52.4996   180         1.78098    8.40721e-06 
1 1 1 0  50 20 o 16 59.7234 21.9762 169.477   180         85.5724    180         
1 1 1 0  50 22 o 17 32.7759 19.3802 41.7144   -0          3.03754    -0          
1 1 1 0  51 1  o 8  54.0627 20.1807 114.624   -0          1.29848    180         
1 1 1 0  51 3  o 13 99.5379 12.3227 257.779   0           81.0666    0           
1 1 1 0  51 5  f 0  41.7322 21.2998 18.195    180         0          0           
1 1 1 0  51 7  o 2  21.2816 14.6785 15.0782   8.25884e-06 83.8461    8.25884e-06 
1 1 1 0  51 9  o 3  32.3751 19.0848 7.57097   0           115.906    180         
1 1 1 0  51 11 o 4  28.5431 18.0893 19.0245   180         35.2604    9.56736e-06 
1 1 1 0  51 13 o 17 51.3534 23.0373 111.75    0           66.9262    0           
1 1 1 0  51 15 o 14 25.6861 16.783  4.62257   -0          6.71577    180         
1 1 1 0  51 17 o 16 43.1917 21.4401 81.8378   180         39.2095    180         
1 1 1 0  51 19 o 14 24.8388 16.5462 14.7266   0           33.7049    180         
1 1 1 0  52 0  o 2  107.745 16.445  306.944   180         143.665    180         
1 1 1 0  52 2  o 8  35.1752 19.4518 16.1775   180         2.64872    180         
1 1 1 0  52 4  o 4  52.9866 21.2037 106.573   0           15.1351    180         
1 1 1 0  52 6  o 16 31.0611 18.7239 29.9782   -0          37.1377    180         
1 1 1 0  52 8  o 15 77.634  17.0244 271.286   180         214.669    180         
1 1 1 0  52 10 o 11 32.5773 19.7951 37.0858   180         15.3993    360         
1 1 1 0  52 12 o 11 29.9306 18.8719 21.3531   -0          67.3195    180         
1 1 1 0  52 14 o 14 23.541  15.8915 6.06765   0           16.3518    180         
1 1 1 0  52 16 o 4  32.4447 19.4172 11.1154   180         2.17969    180         
1 1 1 0  53 1  o 13 16.0351 11.5498 8.18093   360         30.795     360         
1 1 1 0  53 3  o 16 30.7976 18.8204 18.9761   180         81.0084    9.28301e-06 
1 1 1 0  53 5  o 5  61.4761 20.4762 149.274   180         31.2285    180         
1 1 1 0  53 7  o 15 30.4972 18.7045 0.592884  3.05176e-05 0.0622635  180         
1 1 1 0  53 9  o 16 67.1077 23.1738 169.558   0           46.9764    0           
1 1 1 0  53 11 o 12 20.9322 14.6412 1.42255   180         55.3719    180         
1 1 1 0  53 13 o 7  23.3963 15.8608 1.13678   180         1.86934    360         
1 1 1 0  54 0  o 8  39.8048 22.9273 39.9866   179.999     49.374     359.999     
1 1 1 0  54 2  o 9  30.9683 18.5835 15.4904   4.93929e-06 0.463182   4.93929e-06 
1 1 1 0  54 4  o 16 88.4955 14.7146 282.494   -0          178.716    -0          
1 1 1 0  54 6  o 9  61.0013 20.9073 142.345   0           18.9423    0           
1 1 1 0  54 8  o 4  44.8238 22.2616 101.02    180         24.1244    180         
1 1 1 1  2  1  f 0  1834.7  18.1701 2637.88   356.89      0          0           
1 1 1 1  2  3  o 5  969.762 5.79797 1779.39   251.237     397.831    71.2374     
1 1 1 1  2  5  o 10 714.035 4.42764 1547.38   21.6152     649.361    21.6152     
1 1 1 1  2  7  o 13 642.254 3.42989 1277.48   251.961     249.467    251.961     
1 1 1 1  2  9  o 14 783.067 4.08774 1535.44   292.55      102.349    112.55      
1 1 1 1  2  11 o 6  501.392 2.95892 524.826   10.8386     902.165    190.839     
1 1 1 1  2  13 f 0  1152.93 5.96309 2968.29   33.0037     0          0           
1 1 1 1  2  15 o 17 447.834 2.74918 842.194   349.538     60.7416    169.538     
1 1 1 1  2  17 o 17 440.256 4.02715 1015.71   34.6211     258.088    34.6211     
1 1 1 1  2  19 o 13 383.729 2.88664 1013.88   73.654      518.104    73.654      
1 1 1 1  2  21 o 12 592.536 3.66568 1237.81   70.4682     61.8595    250.468     
1 1 1 1  2  23 o 6  771.157 4.3416  1759.25   57.9764     183.77     57.9765     
1 1 1 1  2  25 o 6  41.0602 7.96396 85.7969   347.229     185.784    347.229     
1 1 1 1  2  27 o 15 23.375  7.57184 149.961   200.994     306.338    200.994     
1 1 1 1  2  29 o 15 247.588 3.82811 608.543   64.4161     329.324    64.4161     
1 1 1 1  2  31 o 14 326.832 3.45438 701.395   61.9791     20.4875    61.9792     
1 1 1 1  2  33 o 7  133.678 4.628   25.4148   42.6254     473.31     222.625     
1 1 1 1  2  35 o 6  566.25  4.20855 1426.61   335.855     406.299    335.855     
1 1 1 1  2  37 o 10 77.2602 9.07974 22.9161   216.876     80.7541    36.8759     
1 1 1 1  2  39 f 0  335.43  4.11044 736.455   357.362     0          0           
1 1 1 1  2  41 o 11 78.0405 9.23559 40.4355   282.143     145.886    102.143     
1 1 1 1  2  43 f 0  142.786 5.6352  310.188   203.563     0          0           
1 1 1 1  2  45 o 9  274.638 4.08371 600.959   215.201     13.9625    215.2       
1 1 1 1  2  47 o 16 74.4215 9.60998 92.067    338.359     113.116    158.359     
1 1 1 1  2  49 o 9  142.493 5.73171 359.456   352.022     110.576    352.022     
1 1 1 1  2  51 o 9  58.3227 11.3908 142.494   242.933     85.2427    242.933     
1 1 1 1  2  53 o 1  29.3485 9.54978 16.3015   261.074     0.319443   81.0741     
1 1 1 1  3  2  o 5  1850.22 11.6822 6120.44   230.154     4542.05    230.154     
1 1 1 1  3  4  o 17 613.86  3.73977 1063.03   145.954     98.6554    145.953     
1 1 1 1  3  6  f 0  663.36  3.90434 1110.7    301.508     0          0           
1 1 1 1  3  8  o 5  522.635 3.33621 315.85    30.838      1393.32    210.838     
1 1 1 1  3  10 o 7  858.464 4.47218 1975.96   131.887     434.502    131.887     
1 1 1 1  3  12 o 9  563.72  3.32596 973.647   187.697     282.296    7.69749     
1 1 1 1  3  14 o 12 887.586 4.66947 1740.5    180.106     290.415    0.106118    
1 1 1 1  3  16 o 13 475.209 3.71122 541.267   26.652      893.751    206.652     
1 1 1 1  3  18 o 15 597.535 3.65085 1330.38   275.013     122.615    275.013     
1 1 1 1  3  20 o 15 801.927 4.80552 1749.14   238.046     38.5878    238.045     
1 1 1 1  3  22 o 11 370.939 2.8239  730.28    236.894     90.0044    56.8939     
1 1 1 1  3  24 o 6  234.585 2.77964 497.084   130.203     304.055    130.203     
1 1 1 1  3  26 o 8  297.256 3.02027 715.416   22.5461     281.387    22.5461     
1 1 1 1  3  28 o 8  229.766 3.07014 327.003   223.428     244.524    43.4277     
1 1 1 1  3  30 o 7  941.956 6.06071 2225.49   158.07      359.556    158.07      
1 1 1 1  3  32 o 3  161.646 3.91167 152.902   186.406     104.413    186.406     
1 1 1 1  3  34 o 8  203.681 4.22068 266.744   150.316     307.453    330.316     
1 1 1 1  3  36 o 6  193.1   4.54317 338.737   60.2776     112.436    240.278     
1 1 1 1  3  38 o 11 183.756 4.66635 371.731   227.918     0.508913   227.914     
1 1 1 1  3  40 o 14 129.65  6.93864 136.023   155.218     231.275    335.218     
1 1 1 1  3  42 o 10 256.082 4.31864 632.797   159.388     175.098    159.388     
1 1 1 1  3  44 o 4  109.593 7.18178 154.058   168.22      142.757    348.22      
1 1 1 1  3  46 o 1  192.273 4.99883 461.702   132.918     99.9686    132.918     
1 1 1 1  3  48 o 17 37.7796 11.0202 15.8493   322.997     58.5262    142.997     
1 1 1 1  3  50 o 15 38.827  11.0306 26.6265   320.686     85.2123    140.686     
1 1 1 1  3  52 o 16 29.2916 9.60991 14.2339   164.483     68.1639    344.483     
1 1 1 1  3  54 o 10 31.4921 10.1424 35.0628   233.587     6.73529    233.587     
1 1 1 1  4  1  o 12 944.056 5.65126 1554.12   54.4691     761.217    234.469     
1 1 1 1  4  3  o 17 963.974 5.86072 1887.32   325.942     164.19     145.942     
1 1 1 1  4  5  o 12 620.55  3.75393 1045      237.037     544.565    237.037     
1 1 1 1  4  7  o 13 788.38  4.37992 1592.44   349.546     1254.48    349.546     
1 1 1 1  4  9  f 0  1019.92 5.51087 1664.01   295.715     0          0           
1 1 1 1  4  11 o 8  775.622 4.16122 1640.88   294.38      95.3061    294.38      
1 1 1 1  4  13 o 9  498.772 3.41544 918.523   122.894     95.8461    302.894     
1 1 1 1  4  15 o 1  847.79  4.9048  1921.15   145.039     240.456    145.039     
1 1 1 1  4  17 o 17 528.554 4.053   1428.16   89.07       680.869    89.07       
1 1 1 1  4  19 o 15 158.354 2.61221 93.4487   95.9234     148.979    275.923     
1 1 1 1  4  21 o 5  282.306 2.72375 664.976   217.24      262.94     217.24      
1 1 1 1  4  23 o 10 164.31  2.96077 106.045   239.26      393.977    59.2603     
1 1 1 1  4  25 o 13 137.355 3.45831 49.2126   147.388     43.2965    327.388     
1 1 1 1  4  27 o 4  439.82  4.24254 1137.06   207.033     449.711    207.033     
1 1 1 1  4  29 o 3  398.924 3.21428 812.57    317.574     63.1079    137.574     
1 1 1 1  4  31 o 10 605.828 3.84902 1390.97   328.903     161.584    328.903     
1 1 1 1  4  33 o 2  508.097 3.78861 1117.8    300.766     43.624     300.766     
1 1 1 1  4  35 o 6  228.527 3.85719 276.037   80.1532     408.469    260.153     
1 1 1 1  4  37 o 17 190.094 4.45939 269.138   137.72      250.066    317.72      
1 1 1 1  4  39 o 11 328.981 4.43301 768.129   134.21      134.393    134.21      
1 1 1 1  4  41 o 17 84.082  8.99012 62.9961   106.205     144.976    286.205     
1 1 1 1  4  43 o 2  33.6902 10.4959 25.1567   286.928     81.4233    286.928     
1 1 1 1  4  45 o 4  151.471 5.55402 379.701   4.09971     123.261    4.0997      
1 1 1 1  4  47 o 10 140.213 6.35992 311.637   281.631     29.471     281.631     
1 1 1 1  4  49 o 12 56.1228 11.6734 67.5283   197.41      83.4944    17.4097     
1 1 1 1  4  51 o 10 112.883 9.38388 229.033   177.172     24.8996    357.172     
1 1 1 1  4  53 o 16 42.8659 11.7633 84.193    208.887     33.5896    208.887     
1 1 1 1  5  2  o 10 378.375 2.97071 464.833   55.303      2245.54    55.303      
1 1 1 1  5  4  o 12 53.7498 2.97204 401.438   291.757     814.611    291.757     
1 1 1 1  5  6  o 4  676.766 4.25653 1458.41   295.494     436.63     295.494     
1 1 1 1  5  8  o 7  1407.45 7.78576 4483.2    99.8811     3103.62    99.8811     
1 1 1 1  5  10 o 17 779.385 4.31477 1769.45   88.669      372.295    88.669      
1 1 1 1  5  12 o 12 810.062 4.35354 1648.67   18.7906     90.0757    198.791     
1 1 1 1  5  14 o 14 551.995 3.18536 858.587   263.7       556.097    83.7001     
1 1 1 1  5  16 f 0  404.93  2.86978 767.149   306.131     0          0           
1 1 1 1  5  18 o 2  291.547 2.55467 638.365   30.4142     380.935    30.4142     
1 1 1 1  5  20 o 16 445.048 3.15044 1175.14   352.971     510.517    352.971     
1 1 1 1  5  22 o 17 597.354 4.31802 1873.34   227.016     1221       227.016     
1 1 1 1  5  24 o 17 493.301 3.28507 943.03    193.103     220.111    13.1025     
1 1 1 1  5  26 o 7  541.611 3.78115 1185.75   7.85805     62.2873    7.85805     
1 1 1 1  5  28 f 0  548.774 3.83798 933.222   111.341     0          0           
1 1 1 1  5  30 o 13 689.88  4.228   1606.31   156.937     226.89     156.937     
1 1 1 1  5  32 o 15 41.1597 9.16498 94.1352   142.857     223.899    142.857     
1 1 1 1  5  34 o 17 198.622 3.81641 315.257   150.031     181.133    330.031     
1 1 1 1  5  36 o 9  197.114 4.61292 124.935   173.728     577.632    353.728     
1 1 1 1  5  38 o 15 422.999 4.06671 678.829   145.986     470.303    325.986     
1 1 1 1  5  40 o 14 195.108 5.51758 359.401   277.834     85.2993    97.8335     
1 1 1 1  5  42 o 11 184.815 6.0675  489.115   0.399432    214.981    0.399432    
1 1 1 1  5  44 o 8  219.717 4.98301 461.67    8.38983     20.0049    188.39      
1 1 1 1  5  46 o 16 160.329 5.375   319.16    87.2016     46.058     267.202     
1 1 1 1  5  48 o 6  109.989 7.71463 174.216   79.273      116.979    259.273     
1 1 1 1  5  50 o 12 63.358  11.3098 154.651   237.672     74.2579    237.672     
1 1 1 1  5  52 o 10 102.882 8.0381  267.322   43.1386     97.621     43.1386     
1 1 1 1  5  54 o 13 37.3494 10.9706 44.1159   16.7562     53.3139    196.756     
1 1 1 1  6  1  o 13 374.986 2.13416 83.9043   174.864     176.217    354.864     
1 1 1 1  6  3  f 0  848.815 5.00874 933.161   221.154     0          0           
1 1 1 1  6  5  o 4  135.987 1.96639 624.52    152.359     1401.1     152.359     
1 1 1 1  6  7  o 16 629.163 4.76956 1130.24   324.052     166.591    144.052     
1 1 1 1  6  9  o 7  759.621 4.28747 1915.85   287.387     840.286    287.387     
1 1 1 1  6  11 o 9  49.9057 4.02841 285.971   156.967     585.104    156.967     
1 1 1 1  6  13 f 0  643.532 3.9056  1143.11   55.9325     0          0           
1 1 1 1  6  15 o 3  1102.65 5.91942 2650.02   357.904     554.96     357.904     
1 1 1 1  6  17 o 1  533.31  3.58809 1366.02   357.475     505.294    357.475     
1 1 1 1  6  19 o 10 62.9664 4.84922 339.419   280.096     787.386    280.096     
1 1 1 1  6  21 o 14 429.593 3.40985 1002.35   40.3224     203.161    40.3224     
1 1 1 1  6  23 o 14 363.235 3.56606 525.859   101.647     481.709    281.647     
1 1 1 1  6  25 o 14 411.068 3.30048 885.468   152.273     47.7085    152.273     
1 1 1 1  6  27 o 12 654.429 3.8784  1569.55   182.186     331.995    182.186     
1 1 1 1  6  29 f 0  740.873 4.42546 1405.06   330.395     0          0           
1 1 1 1  6  31 o 16 131.158 4.22153 189.904   134.535     31.2293    134.535     
1 1 1 1  6  33 o 13 303.207 3.34863 670.384   273.513     63.1492    273.513     
1 1 1 1  6  35 o 2  519.096 3.8879  1403.07   180.53      569.568    180.53      
1 1 1 1  6  37 x 7  ?       ?       840.154   282.414     0          0           
1 1 1 1  6  39 o 16 113.374 6.84204 116.237   302.179     181.405    122.179     
1 1 1 1  6  41 o 7  124.084 6.94008 125.173   327.716     247.737    147.716     
1 1 1 1  6  43 o 4  89.0036 9.11243 88.4237   259.204     175.281    79.2037     
1 1 1 1  6  45 o 1  186.4   5.08249 386.006   328.858     26.6411    148.858     
1 1 1 1  6  47 o 15 103.148 7.52089 154.517   272.415     122.757    92.4154     
1 1 1 1  6  49 o 1  64.2151 10.9057 143.914   165.562     46.4778    165.562     
1 1 1 1  6  51 f 0  27.1199 9.20609 59.0327   216.208     0          0           
1 1 1 1  6  53 o 8  28.5478 9.61526 27.0282   3.51105     14.9173    183.511     
1 1 1 1  7  2  o 13 862.704 5.10557 1701.26   114.608     101.935    294.608     
1 1 1 1  7  4  o 13 393.932 2.80828 56.4881   330.585     1492.32    330.585     
1 1 1 1  7  6  o 16 311.828 2.43049 52.6901   29.0919     323.447    209.092     
1 1 1 1  7  8  o 7  1465.19 8.44829 3942.97   102.697     1637.83    102.697     
1 1 1 1  7  10 o 2  804.807 4.46328 2143.58   40.2841     1039.09    40.2841     
1 1 1 1  7  12 o 2  617.894 3.59038 1284.83   359.018     60.2422    359.018     
1 1 1 1  7  14 o 3  524.826 3.54456 970.362   349.475     210.825    169.475     
1 1 1 1  7  16 o 16 673.622 4.04318 1443.78   223.693     14.7269    223.692     
1 1 1 1  7  18 o 12 276.014 2.78064 324.986   211.96      452.438    31.9596     
1 1 1 1  7  20 o 12 639.535 4.6576  1694.91   44.1441     659.132    44.1441     
1 1 1 1  7  22 o 2  244.637 2.71625 367.626   349.523     249.204    169.523     
1 1 1 1  7  24 o 5  426.904 3.20103 931.304   322.137     64.8325    322.137     
1 1 1 1  7  26 o 9  165.715 3.08157 153.856   231.46      206.772    51.4605     
1 1 1 1  7  28 o 12 436.298 3.18126 886.624   93.8002     79.1578    273.8       
1 1 1 1  7  30 o 11 288.804 2.99641 647.241   318.229     92.086     318.229     
1 1 1 1  7  32 o 15 147.744 4.03779 147.858   161.885     278.735    341.885     
1 1 1 1  7  34 o 13 508.187 4.07665 1064.01   82.9684     67.2745    262.968     
1 1 1 1  7  36 o 10 76.0165 8.33039 15.0762   276.018     67.9895    96.0182     
1 1 1 1  7  38 o 15 190.598 5.17593 372.371   173.918     32.8675    353.918     
1 1 1 1  7  40 o 8  172.183 5.7359  336.361   232.155     23.2485    52.1548     
1 1 1 1  7  42 o 2  76.2152 11.0792 67.8011   290.055     138.552    110.055     
1 1 1 1  7  44 o 10 127.764 6.67548 167.505   262.107     202.857    82.1073     
1 1 1 1  7  46 o 6  38.5307 10.9613 32.2314   103.055     187.644    103.055     
1 1 1 1  7  48 o 16 154.922 6.82703 334.65    29.1844     5.05993    29.1842     
1 1 1 1  7  50 o 15 36.576  11.2376 35.6037   132.467     2.57726    312.466     
1 1 1 1  7  52 o 17 65.2652 11.6635 119.718   9.23365     29.4321    189.234     
1 1 1 1  7  54 o 15 32.6469 10.6818 18.1016   348.32      87.0669    168.32      
1 1 1 1  8  1  o 17 255.107 2.16893 284.206   250.484     1082.33    250.484     
1 1 1 1  8  3  o 5  453.278 2.96304 179.025   200.102     1318.13    20.1018     
1 1 1 1  8  5  o 7  444.503 3.2189  531.353   102.069     393.963    282.069     
1 1 1 1  8  7  o 7  685.609 4.29276 1725.78   237.167     922.372    237.167     
1 1 1 1  8  9  o 16 892.366 5.1692  2374.58   230.873     1082.79    230.873     
1 1 1 1  8  11 o 7  1517.64 8.13688 3622.07   173.663     699.256    173.663     
1 1 1 1  8  13 o 10 741.35  4.21052 1908.36   157.864     731.273    157.864     
1 1 1 1  8  15 o 4  727.717 4.30191 1818.56   220.99      550.009    220.99      
1 1 1 1  8  17 o 17 669.23  4.29253 1535.26   161.375     210.045    161.375     
1 1 1 1  8  19 o 4  235.848 3.8747  465.797   247.585     175.779    247.585     
1 1 1 1  8  21 o 16 338.519 3.72468 736.463   115.52      78.5079    115.52      
1 1 1 1  8  23 o 1  118.346 3.48941 2.81901   345.935     312.417    345.935     
1 1 1 1  8  25 o 1  336.503 2.77697 665.269   116.705     51.6061    296.705     
1 1 1 1  8  27 o 1  468.993 3.56665 1454.75   6.90378     985.979    6.90378     
1 1 1 1  8  29 o 3  295.206 2.91883 655.388   300.336     92.1029    300.336     
1 1 1 1  8  31 o 5  661.411 4.08074 1478.36   107.234     90.4628    107.234     
1 1 1 1  8  33 o 6  208.337 3.67373 322.298   291.133     212.774    111.132     
1 1 1 1  8  35 o 13 419.59  3.58481 879.531   292.075     46.94      112.075     
1 1 1 1  8  37 o 10 467.976 4.07869 1046.8    336.27      72.488     336.27      
1 1 1 1  8  39 x 9  ?       ?       296.085   166.012     0          0           
1 1 1 1  8  41 f 0  150.995 5.71619 451.932   74.2112     0          0           
1 1 1 1  8  43 o 9  60.5589 12.0634 56.355    52.6452     35.8905    232.645     
1 1 1 1  8  45 o 13 46.6936 11.928  19.4686   35.4103     97.3781    215.41      
1 1 1 1  8  47 o 2  67.7569 10.9193 122.873   181.015     7.61817    1.01513     
1 1 1 1  8  49 o 2  38.7225 11.4522 38.1071   121.207     3.86697    301.207     
1 1 1 1  8  51 o 8  41.4509 11.7203 61.2877   357.303     26.0011    177.303     
1 1 1 1  8  53 o 7  31.824  10.3749 37.854    335.192     2.01644    335.192     
1 1 1 1  9  2  o 14 152.826 1.88506 296.386   131.913     710.417    131.913     
1 1 1 1  9  4  f 0  460.315 3.3505  588.998   323.127     0          0           
1 1 1 1  9  6  o 7  325.671 2.42274 158.922   286.634     507.053    106.634     
1 1 1 1  9  8  o 16 813.415 5.35561 1773.52   298.185     181.402    298.185     
1 1 1 1  9  10 o 5  385.051 2.63062 572.471   316.14      156.72     136.14      
1 1 1 1  9  12 o 7  469.844 3.01929 603.539   293.357     698.244    113.357     
1 1 1 1  9  14 o 10 648.472 3.86805 1678.55   49.231      650.238    49.231      
1 1 1 1  9  16 o 3  214.159 2.48116 292.313   121.756     25.3205    121.756     
1 1 1 1  9  18 o 5  106.995 3.38669 370.638   104.524     1093.95    104.524     
1 1 1 1  9  20 o 17 315.329 2.96684 725.878   249.393     185.738    249.393     
1 1 1 1  9  22 o 16 133.975 3.26965 64.6581   334.122     265.777    154.122     
1 1 1 1  9  24 o 5  388.973 2.91633 923.804   35.8916     236.555    35.8916     
1 1 1 1  9  26 o 4  239.382 3.07535 391.596   293.937     134.413    113.937     
1 1 1 1  9  28 o 8  437.013 3.41199 871.409   123.019     119.308    303.019     
1 1 1 1  9  30 o 1  910.178 5.061   2157.99   329.223     359.44     329.223     
1 1 1 1  9  32 f 0  193.398 3.46391 233.441   34.5128     0          0           
1 1 1 1  9  34 f 0  83.1167 6.46635 27.2484   354.465     0          0           
1 1 1 1  9  36 o 15 129.279 5.3616  229.717   99.2412     109.344    99.2412     
1 1 1 1  9  38 o 16 65.6498 10.0755 66.0816   243.649     310.598    243.649     
1 1 1 1  9  40 o 13 123.678 6.47836 150.418   24.2063     183.408    204.206     
1 1 1 1  9  42 o 17 76.0115 10.0783 109.693   292.414     25.5031    112.414     
1 1 1 1  9  44 o 11 238.288 4.83309 498.527   211.143     30.5894    31.143      
1 1 1 1  9  46 o 5  222.415 6.3014  533.102   208.499     107.775    208.499     
1 1 1 1  9  48 o 11 136.737 7.93067 355.993   165.499     131.835    165.499     
1 1 1 1  9  50 o 11 90.2729 9.71708 179.882   165.652     20.9342    345.652     
1 1 1 1  9  52 o 16 58.4099 12.5466 68.5103   175.965     103.802    355.965     
1 1 1 1  9  54 o 8  38.3477 11.3836 69.6847   268.075     5.66477    268.075     
1 1 1 1  10 1  o 4  651.699 3.47276 662.063   76.4171     1335.77    256.417     
1 1 1 1  10 3  o 7  567.445 3.4884  924.338   98.6172     335.862    278.617     
1 1 1 1  10 5  o 17 940.345 5.59539 1775.5    154.156     405.724    334.156     
1 1 1 1  10 7  o 2  399.718 2.90371 576.911   135.343     25.5513    315.344     
1 1 1 1  10 9  o 5  1309.8  7.72773 3660.82   127.913     1728.22    127.913     
1 1 1 1  10 11 o 1  230.477 2.26213 199.401   235.575     1183.88    235.575     
1 1 1 1  10 13 f 0  662.01  3.84673 917.763   295.043     0          0           
1 1 1 1  10 15 o 15 282.734 2.6639  480.4     350.851     120.244    170.851     
1 1 1 1  10 17 o 13 340.871 4.1387  527.159   47.3903     347.57     227.39      
1 1 1 1  10 19 o 10 117.002 3.42669 2.88501   95.555      166.391    275.555     
1 1 1 1  10 21 o 2  568.501 3.7671  1323.16   171.726     209.989    171.726     
1 1 1 1  10 23 o 1  468.279 3.37212 1228.99   317.348     491.614    317.348     
1 1 1 1  10 25 o 15 67.5856 5.68482 316.962   18.1833     773.149    18.1833     
1 1 1 1  10 27 o 4  844.591 4.71717 1887.45   6.60611     116.708    6.60611     
1 1 1 1  10 29 f 0  117.232 4.24522 124.082   64.9971     0          0           
1 1 1 1  10 31 f 0  119.237 4.42766 116.2     199.143     0          0           
1 1 1 1  10 33 o 2  194.194 3.75449 498.751   153.241     328.024    153.241     
1 1 1 1  10 35 o 10 247.331 3.74383 514.308   188.249     6.84449    8.24895     
1 1 1 1  10 37 f 0  117.013 5.79107 335.796   5.19867     0          0           
1 1 1 1  10 39 o 13 41.3002 10.739  144.562   55.7738     365.924    55.7738     
1 1 1 1  10 41 o 10 179.895 5.11523 532.899   96.6733     348.81     96.6733     
1 1 1 1  10 43 o 12 306.426 5.02118 718.962   75.6284     113.159    75.6284     
1 1 1 1  10 45 f 0  223.128 5.72829 516.126   107.428     0          0           
1 1 1 1  10 47 o 14 87.7171 11.4947 133.665   135.587     94.0533    315.587     
1 1 1 1  10 49 f 0  51.0474 12.9396 182.923   263.349     0          0           
1 1 1 1  10 51 o 8  63.1313 11.3869 103.346   269.211     53.224     89.211      
1 1 1 1  10 53 o 5  39.8144 11.5109 74.5474   199.014     26.9835    199.014     
1 1 1 1  11 2  o 6  960.755 5.13629 1747.35   280.847     559.394    100.847     
1 1 1 1  11 4  o 8  1179.29 6.96752 3135.71   340.1       1287.86    340.1       
1 1 1 1  11 6  o 9  380.096 2.72303 304.05    95.7751     91.2823    95.7751     
1 1 1 1  11 8  o 7  1027.23 6.00548 2457.08   204.816     553.604    204.816     
1 1 1 1  11 10 o 1  702.89  4.38531 1398.61   242.543     147.43     62.5428     
1 1 1 1  11 12 o 14 350.722 2.68664 712.109   111.052     348.024    111.052     
1 1 1 1  11 14 o 11 632.745 4.32315 1272.19   179.11      156.154    359.11      
1 1 1 1  11 16 o 12 528.142 3.91185 682.45    214.747     892.253    34.7472     
1 1 1 1  11 18 f 0  272.946 3.14444 573.575   197.596     0          0           
1 1 1 1  11 20 o 14 208.22  3.04002 216.645   181.257     386.884    1.25745     
1 1 1 1  11 22 o 3  103.653 3.74272 35.1428   92.5652     264.358    92.5652     
1 1 1 1  11 24 o 1  312.533 3.01343 481.879   36.497      322.606    216.497     
1 1 1 1  11 26 o 15 393.083 3.09659 1063.44   272.801     515.637    272.801     
1 1 1 1  11 28 f 0  483.822 3.30403 1042.36   251.153     0          0           
1 1 1 1  11 30 o 16 522.916 3.95327 920.256   319.395     420.405    139.395     
1 1 1 1  11 32 o 8  527.155 3.89943 1489.66   189.172     713.453    189.172     
1 1 1 1  11 34 o 16 352.438 3.43914 571.598   48.5167     369.701    228.517     
1 1 1 1  11 36 o 8  244.388 4.45546 608.547   107.094     203.353    107.094     
1 1 1 1  11 38 o 15 134.402 5.3826  237.763   353.153     16.9951    173.153     
1 1 1 1  11 40 o 17 161.004 4.99991 335.609   15.5376     18.2002    15.5377     
1 1 1 1  11 42 o 8  161.916 5.31855 320.033   343.274     41.8784    163.274     
1 1 1 1  11 44 o 3  81.4954 10.4318 85.5609   293.19      156.263    113.19      
1 1 1 1  11 46 o 9  181.54  6.21559 447.899   252.197     118.626    252.197     
1 1 1 1  11 48 o 9  34.4662 11.0694 18.1341   196.699     22.6288    16.6988     
1 1 1 1  11 50 o 5  50.9497 11.8792 98.1947   81.592      6.17099    81.592      
1 1 1 1  11 52 o 1  33.7245 10.6249 35.3767   64.8845     47.7759    244.885     
1 1 1 1  12 1  o 8  1299.97 6.76828 3109.34   199.068     662.568    199.068     
1 1 1 1  12 3  o 9  92.0514 3.18082 201.819   19.9417     438.239    19.9417     
1 1 1 1  12 5  o 12 1034.31 6.14975 2228.34   278.51      59.9678    278.51      
1 1 1 1  12 7  o 2  1221.41 7.20608 3227.04   3.12883     1234.84    3.12883     
1 1 1 1  12 9  o 7  806.615 5.02755 1646.06   36.1738     124.249    216.174     
1 1 1 1  12 11 o 14 299.688 3.15457 375.136   78.5775     345.64     258.577     
1 1 1 1  12 13 o 14 364.366 3.08622 478.172   81.3129     546.102    261.313     
1 1 1 1  12 15 o 3  88.5473 3.90012 113.236   328.054     327.101    328.054     
1 1 1 1  12 17 o 9  162.868 2.93982 24.507    283.254     642.07     283.254     
1 1 1 1  12 19 o 16 382.696 3.03666 638.537   61.9789     338.104    241.979     
1 1 1 1  12 21 o 7  318.406 2.91603 821.233   216.845     379.079    216.845     
1 1 1 1  12 23 o 9  429.662 3.27091 925.896   187.447     44.7111    187.447     
1 1 1 1  12 25 o 12 137.221 3.35213 65.0632   171.26      116.15     351.26      
1 1 1 1  12 27 f 0  240.434 2.93987 580.69    283.5       0          0           
1 1 1 1  12 29 o 6  331.765 3.01733 574.105   118.745     264.471    298.745     
1 1 1 1  12 31 o 9  343.689 3.29768 575.741   77.4949     317.454    257.495     
1 1 1 1  12 33 f 0  432.094 3.4207  857.251   225.234     0          0           
1 1 1 1  12 35 o 7  416.569 3.61574 946.706   308.614     100.449    308.614     
1 1 1 1  12 37 o 11 310.289 3.76396 572.506   356.467     180.886    176.467     
1 1 1 1  12 39 o 13 102.712 6.81564 107.892   148.178     153.124    328.178     
1 1 1 1  12 41 o 3  152.946 5.19755 193.71    194.433     258.007    14.4331     
1 1 1 1  12 43 o 17 129.991 6.43377 254.407   131.904     33.5006    311.904     
1 1 1 1  12 45 o 15 225.625 6.41552 512.958   54.0978     52.9707    54.0978     
1 1 1 1  12 47 o 4  151.209 7.94758 291.096   357.728     66.5657    177.728     
1 1 1 1  12 49 o 2  87.6107 11.8547 172.194   335.848     22.2696    155.848     
1 1 1 1  12 51 o 12 41.2678 12.0532 45.2618   90.8147     24.442     90.8147     
1 1 1 1  12 53 o 7  56.9842 12.3943 84.8878   150.644     64.7404    330.644     
1 1 1 1  13 2  f 0  393.109 2.53195 980.842   202.467     0          0           
1 1 1 1  13 4  o 9  346.561 2.76872 335.036   3.76051     70.5847    3.76051     
1 1 1 1  13 6  f 0  642.836 4.13388 1127.58   26.7203     0          0           
1 1 1 1  13 8  o 10 601.951 3.79924 1396.06   32.5077     333.033    32.5077     
1 1 1 1  13 10 f 0  854.477 5.94752 2029.12   170.694     0          0           
1 1 1 1  13 12 o 14 532.12  3.88206 1192.6    254.925     147.894    254.925     
1 1 1 1  13 14 o 2  706.235 4.75946 1865.34   14.4156     716.041    14.4156     
1 1 1 1  13 16 o 4  155.106 3.0754  87.1913   323.789     287.332    143.789     
1 1 1 1  13 18 o 5  751.091 4.62725 1859.79   255.689     481.22     255.689     
1 1 1 1  13 20 o 5  310.5   3.23885 720.13    138.631     186.292    138.631     
1 1 1 1  13 22 f 0  152.906 3.70162 167.98    328.596     0          0           
1 1 1 1  13 24 o 8  366.522 3.26134 857.487   274.127     218.63     274.127     
1 1 1 1  13 26 o 1  349.66  3.02853 876.863   36.3408     314.917    36.3408     
1 1 1 1  13 28 o 6  108.646 4.25294 87.5959   122.884     88.9207    302.884     
1 1 1 1  13 30 o 16 335.481 3.34747 710.905   128.599     2.5449     308.6       
1 1 1 1  13 32 o 5  186.819 3.63729 286.638   156.533     184.385    336.533     
1 1 1 1  13 34 o 5  389.299 3.80819 831.215   138.475     9.893      318.475     
1 1 1 1  13 36 o 12 136.883 4.94685 220.076   134.137     81.4021    314.137     
1 1 1 1  13 38 o 17 196.714 4.37704 450.682   294.746     106.785    294.746     
1 1 1 1  13 40 o 11 204.648 4.52854 463.987   282.555     66.9401    282.555     
1 1 1 1  13 42 o 2  155.18  5.67652 345.541   289.862     40.578     289.862     
1 1 1 1  13 44 o 2  88.6961 8.86364 165.021   315.873     23.19      135.873     
1 1 1 1  13 46 o 16 59.631  11.7146 81.9467   355.074     56.2476    175.074     
1 1 1 1  13 48 o 3  97.5033 8.1791  230.114   91.6804     51.4641    91.6804     
1 1 1 1  13 50 o 1  56.4465 12.0968 101.234   352.34      22.4583    172.339     
1 1 1 1  13 52 o 11 48.7325 12.7864 59.004    306.661     77.5011    126.661     
1 1 1 1  14 1  o 13 270.781 2.07878 144.125   199.522     453.812    19.5218     
1 1 1 1  14 3  o 12 541.941 3.27966 761.325   24.623      696.664    204.623     
1 1 1 1  14 5  o 14 767.796 4.73231 1723.41   31.8702     222.406    31.8702     
1 1 1 1  14 7  o 3  434.247 3.21306 1022.65   34.0104     480.869    34.0103     
1 1 1 1  14 9  o 10 748.376 5.1636  1652.98   300.196     121.548    300.196     
1 1 1 1  14 11 o 11 1005.46 6.4937  2523.05   4.66119     705.259    4.66119     
1 1 1 1  14 13 o 2  251.499 3.6907  337.847   107.852     289.028    287.852     
1 1 1 1  14 15 o 4  149.303 3.1227  83.8887   300.178     115.521    120.178     
1 1 1 1  14 17 f 0  774.729 4.81947 1198.21   41.1967     0          0           
1 1 1 1  14 19 o 4  154.108 3.20049 22.7503   323.419     523.793    143.419     
1 1 1 1  14 21 o 7  783.42  4.6739  2153.34   5.90546     933.867    5.90546     
1 1 1 1  14 23 o 3  44.273  7.94738 289.563   207.308     627.77     207.308     
1 1 1 1  14 25 o 12 140.072 3.50264 99.9866   121.922     208.087    301.922     
1 1 1 1  14 27 o 1  1220.47 6.70517 3001.12   193.396     690.112    193.396     
1 1 1 1  14 29 o 3  407.459 3.2386  892.218   206.686     39.7606    206.686     
1 1 1 1  14 31 o 6  360.84  3.52603 792.326   49.5048     46.0808    49.5047     
1 1 1 1  14 33 f 0  470.4   3.84452 1089.31   356.343     0          0           
1 1 1 1  14 35 o 13 521.282 4.57157 1091.62   267.842     74.1637    87.842      
1 1 1 1  14 37 o 13 221.294 4.41453 597.132   122.063     305.36     122.063     
1 1 1 1  14 39 o 15 184.155 4.64169 309.329   158.12      150.992    338.12      
1 1 1 1  14 41 o 14 351.044 4.49032 791.716   171.281     63.3953    171.281     
1 1 1 1  14 43 f 0  187.347 4.8982  464.128   208.14      0          0           
1 1 1 1  14 45 o 8  53.1166 11.5024 64.6778   300.341     0.280448   300.342     
1 1 1 1  14 47 o 14 102.253 7.38656 229.311   334.94      30.0334    334.94      
1 1 1 1  14 49 o 8  35.8332 10.889  29.0192   272.213     3.42871    272.213     
1 1 1 1  14 51 o 7  47.5791 12.6736 85.8077   51.936      9.06055    231.936     
1 1 1 1  15 2  o 17 532.929 3.25113 1020.71   89.9729     123.657    269.973     
1 1 1 1  15 4  o 1  313.786 2.52481 450.203   296.008     108.556    296.008     
1 1 1 1  15 6  o 3  455.614 3.33128 995.524   213.503     187.003    213.503     
1 1 1 1  15 8  o 4  858.438 5.96381 2495.99   115.839     1343.23    115.839     
1 1 1 1  15 10 o 15 365.003 2.92649 444.309   71.6922     622.653    251.692     
1 1 1 1  15 12 o 3  754.519 5.69391 2080.12   226.801     934.358    226.801     
1 1 1 1  15 14 o 4  575.629 4.31802 1273.61   27.3886     92.1236    27.3886     
1 1 1 1  15 16 o 9  350.905 2.98822 833.799   35.9806     234.363    35.9806     
1 1 1 1  15 18 o 13 339.197 3.1916  537.314   233.071     347.818    53.0708     
1 1 1 1  15 20 o 15 472.279 4.19891 1133.65   179.148     271.731    179.148     
1 1 1 1  15 22 o 10 326.098 3.28154 858.516   47.5531     459.007    47.5531     
1 1 1 1  15 24 o 8  753.96  4.46025 1726.46   214.435     197.876    214.435     
1 1 1 1  15 26 o 4  210.622 3.23991 395.157   18.9156     32.1591    198.916     
1 1 1 1  15 28 o 3  794.156 4.72322 2127.36   7.31752     810.323    7.31752     
1 1 1 1  15 30 f 0  480.278 3.69277 856.705   211.089     0          0           
1 1 1 1  15 32 o 2  245.676 3.57352 707.142   290.99      438.265    290.99      
1 1 1 1  15 34 o 12 546.825 3.92742 1263.27   39.7446     158.717    39.7446     
1 1 1 1  15 36 o 4  117.103 5.73359 164.994   103.976     82.3269    283.976     
1 1 1 1  15 38 o 17 263.366 4.62147 672.228   212.319     237.078    212.319     
1 1 1 1  15 40 o 5  154.193 5.34846 312.394   167.764     17.6687    347.764     
1 1 1 1  15 42 o 2  57.8809 11.4584 50.2572   67.7244     86.1884    247.724     
1 1 1 1  15 44 o 8  67.269  10.3754 41.2418   111.163     183.837    291.163     
1 1 1 1  15 46 o 9  248.655 5.51553 716.735   176.974     359.202    176.974     
1 1 1 1  15 48 o 8  108.618 7.07407 232.163   146.724     1.78407    146.724     
1 1 1 1  15 50 f 0  31.866  10.1798 52.2233   65.8105     0          0           
1 1 1 1  15 52 o 8  44.9743 11.8305 66.1116   2.46546     44.5612    182.465     
1 1 1 1  16 1  o 17 706.536 3.9761  1449.27   190.521     89.1463    10.5215     
1 1 1 1  16 3  o 13 859.607 5.22861 1790.56   296.624     97.7074    116.624     
1 1 1 1  16 5  f 0  188.327 2.90189 599.256   268.604     0          0           
1 1 1 1  16 7  o 16 249.651 3.37983 277.205   123.842     373.714    303.842     
1 1 1 1  16 9  o 3  940.474 6.49498 1802.92   200.99      462.647    20.9899     
1 1 1 1  16 11 o 12 216.745 3.18941 212.938   166.368     93.8286    166.368     
1 1 1 1  16 13 o 4  620.793 4.18926 1447.75   196.183     241.404    196.183     
1 1 1 1  16 15 o 9  411.933 3.50456 781.616   219.436     174.18     39.4361     
1 1 1 1  16 17 o 12 583.96  4.02428 1330.39   11.7715     154.798    11.7715     
1 1 1 1  16 19 o 2  497.535 3.66423 1439.12   264.068     794.102    264.068     
1 1 1 1  16 21 o 12 228.024 3.13129 435.425   264.958     58.1249    264.958     
1 1 1 1  16 23 o 4  648.906 4.1347  1525.33   85.0249     264.049    85.0249     
1 1 1 1  16 25 o 15 778.977 4.60472 1794.15   76.1598     214.728    76.1598     
1 1 1 1  16 27 o 14 484.634 3.80397 1158.48   186.353     233.551    186.353     
1 1 1 1  16 29 o 4  115.419 4.9704  122.334   310.609     124.424    130.609     
1 1 1 1  16 31 o 3  298.233 3.39303 517.544   313.889     232.256    133.889     
1 1 1 1  16 33 o 11 34.4197 9.6531  171.422   12.7876     395.797    12.7876     
1 1 1 1  16 35 o 2  50.7539 10.5916 46.9877   262.944     151.047    262.944     
1 1 1 1  16 37 o 16 395.48  4.31319 949.949   71.8984     201.149    71.8984     
1 1 1 1  16 39 o 9  211.403 4.35085 499.023   23.0423     106.751    23.0423     
1 1 1 1  16 41 o 14 122.653 6.63728 340.654   61.9395     215.348    61.9395     
1 1 1 1  16 43 o 13 268.934 4.55857 673.505   332.698     185.021    332.698     
1 1 1 1  16 45 o 14 62.6613 10.5495 102.598   316.529     25.7944    136.529     
1 1 1 1  16 47 o 9  62.8206 11.1093 130.211   267.432     16.9134    267.432     
1 1 1 1  16 49 f 0  57.1705 11.5085 167.309   215.208     0          0           
1 1 1 1  16 51 o 3  39.3843 11.3231 60.5935   202.114     22.4124    22.1139     
1 1 1 1  17 2  o 17 1100.61 7.39284 2590.31   87.8192     426.468    87.8192     
1 1 1 1  17 4  o 17 1321.92 8.36551 3420.17   86.4906     1111.64    86.4906     
1 1 1 1  17 6  o 1  208.184 2.99333 251.089   146.315     156.119    326.315     
1 1 1 1  17 8  o 17 413.637 3.52748 943.509   64.2941     190.822    64.2941     
1 1 1 1  17 10 o 13 280.442 2.94399 625.962   326.045     241.051    326.045     
1 1 1 1  17 12 o 9  510.014 3.84395 1345.95   318.439     548.971    318.439     
1 1 1 1  17 14 f 0  944.37  6.06667 1851.04   27.2402     0          0           
1 1 1 1  17 16 o 12 528.123 3.85926 936.038   38.2083     395.225    218.208     
1 1 1 1  17 18 o 16 164.432 3.37247 126.935   115.715     324.364    295.715     
1 1 1 1  17 20 o 10 179.292 3.60526 164.306   92.3994     309.828    272.399     
1 1 1 1  17 22 o 2  45.1826 8.76202 208.027   220.764     455.544    220.764     
1 1 1 1  17 24 o 9  489.522 3.53617 1212.61   284.343     340.055    284.343     
1 1 1 1  17 26 o 4  250.089 3.34291 425.722   230.883     190.863    50.8832     
1 1 1 1  17 28 o 17 203.575 3.60895 452.555   62.5534     101.08     62.5534     
1 1 1 1  17 30 o 14 139.798 4.38905 160.178   116.679     213.741    296.679     
1 1 1 1  17 32 o 6  311.587 3.9322  562.151   187.423     205.693    7.42304     
1 1 1 1  17 34 o 10 412.202 3.91552 959.401   30.896      145.515    30.896      
1 1 1 1  17 36 x 4  ?       ?       439.19    343.547     0          0           
1 1 1 1  17 38 o 14 98.6701 8.22954 113.102   225.462     140.329    45.4624     
1 1 1 1  17 40 o 3  267.894 4.65864 686.663   341.705     222.917    341.705     
1 1 1 1  17 42 f 0  61.1815 10.1077 91.6481   57.5609     0          0           
1 1 1 1  17 44 o 8  111.748 6.69758 168.055   56.3381     134.554    236.338     
1 1 1 1  17 46 o 13 40.7478 11.1174 41.8756   281.315     19.1004    101.315     
1 1 1 1  17 48 f 0  36.3087 10.8063 68.3082   197.764     0          0           
1 1 1 1  17 50 o 14 38.5393 11.2697 61.393    131.333     8.76223    311.333     
1 1 1 1  17 52 o 15 32.5179 10.3549 41.2813   142.647     13.0864    142.647     
1 1 1 1  18 1  o 5  1101.56 5.84682 2345.97   265.044     81.2079    85.0441     
1 1 1 1  18 3  o 15 1154.72 6.75217 2822.98   268.209     644.094    268.209     
1 1 1 1  18 5  o 2  329.647 2.87636 401.462   201.804     548.538    21.8036     
1 1 1 1  18 7  o 12 596.876 4.38089 1173.53   274.134     202.596    94.1337     
1 1 1 1  18 9  o 5  537.731 3.77639 1436.2    266.369     611.763    266.369     
1 1 1 1  18 11 f 0  574.401 4.15377 1437.58   22.1528     0          0           
1 1 1 1  18 13 o 5  398.326 3.58485 907.126   257.09      149.902    257.09      
1 1 1 1  18 15 o 13 564.816 3.84958 1122.19   222.405     182.085    42.4045     
1 1 1 1  18 17 o 16 115.047 4.25897 15.0336   104.806     307.042    104.806     
1 1 1 1  18 19 o 13 187.265 3.32001 277.664   126.367     2.19607    126.366     
1 1 1 1  18 21 o 13 42.5197 8.82567 89.4841   334.803     193.61     334.803     
1 1 1 1  18 23 o 3  171.591 3.48459 249.169   220.171     94.9523    40.1706     
1 1 1 1  18 25 o 2  235.521 3.32286 432.878   318.559     101.279    138.559     
1 1 1 1  18 27 o 15 291.755 3.44545 694.092   7.74501     170.129    7.745       
1 1 1 1  18 29 o 8  235.101 3.43918 609.335   332.864     277.01     332.864     
1 1 1 1  18 31 o 10 109.224 5.57747 121.459   133.165     9.35226    133.165     
1 1 1 1  18 33 o 2  505.232 8.63078 1086.16   200.488     13.735     20.4876     
1 1 1 1  18 35 o 1  233.792 4.32884 337.751   219.136     311.437    39.1365     
1 1 1 1  18 37 o 2  51.1289 11.0719 185.852   219.615     536.493    219.615     
1 1 1 1  18 39 o 14 267.617 4.40887 662.368   32.7316     176.213    32.7316     
1 1 1 1  18 41 o 7  155.46  5.37108 471.129   202.123     306.403    202.123     
1 1 1 1  18 43 o 4  120.457 6.21038 253.393   243.436     3.09063    243.436     
1 1 1 1  18 45 o 8  79.3857 8.92931 180.159   348.404     46.2711    348.404     
1 1 1 1  18 47 o 8  38.363  11.0201 46.0362   29.2513     25.2186    209.251     
1 1 1 1  18 49 o 4  88.8086 8.83585 215.646   269.06      57.0551    269.06      
1 1 1 1  18 51 o 14 42.2389 11.2248 76.6032   242.937     4.23617    62.9369     
1 1 1 1  19 2  o 13 895.229 5.35587 1819.08   107.256     231.64     287.256     
1 1 1 1  19 4  o 15 550.002 3.79624 1071.68   47.1321     197.47     227.132     
1 1 1 1  19 6  o 10 308.19  3.37526 708.641   39.5267     234.434    39.5267     
1 1 1 1  19 8  o 4  754.475 5.08122 1998.89   54.7883     758.551    54.7883     
1 1 1 1  19 10 o 10 160.069 3.87166 153.178   292.583     150.305    112.583     
1 1 1 1  19 12 o 16 33.082  8.90494 53.8143   165.642     113.441    165.642     
1 1 1 1  19 14 o 4  152.411 3.71304 100.617   281.337     325.824    101.337     
1 1 1 1  19 16 o 2  316.355 3.14851 625.276   266.488     44.9862    86.4881     
1 1 1 1  19 18 o 13 262.62  3.27772 524.618   197.919     33.906     197.919     
1 1 1 1  19 20 o 12 52.9622 8.33658 59.7398   241.711     135.944    241.711     
1 1 1 1  19 22 o 9  375.842 3.40366 798.592   150.761     18.9805    150.761     
1 1 1 1  19 24 o 16 974.423 5.80387 2177.75   30.8949     118.352    30.8948     
1 1 1 1  19 26 o 6  414.254 3.50601 842.857   194.788     91.6198    14.7882     
1 1 1 1  19 28 o 9  315.009 3.49965 857.649   143.689     401.014    143.689     
1 1 1 1  19 30 o 14 246.811 4.17156 701.614   210.439     414.543    210.439     
1 1 1 1  19 32 o 13 447.447 4.15825 1054.84   324.504     180.641    324.504     
1 1 1 1  19 34 o 6  58.7672 11.5581 33.9488   351.848     151.524    351.848     
1 1 1 1  19 36 o 16 206.313 4.66249 336.339   227.211     191.738    47.2108     
1 1 1 1  19 38 o 14 190.881 4.92921 305.836   212.215     200.178    32.2154     
1 1 1 1  19 40 f 0  78.791  9.84039 108.967   229.459     0          0           
1 1 1 1  19 42 o 11 82.8934 8.53122 115.823   177.576     101.828    357.576     
1 1 1 1  19 44 o 11 107.864 6.7775  267.562   15.8945     90.1691    15.8945     
1 1 1 1  19 46 o 16 59.0513 11.135  84.7569   68.7818     65.909     248.782     
1 1 1 1  19 48 o 5  115.073 6.55175 319.265   92.2973     148.366    92.2973     
1 1 1 1  19 50 o 11 45.4359 11.6325 37.0721   44.3984     108.956    224.398     
1 1 1 1  20 1  o 5  394.053 2.93288 810.791   328.437     9.89988    148.437     
1 1 1 1  20 3  o 15 256.194 2.6162  350.626   315.244     304.903    135.244     
1 1 1 1  20 5  o 16 474.881 3.49219 758.426   329.196     502.609    149.196     
1 1 1 1  20 7  o 12 241.629 2.99945 506.444   229.458     251.624    229.458     
1 1 1 1  20 9  o 17 516.79  4.10404 945.525   177.793     319.217    357.793     
1 1 1 1  20 11 o 14 456.301 3.69086 1090.45   141.264     250.287    141.264     
1 1 1 1  20 13 o 5  444.968 3.4718  1316.14   158.419     791.797    158.419     
1 1 1 1  20 15 o 15 653.62  4.39381 1824.43   152.816     853.982    152.816     
1 1 1 1  20 17 o 10 334.921 3.40419 773.523   105.021     193.25     105.021     
1 1 1 1  20 19 o 12 202.95  3.60852 340.578   259.144     42.739     259.144     
1 1 1 1  20 21 o 10 374.704 3.33322 642.689   3.01819     298.027    183.018     
1 1 1 1  20 23 o 17 560.032 3.91918 1208.32   237.345     0.897237   237.354     
1 1 1 1  20 25 o 5  186.871 3.74588 294.633   274.388     160.053    94.3879     
1 1 1 1  20 27 o 9  401.701 3.62855 1171.66   73.5134     642.289    73.5134     
1 1 1 1  20 29 o 12 327.964 3.96812 768.285   320.929     145.451    320.929     
1 1 1 1  20 31 o 1  399.407 4.19476 923.683   141.743     131.368    141.743     
1 1 1 1  20 33 o 4  213.283 4.43947 392.253   338.657     102.542    158.657     
1 1 1 1  20 35 o 16 113.713 7.04256 153.829   220.279     93.6449    40.2793     
1 1 1 1  20 37 o 13 176.426 4.97563 297.168   63.4673     146.848    243.467     
1 1 1 1  20 39 o 1  215.411 4.6391  456.106   59.1012     10.374     239.101     
1 1 1 1  20 41 o 8  133.342 5.70651 314.462   5.58759     72.3281    5.58759     
1 1 1 1  20 43 o 6  93.1319 7.56403 75.8471   206.396     238.673    26.3959     
1 1 1 1  20 45 o 11 89.6054 7.95424 189.247   218.596     5.91683    218.596     
1 1 1 1  20 47 o 11 34.9503 10.4492 23.3687   345.04      75.9661    165.04      
1 1 1 1  20 49 o 10 33.7081 10.393  27.4315   238.219     8.40904    238.219     
1 1 1 1  20 51 x 9  ?       ?       ?         ?           ?          ?           
1 1 1 1  21 2  o 12 297.413 2.66009 357.309   230.183     508.516    50.1832     
1 1 1 1  21 4  o 5  540.342 3.6194  1342.64   248.404     391.726    248.404     
1 1 1 1  21 6  o 14 457.128 3.6503  1026.65   82.639      122.798    82.639      
1 1 1 1  21 8  o 16 340.132 3.77609 634.987   29.8465     144.872    209.847     
1 1 1 1  21 10 o 2  220.259 3.21207 428.112   220.605     263.985    220.605     
1 1 1 1  21 12 o 7  501.073 3.76799 1160.67   150.16      189.494    150.16      
1 1 1 1  21 14 o 7  356.157 3.29504 939.153   280.665     442.997    280.665     
1 1 1 1  21 16 o 12 60.0869 8.16419 64.0236   295.463     153.021    295.463     
1 1 1 1  21 18 o 13 281.277 3.8409  677.913   316.659     310.218    316.659     
1 1 1 1  21 20 o 10 337.682 3.49859 712.93    214.121     23.8093    214.121     
1 1 1 1  21 22 o 11 119.296 4.66385 65.2571   319.049     11.5323    139.049     
1 1 1 1  21 24 o 7  565.912 3.9981  1259.09   74.1059     72.4424    74.1059     
1 1 1 1  21 26 o 7  205.349 3.80387 381.86    268.575     69.2365    88.5747     
1 1 1 1  21 28 o 2  287.844 3.86222 799.572   315.909     409.356    315.909     
1 1 1 1  21 30 o 16 43.7261 10.6846 129.283   164.046     334.435    164.046     
1 1 1 1  21 32 o 1  140.595 5.41131 142.474   54.4555     275.571    234.455     
1 1 1 1  21 34 o 12 548.771 8.07167 1461.08   165.97      550.835    165.97      
1 1 1 1  21 36 f 0  133.205 6.06829 90.0581   220.297     0          0           
1 1 1 1  21 38 o 5  168.394 5.20226 318.95    219.929     74.3702    39.9294     
1 1 1 1  21 40 o 12 79.428  9.35639 119.11    222.959     71.8659    42.9586     
1 1 1 1  21 42 o 2  40.8858 11.1595 10.8702   298.152     87.5395    118.152     
1 1 1 1  21 44 o 1  33.6383 10.2681 3.7083    149.817     6.87325    329.817     
1 1 1 1  21 46 o 5  44.5491 11.1443 63.9679   141.318     33.3806    321.318     
1 1 1 1  21 48 o 12 56.9357 11.4617 141.734   347.375     70.5713    347.375     
1 1 1 1  21 50 o 4  44.7934 11.52   84.2742   28.8726     2.08736    208.873     
1 1 1 1  22 1  o 5  165.901 2.91444 138.817   153.478     20.563     153.478     
1 1 1 1  22 3  o 11 825.476 4.73125 2109.11   50.7979     652.984    50.7979     
1 1 1 1  22 5  o 17 476.182 3.86818 992.736   178.835     41.7053    358.835     
1 1 1 1  22 7  o 2  620.979 4.02014 1397.34   252.143     123.005    252.143     
1 1 1 1  22 9  o 16 204.688 3.41101 390.385   199.723     81.6348    199.723     
1 1 1 1  22 11 o 3  180.655 3.57819 272.821   180.749     14.4464    0.748606    
1 1 1 1  22 13 f 0  700.662 4.63302 1507.51   28.1665     0          0           
1 1 1 1  22 15 o 10 313.54  3.61284 739.985   104.37      242.031    104.37      
1 1 1 1  22 17 o 2  446.712 3.69976 1036.9    27.2113     195.884    27.2113     
1 1 1 1  22 19 o 9  247.235 3.47583 363.748   126.165     273.88     306.165     
1 1 1 1  22 21 o 11 627.356 4.33311 1227.39   192.177     259.89     12.177      
1 1 1 1  22 23 o 7  663.034 4.77022 1353.17   181.118     168.708    1.11824     
1 1 1 1  22 25 o 9  399.879 4.12768 840.581   195.426     32.3974    15.4261     
1 1 1 1  22 27 o 3  152.095 4.63938 307.473   133.229     80.0649    133.229     
1 1 1 1  22 29 o 3  190.381 4.53619 306.292   309.633     169.497    129.633     
1 1 1 1  22 31 o 14 71.0862 10.2073 13.0042   267.692     197.548    267.692     
1 1 1 1  22 33 o 4  171.773 6.69396 327.213   347.58      32.1877    167.58      
1 1 1 1  22 35 o 6  161.593 5.44235 363.676   173.618     80.8061    173.618     
1 1 1 1  22 37 f 0  54.8287 12.1609 154.05    313.42      0          0           
1 1 1 1  22 39 o 8  55.1689 11.4573 46.7359   40.0011     13.2576    220.001     
1 1 1 1  22 41 o 10 152.981 5.51019 316.654   66.3685     18.0389    246.368     
1 1 1 1  22 43 o 14 85.0246 8.12561 204.876   164.57      71.9284    164.57      
1 1 1 1  22 45 o 2  160.638 5.82927 456.996   231.424     224.239    231.424     
1 1 1 1  22 47 o 5  57.6306 10.8472 132.012   335.551     39.3049    335.551     
1 1 1 1  22 49 o 6  47.3544 11.3353 103.066   132.652     31.0416    132.652     
1 1 1 1  23 2  o 6  372.442 3.10088 764.245   193.275     34.3145    13.2748     
1 1 1 1  23 4  o 10 693.708 4.29561 1624.74   201.997     258.334    201.997     
1 1 1 1  23 6  o 14 244.711 3.5856  349.911   291.881     283.026    111.881     
1 1 1 1  23 8  o 1  244.201 3.33126 563.79    128.843     312.744    128.843     
1 1 1 1  23 10 o 1  298.764 3.41989 559.293   84.0109     96.6273    264.011     
1 1 1 1  23 12 o 9  194.755 3.58192 305.964   238.235     30.5433    58.235      
1 1 1 1  23 14 o 3  308.689 3.36866 810.551   319.655     496.035    319.655     
1 1 1 1  23 16 o 4  696.571 4.96675 1805.1    187.488     618.448    187.488     
1 1 1 1  23 18 o 3  389.586 4.00669 725.013   270.549     199.553    90.5495     
1 1 1 1  23 20 o 17 318.674 3.47726 710.963   17.0897     87.5908    17.0897     
1 1 1 1  23 22 o 7  318.265 3.41488 491.464   327.716     372.337    147.716     
1 1 1 1  23 24 o 8  314.168 4.70676 538.645   169.332     258.872    349.332     
1 1 1 1  23 26 o 9  340.11  3.75443 829.605   29.6117     217.458    29.6118     
1 1 1 1  23 28 o 10 571.63  5.01564 1504.32   41.6122     537.226    41.6122     
1 1 1 1  23 30 o 1  323.87  4.40051 775.529   357.684     172.567    357.684     
1 1 1 1  23 32 o 1  278.761 4.26043 563.354   192.205     54.8992    12.2045     
1 1 1 1  23 34 o 4  215.395 4.95445 578.694   74.3079     275.786    74.3079     
1 1 1 1  23 36 o 13 161.422 5.6886  262.378   120.13      155.815    300.13      
1 1 1 1  23 38 o 5  124.023 7.04422 246.623   170.987     19.3624    350.987     
1 1 1 1  23 40 o 6  58.4986 11.4251 31.5084   263.754     156.477    83.7543     
1 1 1 1  23 42 o 4  48.6116 11.4435 28.0817   354.202     118.168    174.202     
1 1 1 1  23 44 o 11 102.563 7.00712 212.917   21.2788     8.58366    201.279     
1 1 1 1  23 46 o 9  38.8565 10.8514 52.7525   155.951     29.0245    335.951     
1 1 1 1  23 48 o 11 60.0808 10.974  130.523   290.088     18.3748    290.088     
1 1 1 1  24 1  f 0  267.035 3.34235 546.371   277.185     0          0           
1 1 1 1  24 3  o 6  215.565 2.77359 437.828   280.334     154.661    280.334     
1 1 1 1  24 5  o 17 868.705 5.27452 2070.12   10.41       380.545    10.41       
1 1 1 1  24 7  o 5  332.865 3.31754 922.772   120.926     555.451    120.926     
1 1 1 1  24 9  o 5  265.398 3.41589 501.146   231.908     43.1913    51.9077     
1 1 1 1  24 11 o 1  243.09  3.40872 521.895   259.714     265.219    259.714     
1 1 1 1  24 13 o 8  47.4772 9.59659 95.0882   79.2519     209.166    79.2519     
1 1 1 1  24 15 o 8  470.879 3.91402 920.182   359.717     163.859    179.717     
1 1 1 1  24 17 o 9  510.357 4.26127 1074.4    62.0186     38.5569    242.019     
1 1 1 1  24 19 o 16 621.932 4.78887 1367.69   74.3128     46.0114    74.3128     
1 1 1 1  24 21 o 7  413.51  3.72555 942.374   191.971     115.078    191.971     
1 1 1 1  24 23 o 8  358.511 3.70232 853.795   13.7405     184.58     13.7405     
1 1 1 1  24 25 o 17 248.397 4.12004 438.688   175.898     162.775    355.898     
1 1 1 1  24 27 o 6  288.746 4.0548  501.986   164.748     224.228    344.748     
1 1 1 1  24 29 o 12 277.117 5.36083 602.979   194.975     33.753     194.975     
1 1 1 1  24 31 o 15 416.782 4.2525  964.754   342.599     136.216    342.599     
1 1 1 1  24 33 o 12 258.143 4.61264 524.146   332.79      46.0364    152.79      
1 1 1 1  24 35 o 17 226.089 4.84768 381.469   331.368     205.24     151.368     
1 1 1 1  24 37 o 8  119.254 7.42932 196.777   354         99.4501    174         
1 1 1 1  24 39 o 10 188.971 5.16545 460.541   126.306     113.331    126.306     
1 1 1 1  24 41 f 0  84.084  8.73175 147.67    79.9133     0          0           
1 1 1 1  24 43 o 9  117.451 6.48194 249.792   13.5136     0.056212   193.508     
1 1 1 1  24 45 o 13 31.8995 9.93886 25.2764   214.456     42.6039    34.4558     
1 1 1 1  24 47 o 14 71.2845 9.85373 115.444   156.27      68.7765    336.27      
1 1 1 1  24 49 o 2  32.7046 10.0225 49.6998   176.817     2.96156    356.817     
1 1 1 1  25 2  o 6  283.954 2.70019 626.332   51.423      133.919    51.4229     
1 1 1 1  25 4  o 13 215.743 3.2094  374.361   345.812     39.1916    165.812     
1 1 1 1  25 6  o 14 208.995 4.07874 378.637   235.621     61.8523    235.621     
1 1 1 1  25 8  o 1  83.2568 5.63254 233.79    263.968     664.565    263.968     
1 1 1 1  25 10 o 15 84.75   6.5069  49.1696   71.7371     155.807    71.7371     
1 1 1 1  25 12 o 12 183.371 3.83522 197.178   266.556     254.478    86.5558     
1 1 1 1  25 14 o 12 288.183 3.55577 723.787   114.626     329.408    114.626     
1 1 1 1  25 16 o 15 342.163 3.62586 764.102   161.615     99.2713    161.615     
1 1 1 1  25 18 o 2  678.59  4.88711 1680.81   228.588     424.816    228.588     
1 1 1 1  25 20 o 5  602.904 4.46854 1609.79   347.103     617.085    347.103     
1 1 1 1  25 22 o 9  462.183 3.99915 1223.71   128.174     466.797    128.174     
1 1 1 1  25 24 o 17 138.41  5.67179 227.398   294.499     37.9492    114.499     
1 1 1 1  25 26 o 11 283.525 4.01684 486.295   274.451     232.31     94.4506     
1 1 1 1  25 28 x 8  ?       ?       412.871   74.998      0          0           
1 1 1 1  25 30 o 8  404.633 4.27146 921.708   124.347     103.433    124.347     
1 1 1 1  25 32 o 9  130.428 6.93504 230.807   70.6084     24.8063    250.608     
1 1 1 1  25 34 o 7  197.692 5.37743 420.94    18.3511     8.48105    18.3511     
1 1 1 1  25 36 o 17 83.0334 10.4671 159.477   190.605     47.4661    190.605     
1 1 1 1  25 38 o 10 225.924 4.87022 544.929   254.915     117.989    254.915     
1 1 1 1  25 40 o 5  80.5314 10.2452 162.832   281.401     12.2379    281.401     
1 1 1 1  25 42 o 15 138.124 6.07667 311.578   233.07      33.0561    233.07      
1 1 1 1  25 44 f 0  30.1162 9.66459 89.6095   3.53455     0          0           
1 1 1 1  25 46 o 14 62.7014 10.5279 134.325   329.745     14.1448    329.745     
1 1 1 1  25 48 o 6  39.5922 10.9271 75.1196   331.019     32.0409    331.019     
1 1 1 1  26 1  o 9  330.482 2.83071 777.478   62.0642     224.649    62.0642     
1 1 1 1  26 3  o 8  178.755 3.16598 125.586   242.819     402.49     62.8187     
1 1 1 1  26 5  o 7  366.571 3.17396 616.279   145.652     299.411    325.652     
1 1 1 1  26 7  o 9  575.162 4.08881 1502.16   99.5131     561.141    99.5131     
1 1 1 1  26 9  o 4  498.654 5.41157 1057.44   10.1367     2.28345    190.137     
1 1 1 1  26 11 o 15 117.779 5.13469 75.3982   257.828     510.998    257.828     
1 1 1 1  26 13 o 1  546.512 4.24569 1225.68   197.803     108.909    197.803     
1 1 1 1  26 15 o 4  234.247 3.92799 332.533   238.623     293.08     58.623      
1 1 1 1  26 17 o 4  514.694 4.34991 1342.85   3.74411     473.5      3.74411     
1 1 1 1  26 19 o 6  257.658 3.80464 500.317   168.246     72.8501    348.246     
1 1 1 1  26 21 o 7  172.368 4.63159 177.059   196.597     343.14     16.5969     
1 1 1 1  26 23 o 9  924.855 7.15464 2192.37   359.864     361.903    359.864     
1 1 1 1  26 25 o 11 859.303 5.80536 1982.41   52.6571     227.166    52.6571     
1 1 1 1  26 27 x 2  ?       ?       376.013   354.374     0          0           
1 1 1 1  26 29 o 9  520.065 5.02099 1146.84   225.196     42.9734    225.196     
1 1 1 1  26 31 o 15 119.229 7.40619 186.33    288.233     53.5433    108.233     
1 1 1 1  26 33 o 8  272.912 4.76595 721.24    138.778     280.614    138.778     
1 1 1 1  26 35 o 5  232.026 5.00369 427.323   211.833     143.092    31.8325     
1 1 1 1  26 37 o 2  203.103 5.18621 451.121   167.557     30.6693    167.557     
1 1 1 1  26 39 o 10 89.4662 9.24035 193.509   25.9964     32.2787    25.9964     
1 1 1 1  26 41 o 1  48.8154 12.2081 11.3359   336.192     163.289    156.192     
1 1 1 1  26 43 o 11 100.011 7.48628 227.573   128.212     32.5649    128.212     
1 1 1 1  26 45 o 13 62.3229 11.1172 95.8781   111.724     65.2749    291.724     
1 1 1 1  26 47 o 10 42.2654 11.0649 72.6879   43.5125     13.2778    223.513     
1 1 1 1  27 2  o 15 194.693 3.10864 293.598   322.475     38.8267    322.475     
1 1 1 1  27 4  o 4  279.543 3.26228 579.209   173.692     73.0846    173.692     
1 1 1 1  27 6  o 12 292.307 3.20861 563.551   299.369     44.1277    119.369     
1 1 1 1  27 8  o 1  502.839 4.34029 1261.08   325.759     392.879    325.759     
1 1 1 1  27 10 o 4  423.792 3.72346 1033.97   303.977     286.605    303.977     
1 1 1 1  27 12 f 0  325.04  4.19384 525.645   157.007     0          0           
1 1 1 1  27 14 o 1  131.108 5.38629 129.21    117.497     179.724    297.497     
1 1 1 1  27 16 o 14 311.057 3.88732 854.52    338.964     421.027    338.964     
1 1 1 1  27 18 o 15 251.594 4.36518 504.31    168.316     35.5161    348.316     
1 1 1 1  27 20 o 9  460.152 4.17477 1181.26   24.5161     388.738    24.5161     
1 1 1 1  27 22 o 3  423.875 4.68297 933.33    150.084     45.5436    150.084     
1 1 1 1  27 24 o 6  566.899 4.83829 1114.71   201.036     227.863    21.0362     
1 1 1 1  27 26 x 2  ?       ?       1132.05   286.747     0          0           
1 1 1 1  27 28 o 1  191.541 5.50495 283.654   295.577     225.696    115.577     
1 1 1 1  27 30 o 17 381.6   4.69446 871.711   181.605     104.319    181.605     
1 1 1 1  27 32 o 17 80.3987 11.5056 66.9216   281.409     136.886    101.409     
1 1 1 1  27 34 o 7  55.5351 13.2754 9.01298   108.704     153.95     288.704     
1 1 1 1  27 36 o 16 189.497 5.79987 412.6     69.582      14.5059    69.5821     
1 1 1 1  27 38 o 17 40.179  11.897  7.1067    165.827     132.32     165.827     
1 1 1 1  27 40 o 3  265.091 5.94028 690.965   35.6875     233.783    35.6875     
1 1 1 1  27 42 o 12 48.7405 12.1877 52.8437   147.957     80.7596    327.957     
1 1 1 1  27 44 o 6  41.4339 11.3659 55.249    252.507     42.4719    72.5074     
1 1 1 1  27 46 o 10 74.7211 10.0676 199.572   275.738     92.1626    275.738     
1 1 1 1  28 1  o 6  349.573 3.19887 455.877   333.213     556.303    153.213     
1 1 1 1  28 3  o 8  426.065 3.40633 952.014   250.583     112.313    250.583     
1 1 1 1  28 5  f 0  182.433 3.63987 324.045   169.1       0          0           
1 1 1 1  28 7  o 12 494.196 3.70696 1110.06   247.163     113.268    247.163     
1 1 1 1  28 9  o 8  206.721 3.69617 362.447   168.661     64.7972    348.661     
1 1 1 1  28 11 f 0  293.36  3.72063 976.073   154.12      0          0           
1 1 1 1  28 13 o 6  295.319 3.78879 725.046   163.416     224.551    163.416     
1 1 1 1  28 15 o 3  64.1271 9.92652 244.289   46.3083     688.798    46.3083     
1 1 1 1  28 17 o 17 181.338 4.69392 151.829   220.859     438.533    40.8586     
1 1 1 1  28 19 o 9  53.9417 11.6395 120.786   192.914     341.426    192.914     
1 1 1 1  28 21 o 2  448.669 4.19234 844.847   345.89      245.438    165.89      
1 1 1 1  28 23 o 10 401.012 4.52129 1022.89   233.375     328.603    233.375     
1 1 1 1  28 25 x 8  ?       ?       205.218   146.887     0          0           
1 1 1 1  28 27 o 1  302.484 4.61482 465.815   21.9387     362.764    201.939     
1 1 1 1  28 29 o 17 97.6368 9.76219 89.5171   347.468     138.935    167.468     
1 1 1 1  28 31 o 11 230.989 5.49411 486.771   264.096     6.09502    84.0958     
1 1 1 1  28 33 o 7  108.384 8.82994 131.864   324.598     178.419    144.598     
1 1 1 1  28 35 o 7  47.8817 12.1335 14.8795   146.95      17.6748    326.95      
1 1 1 1  28 37 o 5  101.967 8.68949 224.887   47.4523     36.2528    47.4523     
1 1 1 1  28 39 o 4  60.5695 12.251  104.649   253.609     3.49774    73.6091     
1 1 1 1  28 41 o 13 87.6785 9.37201 149.659   221.442     69.0384    41.4423     
1 1 1 1  28 43 o 12 97.248  8.4291  201.779   195.438     9.86612    15.4375     
1 1 1 1  28 45 o 5  43.6543 11.0541 30.0393   159.598     114.894    339.598     
1 1 1 1  28 47 o 13 43.1462 10.5758 94.8597   340.655     36.1782    340.655     
1 1 1 1  29 2  o 15 677.995 4.29661 1551.64   28.1131     178.737    28.1131     
1 1 1 1  29 4  o 3  386.413 3.56434 951.51    7.01389     286.671    7.01389     
1 1 1 1  29 6  f 0  227.774 3.67928 600.176   316.878     0          0           
1 1 1 1  29 8  o 3  453.06  3.64533 927.023   357.238     85.4162    177.238     
1 1 1 1  29 10 f 0  606.606 4.21514 1565.89   355.984     0          0           
1 1 1 1  29 12 o 6  317.862 3.74401 866.613   212.945     412.14     212.945     
1 1 1 1  29 14 o 3  173.395 4.6638  240.816   82.9976     207.974    262.998     
1 1 1 1  29 16 o 4  51.2685 11.5835 280.847   348.123     703.868    348.123     
1 1 1 1  29 18 o 8  262.587 4.79759 583.239   266.181     74.4269    266.181     
1 1 1 1  29 20 o 12 247.812 4.61408 440.04    340.026     159.287    160.026     
1 1 1 1  29 22 o 3  353.73  4.2638  845.46    56.9483     181.188    56.9483     
1 1 1 1  29 24 o 12 142.61  7.59986 253.375   181.89      37.073     1.88969     
1 1 1 1  29 26 o 9  212.276 5.30267 434.357   154.825     8.22817    334.825     
1 1 1 1  29 28 o 17 186.537 5.99921 400.247   77.9398     46.8616    77.9398     
1 1 1 1  29 30 o 2  247.12  5.24419 477.247   47.423      99.4367    227.423     
1 1 1 1  29 32 o 5  57.3903 13.0893 33.8598   81.0964     51.3892    261.096     
1 1 1 1  29 34 o 12 115.499 8.23676 237.905   139.277     3.00762    139.277     
1 1 1 1  29 36 o 5  111.059 8.16173 246.52    195.235     36.782     195.235     
1 1 1 1  29 38 o 17 109.828 8.12423 251.704   268.154     47.4644    268.154     
1 1 1 1  29 40 o 14 40.6535 11.7836 33.0974   6.34638     72.3318    186.346     
1 1 1 1  29 42 o 6  54.6871 11.6292 108.834   75.5396     8.27681    75.5396     
1 1 1 1  29 44 o 7  62.818  12.1768 138.834   328.254     24.8724    328.254     
1 1 1 1  29 46 o 4  30.8783 9.70958 30.6303   238.868     7.90697    238.868     
1 1 1 1  30 1  o 14 168.797 3.61514 77.6215   272.522     511.846    92.522      
1 1 1 1  30 3  o 7  132.55  5.00456 10.5719   254.872     471.033    74.872      
1 1 1 1  30 5  o 13 646.574 5.40744 1526.59   5.14373     258.804    5.14373     
1 1 1 1  30 7  o 11 389.463 3.58152 814.382   143.913     33.6135    323.913     
1 1 1 1  30 9  o 1  540.08  4.05004 1328.4    161.215     329.003    161.215     
1 1 1 1  30 11 o 16 359.168 3.85387 676.522   142.454     180.674    322.454     
1 1 1 1  30 13 o 16 259.912 4.09558 629.316   336.226     190.413    336.226     
1 1 1 1  30 15 f 0  356.032 4.40301 546.492   336.514     0          0           
1 1 1 1  30 17 o 14 333.035 4.49506 871.512   103.794     339.718    103.794     
1 1 1 1  30 19 o 14 347.663 4.32445 842.288   122.321     205.673    122.321     
1 1 1 1  30 21 o 16 123.968 6.95051 117.718   236.852     62.0469    236.852     
1 1 1 1  30 23 o 1  117.644 7.38868 128.992   171.24      180.308    351.24      
1 1 1 1  30 25 o 8  301.922 5.00402 556.821   273.418     174.723    93.418      
1 1 1 1  30 27 o 17 32.6611 10.8943 177.025   282.45      406.327    282.45      
1 1 1 1  30 29 o 2  276.755 5.05439 677.374   53.7691     175.119    53.7691     
1 1 1 1  30 31 o 12 40.9798 12.3871 15.7346   106.053     85.6853    106.053     
1 1 1 1  30 33 o 4  96.2858 9.92937 170.082   200.148     43.7666    20.1476     
1 1 1 1  30 35 o 11 45.338  12.5327 7.3116    320.572     126.616    140.572     
1 1 1 1  30 37 o 14 180.302 6.02635 425.996   55.4745     78.5577    55.4745     
1 1 1 1  30 39 o 12 110.821 7.99319 209.753   128.103     51.1889    308.103     
1 1 1 1  30 41 o 13 47.5133 12.2366 55.0156   253.838     73.0477    73.8378     
1 1 1 1  30 43 o 14 33.4834 10.6809 33.8535   337.034     46.0897    157.034     
1 1 1 1  30 45 o 5  41.3973 11.5958 70.3761   333.177     13.4219    153.177     
1 1 1 1  31 2  o 14 381.551 4.73258 838.942   80.5741     50.5808    80.5741     
1 1 1 1  31 4  o 10 59.8282 9.37282 89.2528   201.043     277.914    201.043     
1 1 1 1  31 6  o 16 366.618 3.73483 750.781   207.21      62.3736    27.2097     
1 1 1 1  31 8  o 5  730.329 4.79226 1493.25   193.889     184.186    13.8889     
1 1 1 1  31 10 f 0  199.259 3.843   580.909   181.231     0          0           
1 1 1 1  31 12 o 9  775.464 5.27141 1828.5    357.811     290.108    357.811     
1 1 1 1  31 14 o 6  387.269 4.70117 744.995   58.6785     170.74     238.679     
1 1 1 1  31 16 o 3  395.479 4.34824 1010.79   37.3837     333.406    37.3837     
1 1 1 1  31 18 o 10 242.442 4.76647 567.666   259.07      133.053    259.07      
1 1 1 1  31 20 o 1  460.045 4.48671 1008.7    176.807     31.4857    176.807     
1 1 1 1  31 22 o 14 176.348 5.96033 425.166   116.12      317.187    116.12      
1 1 1 1  31 24 o 15 389.596 4.93289 767.073   51.8727     142.771    231.873     
1 1 1 1  31 26 o 15 157.806 7.04734 285.31    15.76       56.8698    195.76      
1 1 1 1  31 28 o 11 411.872 4.71475 983.868   271.413     187.388    271.413     
1 1 1 1  31 30 o 12 194.241 5.87488 440.335   64.7365     57.3523    64.7365     
1 1 1 1  31 32 o 14 343.586 4.88949 818.97    107.385     148.808    107.385     
1 1 1 1  31 34 o 1  55.8774 12.9776 66.6969   9.12312     13.958     189.123     
1 1 1 1  31 36 o 11 143.03  6.95006 285.068   228.148     39.0246    48.1476     
1 1 1 1  31 38 o 1  142.848 6.67041 336.936   290.292     62.9288    290.292     
1 1 1 1  31 40 o 3  73.3385 11.2493 205.936   32.4852     138.809    32.4852     
1 1 1 1  31 42 o 14 42.3504 11.2114 79.45     103.311     24.0571    103.311     
1 1 1 1  31 44 o 1  38.1908 11.5886 53.9493   352.99      32.0801    172.99      
1 1 1 1  32 1  o 8  348.275 3.74768 783.093   354.883     88.009     354.883     
1 1 1 1  32 3  o 3  349.205 4.48051 675.25    182.381     138.045    2.38067     
1 1 1 1  32 5  o 15 207.899 4.63155 385.977   21.2275     70.5587    201.228     
1 1 1 1  32 7  o 15 383.624 3.44112 617.915   53.6313     411.166    233.631     
1 1 1 1  32 9  f 0  59.3991 9.32745 457.425   24.729      0          0           
1 1 1 1  32 11 o 8  301.912 4.06009 523.852   177.378     233.86     357.378     
1 1 1 1  32 13 o 5  669.17  5.66335 1620.01   336.359     339.621    336.359     
1 1 1 1  32 15 o 2  528.399 4.40358 1134.53   310.849     15.9342    130.849     
1 1 1 1  32 17 o 6  379.461 4.47356 1068.62   351.823     523.381    351.823     
1 1 1 1  32 19 o 13 135.505 6.63044 267.411   90.306      131.881    90.306      
1 1 1 1  32 21 o 1  174.417 5.89597 310.656   77.6202     84.1297    257.62      
1 1 1 1  32 23 o 1  64.7422 13.2003 17.7896   138.464     132.473    138.464     
1 1 1 1  32 25 o 9  200.975 6.60381 377.168   274.021     79.6867    94.0212     
1 1 1 1  32 27 o 17 168.038 6.76549 402.711   142.651     122.084    142.651     
1 1 1 1  32 29 o 5  100.546 9.88351 206.993   97.0014     35.7192    97.0014     
1 1 1 1  32 31 o 14 149.483 6.90388 307.933   224.283     13.7673    44.2829     
1 1 1 1  32 33 f 0  154.97  6.7634  290.507   245.066     0          0           
1 1 1 1  32 35 o 2  72.3508 12.4172 150.756   339.129     42.605     339.129     
1 1 1 1  32 37 o 16 113.715 8.15187 297.462   67.3671     119.422    67.3671     
1 1 1 1  32 39 o 8  63.6655 12.6057 107.415   91.5075     41.3875    271.508     
1 1 1 1  32 41 o 14 63.3367 12.4756 130.823   333.17      6.02383    333.17      
1 1 1 1  32 43 o 8  30.8349 10.2011 29.0183   11.8817     45.9751    191.882     
1 1 1 1  33 2  o 7  441.758 3.96743 1108.84   9.13908     325.24     9.13908     
1 1 1 1  33 4  o 2  412.914 4.11715 696.582   10.698      383.417    190.698     
1 1 1 1  33 6  o 13 157.686 4.73731 280.015   68.9386     32.0684    248.939     
1 1 1 1  33 8  o 6  363.639 3.7825  765.698   128.584     21.2197    308.584     
1 1 1 1  33 10 o 2  171.783 4.81246 304.821   148.475     64.4659    328.475     
1 1 1 1  33 12 f 0  438.982 4.39736 964.966   109.624     0          0           
1 1 1 1  33 14 f 0  279.982 4.36619 694.291   199.54      0          0           
1 1 1 1  33 16 o 11 51.9168 12.5813 139.615   305.09      403.407    305.09      
1 1 1 1  33 18 o 2  410.993 13.8135 930.665   206.408     93.4509    206.408     
1 1 1 1  33 20 o 4  178.09  6.23415 349.716   276.991     17.3212    96.9914     
1 1 1 1  33 22 o 4  391.73  6.4628  771.841   290.984     142.426    110.984     
1 1 1 1  33 24 o 12 184.701 6.44497 305.341   14.7699     154.563    194.77      
1 1 1 1  33 26 o 8  44.5127 13.1459 31.0106   154.345     122.994    154.345     
1 1 1 1  33 28 o 7  176.24  6.61919 233.361   247.892     284.798    67.892      
1 1 1 1  33 30 o 4  213.991 5.59067 452.281   296.597     14.2211    116.597     
1 1 1 1  33 32 f 0  62.6414 13.1709 196.99    311.894     0          0           
1 1 1 1  33 34 o 4  111.516 8.75344 336.074   96.7753     262.467    96.7753     
1 1 1 1  33 36 o 15 109.608 8.60276 279.661   332.277     102.542    332.277     
1 1 1 1  33 38 o 1  71.622  12.0726 122.221   302.203     49.7282    122.203     
1 1 1 1  33 40 o 6  45.905  12.516  53.2517   157.66      72.4371    337.66      
1 1 1 1  33 42 o 10 64.0784 13.3224 141.003   198.704     23.0083    198.704     
1 1 1 1  34 1  o 5  291.224 3.35998 601.046   33.4267     25.3531    213.427     
1 1 1 1  34 3  o 8  253.597 3.52269 427.034   114.285     209.922    294.285     
1 1 1 1  34 5  o 17 130.256 5.53638 188.084   22.4922     76.7236    202.492     
1 1 1 1  34 7  o 13 308.294 3.90246 740.697   249.963     182.864    249.963     
1 1 1 1  34 9  f 0  381.608 4.55751 883.862   72.8554     0          0           
1 1 1 1  34 11 o 16 425.544 4.33541 677.023   264.852     482.805    84.8515     
1 1 1 1  34 13 o 5  263.492 4.68102 680.246   219.024     266.261    219.024     
1 1 1 1  34 15 o 12 339.424 4.39738 734.359   124.886     16.741     124.886     
1 1 1 1  34 17 o 10 185.811 5.84961 222.215   335.99      327.231    155.99      
1 1 1 1  34 19 o 6  108.067 8.53178 41.5642   214.52      324.227    34.5197     
1 1 1 1  34 21 o 12 301.887 10.3005 641.249   136.378     0.468706   316.377     
1 1 1 1  34 23 o 4  219.578 6.50859 439.048   101.722     43.9585    281.722     
1 1 1 1  34 25 o 7  185.86  7.08892 430.936   356.412     86.4527    356.412     
1 1 1 1  34 27 o 7  81.7119 12.1419 109.236   74.5465     84.7745    254.547     
1 1 1 1  34 29 o 12 116.592 8.92896 247.531   44.1879     18.5918    44.1878     
1 1 1 1  34 31 o 1  106.419 9.64282 259.517   119.536     92.5059    119.536     
1 1 1 1  34 33 o 4  35.5267 11.3093 8.31753   14.5733     105.409    14.5733     
1 1 1 1  34 35 o 2  56.9723 12.9082 52.8617   71.2521     116.326    251.252     
1 1 1 1  34 37 o 2  76.7488 11.7531 195.895   93.4737     86.2389    93.4737     
1 1 1 1  34 39 o 2  56.6004 13.1332 102.962   283.256     18.3211    103.256     
1 1 1 1  34 41 f 0  46.4316 12.9926 59.1805   7.85531     0          0           
1 1 1 1  35 2  o 6  224.944 3.8307  506.798   187.879     95.0275    187.879     
1 1 1 1  35 4  o 6  447.431 3.87238 983.751   321.603     40.9537    321.603     
1 1 1 1  35 6  o 2  189.188 4.24759 473.769   337.624     230.102    337.624     
1 1 1 1  35 8  o 13 323.242 4.05126 606.169   296.952     167.922    116.952     
1 1 1 1  35 10 o 10 307.929 3.91374 636.75    286.923     36.7477    106.923     
1 1 1 1  35 12 o 7  321.503 4.10601 602.78    71.4059     169.902    251.406     
1 1 1 1  35 14 o 13 385.326 5.48471 700.677   306.918     258.599    126.918     
1 1 1 1  35 16 o 2  222.96  5.2081  584.992   192.251     265.884    192.251     
1 1 1 1  35 18 o 1  372.711 4.62396 994.342   9.90552     398.149    9.90552     
1 1 1 1  35 20 o 16 210.972 5.70784 522.895   179.996     188.726    179.996     
1 1 1 1  35 22 o 6  145.197 7.93282 281.345   229.015     13.9263    49.0154     
1 1 1 1  35 24 o 17 168.469 7.97336 271.718   297.405     166.208    117.405     
1 1 1 1  35 26 o 5  203.955 6.17079 378.222   135.621     116.276    315.621     
1 1 1 1  35 28 o 7  150.16  7.51638 354.869   138.428     79.7524    138.428     
1 1 1 1  35 30 o 11 113.235 8.99076 216.285   286.905     37.6851    106.905     
1 1 1 1  35 32 o 2  82.0422 12.0644 163.235   98.4552     4.43656    98.4553     
1 1 1 1  35 34 o 2  131.389 8.23512 313.006   165.856     68.0357    165.856     
1 1 1 1  35 36 o 6  39.2245 11.9325 33.191    272.407     70.2998    92.4069     
1 1 1 1  35 38 o 10 48.0695 13.2575 96.3525   67.7968     28.7498    67.7968     
1 1 1 1  35 40 o 10 43.1799 12.4451 71.4837   121.357     16.965     301.357     
1 1 1 1  35 42 f 0  31.9926 10.5641 36.7539   322.801     0          0           
1 1 1 1  36 1  o 12 166.68  4.23601 373.952   102.281     121.138    102.281     
1 1 1 1  36 3  o 6  149.183 4.6655  290.785   67.6862     26.8874    67.6862     
1 1 1 1  36 5  o 9  83.7891 8.24374 33.9203   115.998     57.2193    295.998     
1 1 1 1  36 7  o 10 172.986 4.98988 376.142   138.641     74.9885    138.641     
1 1 1 1  36 9  o 15 473.221 4.23894 992.559   146.503     60.3443    326.503     
1 1 1 1  36 11 o 8  410.733 5.02514 810.589   325.654     149.754    145.654     
1 1 1 1  36 13 o 12 306.978 4.15732 607.144   164.005     95.3061    344.005     
1 1 1 1  36 15 o 4  39.4308 11.792  50.2502   292.106     125.768    292.106     
1 1 1 1  36 17 x 4  ?       ?       708.386   316.636     0          0           
1 1 1 1  36 19 o 16 145.501 7.30847 326.342   63.2019     118.267    63.2019     
1 1 1 1  36 21 f 0  39.743  12.3562 239.623   187.427     0          0           
1 1 1 1  36 23 o 13 183.46  6.45858 374.631   82.6263     26.4015    262.626     
1 1 1 1  36 25 o 17 96.7532 10.9288 129.676   172.9       127.778    352.9       
1 1 1 1  36 27 o 16 171.452 6.93022 407.194   295.482     86.7618    295.482     
1 1 1 1  36 29 o 5  89.892  11.9134 205.135   75.367      65.3279    75.367      
1 1 1 1  36 31 o 11 48.5865 12.1875 37.2669   22.2301     87.0304    202.23      
1 1 1 1  36 33 o 15 91.7763 11.0007 204.493   286.602     32.1734    286.602     
1 1 1 1  36 35 o 6  43.5237 12.6079 53.3589   40.673      17.6283    40.673      
1 1 1 1  36 37 o 10 46.9682 12.8201 42.3284   180.378     100.989    0.378003    
1 1 1 1  36 39 o 11 36.1008 11.4291 54.1151   311.653     6.70598    311.653     
1 1 1 1  36 41 o 11 35.8357 11.3404 31.6009   186.386     16.2836    186.386     
1 1 1 1  37 2  o 10 212.41  4.17581 518.09    271.369     172.972    271.369     
1 1 1 1  37 4  o 17 236.194 5.02398 719.429   175.444     520.42     175.444     
1 1 1 1  37 6  x 7  ?       ?       984.499   162.613     0          0           
1 1 1 1  37 8  o 10 264.59  4.24738 392.174   329.325     341.65     149.325     
1 1 1 1  37 10 f 0  96.9739 7.70528 73.5755   35.3082     0          0           
1 1 1 1  37 12 o 11 186.861 5.26068 334.491   41.8675     95.3001    221.867     
1 1 1 1  37 14 o 13 199.227 5.31525 349.873   347.434     123.017    167.434     
1 1 1 1  37 16 o 16 118.879 7.98508 150.696   109.324     138.373    289.324     
1 1 1 1  37 18 o 2  210.545 5.79491 447.969   95.312      16.6611    95.312      
1 1 1 1  37 20 o 13 124.098 8.45388 158.137   52.6599     186.76     232.66      
1 1 1 1  37 22 f 0  104.47  9.94747 243.262   302.747     0          0           
1 1 1 1  37 24 o 8  85.442  12.4686 14.1136   226.616     318.438    46.6163     
1 1 1 1  37 26 o 2  183.583 6.59797 435.36    149.435     87.7873    149.435     
1 1 1 1  37 28 o 5  36.6525 11.608  19.2197   156.692     135.881    156.692     
1 1 1 1  37 30 o 14 58.7801 13.6197 75.4365   177.924     61.3486    357.924     
1 1 1 1  37 32 o 16 80.0808 12.3276 203.731   64.2492     99.7918    64.2492     
1 1 1 1  37 34 o 2  33.6098 11.0165 15.104    84.388      5.15948    264.388     
1 1 1 1  37 36 o 16 43.8523 13.179  43.7057   205.021     80.8902    25.0209     
1 1 1 1  37 38 o 3  90.1363 11.1891 240.237   176.394     103.148    176.394     
1 1 1 1  37 40 o 1  29.6937 10.1446 34.8589   344.439     2.8286     164.439     
1 1 1 1  38 1  o 14 203.208 4.0834  359.723   15.2943     122.822    195.294     
1 1 1 1  38 3  o 11 152.52  5.43581 266.266   3.28855     65.6832    183.289     
1 1 1 1  38 5  o 15 133.121 5.94884 203.463   161.094     97.5476    341.094     
1 1 1 1  38 7  o 15 63.8774 11.3191 16.8531   186.943     125.112    186.943     
1 1 1 1  38 9  o 16 225.174 4.87257 630.757   201.548     362.064    201.548     
1 1 1 1  38 11 o 15 120.173 6.81016 95.384    288.899     269.958    108.899     
1 1 1 1  38 13 o 17 102.78  8.37585 119.536   319.38      82.0224    139.38      
1 1 1 1  38 15 o 17 114.935 7.75268 102.584   285.13      239.451    105.13      
1 1 1 1  38 17 o 14 178.704 6.15355 409.349   198.683     85.1581    198.683     
1 1 1 1  38 19 o 14 259.384 5.75326 702.971   326.045     300.658    326.045     
1 1 1 1  38 21 o 5  222.072 5.78448 517.592   207.031     86.5789    207.031     
1 1 1 1  38 23 o 5  37.4044 11.9208 124.898   299.206     376.552    299.206     
1 1 1 1  38 25 o 10 268.572 6.29952 603.847   354.094     46.4218    354.094     
1 1 1 1  38 27 o 17 138.414 7.82832 276.097   303.147     33.9072    123.147     
1 1 1 1  38 29 o 17 143.561 8.08317 265.188   166.985     82.7169    346.985     
1 1 1 1  38 31 o 1  40.6277 12.463  14.6928   285.169     0.536658   105.169     
1 1 1 1  38 33 o 1  49.4342 13.339  89.3083   235.898     10.7035    235.898     
1 1 1 1  38 35 o 3  78.1475 13.0528 164.214   307.262     4.25971    307.262     
1 1 1 1  38 37 o 16 28.7984 9.97439 25.5113   209.973     13.5324    29.9726     
1 1 1 1  38 39 o 1  48.5337 12.7174 109.107   107.176     39.663     107.176     
1 1 1 1  39 2  f 0  273.499 4.04293 652.938   188.952     0          0           
1 1 1 1  39 4  o 11 354.926 4.02011 787.698   130.328     55.5939    130.328     
1 1 1 1  39 6  o 16 136.392 6.95973 181.784   195.81      165.144    15.8103     
1 1 1 1  39 8  x 9  ?       ?       728.837   162.529     0          0           
1 1 1 1  39 10 o 13 303.575 4.36238 519.975   116.938     258.317    296.938     
1 1 1 1  39 12 o 13 213.393 4.67405 329.982   23.6748     238.833    203.675     
1 1 1 1  39 14 o 15 306.605 4.34952 786.862   21.793      265.191    21.793      
1 1 1 1  39 16 o 9  109.214 8.76278 196.591   348.819     21.8836    168.819     
1 1 1 1  39 18 o 14 111.177 9.13216 216.304   213.88      6.23007    33.8801     
1 1 1 1  39 20 o 1  181.462 6.79738 405.548   32.4805     42.1762    32.4805     
1 1 1 1  39 22 o 8  129.572 9.02481 278.855   340.176     20.1026    340.176     
1 1 1 1  39 24 o 10 133.056 8.15124 241.868   243.674     77.7364    63.6744     
1 1 1 1  39 26 o 10 38.084  11.8416 4.06098   315.925     17.1858    135.925     
1 1 1 1  39 28 o 4  45.8976 13.0908 44.9038   2.72829     30.3027    182.728     
1 1 1 1  39 30 o 12 40.7665 12.4776 29.2494   229.597     1.07853    49.5972     
1 1 1 1  39 32 o 8  46.8658 13.768  67.1125   50.5239     34.448     230.524     
1 1 1 1  39 34 o 12 120.584 9.7571  291.41    69.1707     66.5893    69.1707     
1 1 1 1  39 36 o 2  43.5949 13.1673 64.6082   53.9512     34.8598    233.951     
1 1 1 1  39 38 o 4  53.9771 13.9911 100.218   311.557     14.6347    131.557     
1 1 1 1  40 1  o 8  196.24  5.25355 434.762   165.04      75.8042    165.04      
1 1 1 1  40 3  o 14 340.09  4.1064  789.364   257.281     126.804    257.281     
1 1 1 1  40 5  o 14 75.5165 10.7437 18.986    4.4423      119.313    184.442     
1 1 1 1  40 7  o 8  86.1851 9.50201 62.0481   277.31      126.701    97.3096     
1 1 1 1  40 9  o 13 340.405 5.04861 959.693   303.135     469.393    303.135     
1 1 1 1  40 11 o 17 166.079 5.79745 459.583   194.361     296.813    194.361     
1 1 1 1  40 13 o 11 315.945 4.49199 902.182   210.582     453.557    210.582     
1 1 1 1  40 15 o 5  244.349 4.67608 605.783   220.973     167.642    220.973     
1 1 1 1  40 17 o 3  288.372 5.97128 667.652   146.994     91.8968    146.994     
1 1 1 1  40 19 f 0  82.1774 12.8933 332.535   144.121     0          0           
1 1 1 1  40 21 o 12 108.493 10.0673 217.89    151.647     7.29615    331.647     
1 1 1 1  40 23 o 6  67.4598 13.8189 104       39.6834     45.9528    39.6834     
1 1 1 1  40 25 o 5  260.159 6.43867 756.232   18.9995     390.816    18.9995     
1 1 1 1  40 27 o 3  47.7902 13.4178 54.8454   83.895      32.0657    263.895     
1 1 1 1  40 29 o 14 51.7224 13.5846 90.3901   158.055     9.98472    158.055     
1 1 1 1  40 31 o 3  42.8278 13.0935 47.1544   233.899     17.2863    233.899     
1 1 1 1  40 33 o 16 45.3185 13.1612 57.2207   264.081     59.2347    84.0811     
1 1 1 1  40 35 o 7  47.2353 13.1202 86.6054   240.512     4.63108    60.5123     
1 1 1 1  40 37 o 6  51.5451 12.7033 120.867   89.6111     47.7202    89.6111     
1 1 1 1  41 2  o 11 246.975 4.3383  630.539   101.373     226.301    101.373     
1 1 1 1  41 4  o 17 355.693 4.5455  892.331   116.67      258.252    116.67      
1 1 1 1  41 6  o 7  289.805 4.35534 694.37    11.6599     152.43     11.6599     
1 1 1 1  41 8  f 0  78.9334 10.7191 392.149   90.1009     0          0           
1 1 1 1  41 10 o 10 169.871 5.39969 309.56    213.594     91.9083    33.5939     
1 1 1 1  41 12 o 3  41.7957 11.9637 10.4817   82.3182     58.6358    82.3182     
1 1 1 1  41 14 o 14 232.627 6.0442  450.994   64.0474     96.8854    244.047     
1 1 1 1  41 16 o 14 286.175 4.48653 671.766   152.148     108.458    152.148     
1 1 1 1  41 18 o 7  283.846 5.79124 685.936   175.257     145.555    175.257     
1 1 1 1  41 20 o 8  53.121  13.8956 11.8268   215.522     164.327    35.5218     
1 1 1 1  41 22 o 10 39.1025 12.327  5.8047    308.008     26.0081    128.008     
1 1 1 1  41 24 f 0  158.946 7.81974 394.951   162.617     0          0           
1 1 1 1  41 26 o 1  36.7587 11.758  9.2544    143.544     87.8033    323.544     
1 1 1 1  41 28 o 13 43.717  12.8184 61.0661   337.81      0.013125   337.818     
1 1 1 1  41 30 o 13 45.0729 13.3943 69.1044   294.255     18.75      114.255     
1 1 1 1  41 32 o 3  83.5829 12.0885 184.576   166.135     19.4664    166.135     
1 1 1 1  41 34 o 3  39.619  12.4645 67.7712   117.982     18.7202    117.982     
1 1 1 1  41 36 o 17 48.0279 13.4584 91.7295   330.848     1.23972    150.848     
1 1 1 1  42 1  o 9  119.016 6.31105 174.472   355.791     125.427    175.791     
1 1 1 1  42 3  o 10 138.498 5.62867 204.685   256.777     160.071    76.7773     
1 1 1 1  42 5  o 11 200.63  5.45569 440.292   223.577     33.7086    223.577     
1 1 1 1  42 7  o 2  144.853 6.0816  251.163   181.271     99.8648    1.27061     
1 1 1 1  42 9  o 17 125.215 6.97982 330.785   179.535     188.805    179.535     
1 1 1 1  42 11 o 8  99.1952 9.04573 205.18    106.661     35.8156    106.661     
1 1 1 1  42 13 o 2  135.286 6.89595 258.807   254.221     45.663     74.2214     
1 1 1 1  42 15 o 2  208.681 5.23956 514.241   332.401     136.464    332.401     
1 1 1 1  42 17 f 0  119.706 7.89561 144.531   4.22707     0          0           
1 1 1 1  42 19 o 11 33.7676 11.0819 5.67787   88.517      45.9764    88.517      
1 1 1 1  42 21 o 2  51.8666 13.4887 46.9188   78.5973     75.8309    258.597     
1 1 1 1  42 23 o 4  70.0705 13.4627 149.697   222.478     61.2903    222.478     
1 1 1 1  42 25 o 15 42.7882 12.7427 36.9614   66.1521     64.3134    246.152     
1 1 1 1  42 27 o 12 37.5691 12.0593 36.2493   4.41212     40.0269    184.412     
1 1 1 1  42 29 o 14 39.0375 12.2897 35.7193   37.8155     10.4515    37.8155     
1 1 1 1  42 31 o 8  42.7833 12.9786 47.2428   75.0814     68.7456    255.081     
1 1 1 1  42 33 o 8  48.2059 13.5443 101.704   7.95729     30.9229    7.95729     
1 1 1 1  42 35 o 16 36.7292 11.8399 62.1834   175.906     19.9163    175.906     
1 1 1 1  43 2  f 0  100.451 7.31743 227.555   107.33      0          0           
1 1 1 1  43 4  o 2  257.748 4.57954 523.137   45.0766     63.1278    225.077     
1 1 1 1  43 6  o 4  56.2914 12.5651 32.7493   173.621     43.3779    353.621     
1 1 1 1  43 8  o 9  303.579 4.84144 741.269   322.834     172.095    322.834     
1 1 1 1  43 10 o 12 210.5   5.19238 507.999   238.369     117.145    238.369     
1 1 1 1  43 12 o 17 257.189 4.54759 741.148   174.392     379.045    174.392     
1 1 1 1  43 14 f 0  121.701 7.3248  220.475   90.8009     0          0           
1 1 1 1  43 16 o 13 138.3   7.06471 399.384   92.2739     231.663    92.2739     
1 1 1 1  43 18 o 4  75.3918 12.1917 158.745   97.5351     51.8481    97.5351     
1 1 1 1  43 20 o 6  139.635 7.61021 252.098   315.071     90.6066    135.071     
1 1 1 1  43 22 o 14 105.354 10.3215 218.577   277.9       2.34063    97.8998     
1 1 1 1  43 24 o 9  126.004 8.51495 327.346   290.258     121.239    290.258     
1 1 1 1  43 26 o 11 117.753 10.2114 300.84    273.162     102.58     273.162     
1 1 1 1  43 28 o 9  39.6873 12.1867 57.9744   76.6374     10.3842    256.637     
1 1 1 1  43 30 o 17 37.0618 11.9495 46.748    213.834     35.0796    33.8339     
1 1 1 1  43 32 o 13 29.4442 10.1102 21.9621   302.512     54.7414    122.512     
1 1 1 1  44 1  o 15 171.416 4.90198 413.056   9.44099     103.957    9.44099     
1 1 1 1  44 3  o 4  161.845 5.11234 312.915   224.271     59.3729    44.2713     
1 1 1 1  44 5  o 8  178.499 5.33119 279.71    219.668     204.003    39.6682     
1 1 1 1  44 7  o 10 40.8612 11.9164 11.9904   189.677     115.799    189.677     
1 1 1 1  44 9  o 11 43.5672 12.0312 7.30362   47.1104     23.3482    227.11      
1 1 1 1  44 11 o 3  141.016 6.40978 294.649   326.087     5.08019    146.087     
1 1 1 1  44 13 o 2  135.059 6.8392  352.731   305.149     145.226    305.149     
1 1 1 1  44 15 o 8  99.9629 8.64202 252.502   297.406     111.088    297.406     
1 1 1 1  44 17 o 8  114.816 8.03644 139.678   317.265     206.622    137.265     
1 1 1 1  44 19 o 11 65.3606 13.4861 108.317   78.8047     27.2761    258.805     
1 1 1 1  44 21 o 1  177.172 7.76315 406.215   43.8495     49.6743    43.8496     
1 1 1 1  44 23 o 11 61.7374 13.4939 132.899   103.645     84.0139    103.645     
1 1 1 1  44 25 f 0  54.3045 14.4761 164.462   115.736     0          0           
1 1 1 1  44 27 o 14 42.6813 12.6534 72.4272   255.412     2.0118     255.412     
1 1 1 1  44 29 o 6  58.8721 14.3985 86.1066   185.284     67.0175    5.28434     
1 1 1 1  44 31 o 14 37.3168 11.9303 60.579    162.993     2.2007     342.993     
1 1 1 1  45 2  o 9  49.5233 11.0758 23.1839   39.3205     223.996    39.3205     
1 1 1 1  45 4  o 4  189.758 5.07459 344.832   16.3808     125.192    196.381     
1 1 1 1  45 6  o 1  143.207 6.18138 281.875   350.088     41.934     170.088     
1 1 1 1  45 8  o 13 110.942 7.47276 309.797   3.22906     189.27     3.22906     
1 1 1 1  45 10 f 0  171.834 5.87533 400.926   41.3813     0          0           
1 1 1 1  45 12 o 15 105.096 8.39695 243.993   87.5357     60.9871    87.5357     
1 1 1 1  45 14 o 8  98.7478 8.89017 271.087   114.137     164.854    114.137     
1 1 1 1  45 16 o 14 68.7401 12.051  77.4582   43.8122     117.656    223.812     
1 1 1 1  45 18 o 8  63.0363 12.6366 115.48    15.0828     65.9811    15.0828     
1 1 1 1  45 20 o 11 94.9923 10.5715 185.414   289.316     26.7268    109.316     
1 1 1 1  45 22 o 2  59.0518 13.8708 131.005   358.826     57.9348    358.826     
1 1 1 1  45 24 o 14 45.5272 13.1692 63.6712   44.554      39.9798    224.554     
1 1 1 1  45 26 o 4  54.2119 14.1169 93.0352   143.646     26.4943    323.646     
1 1 1 1  45 28 o 2  33.2386 10.9784 41.9439   354.974     1.85277    174.974     
1 1 1 1  45 30 o 8  40.3501 12.6235 65.516    222.807     15.5721    42.8072     
1 1 1 1  46 1  o 5  150.83  5.84999 326.762   64.2517     13.8814    64.2518     
1 1 1 1  46 3  o 1  226.102 4.39223 599.112   30.2661     226.559    30.2661     
1 1 1 1  46 5  o 16 37.0294 10.8395 13.9507   343.436     122.804    343.436     
1 1 1 1  46 7  o 6  71.8229 10.937  54.4722   73.8675     178.169    253.868     
1 1 1 1  46 9  o 5  85.7146 9.51455 214.567   349.812     134.436    349.812     
1 1 1 1  46 11 o 9  42.6765 11.9587 19.5191   299.219     19.1472    119.219     
1 1 1 1  46 13 o 16 124.012 7.09058 315.335   348.536     112.517    348.536     
1 1 1 1  46 15 o 9  47.9168 12.5602 52.6486   263.006     52.618     83.0055     
1 1 1 1  46 17 o 13 61.1335 12.2823 106.861   212.476     19.5338    32.4761     
1 1 1 1  46 19 o 16 53.6524 12.5208 67.3599   234.453     42.8703    234.453     
1 1 1 1  46 21 o 5  55.2018 13.9283 57.8855   342.127     104.438    162.127     
1 1 1 1  46 23 o 7  79.8976 12.0977 196.579   144.671     64.9727    144.671     
1 1 1 1  46 25 o 2  36.2786 11.7496 50.5019   345.226     12.842     165.226     
1 1 1 1  46 27 o 4  47.3911 12.2062 104.532   40.6778     50.8963    40.6778     
1 1 1 1  46 29 o 7  38.9727 12.0639 66.4679   77.2307     5.02023    257.231     
1 1 1 1  47 2  o 16 196.085 5.90086 392.693   245.361     59.1255    65.3611     
1 1 1 1  47 4  o 10 50.3953 12.0848 47.913    287.248     65.5396    107.248     
1 1 1 1  47 6  o 15 59.9936 11.7926 49.6533   133.883     25.3614    133.883     
1 1 1 1  47 8  o 2  50.3411 12.0716 56.4071   237.288     47.4429    57.2879     
1 1 1 1  47 10 o 14 44.6318 11.9445 36.7163   306.088     63.6476    126.088     
1 1 1 1  47 12 o 4  42.631  12.0373 30.4485   209.977     76.0177    29.9768     
1 1 1 1  47 14 o 14 129.251 10.5123 170.103   177.231     214.189    357.231     
1 1 1 1  47 16 o 9  46.1841 12.1324 72.9471   131.803     15.1371    131.803     
1 1 1 1  47 18 o 8  129.456 7.48436 318.973   345.858     84.2565    345.858     
1 1 1 1  47 20 o 14 40.2956 11.7957 49.2623   153.743     43.9311    333.743     
1 1 1 1  47 22 o 5  91.3439 11.7519 194.497   145.39      3.19662    145.39      
1 1 1 1  47 24 o 14 48.3375 12.3146 105.783   352.921     53.137     352.921     
1 1 1 1  47 26 o 4  31.9032 10.6439 38.2537   196.487     1.8173     196.487     
1 1 1 1  47 28 o 12 41.7682 12.3994 64.0642   331.673     31.6386    151.673     
1 1 1 1  48 1  o 17 161.209 5.31681 372.76    175.79      55.5034    175.79      
1 1 1 1  48 3  o 17 126.457 6.18555 285.152   68.2159     35.6895    68.2159     
1 1 1 1  48 5  o 6  70.1832 11.0128 154.671   122.534     51.6343    122.534     
1 1 1 1  48 7  o 16 112.147 7.65641 264.909   287.837     60.1385    287.837     
1 1 1 1  48 9  o 11 51.9983 12.2211 81.637    206.522     13.2607    26.5224     
1 1 1 1  48 11 o 9  104.163 8.09801 214.992   165.894     9.61947    345.894     
1 1 1 1  48 13 o 3  40.5703 11.6681 50.6891   167.302     14.8105    347.302     
1 1 1 1  48 15 o 8  30.5247 10.2186 16.2196   126.848     30.1683    306.848     
1 1 1 1  48 17 f 0  35.6777 11.2841 51.0134   146.002     0          0           
1 1 1 1  48 19 o 17 49.5359 12.705  99.7343   97.8039     20.0758    97.8039     
1 1 1 1  48 21 o 15 62.5636 12.3709 102.984   177.653     50.9409    357.653     
1 1 1 1  48 23 o 11 38.8473 12.0958 64.7548   202.446     1.9582     202.446     
1 1 1 1  48 25 o 16 32.6538 10.8827 44.3867   292.492     13.911     112.492     
1 1 1 1  49 2  o 9  33.5922 10.3685 14.3822   122.257     46.2387    302.257     
1 1 1 1  49 4  o 12 37.8292 11.2889 9.9938    181.115     108.968    1.11469     
1 1 1 1  49 6  o 1  53.5558 12.1353 73.1017   80.472      57.7012    260.472     
1 1 1 1  49 8  o 2  52.96   11.9576 73.3448   120.066     56.8239    300.066     
1 1 1 1  49 10 f 0  60.2491 11.8077 53.4522   33.1002     0          0           
1 1 1 1  49 12 o 2  44.3056 11.8934 58.1803   359.84      44.0114    179.84      
1 1 1 1  49 14 o 7  27.5181 9.37799 11.227    270.114     27.2414    90.1144     
1 1 1 1  49 16 o 12 37.6596 11.8186 51.9252   158.407     14.9598    338.407     
1 1 1 1  49 18 o 5  29.8307 10.0142 22.5669   234.308     47.0863    54.308      
1 1 1 1  49 20 o 1  35.3763 11.1594 49.6283   285.744     7.43916    285.744     
1 1 1 1  49 22 o 1  30.0919 10.1619 33.8966   332.54      19.0022    152.54      
1 1 1 1  49 24 o 8  41.5274 12.339  58.1266   25.8238     43.7255    205.824     
1 1 1 1  50 1  f 0  50.5257 11.5815 92.3327   340.779     0          0           
1 1 1 1  50 3  o 15 34.9134 10.6619 31.3219   299.715     21.9905    119.715     
1 1 1 1  50 5  o 12 90.1317 8.9497  183.048   303.858     12.7839    123.858     
1 1 1 1  50 7  o 15 111.072 7.56223 218.036   302.196     38.5724    122.196     
1 1 1 1  50 9  o 11 48.7867 12.3297 88.19     218.443     1.12444    218.443     
1 1 1 1  50 11 o 3  40.7052 11.7367 53.2297   331.262     19.0282    331.262     
1 1 1 1  50 13 o 7  43.9172 12.3463 69.6061   201.396     20.9807    21.3958     
1 1 1 1  50 15 o 5  47.319  11.9867 95.3906   276.539     20.2272    276.539     
1 1 1 1  50 17 f 0  38.1668 10.9487 35.5093   326.009     0          0           
1 1 1 1  50 19 o 10 32.565  10.7249 41.1021   73.2126     19.9123    253.213     
1 1 1 1  50 21 o 17 33.3813 10.7696 46.694    112.639     9.76526    112.639     
1 1 1 1  51 2  o 5  52.4734 11.7916 70.2059   177.991     67.5985    357.991     
1 1 1 1  51 4  f 0  60.5926 11.8962 91.9528   147.882     0          0           
1 1 1 1  51 6  o 7  34.9269 10.5788 31.3776   55.3512     57.0285    235.351     
1 1 1 1  51 8  o 10 32.2918 10.2219 23.9919   18.6616     60.4712    198.662     
1 1 1 1  51 10 o 10 91.3984 9.49845 265.853   350.035     152.598    350.035     
1 1 1 1  51 12 o 16 81.1116 11.7903 210.922   138.488     87.3426    138.488     
1 1 1 1  51 14 o 15 37.5866 11.4818 54.5377   76.5157     21.0798    256.516     
1 1 1 1  51 16 o 12 46.7313 12.59   86.2372   130.012     4.59844    310.012     
1 1 1 1  51 18 o 17 35.2604 11.0517 54.9836   255.771     5.75666    75.7714     
1 1 1 1  51 20 x 9  ?       ?       ?         ?           ?          ?           
1 1 1 1  52 1  o 9  37.399  10.9782 53.0706   45.1859     19.6102    225.186     
1 1 1 1  52 3  o 2  30.2537 9.97788 27.0338   122.608     33.5788    302.608     
1 1 1 1  52 5  o 11 31.9747 10.3804 30.2372   249.445     42.9104    69.4448     
1 1 1 1  52 7  o 7  44.6082 12.0755 88.5091   134.955     32.5289    134.955     
1 1 1 1  52 9  o 12 87.9083 9.88809 182.144   126.033     8.35128    306.033     
1 1 1 1  52 11 o 6  44.6814 12.5989 86.2364   111.76      13.1943    111.76      
1 1 1 1  52 13 o 14 32.3587 10.5662 42.5504   194.207     4.99205    14.2067     
1 1 1 1  52 15 o 7  33.4769 10.6968 49.581    274.546     1.73789    94.5457     
1 1 1 1  52 17 o 17 77.08   11.356  208.029   324.51      97.0046    324.51      
1 1 1 1  53 2  o 13 56.5706 11.5339 135.431   277.843     52.3552    277.843     
1 1 1 1  53 4  o 3  39.5692 11.7492 65.4724   246.611     6.49438    66.6113     
1 1 1 1  53 6  o 8  30.9679 10.169  29.2363   71.9572     1.77047    71.9572     
1 1 1 1  53 8  o 11 57.4163 11.846  119.476   296.805     8.43614    296.805     
1 1 1 1  53 10 o 6  48.1429 13.0303 108.126   264.436     54.9938    264.436     
1 1 1 1  53 12 o 2  36.2339 11.3358 61.1507   87.7387     7.88421    87.7387     
1 1 1 1  54 1  o 1  30.3979 9.94688 36.9982   104.299     5.21639    284.299     
1 1 1 1  54 3  o 3  35.3289 11.1068 46.9357   36.6271     32.1664    216.627     
1 1 1 1  54 5  o 8  32.1552 10.3729 42.8074   226.986     18.7736    46.9856     
1 1 1 1  54 7  o 16 53.9038 12.1527 138.768   149.867     82.3265    149.867     
1 1 1 1  54 9  o 16 38.0084 11.6251 69.4419   101.893     11.4618    101.893     
1 1 1 2  2  2  o 17 23.7303 5.9955  4117.69   274.913     8241.62    274.913     
1 1 1 2  3  3  o 11 672.591 4.06507 1261.46   20.057      610.658    20.057      
1 1 1 2  3  5  o 7  264.404 1.85548 277.227   155.543     1004.25    155.543     
1 1 1 2  3  7  o 11 895.903 5.02022 2148.98   114.812     701.773    114.812     
1 1 1 2  3  9  o 7  496.575 3.35477 793.487   233.657     91.1216    53.6568     
1 1 1 2  3  11 o 13 939.908 4.96173 2380.32   194.69      864.012    194.69      
1 1 1 2  3  13 o 10 247.585 2.59781 169.054   28.9923     1120.95    28.9922     
1 1 1 2  3  15 o 6  332.33  2.32706 503.389   183.924     143.799    3.92411     
1 1 1 2  3  17 o 10 679.933 4.62734 1819.56   203.843     767.349    203.843     
1 1 1 2  3  19 o 15 895.391 5.17523 2083.93   59.5869     302.27     59.5869     
1 1 1 2  3  21 o 7  765.5   5.44744 1638.91   52.0703     26.3557    232.071     
1 1 1 2  3  23 o 4  239.326 2.9185  191.014   28.9906     597.221    208.991     
1 1 1 2  3  25 o 15 197.24  3.26741 26.8322   292.226     728.053    112.226     
1 1 1 2  3  27 o 12 59.3921 7.30202 72.1141   217.091     169.844    217.091     
1 1 1 2  3  29 o 4  351.27  3.12645 687.627   298.699     97.77      118.699     
1 1 1 2  3  31 o 10 57.1137 8.5567  14.4132   181.848     44.3782    181.848     
1 1 1 2  3  33 o 8  309.746 3.35296 541.089   96.6246     233.612    276.625     
1 1 1 2  3  35 o 3  203.415 4.23619 233.768   278.917     378.587    98.9172     
1 1 1 2  3  37 o 3  217.361 4.1409  510.429   196.762     129.061    196.762     
1 1 1 2  3  39 o 14 70.3133 10.6383 1.5639    246.945     126.206    246.945     
1 1 1 2  3  41 o 16 199.461 4.88021 467.908   1.1762      113.81     1.1762      
1 1 1 2  3  43 o 9  310.315 4.55771 768.498   346.693     198.692    346.693     
1 1 1 2  3  45 o 8  152.179 6.30043 307.944   310.176     29.2201    130.176     
1 1 1 2  3  47 o 3  39.0037 10.9313 5.91591   223.71      88.0422    43.7105     
1 1 1 2  3  49 f 0  69.1601 10.4086 123.716   74.04       0          0           
1 1 1 2  3  51 o 10 64.9568 11.1366 144.787   16.584      30.2923    16.584      
1 1 1 2  3  53 o 15 28.5912 9.49069 25.3648   353.297     10.682     173.297     
1 1 1 2  4  2  o 15 861.36  4.9597  2165.03   114.939     1185.75    114.939     
1 1 1 2  4  4  o 4  495.84  3.16979 596.253   114.9       266.605    294.9       
1 1 1 2  4  6  o 11 183.262 1.7057  574.464   274.124     1435.38    274.124     
1 1 1 2  4  8  o 2  446.089 3.50034 438.256   125.148     78.3795    125.148     
1 1 1 2  4  10 o 17 1076.98 5.73407 2366.73   72.5357     184.358    72.5358     
1 1 1 2  4  12 f 0  432.344 3.69748 1294.26   306.025     0          0           
1 1 1 2  4  14 o 4  663.503 3.62212 1400.8    339.871     53.4099    339.871     
1 1 1 2  4  16 o 9  447.442 3.0702  1114.74   298.369     494.589    298.369     
1 1 1 2  4  18 o 5  49.7157 6.61297 121.26    214.113     262.826    214.113     
1 1 1 2  4  20 o 1  394.277 2.90065 716.813   166.975     213.136    346.975     
1 1 1 2  4  22 o 1  379.394 2.84028 1163.94   20.6706     860.64     20.6706     
1 1 1 2  4  24 o 7  41.2062 8.32584 154.264   280.46      335.315    280.46      
1 1 1 2  4  26 o 12 579.392 3.85411 1264.14   172.467     49.6236    172.467     
1 1 1 2  4  28 o 4  422.078 3.52626 898       102.408     16.4784    102.408     
1 1 1 2  4  30 o 14 224.607 3.68114 388.404   340.853     131.157    160.853     
1 1 1 2  4  32 o 15 323.982 3.52718 635.458   117.441     104.123    297.441     
1 1 1 2  4  34 o 2  146.717 4.63284 202.727   180.645     153.764    0.644948    
1 1 1 2  4  36 o 8  294.612 4.05739 546.424   285.396     160.467    105.396     
1 1 1 2  4  38 o 14 432.357 4.19022 980.862   309.302     98.5129    309.302     
1 1 1 2  4  40 o 5  229.632 4.714   281.351   274.94      409.021    94.9403     
1 1 1 2  4  42 o 12 140.22  5.7061  268.508   250.225     34.3704    70.2249     
1 1 1 2  4  44 o 13 148.827 5.71363 362.969   177.467     106.964    177.467     
1 1 1 2  4  46 o 1  111.518 6.96012 242.84    345.761     26.1046    345.761     
1 1 1 2  4  48 o 4  112.386 6.97897 285.759   133.096     104.889    133.096     
1 1 1 2  4  50 o 13 34.9565 10.4856 32.6732   71.7273     26.9063    251.727     
1 1 1 2  4  52 o 11 63.8038 11.3178 148.502   321.689     41.2743    321.689     
1 1 1 2  4  54 o 7  39.2734 11.6135 72.0164   38.4947     10.7353    38.4947     
1 1 1 2  5  3  o 7  461.513 2.75442 131.924   86.0493     1378.45    266.049     
1 1 1 2  5  5  o 16 99.7935 1.87341 262.125   60.8467     554.802    60.8467     
1 1 1 2  5  7  o 13 86.8781 3.06419 200.231   58.5412     420.154    58.5412     
1 1 1 2  5  9  o 7  1091    6.09603 2166.5    251.337     287.461    71.3374     
1 1 1 2  5  11 o 8  565.052 3.28416 1093.36   223.65      7.25089    43.6507     
1 1 1 2  5  13 o 9  288.711 3.62095 112.024   76.3739     736.29     256.374     
1 1 1 2  5  15 o 7  58.3388 3.87689 119.167   198.178     252.714    198.178     
1 1 1 2  5  17 o 15 380.258 2.61765 855.804   214.219     187.69     214.219     
1 1 1 2  5  19 f 0  488.364 3.43679 746.357   278.425     0          0           
1 1 1 2  5  21 o 2  178.543 3.50821 30.1036   54.9569     621.097    234.957     
1 1 1 2  5  23 o 1  313.916 2.76527 834.9     105.485     434.596    105.485     
1 1 1 2  5  25 o 8  118.415 3.63065 10.7834   233.619     188.35     53.6191     
1 1 1 2  5  27 o 7  658.351 4.09049 1563.42   333.154     302.797    333.154     
1 1 1 2  5  29 o 4  104.19  4.58247 13.3202   323.841     153.484    143.841     
1 1 1 2  5  31 o 6  375.677 3.16802 838.543   171.078     76.1856    171.078     
1 1 1 2  5  33 o 12 484.662 3.69348 1039.56   109.352     10.1024    289.352     
1 1 1 2  5  35 o 14 438.473 3.59377 1088.23   333.812     293.575    333.812     
1 1 1 2  5  37 o 6  341.787 6.99572 677.248   327.379     110.547    147.379     
1 1 1 2  5  39 o 1  81.9784 10.492  40.1361   205.171     357.725    205.171     
1 1 1 2  5  41 o 7  227.623 4.93458 403.196   125.126     158.576    305.126     
1 1 1 2  5  43 o 17 161.864 5.28232 359.964   214.241     42.1824    214.241     
1 1 1 2  5  45 o 12 241.817 5.17399 569.451   217.086     96.5243    217.086     
1 1 1 2  5  47 o 9  98.4841 7.9233  211.911   282.324     21.6623    282.324     
1 1 1 2  5  49 o 17 152.054 6.0652  380.744   333.578     109.489    333.578     
1 1 1 2  5  51 o 3  42.4077 11.4268 58.6698   3.22123     27.0129    3.22123     
1 1 1 2  5  53 o 11 37.7082 11.3387 51.8999   223.71      32.1447    43.7098     
1 1 1 2  6  2  o 16 705.115 3.98671 1464.14   15.8961     918.719    15.8961     
1 1 1 2  6  4  o 11 115.466 1.64798 894.122   198.871     1928.89    198.871     
1 1 1 2  6  6  f 0  704.178 4.62933 2064.38   90.316      0          0           
1 1 1 2  6  8  o 15 293.818 3.04336 35.549    354.788     407.972    174.788     
1 1 1 2  6  10 o 13 155.484 2.71958 414.095   286.779     1066.32    286.779     
1 1 1 2  6  12 o 12 590.743 3.57427 1433.28   234.935     583.224    234.935     
1 1 1 2  6  14 o 14 207.965 2.39016 1.20354   2.53781     506.557    2.53781     
1 1 1 2  6  16 o 10 870.983 4.9398  1949.85   84.1419     157.203    84.1419     
1 1 1 2  6  18 o 4  553.314 3.69832 1173.84   22.8749     0.40331    202.879     
1 1 1 2  6  20 o 14 419.509 3.16087 851.228   203.656     56.7081    23.6562     
1 1 1 2  6  22 o 9  335.794 2.7614  443.081   257.388     526.82     77.3878     
1 1 1 2  6  24 f 0  337.347 2.9065  1049.44   345.677     0          0           
1 1 1 2  6  26 o 7  425.719 3.89325 933.331   341.15      82.74      341.15      
1 1 1 2  6  28 o 2  726.324 4.27125 1671.28   236.529     207.285    236.529     
1 1 1 2  6  30 o 11 468.191 3.63888 1128.02   72.499      250.401    72.4991     
1 1 1 2  6  32 o 5  388.538 3.31905 634.222   33.411      400.009    213.411     
1 1 1 2  6  34 o 13 319.098 3.61583 706.188   260.767     60.5786    260.767     
1 1 1 2  6  36 o 15 333.476 3.87287 585.309   67.9215     258.405    247.922     
1 1 1 2  6  38 o 6  180.079 4.54407 161.445   16.2517     426.201    196.252     
1 1 1 2  6  40 o 16 168.883 5.47664 326.689   71.6725     25.1354    251.673     
1 1 1 2  6  42 o 2  238.626 5.08743 516.337   115.072     12.6869    115.072     
1 1 1 2  6  44 o 6  213.519 5.5697  395.329   138.591     127.269    318.591     
1 1 1 2  6  46 o 3  73.5977 10.1501 113.868   102.793     56.8079    282.793     
1 1 1 2  6  48 o 15 51.786  11.7792 77.4608   194.074     12.9748    194.074     
1 1 1 2  6  50 o 12 46.974  11.9668 75.475    89.701      33.9912    89.701      
1 1 1 2  6  52 o 5  71.2107 11.465  137.652   212.655     20.5311    32.6552     
1 1 1 2  6  54 o 7  26.6355 9.16411 23.0037   209.76      9.10511    29.7597     
1 1 1 2  7  3  o 11 428.558 3.5176  213.734   292.064     1041.11    112.064     
1 1 1 2  7  5  o 13 986.434 5.70319 1616.26   222.875     911.494    42.8753     
1 1 1 2  7  7  o 8  1013.72 6.42071 2600.23   255.662     1005.29    255.662     
1 1 1 2  7  9  o 16 128.777 2.34346 168.875   269.455     396.557    269.455     
1 1 1 2  7  11 o 9  330.631 3.2505  108.498   270.878     965.824    90.8777     
1 1 1 2  7  13 f 0  622.759 3.68646 1721.91   202.451     0          0           
1 1 1 2  7  15 o 12 534.6   3.44174 1272.86   121.237     351.568    121.237     
1 1 1 2  7  17 o 4  172.269 2.76891 79.1928   226.485     377.851    46.4845     
1 1 1 2  7  19 o 13 691.747 4.21747 2013.17   216.697     1081.4     216.697     
1 1 1 2  7  21 o 17 688.183 4.96017 1691.21   232.404     422.203    232.404     
1 1 1 2  7  23 o 10 244.53  2.90727 454.93    113.243     45.1533    293.243     
1 1 1 2  7  25 o 10 308.248 3.15812 776.849   359.504     361.588    359.504     
1 1 1 2  7  27 o 9  143.142 3.36205 126.686   272.823     779.269    272.823     
1 1 1 2  7  29 o 8  672.343 4.00296 1711.14   95.1533     521.385    95.1533     
1 1 1 2  7  31 f 0  676.737 4.14361 1694.8    276.621     0          0           
1 1 1 2  7  33 o 5  345.914 3.41096 716.24    274.921     41.165     94.9208     
1 1 1 2  7  35 o 13 313.452 3.58968 764.66    240.824     204.303    240.824     
1 1 1 2  7  37 o 10 212.1   4.76957 373.1     100.83      137.6      280.83      
1 1 1 2  7  39 o 11 191.436 7.07132 376.664   123.013     26.5563    303.013     
1 1 1 2  7  41 o 2  35.0239 10.8948 62.9908   8.09259     164.185    8.09259     
1 1 1 2  7  43 o 16 182.103 4.93617 309.803   79.7166     156.786    259.717     
1 1 1 2  7  45 o 17 196.545 5.51984 385.047   92.189      74.5959    272.189     
1 1 1 2  7  47 o 16 35.3559 10.7854 2.30634   138.252     64.0529    318.252     
1 1 1 2  7  49 o 5  57.8762 11.7487 101.436   271.283     19.333     91.2834     
1 1 1 2  7  51 o 17 28.5373 9.54956 16.7907   78.5326     45.4833    258.533     
1 1 1 2  7  53 o 5  39.5139 11.7755 54.5811   108.374     37.6534    288.374     
1 1 1 2  8  2  o 13 311.263 2.13819 22.4778   294.146     408.774    114.146     
1 1 1 2  8  4  o 2  787.576 4.90957 1596.29   35.2727     10.7327    35.2734     
1 1 1 2  8  6  o 15 351.296 2.46631 205.107   137.786     566.443    317.786     
1 1 1 2  8  8  o 8  284.019 2.36581 1.54927   180.247     726.072    0.247361    
1 1 1 2  8  10 o 12 129.099 2.3855  214.654   345.446     524.199    345.446     
1 1 1 2  8  12 o 8  1032.43 5.84677 2628.66   170.516     865.024    170.516     
1 1 1 2  8  14 o 16 186.015 2.48559 179.222   326.121     956.851    326.121     
1 1 1 2  8  16 o 13 744.095 4.49259 1431.93   61.4876     335.39     241.488     
1 1 1 2  8  18 o 2  358.101 3.05232 666.89    5.17847     136.038    185.178     
1 1 1 2  8  20 o 12 403.324 3.13411 1068.83   47.3813     481.402    47.3813     
1 1 1 2  8  22 o 17 169.01  3.26592 83.8948   204.167     470.449    24.1672     
1 1 1 2  8  24 o 5  244.035 2.75472 331.917   219.909     307.417    39.9093     
1 1 1 2  8  26 o 10 119.387 3.61253 13.2823   235.603     263.193    235.603     
1 1 1 2  8  28 o 6  858.18  4.85875 1727.52   286.974     267.473    106.974     
1 1 1 2  8  30 o 13 272.947 3.00975 623.023   142.362     114.552    142.362     
1 1 1 2  8  32 o 5  227.207 3.33912 366.72    74.4369     208.602    254.437     
1 1 1 2  8  34 o 2  414.816 3.73882 1019.73   51.6233     262.537    51.6233     
1 1 1 2  8  36 o 1  303.618 3.85204 547.592   143.336     201.081    323.336     
1 1 1 2  8  38 o 2  72.0152 9.90531 3.28091   193.233     165.509    193.233     
1 1 1 2  8  40 o 5  179.871 4.94871 353.21    335.849     29.6729    155.849     
1 1 1 2  8  42 o 5  66.8724 12.598  29.0627   333.807     175.563    153.807     
1 1 1 2  8  44 o 14 64.122  10.7658 48.967    28.8658     139.399    208.866     
1 1 1 2  8  46 o 15 40.3177 11.3737 8.71454   145.875     82.3725    325.875     
1 1 1 2  8  48 o 9  62.4914 11.3768 94.9359   241.994     52.9654    61.9943     
1 1 1 2  8  50 o 13 64.4729 10.9949 118.234   259.811     24.3872    79.8108     
1 1 1 2  8  52 o 3  53.794  12.9559 111.822   209.994     16.2398    209.994     
1 1 1 2  8  54 o 14 55.5463 12.6541 135.67    161.626     56.617     161.626     
1 1 1 2  9  3  o 7  149.722 2.62965 210.873   72.9347     506.121    72.9347     
1 1 1 2  9  5  o 7  281.97  2.20937 114.621   127.211     978.483    127.211     
1 1 1 2  9  7  o 16 1055.58 6.49577 2014.51   77.6508     453.615    257.651     
1 1 1 2  9  9  o 11 727.492 4.45765 1760.85   29.4976     571.973    29.4976     
1 1 1 2  9  11 o 8  1316.68 7.48993 2905.13   21.7399     137.968    21.7398     
1 1 1 2  9  13 o 15 804.402 4.71568 1950.65   24.8765     494.927    24.8765     
1 1 1 2  9  15 o 4  884.369 5.33321 1815.96   274.304     182.365    94.3042     
1 1 1 2  9  17 o 4  216.47  2.91992 336.714   324.966     46.9905    324.966     
1 1 1 2  9  19 o 8  379.877 3.95089 652.105   98.1812     285.225    278.181     
1 1 1 2  9  21 o 8  517.407 3.6421  981.543   336.854     254.656    156.854     
1 1 1 2  9  23 o 7  144.938 3.08419 100.693   108.518     50.6573    288.518     
1 1 1 2  9  25 o 7  281.5   2.76456 657.018   263.445     249.895    263.445     
1 1 1 2  9  27 o 6  541.86  3.45058 1130.11   169.899     60.2412    349.899     
1 1 1 2  9  29 o 11 354.787 3.51729 677.506   137.225     150.529    317.225     
1 1 1 2  9  31 o 15 281.473 3.17819 410.693   263.951     370.173    83.9506     
1 1 1 2  9  33 o 15 392.896 3.37846 576.861   247.3       537.156    67.2996     
1 1 1 2  9  35 o 7  234.479 3.58055 448.236   112.117     82.8276    292.117     
1 1 1 2  9  37 f 0  154.063 4.74473 164.043   127.838     0          0           
1 1 1 2  9  39 o 5  121.793 6.73861 139.217   275.086     178.234    95.0859     
1 1 1 2  9  41 o 7  309.599 4.21306 894.406   220.642     467.674    220.642     
1 1 1 2  9  43 o 1  56.6805 12.2249 23.0475   305.547     8.11813    125.547     
1 1 1 2  9  45 o 14 158.443 5.53266 342.662   45.4928     11.5078    45.493      
1 1 1 2  9  47 o 7  123.763 8.78981 260.138   26.164      1.92578    206.164     
1 1 1 2  9  49 o 13 49.7024 12.4429 26.7492   24.1803     142.771    204.18      
1 1 1 2  9  51 o 13 88.7731 9.29272 172.798   15.8497     30.955     195.85      
1 1 1 2  9  53 o 8  41.858  11.782  78.191    53.8579     39.4362    53.8579     
1 1 1 2  10 2  o 14 266.553 1.97304 10.3467   296.539     256.688    296.539     
1 1 1 2  10 4  o 17 256.487 2.13724 204.362   174.857     1074.35    174.857     
1 1 1 2  10 6  o 13 842.123 4.96572 1630.73   286.31      254.184    106.31      
1 1 1 2  10 8  o 12 780.026 4.74763 1907.78   320.761     614.728    320.761     
1 1 1 2  10 10 o 16 399.017 2.81376 696.486   228.903     12.4012    48.9035     
1 1 1 2  10 12 o 1  518.463 3.36287 1080.38   260.509     57.1794    260.509     
1 1 1 2  10 14 o 16 85.1333 3.95585 206.9     229.948     514.46     229.948     
1 1 1 2  10 16 o 13 385.16  3.42129 893.449   94.7402     228.632    94.7402     
1 1 1 2  10 18 o 7  436.368 3.33577 924.836   272.865     19.4607    272.865     
1 1 1 2  10 20 o 6  80.067  4.15871 96.4338   40.2204     306.112    40.2204     
1 1 1 2  10 22 o 11 341.918 2.84687 962.818   114.857     580.707    114.857     
1 1 1 2  10 24 f 0  109.473 3.6328  758.911   200.414     0          0           
1 1 1 2  10 26 o 1  157.756 3.2418  155.179   202.497     80.3598    22.4972     
1 1 1 2  10 28 o 4  398.276 3.77035 691.053   338.531     315.084    158.531     
1 1 1 2  10 30 o 6  666.881 4.02581 1513.76   135.485     137.801    135.485     
1 1 1 2  10 32 o 10 161.524 4.10016 250.471   133.743     126.505    313.743     
1 1 1 2  10 34 o 5  309.885 3.30071 711.437   70.0862     111.366    70.0862     
1 1 1 2  10 36 o 11 250.031 9.72351 417.629   269.194     222.479    89.1941     
1 1 1 2  10 38 o 4  74.493  9.13529 13.8629   330.344     85.7718    150.344     
1 1 1 2  10 40 o 5  106.953 7.01009 112.16    7.44395     182.607    187.444     
1 1 1 2  10 42 o 2  130.943 6.06315 160.695   270.215     225.92     90.2153     
1 1 1 2  10 44 o 4  199.956 6.07516 462.687   281.852     68.7968    281.852     
1 1 1 2  10 46 o 17 204.534 6.84718 390.125   284.929     102.055    104.929     
1 1 1 2  10 48 o 8  88.1056 10.4604 172.12    308.715     20.5726    128.715     
1 1 1 2  10 50 o 2  82.8301 11.2832 193.73    112.881     44.5083    112.881     
1 1 1 2  10 52 o 15 40.135  11.6386 54.2724   96.2915     40.9477    276.292     
1 1 1 2  11 3  o 13 468.713 3.22741 771.911   145.157     328.326    145.157     
1 1 1 2  11 5  o 8  615.748 3.92792 1407.54   140.925     437.838    140.925     
1 1 1 2  11 7  o 9  1084.48 6.42913 2232.59   163.81      164.296    343.81      
1 1 1 2  11 9  o 8  599.724 4.34407 1240.55   162.799     41.9543    162.799     
1 1 1 2  11 11 o 12 167.627 2.67957 63.072    116.241     367.853    116.241     
1 1 1 2  11 13 o 15 494.349 3.6612  1196.4    100.956     369.667    100.956     
1 1 1 2  11 15 o 14 185.165 2.88123 106.01    137.893     4.79966    317.893     
1 1 1 2  11 17 o 8  423.391 3.66798 816.672   33.127      141.697    213.127     
1 1 1 2  11 19 o 3  512.263 3.80443 1072      340.753     40.8226    160.753     
1 1 1 2  11 21 o 5  446.825 3.21479 938.592   7.06309     18.5242    187.063     
1 1 1 2  11 23 o 17 126.967 3.59262 37.8439   329.238     182.881    149.238     
1 1 1 2  11 25 o 8  438.146 3.22254 1112.97   64.7471     405.379    64.7471     
1 1 1 2  11 27 o 10 802.852 4.68311 1809.52   130.197     142.497    130.197     
1 1 1 2  11 29 o 15 62.6009 7.14859 69.3659   298.269     235.796    298.269     
1 1 1 2  11 31 o 8  270.623 3.2703  683.557   52.003      252.681    52.003      
1 1 1 2  11 33 o 10 242.961 3.31412 549.795   272.99      97.3389    272.99      
1 1 1 2  11 35 o 13 214.873 3.7845  424.961   307.994     39.6004    127.994     
1 1 1 2  11 37 o 12 261.621 3.73105 464.395   140.467     179.805    320.467     
1 1 1 2  11 39 o 8  149.259 5.18859 287.569   195.208     5.86488    15.2082     
1 1 1 2  11 41 o 3  132.15  6.14418 309.824   130.237     95.6357    130.237     
1 1 1 2  11 43 f 0  204.377 4.7365  400.484   246.905     0          0           
1 1 1 2  11 45 o 15 65.7903 12.5759 62.7883   61.8047     126.578    241.805     
1 1 1 2  11 47 o 7  224.938 6.73057 480.831   111.985     11.8401    291.985     
1 1 1 2  11 49 o 10 58.3674 12.1194 103.505   128.096     21.1992    308.096     
1 1 1 2  11 51 o 16 52.2541 12.9269 80.8001   305.217     45.4944    125.217     
1 1 1 2  11 53 o 16 50.6869 12.3941 70.5145   290.493     63.9828    110.493     
1 1 1 2  12 2  o 16 868.163 4.62014 2354.87   74.187      1160.95    74.187      
1 1 1 2  12 4  f 0  949.35  5.67228 2089.7    76.3516     0          0           
1 1 1 2  12 6  o 12 1210.97 7.28246 2948.26   99.6119     716.559    99.6119     
1 1 1 2  12 8  o 8  836.926 5.08236 1883.03   280.444     235.732    280.444     
1 1 1 2  12 10 o 1  53.1223 6.01784 260.17    40.8848     544.539    40.8848     
1 1 1 2  12 12 o 5  599.405 4.22501 1614.81   330.499     742.317    330.499     
1 1 1 2  12 14 f 0  666.465 4.26365 1523.1    297.809     0          0           
1 1 1 2  12 16 o 8  163.201 3.13885 49.9959   107.035     445.677    287.035     
1 1 1 2  12 18 o 13 299.716 3.09829 708.543   227.143     242.539    227.143     
1 1 1 2  12 20 o 15 211.58  3.1995  373.31    167.868     44.9885    347.868     
1 1 1 2  12 22 o 4  492.255 3.67146 1210.56   102.523     337.949    102.523     
1 1 1 2  12 24 o 10 386.221 3.00709 915.282   226.36      240.004    226.36      
1 1 1 2  12 26 o 9  382.685 3.02695 1165.84   284.656     815.274    284.656     
1 1 1 2  12 28 f 0  460.845 3.30348 941.318   57.6648     0          0           
1 1 1 2  12 30 o 3  331.149 3.15901 580.268   246.071     250.233    66.0712     
1 1 1 2  12 32 o 3  373.092 3.65258 598.837   358.334     404.008    178.334     
1 1 1 2  12 34 o 10 292.536 3.53071 693.046   79.1815     152.691    79.1815     
1 1 1 2  12 36 o 10 138.577 5.28358 287.236   276.154     133.674    276.154     
1 1 1 2  12 38 x 12 ?       ?       194.936   175.217     0          0           
1 1 1 2  12 40 o 8  53.785  11.4404 7.89936   317.898     94.3225    317.898     
1 1 1 2  12 42 f 0  142.03  5.86447 198.507   89.9964     0          0           
1 1 1 2  12 44 o 13 194.143 5.24936 518.831   243.468     209.805    243.468     
1 1 1 2  12 46 o 14 114.693 8.41456 167.536   253.715     149.863    73.715      
1 1 1 2  12 48 o 13 57.6753 13.0793 66.5447   276.839     95.2749    96.8391     
1 1 1 2  12 50 o 11 73.8726 10.7028 192.3     191.462     86.394     191.462     
1 1 1 2  12 52 o 17 38.9077 11.6877 65.6623   148.221     23.1147    148.221     
1 1 1 2  13 3  o 10 743.652 4.16817 1674.31   168.705     276.836    168.705     
1 1 1 2  13 5  o 9  585.198 4.21964 1057.47   294.739     270.692    114.739     
1 1 1 2  13 7  f 0  645.187 4.251   1651.49   262.258     0          0           
1 1 1 2  13 9  o 15 606.789 4.25048 1580.28   61.309      686.232    61.309      
1 1 1 2  13 11 o 15 286.704 3.15204 520.421   224.762     207.031    224.762     
1 1 1 2  13 13 o 12 349.608 3.09121 839.088   112.714     321.455    112.714     
1 1 1 2  13 15 o 5  280.58  2.89918 643.885   87.4494     360.241    87.4494     
1 1 1 2  13 17 o 3  513.862 3.69287 1111.77   115.163     37.395     115.163     
1 1 1 2  13 19 o 6  302.63  3.26958 713.077   140.253     206.693    140.253     
1 1 1 2  13 21 o 2  264.744 3.05595 377.028   271.836     319.346    91.8359     
1 1 1 2  13 23 o 7  422.677 3.21088 777.008   79.3229     229.312    259.323     
1 1 1 2  13 25 o 13 256.467 3.03692 589.672   126.378     230.642    126.378     
1 1 1 2  13 27 o 14 195.819 3.56834 275.372   344.863     221.103    164.863     
1 1 1 2  13 29 o 5  235.212 3.09072 480.877   314.193     3.08289    134.194     
1 1 1 2  13 31 o 11 441.84  3.58997 897.052   274.182     107.212    94.1817     
1 1 1 2  13 33 o 4  231.223 4.83988 501.884   322.908     49.885     322.908     
1 1 1 2  13 35 o 7  227.721 7.83756 365.703   38.8437     226.39     218.844     
1 1 1 2  13 37 o 4  121.665 5.6885  115.619   184.888     233.288    4.88819     
1 1 1 2  13 39 o 5  148.78  5.02131 200.104   131.493     206.601    311.493     
1 1 1 2  13 41 o 8  142.103 5.78238 209.1     43.059      177.245    223.059     
1 1 1 2  13 43 o 13 154.938 5.98258 391.04    55.8623     131.6      55.8623     
1 1 1 2  13 45 o 10 54.7926 12.1699 69.8562   134.736     1.06855    314.735     
1 1 1 2  13 47 f 0  80.5885 10.2897 253.935   164.164     0          0           
1 1 1 2  13 49 o 6  64.0581 12.496  127.176   159.784     0.986145   339.785     
1 1 1 2  13 51 o 10 71.1367 11.4181 189.282   149.081     92.3839    149.081     
1 1 1 2  13 53 o 15 35.1591 11.2158 55.8451   347.199     6.06536    167.199     
1 1 1 2  14 2  o 5  714.849 3.92326 1476.15   281.642     25.6931    101.642     
1 1 1 2  14 4  o 4  449.889 3.75105 747.163   227.497     265.587    47.4967     
1 1 1 2  14 6  o 14 386.944 2.81584 717.087   70.0149     16.1583    70.0148     
1 1 1 2  14 8  o 16 479.102 3.58386 671.047   130.592     639.897    310.592     
1 1 1 2  14 10 o 16 104.186 4.84492 244.963   50.6436     693.701    50.6436     
1 1 1 2  14 12 f 0  215.253 3.27199 883.28    178.875     0          0           
1 1 1 2  14 14 o 5  614.721 4.29478 1525.1    242.113     433.56     242.113     
1 1 1 2  14 16 o 6  680.391 4.50606 1457.17   258.19      13.5959    78.1894     
1 1 1 2  14 18 o 15 182.409 3.0417  97.9693   162.881     512.236    342.881     
1 1 1 2  14 20 o 15 264.855 3.5487  305.159   43.8198     474.003    223.82      
1 1 1 2  14 22 o 4  522.075 3.55421 1254      205.426     292.206    205.426     
1 1 1 2  14 24 o 6  495.495 3.44422 1043.02   24.1105     20.5476    204.111     
1 1 1 2  14 26 o 12 177.984 3.10427 238.82    37.3456     189.404    217.346     
1 1 1 2  14 28 o 9  221.508 3.14497 342.876   72.9062     228.05     252.906     
1 1 1 2  14 30 o 3  553.991 3.8323  1234.3    312.636     74.4334    312.636     
1 1 1 2  14 32 f 0  108.839 5.10783 366.255   240.903     0          0           
1 1 1 2  14 34 o 1  429.847 3.82258 912.724   149.677     27.6266    329.677     
1 1 1 2  14 36 o 1  79.6495 8.26857 20.447    338.871     295.275    338.871     
1 1 1 2  14 38 o 10 176.94  4.83767 384.399   292.013     59.1614    292.013     
1 1 1 2  14 40 o 11 116.116 7.06105 199.493   347.064     63.4436    167.064     
1 1 1 2  14 42 o 15 186.05  5.03703 432.093   39.6558     73.2041    39.6558     
1 1 1 2  14 44 o 8  96.5367 8.23246 177.455   91.614      38.5691    271.614     
1 1 1 2  14 46 o 2  52.4807 11.7496 77.038    77.2611     6.44881    77.2611     
1 1 1 2  14 48 o 4  64.1041 11.049  113.725   296.344     29.8802    116.344     
1 1 1 2  14 50 o 4  58.0387 12.41   112.794   240.871     5.57457    60.8707     
1 1 1 2  14 52 o 2  58.5203 12.4838 131.425   149.937     29.7047    149.937     
1 1 1 2  15 3  o 6  672.787 3.86565 1757.33   156.554     750.506    156.554     
1 1 1 2  15 5  o 7  43.6111 6.26881 550.817   335.098     1136.3     335.098     
1 1 1 2  15 7  o 12 1222.24 8.06406 2697.95   248.287     109.089    248.287     
1 1 1 2  15 9  o 4  624.189 4.19479 1104.51   266.354     456.384    86.3536     
1 1 1 2  15 11 o 14 676.867 4.92849 1785.39   128.458     690.664    128.458     
1 1 1 2  15 13 o 5  324.134 3.94304 605.449   14.2493     98.0197    194.249     
1 1 1 2  15 15 o 16 418.662 3.36903 1074.24   212.883     417.628    212.883     
1 1 1 2  15 17 o 15 488.977 3.4514  1434.47   149.112     819.569    149.112     
1 1 1 2  15 19 o 16 305.202 3.60935 711.427   81.6341     199.918    81.6341     
1 1 1 2  15 21 o 4  308.808 2.95342 765.557   222.534     325.796    222.534     
1 1 1 2  15 23 o 4  93.3268 4.4638  240.439   11.7976     735.573    11.7976     
1 1 1 2  15 25 o 9  366.326 3.13212 756.436   226.503     25.6693    46.5028     
1 1 1 2  15 27 o 4  408.995 3.31548 882.673   8.30093     15.4178    8.30103     
1 1 1 2  15 29 o 3  335.533 3.40969 615.848   97.6578     197.882    277.658     
1 1 1 2  15 31 o 15 743.596 4.81143 1612.13   118.429     5.27147    298.43      
1 1 1 2  15 33 o 1  569.465 4.33707 1315.08   240.691     164.256    240.691     
1 1 1 2  15 35 o 1  170.535 4.2939  336.527   283.722     6.90597    103.722     
1 1 1 2  15 37 o 8  102.135 10.3979 48.1058   339.535     272.167    159.535     
1 1 1 2  15 39 o 9  104.261 7.72387 77.0229   19.9775     257.269    199.978     
1 1 1 2  15 41 o 6  159.253 5.29571 324.796   306.974     20.7538    126.974     
1 1 1 2  15 43 o 7  125.753 6.45258 329.433   201.667     143.92     201.667     
1 1 1 2  15 45 o 9  80.6492 9.37569 112.112   283.89      103.279    103.89      
1 1 1 2  15 47 o 4  84.0407 9.29318 155.634   327.2       38.0194    147.2       
1 1 1 2  15 49 o 14 37.9254 11.1806 34.9131   18.2317     67.2967    198.232     
1 1 1 2  15 51 o 8  50.2532 11.849  100.069   262.743     5.9566     262.743     
1 1 1 2  16 2  o 15 629.802 3.56011 1602.43   291.178     598.449    291.178     
1 1 1 2  16 4  o 9  471.73  3.08659 942.695   166.262     40.4874    346.262     
1 1 1 2  16 6  o 10 814.937 5.46162 2232.22   106.194     993.574    106.194     
1 1 1 2  16 8  o 13 1245.32 7.69465 2916.18   26.4095     431.052    26.4095     
1 1 1 2  16 10 o 13 635.059 4.57236 1568.43   352.375     434.984    352.375     
1 1 1 2  16 12 o 8  301.077 2.99291 417.573   357.127     388.372    177.127     
1 1 1 2  16 14 o 6  329.04  3.21929 480.992   127.326     403.061    307.326     
1 1 1 2  16 16 o 14 150.469 3.28433 150.248   303.23      142.684    123.23      
1 1 1 2  16 18 o 12 329.112 3.23382 582.768   11.0902     201.863    191.09      
1 1 1 2  16 20 o 8  618.512 4.22092 1542.78   47.2151     439.014    47.2151     
1 1 1 2  16 22 o 9  533.787 3.81885 1041.89   278.149     194.083    98.1493     
1 1 1 2  16 24 o 17 603.991 3.90898 1244.61   343.54      110.635    163.54      
1 1 1 2  16 26 o 13 419.72  3.32711 751.738   265.27      296.206    85.27       
1 1 1 2  16 28 o 6  739.31  4.67202 1703.81   200.774     199.537    200.774     
1 1 1 2  16 30 o 8  112.319 6.20771 90.7063   212.592     200.964    32.5918     
1 1 1 2  16 32 o 13 268.506 3.48901 435.037   44.6829     267.802    224.683     
1 1 1 2  16 34 o 14 182.154 5.74312 277.912   183.447     193.361    3.4472      
1 1 1 2  16 36 o 8  295.281 4.30779 632.168   226.701     10.3991    226.701     
1 1 1 2  16 38 o 12 114.799 6.7236  57.9693   279.358     342.517    99.3578     
1 1 1 2  16 40 o 15 97.4141 8.14047 130.101   217.767     126.124    37.7672     
1 1 1 2  16 42 o 12 49.7583 11.5672 30.6105   92.2219     26.0839    272.222     
1 1 1 2  16 44 f 0  31.0719 9.98857 125.556   105.448     0          0           
1 1 1 2  16 46 o 15 188.134 5.27972 375.033   93.3051     62.8393    273.305     
1 1 1 2  16 48 o 12 30.0038 9.78362 10.9133   243.621     125.397    243.621     
1 1 1 2  16 50 o 17 58.6849 11.8644 148.459   4.11828     75.7341    4.11828     
1 1 1 2  16 52 o 9  39.5008 11.7557 61.6506   78.732      23.6133    258.732     
1 1 1 2  17 3  o 10 178.222 2.8134  89.4342   78.8361     245.866    258.836     
1 1 1 2  17 5  o 15 1243.9  7.52444 3051.56   302.154     710.658    302.154     
1 1 1 2  17 7  o 4  871.767 5.45799 2023.08   287.842     288.418    287.842     
1 1 1 2  17 9  o 4  588.372 4.45584 1187.23   51.7731     135.795    231.773     
1 1 1 2  17 11 o 8  506.462 3.83095 1203.94   155.851     272.079    155.851     
1 1 1 2  17 13 o 3  69.9206 6.12975 176.364   229.349     453.435    229.349     
1 1 1 2  17 15 o 15 321.183 3.10582 420.745   281.85      503.944    101.85      
1 1 1 2  17 17 o 12 287.835 3.25823 563.301   232.802     38.5008    52.8017     
1 1 1 2  17 19 o 17 115.499 4.4767  33.4357   71.608      354.092    71.608      
1 1 1 2  17 21 o 1  117.451 4.05363 0.211947  299.503     139.45     119.503     
1 1 1 2  17 23 o 2  358.579 3.18981 708.233   219.663     82.0905    39.6634     
1 1 1 2  17 25 o 2  119.04  4.13541 63.2447   208.773     258.127    28.7733     
1 1 1 2  17 27 o 12 549.504 3.80161 1139.14   51.0331     96.8694    231.033     
1 1 1 2  17 29 o 6  158.716 3.96584 122       279.733     393.429    99.7328     
1 1 1 2  17 31 o 9  307.762 3.56948 688.505   206.944     74.0941    206.944     
1 1 1 2  17 33 o 4  336.711 3.74848 587.484   12.6236     270.074    192.624     
1 1 1 2  17 35 o 16 124.089 5.79032 187.92    51.5136     74.4834    231.514     
1 1 1 2  17 37 o 8  40.7569 10.9707 18.669    254.881     50.6677    254.881     
1 1 1 2  17 39 o 4  140.177 6.02368 302.504   138.176     32.669     138.176     
1 1 1 2  17 41 o 14 148.162 6.16061 286.699   141.736     51.1004    321.736     
1 1 1 2  17 43 o 3  211.649 4.69995 519.93    176.985     130.365    176.985     
1 1 1 2  17 45 o 1  135.195 5.74736 278.717   271.865     18.3802    91.8652     
1 1 1 2  17 47 o 6  104.162 7.19863 249.812   325.876     59.7139    325.876     
1 1 1 2  17 49 o 12 105.291 7.59979 312.662   82.8756     181.641    82.8756     
1 1 1 2  17 51 o 1  31.0573 10.0019 38.8861   296.974     13.8186    116.974     
1 1 1 2  18 2  o 3  196.686 2.60348 159.272   74.3843     345.908    254.384     
1 1 1 2  18 4  o 5  284.542 3.00137 446.475   109.19      218.479    289.19      
1 1 1 2  18 6  o 4  1619.47 10.388  3586.04   108.695     125.588    108.695     
1 1 1 2  18 8  o 2  765.269 5.2549  1678.09   170.098     60.9398    170.098     
1 1 1 2  18 10 o 7  298.685 3.07827 719.828   317.684     313.535    317.684     
1 1 1 2  18 12 o 13 244.803 2.95809 439.758   128.86      63.9254    308.86      
1 1 1 2  18 14 o 15 203.494 3.34846 393.901   89.0851     96.4657    89.0851     
1 1 1 2  18 16 o 12 406.796 3.47575 739.041   102.66      242.84     282.66      
1 1 1 2  18 18 o 2  204.018 3.19207 253.813   268.584     260.363    88.5838     
1 1 1 2  18 20 o 4  294.711 3.34011 742.918   226.014     408.707    226.014     
1 1 1 2  18 22 o 1  659.738 4.35104 1584.19   352.685     331.337    352.685     
1 1 1 2  18 24 o 5  578.95  3.96107 1335.01   109.269     176.401    109.269     
1 1 1 2  18 26 o 4  625.316 4.15714 1655.96   90.2571     610.406    90.2571     
1 1 1 2  18 28 o 12 205.953 5.06359 410.466   267.671     9.3453     87.6711     
1 1 1 2  18 30 o 16 382.149 4.14801 629.061   55.02       384.909    235.02      
1 1 1 2  18 32 f 0  300.208 3.69163 862.791   42.9884     0          0           
1 1 1 2  18 34 o 4  99.9679 6.84697 33.4891   198.579     297.398    18.5788     
1 1 1 2  18 36 o 9  96.0854 7.61892 51.6815   122.175     2.7345     122.175     
1 1 1 2  18 38 o 16 135.832 6.15148 219.934   274.237     114.103    94.237      
1 1 1 2  18 40 o 14 130.635 5.94981 269.77    240.275     0.437767   240.273     
1 1 1 2  18 42 o 6  177.843 6.187   432.236   334.597     106.771    334.597     
1 1 1 2  18 44 o 7  63.4285 10.5597 119.94    28.5297     44.2354    28.5297     
1 1 1 2  18 46 o 16 118.681 7.85228 242.15    126.998     21.7071    306.998     
1 1 1 2  18 48 o 1  32.7926 10.2454 22.9824   86.7945     63.4114    266.794     
1 1 1 2  18 50 o 1  54.8184 11.7634 119.061   91.7266     23.2646    91.7266     
1 1 1 2  19 3  o 15 304.848 2.60594 295.954   218.116     656.408    38.1156     
1 1 1 2  19 5  f 0  955.479 5.96355 1704.97   258.305     0          0           
1 1 1 2  19 7  o 13 593.214 3.96867 1588.65   280.689     663.142    280.689     
1 1 1 2  19 9  o 8  225.881 3.20375 403.767   86.4957     4.03605    266.496     
1 1 1 2  19 11 o 3  490.805 3.71533 982.436   200.014     126.049    20.0136     
1 1 1 2  19 13 o 6  286.444 3.31767 455.591   80.3049     269.126    260.305     
1 1 1 2  19 15 o 16 450.936 3.56672 789.54    67.3227     341.519    247.323     
1 1 1 2  19 17 o 17 310.213 3.25221 600.121   56.3899     63.4919    236.39      
1 1 1 2  19 19 o 7  79.8037 6.15418 75.7421   295.845     219.86     295.845     
1 1 1 2  19 21 o 6  199.851 3.36117 237.315   228.926     285.408    48.9261     
1 1 1 2  19 23 o 2  274.251 3.56449 705.897   208.811     326.254    208.811     
1 1 1 2  19 25 o 13 494.813 4.83266 1100.88   284.097     70.5885    284.097     
1 1 1 2  19 27 o 14 284.485 3.61783 619.33    294.827     46.4882    294.826     
1 1 1 2  19 29 o 14 123.208 4.99599 71.1192   111.446     324.303    291.446     
1 1 1 2  19 31 o 13 444.079 4.06698 853.412   255.199     210.314    75.1985     
1 1 1 2  19 33 o 9  338.707 3.98943 778.346   119.287     110.052    119.287     
1 1 1 2  19 35 x 9  ?       ?       903.265   59.0752     0          0           
1 1 1 2  19 37 o 14 292.53  4.31379 873.065   59.7464     509.823    59.7464     
1 1 1 2  19 39 f 0  61.988  10.8315 22.1025   83.4678     0          0           
1 1 1 2  19 41 o 3  216.606 5.08948 534.129   56.4248     138.679    56.4248     
1 1 1 2  19 43 o 8  125.794 5.98574 226.519   91.922      79.0129    271.922     
1 1 1 2  19 45 o 17 118.13  6.52969 278.669   225.957     58.0955    225.957     
1 1 1 2  19 47 o 1  146.284 8.11622 296.253   275.05      38.4292    95.0496     
1 1 1 2  19 49 o 10 67.3334 10.6257 115.471   292.841     49.377     112.84      
1 1 1 2  19 51 o 10 52.422  11.2994 111.642   245.849     15.5305    245.849     
1 1 1 2  20 2  o 8  409.207 3.0063  1068.39   252.58      471.757    252.58      
1 1 1 2  20 4  o 1  416.695 3.17567 750.906   90.1413     248.141    270.141     
1 1 1 2  20 6  o 14 77.5087 4.67877 108.506   179.192     299.791    179.192     
1 1 1 2  20 8  o 12 150.828 3.81591 97.4452   258.846     266.645    78.8462     
1 1 1 2  20 10 o 6  442.772 3.68148 1043.19   338.762     219.714    338.762     
1 1 1 2  20 12 o 15 399.555 3.36745 1005.02   321.069     343.856    321.069     
1 1 1 2  20 14 o 15 77.0993 6.01409 153.207   7.0659      445.218    7.0659      
1 1 1 2  20 16 o 8  537.54  4.0898  1150.03   253.494     5.09166    253.494     
1 1 1 2  20 18 o 4  177.086 3.63111 220.109   229.775     47.1747    49.7747     
1 1 1 2  20 20 o 13 394.361 3.36271 932.789   101.18      222.729    101.18      
1 1 1 2  20 22 o 6  164.51  3.76547 184.034   137.791     244.493    317.791     
1 1 1 2  20 24 o 11 451.34  3.63289 899.474   180.184     142.665    0.183504    
1 1 1 2  20 26 o 13 411.783 3.86716 873.989   98.8484     17.7543    278.848     
1 1 1 2  20 28 o 14 305.926 3.57342 787.586   298.714     294.377    298.714     
1 1 1 2  20 30 o 4  322.709 4.09578 741.124   44.3863     110.802    44.3863     
1 1 1 2  20 32 o 17 356.097 4.23652 925.252   124.167     331.845    124.167     
1 1 1 2  20 34 o 5  110.123 6.58614 112.102   294.711     35.2008    294.711     
1 1 1 2  20 36 o 15 173.739 4.83174 436.63    279.542     182.877    279.542     
1 1 1 2  20 38 o 1  255.433 4.39618 722.177   264.567     355.405    264.567     
1 1 1 2  20 40 o 9  186.699 5.02027 401.838   291.145     6.13891    291.145     
1 1 1 2  20 42 o 2  105.93  7.00907 214.823   295.754     7.2077     115.754     
1 1 1 2  20 44 o 5  37.6644 10.5357 19.8005   190.243     170.776    190.243     
1 1 1 2  20 46 o 1  62.5628 10.4852 149.155   206.59      62.5849    206.59      
1 1 1 2  20 48 o 2  65.2338 10.4859 122.617   170.956     23.4763    350.956     
1 1 1 2  20 50 o 10 46.2735 11.7386 67.5979   152.871     47.8384    332.871     
1 1 1 2  21 3  o 7  394.228 2.94797 768.621   137.515     112.021    317.515     
1 1 1 2  21 5  o 2  455.983 3.20948 1267.18   131.914     640.568    131.914     
1 1 1 2  21 7  o 17 222.718 3.0407  412.804   333.588     1.4124     333.587     
1 1 1 2  21 9  o 8  249.927 3.019   578.457   346.833     217.056    346.833     
1 1 1 2  21 11 o 5  263.517 3.11103 540.271   325.521     39.0995    325.521     
1 1 1 2  21 13 o 2  536.893 3.78479 1266.84   267.405     244.628    267.405     
1 1 1 2  21 15 o 4  311.247 4.05277 603.578   36.3685     59.1718    216.369     
1 1 1 2  21 17 o 1  291.595 3.41296 561.923   136.646     38.5746    316.646     
1 1 1 2  21 19 o 6  125.304 4.60136 45.0953   269.881     119.804    89.8809     
1 1 1 2  21 21 o 16 371.769 3.47592 684.704   12.3851     206.256    192.385     
1 1 1 2  21 23 o 10 478.786 3.65891 878.309   7.19033     308.227    187.19      
1 1 1 2  21 25 o 11 241.042 4.84242 495.866   308.838     2.00894    128.837     
1 1 1 2  21 27 o 17 45.938  10.5132 22.7721   112.551     58.863     112.551     
1 1 1 2  21 29 o 4  331.498 4.08025 669.363   133.64      76.2397    313.64      
1 1 1 2  21 31 x 6  ?       ?       1079.19   246.633     0          0           
1 1 1 2  21 33 o 10 261.831 4.33709 604.745   274.578     110.72     274.578     
1 1 1 2  21 35 o 8  126.62  6.08062 59.2534   357.653     392.381    177.653     
1 1 1 2  21 37 o 2  146.264 5.90646 344.994   108.646     94.0863    108.646     
1 1 1 2  21 39 o 16 190.013 4.89253 437.056   138.017     64.9522    138.017     
1 1 1 2  21 41 o 15 212.53  4.68218 478.359   137.94      42.0826    137.94      
1 1 1 2  21 43 o 16 69.3979 9.70194 66.7754   79.8786     146.219    259.879     
1 1 1 2  21 45 o 12 69.3647 9.81113 138.01    39.7302     3.95547    219.73      
1 1 1 2  21 47 o 10 36.6157 10.5092 49.4502   94.1569     18.2971    274.157     
1 1 1 2  21 49 o 9  50.8532 11.4612 100.867   290.902     3.02613    290.902     
1 1 1 2  22 2  o 7  813.715 4.60224 1883.19   300.132     248.521    300.132     
1 1 1 2  22 4  o 1  776.683 4.75329 1943.8    358.309     535.517    358.309     
1 1 1 2  22 6  o 9  412.549 4.43149 1062.49   19.509      402.093    19.509      
1 1 1 2  22 8  o 17 455.898 3.51495 1255.86   119.069     600.529    119.069     
1 1 1 2  22 10 o 11 440.268 3.54041 940.235   231.18      17.2398    231.18      
1 1 1 2  22 12 o 4  156.21  3.89402 156.019   137.195     62.8748    317.195     
1 1 1 2  22 14 o 4  273.64  3.33679 668.01    85.9083     386.697    85.9083     
1 1 1 2  22 16 o 9  783.607 5.36094 1948.41   294.438     521.325    294.438     
1 1 1 2  22 18 o 1  137.293 4.38568 65.9713   127.727     41.1412    307.727     
1 1 1 2  22 20 o 6  337.641 3.49418 884.859   50.5932     379.706    50.5932     
1 1 1 2  22 22 o 13 369.319 3.45494 577.889   181.156     426.56     1.15635     
1 1 1 2  22 24 o 2  426.453 3.70425 1088.18   326.03      353.774    326.03      
1 1 1 2  22 26 o 6  215.558 3.86045 317.905   146.947     257.104    326.947     
1 1 1 2  22 28 o 8  293.035 4.06739 733.576   212.579     237.417    212.579     
1 1 1 2  22 30 o 2  278.101 4.16686 758.662   110.83      356.538    110.83      
1 1 1 2  22 32 o 17 157.005 5.27545 313.946   20.5673     20.4446    20.5674     
1 1 1 2  22 34 o 5  247.381 4.38835 533.594   5.68159     26.4608    5.68159     
1 1 1 2  22 36 o 4  66.5351 11.5155 35.363    272.543     21.9916    92.5428     
1 1 1 2  22 38 o 11 104.035 7.20334 210.365   6.76795     9.49266    6.76796     
1 1 1 2  22 40 o 12 161.542 5.29956 380.299   325.912     75.2742    325.912     
1 1 1 2  22 42 o 11 134.471 6.77596 297.009   257.446     25.3958    257.446     
1 1 1 2  22 44 o 14 39.4381 10.7638 26.7679   38.6147     1.18001    218.615     
1 1 1 2  22 46 o 9  38.924  10.878  43.7628   28.5155     13.3114    28.5155     
1 1 1 2  22 48 o 4  46.5539 11.4916 96.0199   163.388     23.2786    163.388     
1 1 1 2  22 50 o 2  33.0632 10.224  32.1714   153.474     13.771     153.474     
1 1 1 2  23 3  o 4  454.457 3.0862  1136.23   163.598     353.48     163.598     
1 1 1 2  23 5  o 1  679.528 4.48419 1781.17   172.845     641.298    172.845     
1 1 1 2  23 7  o 10 440.587 3.50374 1116.55   104.74      383.345    104.74      
1 1 1 2  23 9  o 7  312.736 3.46985 577.835   342.924     129.03     162.924     
1 1 1 2  23 11 o 17 431.684 3.62739 1085.51   3.88926     369.311    3.88926     
1 1 1 2  23 13 o 7  385.121 3.45361 805.318   255.669     8.00069    255.669     
1 1 1 2  23 15 o 4  301.785 3.48211 769.892   93.1596     538.267    93.1596     
1 1 1 2  23 17 o 2  492.441 4.25582 1276.22   98.9882     467.656    98.9882     
1 1 1 2  23 19 o 2  755.486 5.71647 1886.39   251.731     504.254    251.731     
1 1 1 2  23 21 o 10 384.604 3.60343 403.167   43.2824     848.683    223.282     
1 1 1 2  23 23 o 10 418.264 3.57009 946.828   29.6526     101.695    29.6526     
1 1 1 2  23 25 o 4  225.516 3.86884 181.392   346.141     585.816    166.141     
1 1 1 2  23 27 o 4  414.111 4.65732 1001.83   254.14      227.726    254.14      
1 1 1 2  23 29 o 2  345.307 4.75247 772.923   183.033     69.1013    183.033     
1 1 1 2  23 31 o 8  230.746 4.64933 687.062   63.3372     471.909    63.3372     
1 1 1 2  23 33 o 3  151.485 5.6927  325.248   273.696     83.4023    273.697     
1 1 1 2  23 35 o 11 371.816 4.63116 786.571   239.651     33.6638    59.6504     
1 1 1 2  23 37 o 4  92.757  8.5171  194.791   269.626     55.6598    269.626     
1 1 1 2  23 39 o 7  73.0697 10.3897 138.016   137.552     23.2407    137.552     
1 1 1 2  23 41 o 1  90.48   7.90026 169.833   254.384     27.629     74.3843     
1 1 1 2  23 43 o 12 83.7089 8.58786 190.953   166.762     43.175     166.762     
1 1 1 2  23 45 o 13 62.0001 10.1259 80.0148   66.134      94.1633    246.134     
1 1 1 2  23 47 o 15 34.0429 10.2444 37.8358   67.66       7.06919    67.66       
1 1 1 2  23 49 o 15 43.0704 11.0075 71.0292   71.7665     23.9825    251.767     
1 1 1 2  24 2  o 7  256.116 2.74716 430.957   262.319     162.568    82.3187     
1 1 1 2  24 4  o 7  306.301 3.0514  609.612   316.745     30.7855    136.745     
1 1 1 2  24 6  f 0  136.907 3.81052 41.0667   177.134     0          0           
1 1 1 2  24 8  o 5  215.473 3.58815 409.086   98.2241     76.5012    98.2241     
1 1 1 2  24 10 f 0  261.711 3.93245 301.79    203.157     0          0           
1 1 1 2  24 12 o 10 507.157 3.81727 1230.22   59.0184     316.105    59.0183     
1 1 1 2  24 14 o 6  335.958 3.55375 697.165   147.98      17.7597    147.98      
1 1 1 2  24 16 o 17 571.468 4.29869 1225.39   286.473     3.26284    106.473     
1 1 1 2  24 18 o 5  189.725 4.03001 213.874   276.522     324.893    96.5217     
1 1 1 2  24 20 o 11 261.887 3.60895 492.848   197.687     107.122    17.6866     
1 1 1 2  24 22 o 2  392.579 3.65758 661.21    258.371     363.403    78.3712     
1 1 1 2  24 24 o 3  382.4   3.93668 938.93    230.8       248.189    230.8       
1 1 1 2  24 26 o 12 216.514 4.4558  422.918   16.1128     45.3735    196.113     
1 1 1 2  24 28 o 11 287.536 4.10191 750.81    261.038     294.628    261.038     
1 1 1 2  24 30 o 17 100.329 7.89896 105.289   272.887     106.301    92.8866     
1 1 1 2  24 32 o 10 157.038 6.53421 281.633   139.806     53.3147    319.806     
1 1 1 2  24 34 o 3  266.719 4.62583 527.973   124.468     84.5259    304.468     
1 1 1 2  24 36 f 0  38.5858 11.3917 225.26    95.6693     0          0           
1 1 1 2  24 38 o 12 131.359 6.6478  218.413   290.554     116.573    110.554     
1 1 1 2  24 40 o 16 56.1314 10.9715 76.8254   285.04      17.8424    105.04      
1 1 1 2  24 42 o 6  33.0894 10.1058 6.21334   186.986     39.1093    6.98601     
1 1 1 2  24 44 o 3  112.747 6.36793 244.24    223.252     7.65302    223.252     
1 1 1 2  24 46 o 12 42.7656 10.8231 58.897    316.06      33.6456    316.06      
1 1 1 2  24 48 o 7  36.0178 10.4147 48.5886   20.277      32.9329    200.277     
1 1 1 2  25 3  o 15 560.075 4.36638 1004.83   116.988     394.209    296.988     
1 1 1 2  25 5  o 8  338.895 3.27796 573.697   81.1549     260.842    261.155     
1 1 1 2  25 7  o 10 829.411 5.28407 1804.75   286.555     22.6009    286.555     
1 1 1 2  25 9  o 7  441.448 3.58902 1048.5    326.12      248.659    326.12      
1 1 1 2  25 11 o 8  319.743 3.43247 817.55    82.5797     404.739    82.5797     
1 1 1 2  25 13 o 13 261.63  3.73759 612.594   308.056     406.57     308.056     
1 1 1 2  25 15 o 9  69.827  7.8262  265.1     16.0474     707.815    16.0474     
1 1 1 2  25 17 o 2  112.216 5.57773 66.2455   56.7397     167.534    236.74      
1 1 1 2  25 19 o 13 163.588 4.374   176.542   244.775     295.305    64.7745     
1 1 1 2  25 21 o 11 144.033 4.97344 145.578   194.546     82.2617    194.546     
1 1 1 2  25 23 o 4  474.574 4.10771 933.001   114.364     181.218    294.364     
1 1 1 2  25 25 o 14 61.8305 10.8086 194.312   296.818     580.654    296.818     
1 1 1 2  25 27 o 11 350.891 4.58509 826.256   16.8504     153.443    16.8504     
1 1 1 2  25 29 o 17 472.522 4.42461 1009.33   344.326     23.3706    164.326     
1 1 1 2  25 31 x 4  ?       ?       65.8799   139.94      0          0           
1 1 1 2  25 33 o 12 78.5816 10.7067 49.7209   230.655     146.729    50.6545     
1 1 1 2  25 35 o 11 62.5478 11.8976 54.0767   186.234     47.6304    6.2335      
1 1 1 2  25 37 o 17 233.356 5.0348  568.56    77.2384     134.57     77.2384     
1 1 1 2  25 39 o 4  47.4964 11.9999 12.4797   278.185     194.394    278.185     
1 1 1 2  25 41 o 5  114.624 6.91422 232.914   109.031     16.766     289.031     
1 1 1 2  25 43 o 3  58.0371 10.7248 46.4966   77.3045     143.027    257.304     
1 1 1 2  25 45 o 13 66.1453 9.96461 157.632   357.006     49.3912    357.006     
1 1 1 2  25 47 o 9  54.6519 10.9249 129.69    218.127     48.551     218.127     
1 1 1 2  26 2  o 11 242.363 2.89873 456.242   235.043     3.82127    55.0428     
1 1 1 2  26 4  o 12 186.953 3.61356 208.684   235.728     247.944    55.7279     
1 1 1 2  26 6  o 7  144.2   4.02376 90.5839   76.5738     693.996    76.5738     
1 1 1 2  26 8  o 10 399.773 3.24052 830.156   160.923     6.76636    340.924     
1 1 1 2  26 10 o 1  197.426 3.89251 245.988   236.553     112.873    236.553     
1 1 1 2  26 12 o 9  174.133 4.08065 160.707   44.5337     320.701    224.534     
1 1 1 2  26 14 o 12 378.453 3.79466 664.08    8.06164     277.549    188.062     
1 1 1 2  26 16 o 13 107.779 5.62227 52.9843   36.1944     205.541    216.194     
1 1 1 2  26 18 o 4  547.962 4.25923 877.39    48.9701     617.524    228.97      
1 1 1 2  26 20 o 13 590.199 4.37318 1503.48   69.2088     457.666    69.2088     
1 1 1 2  26 22 o 6  618.09  4.89594 1506.77   278.36      338.655    278.36      
1 1 1 2  26 24 o 12 916.602 6.33007 2165.15   254.051     342.759    254.051     
1 1 1 2  26 26 o 7  157.841 5.7016  287.919   226.969     43.2184    46.9689     
1 1 1 2  26 28 o 15 553.202 4.49943 1343.84   100.312     293.069    100.312     
1 1 1 2  26 30 o 16 399.08  9.01875 730.792   27.3997     258.208    207.4       
1 1 1 2  26 32 o 9  212.408 5.03152 468.672   251.604     49.648     251.604     
1 1 1 2  26 34 o 12 57.9364 12.589  26.7037   54.2234     102.535    234.223     
1 1 1 2  26 36 o 7  87.8562 10.0797 163.947   309.408     7.23543    129.408     
1 1 1 2  26 38 o 5  80.2142 9.93615 177.874   39.3416     67.1652    39.3416     
1 1 1 2  26 40 o 17 57.1879 11.5183 91.7701   200.147     2.73463    20.1466     
1 1 1 2  26 42 o 11 99.7289 7.07343 210.955   315.333     1.58612    315.333     
1 1 1 2  26 44 o 8  114.299 6.45746 261.266   245.011     33.5657    245.011     
1 1 1 2  26 46 o 12 27.3172 9.01407 17.7621   104.672     9.21392    284.672     
1 1 1 2  26 48 o 7  30.1987 9.55352 31.0105   94.0159     7.09403    94.0159     
1 1 1 2  27 3  o 12 672.313 4.008   1501.23   23.3488     113.98     23.3488     
1 1 1 2  27 5  o 7  522.578 3.93956 1129.52   1.71895     35.4508    1.71895     
1 1 1 2  27 7  o 9  399.07  3.46631 792.557   76.2569     89.6821    256.257     
1 1 1 2  27 9  o 6  653.419 4.50345 1707.99   184.313     612.427    184.313     
1 1 1 2  27 11 o 10 380.221 3.64589 989.248   175.568     399.572    175.568     
1 1 1 2  27 13 o 14 72.7467 8.47193 63.4898   337.348     226.62     337.348     
1 1 1 2  27 15 o 4  329.659 3.81977 678.382   81.5655     39.2261    261.566     
1 1 1 2  27 17 o 12 263.022 4.56383 607.418   169.872     128.952    169.872     
1 1 1 2  27 19 o 14 770.203 5.5999  1751.35   281.673     158.283    281.673     
1 1 1 2  27 21 o 17 303.713 4.5072  658.832   234.828     35.5998    234.828     
1 1 1 2  27 23 o 4  700.387 5.15602 1703.9    76.773      368.827    76.773      
1 1 1 2  27 25 o 11 333.974 4.75142 570.413   94.3314     291.596    274.331     
1 1 1 2  27 27 o 14 403.196 4.30946 760.056   131.539     218.178    311.539     
1 1 1 2  27 29 o 13 138.687 8.1197  280.524   334.12      83.0876    334.12      
1 1 1 2  27 31 o 2  239.333 5.10199 515.515   105.878     20.7134    105.878     
1 1 1 2  27 33 o 6  115.755 7.78855 284.958   220.138     144.273    220.138     
1 1 1 2  27 35 o 4  61.7489 12.881  27.0065   306.411     167.615    126.411     
1 1 1 2  27 37 o 2  101.96  8.52519 196.601   295.223     23.2474    115.223     
1 1 1 2  27 39 f 0  127.958 6.62325 277.295   235.709     0          0           
1 1 1 2  27 41 o 3  52.8308 11.9916 89.5818   188.958     5.2418     8.95842     
1 1 1 2  27 43 o 8  102.79  6.87702 222.602   12.8352     7.88545    12.8352     
1 1 1 2  27 45 o 10 31.6379 9.72448 22.8146   347.691     64.7318    167.691     
1 1 1 2  27 47 o 6  52.0472 9.51506 106.707   234.295     4.47336    234.295     
1 1 1 2  28 2  o 17 564.906 3.7302  1273.25   145.313     130.53     145.313     
1 1 1 2  28 4  o 4  181.498 3.80617 239.981   101.139     153.001    281.139     
1 1 1 2  28 6  o 2  343.508 3.30424 773.696   92.5461     129.847    92.5461     
1 1 1 2  28 8  o 6  521.477 3.89009 980.948   79.3874     276.927    259.387     
1 1 1 2  28 10 o 4  302.051 3.84329 488.255   139.018     287.896    319.018     
1 1 1 2  28 12 f 0  919.995 5.86684 2034.86   324.231     0          0           
1 1 1 2  28 14 o 9  399.268 4.18608 930.533   300.776     156.744    300.776     
1 1 1 2  28 16 o 6  447.767 4.02379 1087.22   144.841     254.533    144.841     
1 1 1 2  28 18 o 12 242.051 4.27593 572.904   128.554     158.239    128.554     
1 1 1 2  28 20 o 14 598.825 5.43682 1278.38   139.574     36.9982    319.574     
1 1 1 2  28 22 o 8  74.8971 9.75507 3.95863   125.613     156.317    125.613     
1 1 1 2  28 24 o 11 366.41  4.50791 839.98    354.298     110.347    354.298     
1 1 1 2  28 26 o 15 215.696 5.03468 467.516   218.634     45.0128    218.634     
1 1 1 2  28 28 o 1  58.2423 11.9779 99.4923   297.729     344.675    297.729     
1 1 1 2  28 30 o 12 70.7828 12.4789 0.957619  303.273     206.002    303.273     
1 1 1 2  28 32 o 17 197.03  5.33093 413.749   119.989     7.57286    299.989     
1 1 1 2  28 34 o 16 60.4598 12.8718 38.9746   267.738     1.88968    87.7381     
1 1 1 2  28 36 o 4  148.068 6.31342 320.229   280.922     14.1945    280.922     
1 1 1 2  28 38 o 15 60.5012 11.7108 10.2816   99.0281     218.11     279.028     
1 1 1 2  28 40 o 6  73.712  10.5121 166.528   133.001     45.7486    133.001     
1 1 1 2  28 42 o 14 43.5147 11.3997 59.3651   322.374     36.7272    142.374     
1 1 1 2  28 44 o 6  41.4418 10.5779 53.4844   92.1652     50.3378    272.165     
1 1 1 2  28 46 o 11 60.7341 10.4792 129.508   54.7278     10.8176    54.7278     
1 1 1 2  29 3  o 4  432.642 4.29683 1315.43   98.2019     843.642    98.2019     
1 1 1 2  29 5  o 4  598.79  4.46522 1308.87   174.224     38.7848    174.224     
1 1 1 2  29 7  o 8  303.985 3.43815 432.852   205.212     412.858    25.2122     
1 1 1 2  29 9  o 11 563.603 3.95694 1190.26   252.291     51.1173    72.2911     
1 1 1 2  29 11 o 15 55.1333 9.72753 66.0328   153.891     189.882    153.891     
1 1 1 2  29 13 o 5  391.898 3.79147 658.778   147.802     364.525    327.802     
1 1 1 2  29 15 o 3  157.655 5.08856 80.4257   267.813     474.14     87.8127     
1 1 1 2  29 17 o 6  533.977 5.0705  1088.33   19.2974     131.678    199.297     
1 1 1 2  29 19 o 14 112.679 7.3465  113.148   308.378     8.12727    308.378     
1 1 1 2  29 21 o 4  380.265 4.97402 911.291   222.943     196.128    222.943     
1 1 1 2  29 23 o 2  118.892 7.12601 89.4432   170.748     277.089    350.748     
1 1 1 2  29 25 o 17 342.583 4.61562 982.579   74.3427     515.762    74.3427     
1 1 1 2  29 27 o 13 513.306 5.39615 1072.75   241.733     76.2795    61.7326     
1 1 1 2  29 29 o 12 566.486 5.03929 1418.97   244.786     381.777    244.786     
1 1 1 2  29 31 o 7  115.143 7.99459 239.197   134.285     31.7929    134.285     
1 1 1 2  29 33 o 1  214.416 5.47597 605.039   24.8426     300.875    24.8426     
1 1 1 2  29 35 o 1  163.526 6.03837 421.415   340.366     152.156    340.366     
1 1 1 2  29 37 o 1  37.3797 11.4073 1.92091   131.817     79.0629    311.817     
1 1 1 2  29 39 o 10 55.3823 12.2345 65.464    63.699      34.4868    63.699      
1 1 1 2  29 41 o 4  41.2554 11.5074 58.3806   70.3377     3.05094    250.338     
1 1 1 2  29 43 o 8  31.428  10.0629 27.0946   32.3178     46.2608    212.318     
1 1 1 2  29 45 o 6  47.5981 10.9095 105.817   199.967     36.587     199.967     
1 1 1 2  30 2  o 7  485.478 3.64048 1052.04   248.629     22.1186    248.629     
1 1 1 2  30 4  o 14 379.154 3.44645 914.059   235.933     226.504    235.933     
1 1 1 2  30 6  o 11 264.143 3.74205 387.048   37.041      331.883    217.041     
1 1 1 2  30 8  o 13 586.675 4.19715 1466.31   43.6381     399.744    43.6381     
1 1 1 2  30 10 o 6  262.116 3.37932 541.891   242.42      5.80346    62.42       
1 1 1 2  30 12 o 3  54.3326 10.4275 155.444   145.947     425.312    145.947     
1 1 1 2  30 14 o 3  154.711 5.27511 219.628   209.202     156.536    29.2016     
1 1 1 2  30 16 o 8  366.886 4.7139  855.827   214.818     148.764    214.818     
1 1 1 2  30 18 o 16 158.55  5.59514 182.44    198.896     268.256    18.8963     
1 1 1 2  30 20 o 4  146.666 6.59523 204.158   77.4892     164.764    257.489     
1 1 1 2  30 22 o 2  329.512 4.47653 737.577   325.283     68.3831    325.283     
1 1 1 2  30 24 o 17 179.657 6.11008 285.621   352.823     164.086    172.823     
1 1 1 2  30 26 o 16 287.792 15.4571 814.399   59.5956     433.412    59.5956     
1 1 1 2  30 28 o 12 216.514 5.80798 491.497   50.9235     80.4933    50.9235     
1 1 1 2  30 30 o 17 234.215 5.14805 572.045   243.928     147.452    243.928     
1 1 1 2  30 32 o 13 309.798 5.22372 838.577   282.214     341.257    282.214     
1 1 1 2  30 34 o 15 115.702 8.39072 253.303   138.246     31.0847    138.246     
1 1 1 2  30 36 o 7  75.4728 11.7234 137.041   36.2539     14.7678    216.254     
1 1 1 2  30 38 o 11 119.764 7.50914 225.465   256.138     57.4155    76.1384     
1 1 1 2  30 40 o 14 63.4605 11.5194 156.436   204.564     88.4543    204.564     
1 1 1 2  30 42 o 5  31.0917 10.1488 25.1531   230.964     46.0219    50.9635     
1 1 1 2  30 44 o 1  62.2504 11.5216 149.03    134.016     48.8975    134.016     
1 1 1 2  31 3  o 10 115.505 4.6568  99.4226   74.0218     179.503    254.022     
1 1 1 2  31 5  o 6  254.822 3.53579 552.567   197.038     53.3664    197.038     
1 1 1 2  31 7  f 0  542.57  4.25527 1027.04   274.61      0          0           
1 1 1 2  31 9  o 15 332.693 3.85046 658.59    355.9       96.7539    175.899     
1 1 1 2  31 11 o 8  234.624 3.68101 638.008   289.02      358.102    289.02      
1 1 1 2  31 13 o 11 492.513 4.34807 1182.94   178.231     245.334    178.231     
1 1 1 2  31 15 o 15 175.141 5.76879 276.119   47.7854     146.71     227.785     
1 1 1 2  31 17 o 9  62.9156 10.918  23.4836   236.219     111.473    236.219     
1 1 1 2  31 19 o 13 499.199 5.17579 1341.53   350.422     532.096    350.422     
1 1 1 2  31 21 x 6  ?       ?       281.029   284.687     0          0           
1 1 1 2  31 23 o 8  281.32  5.17124 616.013   208         41.6396    208         
1 1 1 2  31 25 x 4  ?       ?       452.438   170.337     0          0           
1 1 1 2  31 27 o 2  125.254 8.97349 83.0555   140.317     338.564    320.317     
1 1 1 2  31 29 o 7  47.741  12.5454 4.51228   64.9706     64.9372    64.9706     
1 1 1 2  31 31 o 1  160.459 6.80077 276.731   309.223     126.221    129.223     
1 1 1 2  31 33 o 2  112.979 8.49162 234.861   333.706     5.37906    333.706     
1 1 1 2  31 35 o 14 46.3215 12.6449 32.0245   58.8706     62.2045    238.871     
1 1 1 2  31 37 o 9  182.544 6.41495 502.207   109.483     222.336    109.483     
1 1 1 2  31 39 o 8  42.6644 12.0748 52.4497   301.733     40.1414    121.733     
1 1 1 2  31 41 o 12 37.7555 11.2535 53.248    119.672     3.33785    119.672     
1 1 1 2  31 43 f 0  55.2648 12.2371 84.4111   173.218     0          0           
1 1 1 2  31 45 o 5  27.6023 9.32219 22.5526   69.3656     0.161563   249.366     
1 1 1 2  32 2  o 15 669.349 4.60496 1477.03   248.91      52.5708    248.91      
1 1 1 2  32 4  o 15 34.3493 9.55534 223.793   304.352     497.712    304.352     
1 1 1 2  32 6  o 5  160.212 4.23254 244.904   113.722     128.04     293.722     
1 1 1 2  32 8  o 5  33.6902 9.77869 67.8495   327.885     151.637    327.885     
1 1 1 2  32 10 o 10 273.591 4.14044 617.441   34.1396     94.2161    34.1396     
1 1 1 2  32 12 o 3  215.963 4.60627 441.045   168.071     2.81968    168.071     
1 1 1 2  32 14 f 0  87.1828 8.78141 408.985   138.757     0          0           
1 1 1 2  32 16 o 13 310.46  4.56028 692.765   216.183     68.9017    216.183     
1 1 1 2  32 18 f 0  192.891 5.34077 343.987   55.023      0          0           
1 1 1 2  32 20 o 17 201.426 5.43166 429.59    282.998     35.0483    282.998     
1 1 1 2  32 22 o 17 142.15  6.9134  222.09    110.192     106.488    290.192     
1 1 1 2  32 24 o 10 60.0469 14.9974 42.7907   89.0281     185.873    89.0281     
1 1 1 2  32 26 o 9  247.216 5.70518 509.016   334.481     30.6019    154.481     
1 1 1 2  32 28 o 17 351.247 4.93377 880.464   29.8638     244.055    29.8638     
1 1 1 2  32 30 o 13 125.461 8.2208  318.459   149.47      137.484    149.47      
1 1 1 2  32 32 o 10 62.5374 12.8088 64.4559   334.874     95.7459    154.874     
1 1 1 2  32 34 f 0  149.192 6.93278 310.837   166.465     0          0           
1 1 1 2  32 36 o 10 102.994 9.04078 230.446   233.2       34.2418    233.2       
1 1 1 2  32 38 o 4  37.5558 11.4655 33.0123   228.655     51.5178    48.6551     
1 1 1 2  32 40 o 2  58.5908 12.6844 136.64    233.464     54.528     233.464     
1 1 1 2  32 42 o 15 50.5667 12.4756 115.134   11.4828     51.8818    11.4828     
1 1 1 2  32 44 o 8  43.2109 11.981  77.121    227.074     9.13029    47.0744     
1 1 1 2  33 3  o 8  113.057 5.73273 101.99    6.41308     167.313    186.413     
1 1 1 2  33 5  o 12 508.94  4.17819 1012.97   216.717     172.276    36.7168     
1 1 1 2  33 7  o 5  679.721 4.54122 1751.38   280.288     558.616    280.288     
1 1 1 2  33 9  o 15 563.956 4.16511 904.522   274.122     635.245    94.1219     
1 1 1 2  33 11 o 10 97.5192 6.69187 64.566    345.689     151.287    165.689     
1 1 1 2  33 13 o 4  262.34  4.23093 669.059   326.361     253.051    326.361     
1 1 1 2  33 15 o 1  123.669 7.18751 94.4211   124.776     286.083    304.776     
1 1 1 2  33 17 o 4  153.663 6.21639 306.951   103.92      23.4759    103.92      
1 1 1 2  33 19 o 9  200.96  5.40019 395.195   68.4483     36.3506    248.448     
1 1 1 2  33 21 o 10 137.315 7.22048 159.809   126.228     219.545    306.228     
1 1 1 2  33 23 o 3  185.838 6.90554 431.248   76.966      122.143    76.9659     
1 1 1 2  33 25 o 12 402.183 5.16481 1078.9    116.447     426.017    116.447     
1 1 1 2  33 27 o 6  235.323 5.61846 454.051   127.979     101.025    307.979     
1 1 1 2  33 29 o 1  92.2212 11.2824 121.973   139.842     121.975    319.842     
1 1 1 2  33 31 o 2  201     6.00661 445.421   85.4278     28.5471    85.4278     
1 1 1 2  33 33 o 15 89.1495 10.9891 185.931   64.9444     19.1114    64.9444     
1 1 1 2  33 35 o 10 39.177  12.0284 14.0904   331.97      14.3371    151.97      
1 1 1 2  33 37 o 16 93.7137 9.83874 157.2     109.681     81.2741    289.681     
1 1 1 2  33 39 o 6  112.206 8.51982 342.729   17.3115     214.824    17.3115     
1 1 1 2  33 41 f 0  37.2061 11.632  11.4867   295.71      0          0           
1 1 1 2  33 43 f 0  31.9728 10.4387 45.6064   86.1977     0          0           
1 1 1 2  34 2  o 6  418.194 3.78658 912.963   231.731     31.1977    231.731     
1 1 1 2  34 4  o 2  142.62  5.01164 117.388   249.733     323.191    69.7334     
1 1 1 2  34 6  o 13 575.316 4.34382 1345.33   40.7811     202.347    40.7811     
1 1 1 2  34 8  o 2  181.478 4.23119 268.704   89.7497     198.269    269.75      
1 1 1 2  34 10 o 5  355.619 4.20702 566.997   56.9911     392.726    236.991     
1 1 1 2  34 12 o 10 75.3625 9.55196 74.6152   60.5134     388.707    60.5134     
1 1 1 2  34 14 o 1  215.462 4.9179  410.988   100.09      72.3009    280.09      
1 1 1 2  34 16 o 14 406.165 7.39601 1027.95   296.861     312.693    296.861     
1 1 1 2  34 18 o 4  79.8147 11.2097 45.7989   268.636     358.601    268.636     
1 1 1 2  34 20 o 5  384.239 5.10095 985.714   4.99659     327.174    4.99658     
1 1 1 2  34 22 o 5  207.803 7.39669 297.268   296.821     277.701    116.821     
1 1 1 2  34 24 o 3  388.462 5.13349 849.481   199.239     20.805     199.239     
1 1 1 2  34 26 o 12 274.465 6.19086 610.819   296.649     40.7754    296.649     
1 1 1 2  34 28 o 16 95.2772 10.7157 166.956   269.931     39.5316    89.9307     
1 1 1 2  34 30 o 15 122.695 8.47935 189.835   125.927     135.989    305.927     
1 1 1 2  34 32 f 0  90.4377 11.4092 174.854   298.772     0          0           
1 1 1 2  34 34 o 4  69.5325 12.7033 131.164   351.397     1.66889    171.397     
1 1 1 2  34 36 o 14 51.5894 13.1508 61.5802   234.524     73.5076    54.5238     
1 1 1 2  34 38 o 9  33.5991 10.908  20.7307   103.153     71.2951    283.153     
1 1 1 2  34 40 o 17 53.2542 13.5126 58.1149   34.0826     99.5314    214.083     
1 1 1 2  34 42 o 12 31.1303 10.2856 36.0119   22.0445     3.4029     22.0446     
1 1 1 2  35 3  o 3  105.625 6.12248 102.584   95.1646     120.345    275.165     
1 1 1 2  35 5  o 14 337.978 4.09775 718.684   149.072     3.58964    329.071     
1 1 1 2  35 7  o 13 138.895 5.82574 210.202   73.3387     102.123    253.339     
1 1 1 2  35 9  o 7  289.05  4.33569 601.569   219.047     21.109     39.0468     
1 1 1 2  35 11 o 13 491.569 4.30686 1120.29   117.465     116.773    117.465     
1 1 1 2  35 13 o 7  196.24  10.3302 418.336   18.303      38.1089    18.3029     
1 1 1 2  35 15 o 1  182.417 5.30416 350.092   69.3375     284.988    69.3375     
1 1 1 2  35 17 o 16 506.901 4.85265 1236.79   143.029     283.399    143.029     
1 1 1 2  35 19 x 9  ?       ?       140.056   202.675     0          0           
1 1 1 2  35 21 o 8  209.761 5.65866 533.789   99.2585     209.694    99.2585     
1 1 1 2  35 23 o 11 179.499 7.79759 368.285   51.381      10.6869    231.381     
1 1 1 2  35 25 o 11 43.7218 13.1364 3.963     196.726     40.5602    196.726     
1 1 1 2  35 27 o 4  53.6102 13.7648 9.98041   80.1653     203.943    80.1653     
1 1 1 2  35 29 o 1  68.212  13.538  72.3279   297.842     112.934    117.842     
1 1 1 2  35 31 o 14 73.8932 12.3796 126.41    282.409     28.9653    102.409     
1 1 1 2  35 33 o 10 69.2404 13.2141 130.159   326.449     1.62557    146.449     
1 1 1 2  35 35 o 9  92.9126 11.0161 222.424   271.622     60.4213    271.622     
1 1 1 2  35 37 f 0  77.2378 11.9354 123.219   278.613     0          0           
1 1 1 2  35 39 o 11 70.337  13.045  141.606   217.198     6.49998    37.1984     
1 1 1 2  35 41 f 0  36.6548 11.5179 88.8663   212.759     0          0           
1 1 1 2  36 2  o 15 201.948 3.93386 413.328   141.893     3.70059    141.894     
1 1 1 2  36 4  o 8  211.214 4.11506 302.621   143.716     276.412    323.716     
1 1 1 2  36 6  o 15 241.614 4.58573 396.814   314.39      224.509    134.39      
1 1 1 2  36 8  o 1  227.862 4.3841  462.19    81.6712     24.9832    261.671     
1 1 1 2  36 10 o 11 292.302 9.47409 695.762   91.9671     155.455    91.9671     
1 1 1 2  36 12 o 10 313.349 3.98137 639.549   249.931     58.2448    69.9312     
1 1 1 2  36 14 o 1  34.0071 10.8712 212.033   320.239     487.184    320.239     
1 1 1 2  36 16 o 8  272.093 4.7601  486.758   62.6696     181.607    242.67      
1 1 1 2  36 18 o 9  105.192 8.78582 138.118   203.778     46.8867    23.7784     
1 1 1 2  36 20 o 15 461.08  5.37139 1122.18   306.636     250.623    306.636     
1 1 1 2  36 22 o 4  253.679 5.68422 560.97    260.321     37.5482    260.321     
1 1 1 2  36 24 f 0  63.3914 13.987  184.074   127.867     0          0           
1 1 1 2  36 26 o 7  80.7515 11.8731 137.287   345.883     24.2599    165.883     
1 1 1 2  36 28 o 4  91.3746 11.7844 169.092   162.126     25.441     342.126     
1 1 1 2  36 30 o 7  44.4981 13.0353 13.9149   141.32      108.724    321.32      
1 1 1 2  36 32 o 10 98.8854 10.0262 219.962   184.547     32.9067    184.547     
1 1 1 2  36 34 o 14 122.203 8.35286 343.926   71.1049     172.652    71.1049     
1 1 1 2  36 36 o 9  91.7796 11.3228 202.322   72.9003     19.2788    72.9002     
1 1 1 2  36 38 o 8  53.5462 13.7005 106.381   26.1468     7.00005    26.1468     
1 1 1 2  36 40 o 13 32.2424 10.6873 34.2594   342.962     7.11203    342.962     
1 1 1 2  37 3  o 3  538.588 4.31242 1073.36   326.78      187.507    146.779     
1 1 1 2  37 5  o 6  303.756 7.31397 621.387   311.984     51.5469    131.984     
1 1 1 2  37 7  o 10 475.324 5.3357  951.857   186.738     152.02     6.73837     
1 1 1 2  37 9  f 0  388.274 4.02652 753.532   300.536     0          0           
1 1 1 2  37 11 o 12 37.556  11.0198 89.9365   13.0774     218.56     13.0774     
1 1 1 2  37 13 o 4  234.087 4.41839 531.427   184.555     90.9164    184.555     
1 1 1 2  37 15 o 8  103.433 17.8119 48.5749   251.52      273.504    71.5198     
1 1 1 2  37 17 o 8  286.836 4.88877 658.744   256.739     98.9003    256.739     
1 1 1 2  37 19 o 14 246.424 6.01958 581.456   216.113     119.32     216.113     
1 1 1 2  37 21 o 2  270.476 5.288   497.373   74.189      170.44     254.189     
1 1 1 2  37 23 o 4  82.9946 12.3557 102.32    333.997     111.213    153.997     
1 1 1 2  37 25 o 17 126.628 8.7733  204.37    318.625     121.546    138.625     
1 1 1 2  37 27 o 2  112.207 9.43894 133.596   60.5579     204.013    240.558     
1 1 1 2  37 29 o 1  63.8225 13.0879 39.9091   313.078     169.399    133.078     
1 1 1 2  37 31 o 9  55.8363 13.4994 91.9637   225.537     14.0353    225.537     
1 1 1 2  37 33 o 16 38.3053 11.9739 28.9676   65.4124     1.84607    245.412     
1 1 1 2  37 35 o 16 37.5318 11.922  46.8497   156.858     6.88994    336.858     
1 1 1 2  37 37 o 13 46.3194 13.1859 50.4328   334.774     80.9801    154.774     
1 1 1 2  37 39 o 12 47.1598 13.0202 88.3323   232.566     2.37456    52.5659     
1 1 1 2  38 2  o 3  328.524 4.00531 613.126   150.214     181.033    330.214     
1 1 1 2  38 4  o 14 284.167 4.52927 485.147   168.061     240.677    348.061     
1 1 1 2  38 6  o 6  307.325 4.45977 767.888   1.71014     234.624    1.71014     
1 1 1 2  38 8  o 2  339.637 4.58748 760.629   18.326      69.8785    18.326      
1 1 1 2  38 10 o 4  196.942 4.77227 399.024   96.8575     6.92712    276.858     
1 1 1 2  38 12 x 12 ?       ?       466.05    55.2822     0          0           
1 1 1 2  38 14 o 10 226.178 4.767   257.945   47.9546     443.199    227.955     
1 1 1 2  38 16 o 12 172.605 6.3675  366.735   99.6594     30.0989    99.6594     
1 1 1 2  38 18 o 16 80.8789 11.5786 84.6595   39.9405     102.047    219.94      
1 1 1 2  38 20 o 1  153.105 6.66819 246.155   163.631     151.51     343.631     
1 1 1 2  38 22 o 11 76.9673 12.4561 124.586   8.94011     14.9812    188.94      
1 1 1 2  38 24 o 12 130.029 8.69108 317.665   94.9494     99.5222    94.9494     
1 1 1 2  38 26 o 5  78.5123 13.3311 75.4124   136.294     163.764    316.294     
1 1 1 2  38 28 o 15 113.048 9.49573 190.721   115.751     93.0983    295.751     
1 1 1 2  38 30 o 11 40.2265 12.3538 15.4945   24.7829     96.8413    204.783     
1 1 1 2  38 32 o 4  74.2274 13.3041 175.182   182.696     57.7147    182.696     
1 1 1 2  38 34 o 15 42.923  13.1313 66.4091   152.758     16.4257    152.758     
1 1 1 2  38 36 o 17 47.067  12.2159 55.0471   69.1197     76.033     249.12      
1 1 1 2  38 38 o 8  31.4918 10.7377 22.1594   47.3239     68.3228    227.324     
1 1 1 2  39 3  o 14 101.954 6.64068 28.6204   15.4176     319.419    195.418     
1 1 1 2  39 5  o 1  428.31  4.33444 907.783   304.062     31.0745    124.062     
1 1 1 2  39 7  o 11 87.1726 13.7756 48.1784   121.369     48.8727    301.369     
1 1 1 2  39 9  o 5  264.118 4.94783 521.864   277.414     72.1633    97.4144     
1 1 1 2  39 11 o 8  484.101 4.33677 1117.33   291.429     141.434    291.429     
1 1 1 2  39 13 o 5  342.281 4.79691 765.963   236.175     61.7717    236.175     
1 1 1 2  39 15 o 9  60.0893 11.1917 9.73279   60.6476     93.988     240.648     
1 1 1 2  39 17 o 4  170.329 6.01514 390.085   20.3655     69.5617    20.3655     
1 1 1 2  39 19 f 0  130.762 7.87872 251.937   231.619     0          0           
1 1 1 2  39 21 o 16 90.6972 11.6598 182.835   332.757     25.1975    332.757     
1 1 1 2  39 23 o 7  191.438 6.65787 490.143   80.1968     164.122    80.1968     
1 1 1 2  39 25 o 4  151.748 7.34441 386.949   147.63      134.276    147.63      
1 1 1 2  39 27 f 0  45.5612 13.167  12.761    199.437     0          0           
1 1 1 2  39 29 o 10 89.7455 12.2562 124.506   315.604     125.088    135.604     
1 1 1 2  39 31 o 8  47.2409 12.7592 68.9228   298.681     29.6182    118.681     
1 1 1 2  39 33 f 0  82.6325 13.4196 161.073   245.214     0          0           
1 1 1 2  39 35 o 16 88.5671 11.9636 215.25    240.731     59.3472    240.731     
1 1 1 2  39 37 o 8  46.636  13.3926 85.685    254.901     4.55465    74.901      
1 1 1 2  40 2  o 10 46.5859 11.8052 95.6593   107.543     265.347    107.543     
1 1 1 2  40 4  o 5  257.575 4.35512 684.713   310.382     300.717    310.382     
1 1 1 2  40 6  o 16 271.362 4.4237  661.519   117.394     180.181    117.394     
1 1 1 2  40 8  o 5  245.137 4.57766 515.704   23.235      3.05982    203.235     
1 1 1 2  40 10 o 5  177.64  5.36748 348.141   88.6716     35.6382    268.672     
1 1 1 2  40 12 o 8  326.463 4.63026 800.295   110.84      198.616    110.84      
1 1 1 2  40 14 o 11 42.4149 11.635  56.5047   338.834     209.774    338.834     
1 1 1 2  40 16 o 15 220.764 5.03459 472.622   259.67      1.44456    259.67      
1 1 1 2  40 18 o 14 152.263 6.94886 333.167   327.868     29.2854    327.868     
1 1 1 2  40 20 o 9  45.787  13.1126 12.6279   177.488     75.2644    357.488     
1 1 1 2  40 22 o 12 147.818 7.82403 367.633   234.383     114.7      234.383     
1 1 1 2  40 24 o 16 68.1381 12.7382 76.6683   264.158     109.777    84.158      
1 1 1 2  40 26 o 17 118.002 9.21591 259.813   250.012     25.5507    250.012     
1 1 1 2  40 28 o 6  47.2609 12.8034 63.5679   307.182     15.6564    127.182     
1 1 1 2  40 30 o 14 65.0503 14.3045 131.072   95.3723     8.43731    95.3722     
1 1 1 2  40 32 o 4  65.0864 14.4789 138.209   17.6715     18.8028    17.6715     
1 1 1 2  40 34 o 16 40.5087 12.5412 62.3199   349.634     17.7926    169.634     
1 1 1 2  40 36 o 6  29.7758 10.1986 30.7084   130.593     3.30206    310.593     
1 1 1 2  41 3  o 16 214.272 5.37238 483.785   89.8652     74.099     89.8652     
1 1 1 2  41 5  o 7  305.07  4.46086 863.963   186.624     433.568    186.624     
1 1 1 2  41 7  o 2  411.681 4.25892 991.764   249.18      205.042    249.18      
1 1 1 2  41 9  o 7  190.554 5.08923 493       235.316     199.104    235.316     
1 1 1 2  41 11 o 3  49.5746 11.7302 19.8992   127.001     161.072    127.001     
1 1 1 2  41 13 o 8  112.048 7.68423 119.526   348.36      221.195    168.36      
1 1 1 2  41 15 o 6  129.623 7.17811 248.016   13.346      39.2293    193.346     
1 1 1 2  41 17 o 14 199.896 6.07297 465.867   329.929     78.42      329.929     
1 1 1 2  41 19 o 3  201.425 6.73782 402.821   321.096     59.7868    141.096     
1 1 1 2  41 21 o 15 59.0799 13.1606 81.3925   273.056     13.4772    93.0563     
1 1 1 2  41 23 o 1  116.645 8.87021 282.514   99.5658     83.4342    99.5658     
1 1 1 2  41 25 o 5  61.3066 13.1293 112.292   267.66      40.8848    267.66      
1 1 1 2  41 27 o 3  48.1751 13.1043 67.3843   221.062     25.5286    41.0618     
1 1 1 2  41 29 o 4  59.4844 13.9395 109.607   25.8178     10.652     205.818     
1 1 1 2  41 31 o 1  67.3148 13.0649 179.593   334.16      106.106    334.16      
1 1 1 2  41 33 o 8  35.5648 11.4908 48.699    50.7725     16.0293    230.772     
1 1 1 2  41 35 o 4  38.7204 11.455  63.8933   76.6499     10.0806    256.65      
1 1 1 2  42 2  o 14 46.6458 11.6554 85.7849   70.4133     301.822    70.4133     
1 1 1 2  42 4  o 12 190.201 5.25609 349.597   302.861     104.5      122.861     
1 1 1 2  42 6  o 2  124.993 7.14031 218.759   46.9795     68.5908    226.979     
1 1 1 2  42 8  o 5  216.565 4.8011  368.105   97.4428     191.559    277.443     
1 1 1 2  42 10 o 2  296.521 4.5385  723.695   46.9452     169.575    46.9452     
1 1 1 2  42 12 f 0  114.972 7.53994 179.87    357.692     0          0           
1 1 1 2  42 14 o 15 228.636 6.98683 495.938   188.882     9.61277    188.882     
1 1 1 2  42 16 o 12 71.3893 11.4179 102.616   306.087     58.2621    126.087     
1 1 1 2  42 18 o 6  77.1973 12.3184 34.3336   355.957     243.911    175.957     
1 1 1 2  42 20 o 2  120.063 8.78478 255.876   71.8185     11.2735    71.8185     
1 1 1 2  42 22 o 11 154.559 7.0761  352.61    9.24409     46.864     9.24409     
1 1 1 2  42 24 o 6  135.774 7.9741  308.57    317.176     39.9349    317.176     
1 1 1 2  42 26 o 11 44.9115 12.8103 61.9953   179.807     16.5069    359.807     
1 1 1 2  42 28 o 14 69.3294 13.1192 115.384   195.306     52.5856    15.3056     
1 1 1 2  42 30 f 0  43.8141 12.7192 37.5756   226.72      0          0           
1 1 1 2  42 32 o 7  43.4265 12.5473 62.1793   287.543     40.1801    107.543     
1 1 1 2  42 34 o 7  54.8943 13.4084 136.241   188.99      71.0941    188.99      
1 1 1 2  43 3  o 9  90.8594 7.94281 141.181   263.382     64.9388    83.382      
1 1 1 2  43 5  o 17 71.5911 11.227  87.0034   355.998     66.597     175.998     
1 1 1 2  43 7  o 16 46.6994 11.7915 2.47201   227.982     109.793    227.981     
1 1 1 2  43 9  o 1  123.142 7.09682 228.646   158.284     50.2628    338.284     
1 1 1 2  43 11 f 0  72.5111 11.4736 279.76    130.872     0          0           
1 1 1 2  43 13 o 13 136.859 6.47747 348.887   77.9885     131.607    77.9885     
1 1 1 2  43 15 o 7  105.751 8.67597 182.363   246.791     71.5159    66.7911     
1 1 1 2  43 17 o 3  95.3566 9.41897 135.073   202.843     122.599    22.8433     
1 1 1 2  43 19 o 8  62.4147 13.4011 60.9294   148.843     114.557    328.843     
1 1 1 2  43 21 o 16 132.122 8.11281 281.591   165.486     3.19863    165.486     
1 1 1 2  43 23 o 12 132.732 8.05236 245.366   110.284     76.9273    290.284     
1 1 1 2  43 25 o 3  123.358 8.32247 330.717   120.488     138.504    120.488     
1 1 1 2  43 27 o 8  68.9039 13.9934 131.293   98.057      16.1669    278.057     
1 1 1 2  43 29 o 8  49.2656 13.3724 103.013   31.5884     48.5005    31.5884     
1 1 1 2  43 31 o 11 48.388  13.0413 101.695   137.046     29.0092    137.046     
1 1 1 2  43 33 o 4  46.3041 13.103  86.9102   120.55      1.66199    300.549     
1 1 1 2  44 2  o 13 217.401 4.60952 441.879   50.4736     49.1838    230.474     
1 1 1 2  44 4  o 13 146.541 6.16312 285.626   95.0404     44.7023    275.04      
1 1 1 2  44 6  o 6  53.8198 12.4535 26.1832   136.189     115.437    316.189     
1 1 1 2  44 8  o 14 82.0022 10.5219 152.211   165.039     2.10537    345.039     
1 1 1 2  44 10 o 4  57.0617 12.1067 37.1502   141.164     127.118    321.164     
1 1 1 2  44 12 o 13 42.4624 11.8252 6.35521   256.115     95.0581    76.1146     
1 1 1 2  44 14 o 8  40.7268 11.9116 5.83569   139.907     86.0423    319.907     
1 1 1 2  44 16 f 0  143.036 6.32966 303.366   118.396     0          0           
1 1 1 2  44 18 o 7  42.1799 12.1261 22.4628   121.841     23.0626    301.841     
1 1 1 2  44 20 o 5  69.7532 12.9618 132.825   253.243     1.64356    73.2435     
1 1 1 2  44 22 o 14 43.0273 12.5029 51.2026   325.082     26.257     145.082     
1 1 1 2  44 24 o 3  43.8103 12.776  41.2646   32.5708     78.8404    212.571     
1 1 1 2  44 26 o 16 63.0074 13.2526 111.861   3.75939     30.1049    183.759     
1 1 1 2  44 28 o 12 41.5457 12.6674 71.7353   280.516     16.6345    280.516     
1 1 1 2  44 30 o 12 76.0217 12.6387 183.012   356.079     52.1538    356.079     
1 1 1 2  44 32 o 9  30.8148 10.2334 37.4043   243.413     3.49414    243.413     
1 1 1 2  45 3  o 8  192.586 4.90982 449.436   250.816     75.2041    250.816     
1 1 1 2  45 5  o 12 120.376 7.30321 332.908   255.05      185.312    255.05      
1 1 1 2  45 7  o 17 53.4    11.6956 54.5998   167.339     27.1796    347.339     
1 1 1 2  45 9  o 14 80.9859 10.8708 164.415   308.258     23.706     308.258     
1 1 1 2  45 11 o 15 35.5275 10.9375 27.9109   129.689     152.786    129.689     
1 1 1 2  45 13 o 10 32.9999 10.5728 2.07968   37.481      26.6633    37.481      
1 1 1 2  45 15 o 9  92.3512 8.9943  225.032   342.985     85.0905    342.985     
1 1 1 2  45 17 o 1  98.6317 9.07906 265.756   316.209     137.188    316.209     
1 1 1 2  45 19 o 17 38.6385 11.7697 20.672    177.82      9.36351    357.82      
1 1 1 2  45 21 o 12 196.79  7.09415 493.012   154.733     135.118    154.733     
1 1 1 2  45 23 o 13 140.221 9.55567 327.151   237.139     52.1896    237.139     
1 1 1 2  45 25 o 14 153.471 7.70644 388.157   255.006     114.397    255.006     
1 1 1 2  45 27 f 0  43.3321 12.7902 47.2291   138.515     0          0           
1 1 1 2  45 29 o 8  29.7999 10.146  32.1591   113.673     11.6535    293.673     
1 1 1 2  45 31 o 1  27.0291 9.39771 26.7982   119.42      22.9978    299.42      
1 1 1 2  46 2  f 0  171.751 5.01367 323.029   66.3658     0          0           
1 1 1 2  46 4  o 1  116.514 7.01484 261.487   154.656     41.1024    154.656     
1 1 1 2  46 6  o 3  69.441  11.2859 125.102   223.314     1.76807    223.314     
1 1 1 2  46 8  o 15 54.2061 12.3807 12.9917   262.475     176.461    82.4751     
1 1 1 2  46 10 o 17 77.2766 10.9031 127.479   211.921     49.5851    31.9207     
1 1 1 2  46 12 o 14 41.5509 12.0312 21.2782   263.071     26.6067    83.0712     
1 1 1 2  46 14 o 2  63.2766 12.2105 120.873   264.483     19.3351    264.483     
1 1 1 2  46 16 o 15 139.801 7.10013 299.464   177.514     1.32919    177.514     
1 1 1 2  46 18 o 16 160.378 7.56922 351.505   142.331     12.2037    142.331     
1 1 1 2  46 20 o 1  44.3477 12.4224 61.0904   83.1826     32.346     263.183     
1 1 1 2  46 22 o 14 92.2285 12.1311 189.352   309.147     9.56142    129.147     
1 1 1 2  46 24 o 5  54.7371 13.5143 110.708   40.516      10.9883    40.516      
1 1 1 2  46 26 o 16 37.7081 12.0061 58.9834   342.91      0.728878   162.91      
1 1 1 2  46 28 o 5  26.5458 9.29939 8.48554   262.601     72.5161    82.6006     
1 1 1 2  47 3  o 3  42.4731 11.3356 23.0697   328.724     56.1973    148.724     
1 1 1 2  47 5  o 9  72.9961 10.6111 157.691   311.499     57.192     311.499     
1 1 1 2  47 7  o 16 49.9537 12.2055 57.421    104.249     23.5089    284.249     
1 1 1 2  47 9  o 7  100.778 8.30207 169.171   72.6061     82.8755    252.606     
1 1 1 2  47 11 o 7  51.6653 12.3673 74.2239   34.0269     15.1979    214.027     
1 1 1 2  47 13 f 0  72.2453 11.7737 181.891   55.2202     0          0           
1 1 1 2  47 15 o 4  141.174 6.959   316.381   7.25857     27.4695    7.25857     
1 1 1 2  47 17 o 6  63.5686 12.3892 117.483   333.873     17.0979    153.873     
1 1 1 2  47 19 o 1  35.9623 11.1945 38.9195   204.426     9.05323    24.4263     
1 1 1 2  47 21 o 6  37.5415 11.734  51.8962   35.3605     11.8742    215.36      
1 1 1 2  47 23 f 0  44.757  12.958  90.0168   286.555     0          0           
1 1 1 2  47 25 o 3  64.4517 12.3684 149.145   133.201     38.1444    133.201     
1 1 1 2  47 27 o 17 49.4183 13.5801 113.067   44.4941     62.9354    44.4941     
1 1 1 2  48 2  o 16 53.7791 11.19   16.9623   138.883     174.561    318.883     
1 1 1 2  48 4  o 4  38.2794 11.1549 11.3335   212.438     11.7319    32.4382     
1 1 1 2  48 6  o 15 90.1027 8.97035 232.128   24.0125     105.734    24.0125     
1 1 1 2  48 8  o 9  55.4988 12.0233 99.821    77.9317     24.3334    77.9317     
1 1 1 2  48 10 o 8  58.7731 11.7815 115.078   22.7963     18.4744    22.7963     
1 1 1 2  48 12 o 13 32.1687 10.3623 10.6411   180.37      12.6514    0.369865    
1 1 1 2  48 14 o 4  38.4078 11.8127 36.1483   294.881     53.4699    114.881     
1 1 1 2  48 16 o 12 58.9738 12.4047 130.528   305.785     39.6738    305.785     
1 1 1 2  48 18 o 4  51.8244 13.0396 111.298   343.971     47.7105    343.971     
1 1 1 2  48 20 o 10 80.2006 11.0256 180.616   304.994     26.6296    304.994     
1 1 1 2  48 22 o 15 36.0675 11.7212 52.6115   303.87      2.68796    123.87      
1 1 1 2  48 24 o 5  55.5128 13.5013 129.182   162.383     46.2598    162.383     
1 1 1 2  48 26 f 0  32.0018 10.6499 62.9572   261.273     0          0           
1 1 1 2  49 3  f 0  88.1258 8.73661 225.037   265.687     0          0           
1 1 1 2  49 5  o 17 129.736 6.54109 314.392   234.641     75.9861    234.641     
1 1 1 2  49 7  o 5  52.7953 12.259  97.7457   103.099     10.8153    103.099     
1 1 1 2  49 9  o 13 73.2553 10.767  169.051   289.716     44.7336    289.716     
1 1 1 2  49 11 o 10 52.9507 12.5442 72.1103   233.059     61.6501    53.0588     
1 1 1 2  49 13 o 6  34.8817 10.9542 32.9492   29.2025     40.4412    209.203     
1 1 1 2  49 15 o 8  58.3709 12.8475 136.866   64.808      57.7507    64.808      
1 1 1 2  49 17 o 4  61.729  13.7167 114.868   132.622     18.8641    312.622     
1 1 1 2  49 19 o 17 42.0692 11.8042 50.7604   175.508     59.4434    355.508     
1 1 1 2  49 21 o 5  37.2676 11.392  60.2567   18.7498     0.43746    198.75      
1 1 1 2  49 23 o 16 31.8828 10.6317 42.3584   319.633     0.552176   139.633     
1 1 1 2  50 2  o 13 74.2051 9.77966 196.073   119.483     101.187    119.483     
1 1 1 2  50 4  o 13 127.986 6.97925 264.948   73.1773     19.2975    253.177     
1 1 1 2  50 6  o 12 116.645 7.25702 251.377   95.2429     4.251      95.2429     
1 1 1 2  50 8  o 13 81.2857 9.98468 234.576   103.853     147.091    103.853     
1 1 1 2  50 10 o 15 51.7033 12.5134 76.8709   110.678     47.5899    290.678     
1 1 1 2  50 12 o 13 37.8605 11.58   36.7532   36.8964     11.8588    36.8964     
1 1 1 2  50 14 o 1  47.9948 12.2785 51.7449   144.44      87.2034    324.44      
1 1 1 2  50 16 o 9  35.0117 11.0503 32.8051   320.189     59.8944    140.189     
1 1 1 2  50 18 o 11 47.3115 12.8023 31.1159   349.86      129.185    169.86      
1 1 1 2  50 20 o 4  28.2226 9.58516 13.3042   22.101      0.00789243 202.096     
1 1 1 2  50 22 f 0  31.3104 10.3114 75.1807   107.159     0          0           
1 1 1 2  51 3  o 7  43.1213 11.809  27.4562   285.324     112.558    105.324     
1 1 1 2  51 5  o 12 44.2874 12.1745 45.1553   218.763     79.7544    38.7631     
1 1 1 2  51 7  o 7  52.4304 12.4683 78.016    202.267     51.3238    22.2673     
1 1 1 2  51 9  o 15 58.6347 12.3963 142.612   244.643     64.5641    244.643     
1 1 1 2  51 11 o 2  59.8838 12.0827 141.938   253.895     50.7153    253.895     
1 1 1 2  51 13 f 0  75.9779 12.0053 161.479   321.857     0          0           
1 1 1 2  51 15 o 2  46.2257 12.2712 94.6628   331.272     23.162     331.272     
1 1 1 2  51 17 o 15 74.6064 11.9948 156.239   132.543     0.743158   132.544     
1 1 1 2  51 19 o 15 29.3635 9.93294 34.9483   141.785     13.5286    321.785     
1 1 1 2  52 2  o 2  41.578  11.5605 74.4373   35.2896     19.6356    35.2895     
1 1 1 2  52 4  f 0  47.4469 11.6687 59.3405   39.4546     0          0           
1 1 1 2  52 6  o 4  49.6888 12.5028 108.891   325.109     58.5955    325.109     
1 1 1 2  52 8  o 11 38.8145 11.4902 56.1178   287.922     25.6862    107.922     
1 1 1 2  52 10 o 10 69.364  12.132  178.885   290.601     78.7816    290.601     
1 1 1 2  52 12 o 8  66.3911 12.2651 163.371   305.88      59.1768    305.88      
1 1 1 2  52 14 f 0  35.428  11.1249 70.5411   137.602     0          0           
1 1 1 2  52 16 o 5  31.5367 10.3481 40.8468   255.371     5.06693    255.371     
1 1 1 2  53 3  o 4  44.301  12.2431 89.4087   22.2829     31.9976    22.2829     
1 1 1 2  53 5  o 5  62.4331 12.3656 131.706   49.5423     10.1848    49.5423     
1 1 1 2  53 7  o 6  34.189  10.8663 40.8666   48.0492     11.5012    48.0492     
1 1 1 2  53 9  o 8  34.0352 10.9839 49.1482   115.354     4.778      115.354     
1 1 1 2  53 11 o 11 47.2308 12.4075 102.915   145.557     62.5525    145.557     
1 1 1 2  53 13 o 14 42.6245 12.255  86.3935   251.472     22.4507    251.472     
1 1 1 2  54 2  o 16 42.5498 10.889  83.9201   199.337     47.8896    199.337     
1 1 1 2  54 4  o 7  36.1492 11.2324 60.1585   59.4196     12.7614    59.4196     
1 1 1 2  54 6  o 10 31.2638 10.3121 25.5304   309.982     7.32672    309.982     
1 1 1 2  54 8  o 12 38.4832 11.7277 70.3435   254.707     27.0841    254.707     
1 1 1 3  4  3  o 16 487.585 2.88283 271.374   243.081     1192.38    63.0812     
1 1 1 3  4  5  f 0  121.742 1.76003 942.532   58.1662     0          0           
1 1 1 3  4  7  o 6  180.896 1.73418 215.747   292.793     561.409    292.793     
1 1 1 3  4  9  o 16 163.309 1.90605 226.891   264.662     580.245    264.662     
1 1 1 3  4  11 o 11 656.636 4.17309 1593.49   24.0027     643.559    24.0027     
1 1 1 3  4  13 o 3  881.771 4.95009 1733.43   131.017     270.015    311.017     
1 1 1 3  4  15 o 15 174.745 2.86069 101.176   91.0594     600.917    91.0594     
1 1 1 3  4  17 o 13 821.962 4.73939 1943.35   66.8816     354.331    66.8816     
1 1 1 3  4  19 o 10 198.664 3.00061 266.035   207.082     69.9706    27.0817     
1 1 1 3  4  21 o 13 209.623 3.95101 335.507   239.85      83.43      59.85       
1 1 1 3  4  23 o 7  184.021 3.35853 296.305   318.23      26.8319    138.23      
1 1 1 3  4  25 o 10 501.186 3.40015 877.133   24.3371     387.458    204.337     
1 1 1 3  4  27 o 14 110.583 4.15433 64.4552   313.495     376.176    313.495     
1 1 1 3  4  29 o 15 211.089 3.18339 301.316   116.727     230.244    296.727     
1 1 1 3  4  31 o 9  293.393 3.20914 451.809   271.778     339.329    91.7783     
1 1 1 3  4  33 o 3  500.882 3.72292 1067.19   298.158     26.6645    118.158     
1 1 1 3  4  35 o 13 287.208 3.85436 638.197   77.178      66.5574    77.178      
1 1 1 3  4  37 o 4  109.926 10.0824 46.9118   91.4136     323.898    271.414     
1 1 1 3  4  39 o 15 327.706 3.90973 622.113   147.022     158.557    327.022     
1 1 1 3  4  41 o 7  232.486 4.87026 489.834   75.177      1.93715    255.177     
1 1 1 3  4  43 o 2  74.2057 10.4097 84.6216   54.2354     95.3885    234.235     
1 1 1 3  4  45 o 3  100.195 7.55628 230.269   73.3329     63.4075    73.3329     
1 1 1 3  4  47 o 8  38.9361 11.2841 7.81647   110.758     17.8455    290.758     
1 1 1 3  4  49 o 9  37.1636 11.0577 21.6025   163.422     7.78977    343.422     
1 1 1 3  4  51 o 15 33.082  10.5039 30.9367   115.823     7.85189    295.823     
1 1 1 3  4  53 o 4  34.5676 10.7843 50.072    28.0953     3.99112    208.095     
1 1 1 3  5  4  f 0  638.415 3.98886 665.052   128.106     0          0           
1 1 1 3  5  6  o 4  648.53  4.50564 1145.24   282.559     209.113    102.559     
1 1 1 3  5  8  o 12 304.63  2.63553 11.1874   178.364     789.328    178.364     
1 1 1 3  5  10 o 14 937.298 5.39625 2665.76   102.276     1514.38    102.276     
1 1 1 3  5  12 o 8  540.967 3.98081 1189.73   161.252     319.344    161.252     
1 1 1 3  5  14 o 3  533.164 3.15525 1388.11   177.054     752.124    177.054     
1 1 1 3  5  16 o 7  443.401 2.94757 911.739   228.925     17.7107    228.925     
1 1 1 3  5  18 o 14 251.292 2.67633 447.958   197.203     3.22906    17.2035     
1 1 1 3  5  20 o 14 561.699 3.58861 1425.34   61.2365     467.798    61.2365     
1 1 1 3  5  22 o 7  517.312 3.60316 1202.05   2.08718     197.578    2.08717     
1 1 1 3  5  24 o 12 130.88  3.63073 61.7148   252.906     112.211    72.9055     
1 1 1 3  5  26 o 5  384.346 3.03429 689.235   123.037     230.917    303.037     
1 1 1 3  5  28 o 14 242.746 3.29664 517.004   14.0438     116.189    14.0438     
1 1 1 3  5  30 o 8  280.943 3.01534 612.879   260.199     62.9398    260.199     
1 1 1 3  5  32 o 8  360.268 4.4625  659.763   297.248     220.483    117.248     
1 1 1 3  5  34 o 17 307.54  3.50655 675.094   278.638     50.5544    278.638     
1 1 1 3  5  36 o 2  544.083 4.18968 1281.74   170.037     209.522    170.037     
1 1 1 3  5  38 f 0  325.213 4.24495 611.586   140.311     0          0           
1 1 1 3  5  40 o 13 155.312 5.35314 202.888   320.272     223.14     140.272     
1 1 1 3  5  42 o 13 184.479 5.74546 357.012   311.156     64.3508    131.156     
1 1 1 3  5  44 o 2  211.322 4.72872 425.581   33.2663     55.8308    213.266     
1 1 1 3  5  46 o 2  90.33   8.76894 122.651   137.631     124.943    317.631     
1 1 1 3  5  48 o 10 36.0442 10.9885 13.8019   191.202     46.8859    11.2024     
1 1 1 3  5  50 o 10 54.2113 12.0727 97.4974   224.851     10.7976    44.8508     
1 1 1 3  5  52 o 9  38.9908 11.6804 60.6565   72.3925     18.1511    72.3925     
1 1 1 3  5  54 o 14 63.8755 12.9262 152.177   164.51      46.629     164.51      
1 1 1 3  6  3  o 3  504.916 3.07005 17.5989   56.7759     1993.71    56.7758     
1 1 1 3  6  5  o 4  514.039 3.19943 821.567   235.3       79.0296    235.3       
1 1 1 3  6  7  o 12 1309.36 7.52205 2979.02   152.069     387.538    152.069     
1 1 1 3  6  9  o 10 346.312 3.37049 268.97    63.5971     208.337    243.597     
1 1 1 3  6  11 o 7  255.404 2.31147 44.0883   26.6195     278.017    206.62      
1 1 1 3  6  13 o 7  650.044 3.89011 1291.55   27.4093     110.352    207.409     
1 1 1 3  6  15 o 6  637.446 4.32978 1546.37   230.266     432.347    230.266     
1 1 1 3  6  17 o 4  1256.57 7.35735 3330.12   219.362     1214.92    219.362     
1 1 1 3  6  19 o 11 308.122 4.25227 573.26    299.925     87.307     119.925     
1 1 1 3  6  21 o 13 247.195 3.21522 550.114   81.4783     203.504    81.4783     
1 1 1 3  6  23 o 4  302.989 3.47582 645.795   127.892     61.9995    127.892     
1 1 1 3  6  25 o 2  535.341 3.46777 1230.81   231.542     181.646    231.542     
1 1 1 3  6  27 o 12 170.492 5.76549 202.634   140.664     101.654    320.664     
1 1 1 3  6  29 o 5  340.013 3.47161 766.493   279.757     113.651    279.757     
1 1 1 3  6  31 o 13 194.732 3.34563 254.214   132.702     285.698    312.702     
1 1 1 3  6  33 o 12 252.191 3.46361 634.655   100.183     240.094    100.183     
1 1 1 3  6  35 o 1  412.372 3.64794 1091.16   5.93613     418.399    5.93613     
1 1 1 3  6  37 o 4  388.354 8.05388 700.536   202.144     272.268    22.1441     
1 1 1 3  6  39 o 2  383.081 4.69683 782.419   199.368     82.2828    19.3683     
1 1 1 3  6  41 f 0  41.0007 11.5245 29.8752   246.801     0          0           
1 1 1 3  6  43 o 17 233.393 5.05853 461.856   314.569     78.8965    134.569     
1 1 1 3  6  45 o 15 210.756 5.04077 437.344   330.577     32.2585    150.577     
1 1 1 3  6  47 f 0  87.4277 9.76664 125.135   139.672     0          0           
1 1 1 3  6  49 o 15 77.7692 10.3133 199.04    119.011     91.3904    119.011     
1 1 1 3  6  51 f 0  82.5616 10.392  149.52    17.9844     0          0           
1 1 1 3  6  53 o 4  52.4446 13.1407 118.991   325.728     42.4126    325.728     
1 1 1 3  7  4  o 6  677.983 3.94836 985.425   48.7243     739.798    228.724     
1 1 1 3  7  6  o 12 1585.16 8.89442 4088.97   12.8336     1397.85    12.8336     
1 1 1 3  7  8  o 8  424.239 2.86171 164.894   294.594     1278.91    114.594     
1 1 1 3  7  10 o 10 109.266 2.66765 567.588   43.9548     1278.41    43.9548     
1 1 1 3  7  12 o 6  502.589 3.30132 1194.23   215.881     723.5      215.881     
1 1 1 3  7  14 o 13 77.1019 4.14881 381.757   118.604     848.578    118.604     
1 1 1 3  7  16 o 8  568.354 3.75723 1288.48   356.661     176.084    356.661     
1 1 1 3  7  18 o 5  1043.85 6.30104 2672.14   78.7512     828.385    78.7512     
1 1 1 3  7  20 o 15 214.445 2.75795 221.483   44.4458     385.239    224.446     
1 1 1 3  7  22 o 11 229.492 2.91061 434.906   356.871     11.7438    176.871     
1 1 1 3  7  24 o 5  168.008 4.59288 81.3306   167.825     452.953    347.825     
1 1 1 3  7  26 o 14 371.036 3.0191  845.728   150.299     167.97     150.299     
1 1 1 3  7  28 o 16 417.628 3.07786 850.899   70.3962     67.8063    250.396     
1 1 1 3  7  30 o 16 410.836 3.20526 971.97    297.34      189.868    297.34      
1 1 1 3  7  32 o 2  306.528 3.38666 780.814   199.194     280.905    199.194     
1 1 1 3  7  34 o 17 545.665 4.01264 1046.69   112.673     268.938    292.673     
1 1 1 3  7  36 o 5  152.413 4.87149 142.178   8.46167     333.174    188.462     
1 1 1 3  7  38 o 5  202.144 4.6661  404.103   309.557     22.7601    129.556     
1 1 1 3  7  40 o 12 198.276 5.10677 564.5     273.731     363.404    273.731     
1 1 1 3  7  42 o 12 265.623 4.67987 641.223   266.134     143.026    266.134     
1 1 1 3  7  44 o 17 166.008 5.57058 368.078   255.139     32.7465    255.139     
1 1 1 3  7  46 f 0  92.7184 10.0772 250.82    324.891     0          0           
1 1 1 3  7  48 o 13 38.6961 11.3814 26.3926   308.698     34.2968    128.698     
1 1 1 3  7  50 o 1  70.1462 10.9478 158.326   160.562     34.5557    160.562     
1 1 1 3  7  52 o 9  26.5252 9.18263 15.7019   268.496     17.3799    88.4961     
1 1 1 3  7  54 o 12 30.4056 10.1264 37.162    341.756     1.81372    341.756     
1 1 1 3  8  3  o 3  329.638 2.24762 93.4624   150.134     297.394    330.134     
1 1 1 3  8  5  o 12 331.533 2.76817 3.84619   65.9576     1025.72    65.9574     
1 1 1 3  8  7  o 8  280.66  2.13105 88.6768   169.832     942.083    169.832     
1 1 1 3  8  9  o 5  418.916 2.95006 438.137   16.1947     681.973    196.195     
1 1 1 3  8  11 o 14 1473.22 8.33992 3508.31   17.2489     664.237    17.2489     
1 1 1 3  8  13 o 16 1990.95 10.9907 4522.87   1.08188     394.946    1.08188     
1 1 1 3  8  15 o 17 447.618 3.52831 818.864   286.537     212.91     106.537     
1 1 1 3  8  17 o 8  438.058 3.43609 750.754   229.456     337.398    49.4556     
1 1 1 3  8  19 o 7  382.604 3.04379 569.737   249.211     466.535    69.2106     
1 1 1 3  8  21 o 7  93.8083 4.60864 161.748   270.385     583.022    270.385     
1 1 1 3  8  23 f 0  164.377 6.05115 585.131   314.246     0          0           
1 1 1 3  8  25 o 12 53.0393 7.11789 231.908   179.507     526.118    179.507     
1 1 1 3  8  27 o 5  433.468 3.23127 1006.86   321.1       189.928    321.1       
1 1 1 3  8  29 o 4  254.645 3.42605 547.796   214.411     63.6565    214.411     
1 1 1 3  8  31 o 16 692.553 4.43702 1497      139.846     9.92635    319.847     
1 1 1 3  8  33 o 6  123.816 4.79395 111.837   154.486     228.44     334.486     
1 1 1 3  8  35 o 1  450.237 4.45606 1004.92   299.481     69.6113    299.481     
1 1 1 3  8  37 o 13 161.397 4.94653 193.397   231.085     270.68     51.0853     
1 1 1 3  8  39 x 12 ?       ?       247.749   284.777     0          0           
1 1 1 3  8  41 o 1  159.006 5.87775 344.937   104.058     42.0427    104.058     
1 1 1 3  8  43 o 6  138.408 6.44802 238.303   188.838     102.767    8.83752     
1 1 1 3  8  45 o 5  163.831 5.78708 214.858   239.559     273.198    59.5586     
1 1 1 3  8  47 f 0  86.7931 10.6907 113.377   142.775     0          0           
1 1 1 3  8  49 o 16 78.2956 10.1466 151.678   32.5746     19.6574    212.575     
1 1 1 3  8  51 o 12 38.8535 11.7784 59.7082   249.226     1.96084    69.2259     
1 1 1 3  8  53 o 3  37.8137 11.4061 63.6224   318.913     1.24931    318.913     
1 1 1 3  9  4  o 16 649.158 3.70132 1559.52   192.882     879.137    192.882     
1 1 1 3  9  6  o 10 67.3787 3.03239 499.535   317.074     1035.4     317.074     
1 1 1 3  9  8  o 5  814.481 4.82765 2017.98   198.891     695.448    198.891     
1 1 1 3  9  10 o 14 1354.8  7.81512 3236.1    207.815     646.528    207.815     
1 1 1 3  9  12 o 16 1128.52 6.63238 2400.42   191.788     54.2376    11.7879     
1 1 1 3  9  14 o 16 990.151 5.89642 2201.8    146.542     138.11     146.542     
1 1 1 3  9  16 o 15 293.404 3.18954 663.253   259.75      320.849    259.75      
1 1 1 3  9  18 o 3  92.2851 3.97114 70.5737   264.131     236.4      264.131     
1 1 1 3  9  20 o 1  220.778 2.92079 424.626   158.024     56.0423    158.024     
1 1 1 3  9  22 o 12 491.128 3.34007 1140.48   103.39      192.977    103.39      
1 1 1 3  9  24 o 5  423.249 3.51238 923.643   111.654     69.8148    111.654     
1 1 1 3  9  26 o 17 109.134 3.9513  35.1222   109.12      267.331    109.12      
1 1 1 3  9  28 o 16 522.908 3.54117 1192.94   132.039     145.005    132.039     
1 1 1 3  9  30 o 1  610.775 3.97957 1510.36   344.959     380.761    344.959     
1 1 1 3  9  32 o 17 493.41  3.64819 898.489   10.5668     334.328    190.567     
1 1 1 3  9  34 o 3  264.966 3.3983  443.563   145.986     232.296    325.986     
1 1 1 3  9  36 o 7  216.228 3.96177 331.446   14.6171     243.822    194.617     
1 1 1 3  9  38 o 10 87.2116 8.56876 109.323   288.058     544.8      288.058     
1 1 1 3  9  40 o 15 234.954 4.44682 536.606   139.544     85.8975    139.544     
1 1 1 3  9  42 o 15 99.8974 8.72877 128.141   124.273     142.526    304.273     
1 1 1 3  9  44 o 9  86.5226 9.7484  156.19    248.094     25.5272    68.0942     
1 1 1 3  9  46 o 6  127.03  6.85955 379.779   354.367     245.75     354.367     
1 1 1 3  9  48 o 4  56.9226 12.6893 71.5891   149.957     75.3225    329.957     
1 1 1 3  9  50 o 1  43.4124 11.7492 18.4246   138.543     132.891    318.543     
1 1 1 3  9  52 f 0  24.6182 8.58998 4.90704   249.566     0          0           
1 1 1 3  10 3  o 3  391.353 2.5897  420.918   338.609     63.8847    158.609     
1 1 1 3  10 5  o 14 551.37  4.01269 1208.14   38.4582     592.501    38.4582     
1 1 1 3  10 7  o 10 507.112 3.35773 1060.03   24.9765     320.263    24.9765     
1 1 1 3  10 9  o 14 684.146 4.48528 1398.82   39.38       24.9695    219.38      
1 1 1 3  10 11 o 13 1068.98 6.50853 2780.86   156.191     996.209    156.191     
1 1 1 3  10 13 o 17 748.509 4.73219 1901.21   183.112     634.93     183.112     
1 1 1 3  10 15 o 2  745.324 5.22453 1782.37   55.0739     371.136    55.0739     
1 1 1 3  10 17 f 0  369.852 3.04308 965.678   123.185     0          0           
1 1 1 3  10 19 o 1  596.264 4.23869 1302.44   132.213     49.6934    132.213     
1 1 1 3  10 21 o 10 463.224 3.40714 1093.96   232.181     224.824    232.181     
1 1 1 3  10 23 o 17 302.615 2.82937 592.756   335.977     42.6442    155.977     
1 1 1 3  10 25 o 1  560.232 3.59201 1431.95   8.76872     486.113    8.76872     
1 1 1 3  10 27 o 1  130.769 4.27206 86.6039   299.619     138.089    119.619     
1 1 1 3  10 29 o 8  35.2682 9.0205  52.7293   348.555     117.442    348.555     
1 1 1 3  10 31 o 17 398.456 3.26637 1170.79   151.212     658.159    151.212     
1 1 1 3  10 33 o 2  253.386 3.63432 389.035   350.238     288.802    170.238     
1 1 1 3  10 35 o 1  351.504 3.76358 834.107   249.712     167.729    249.712     
1 1 1 3  10 37 o 2  143.475 5.20806 261.903   321.749     167.554    321.749     
1 1 1 3  10 39 o 16 104.05  7.46087 89.4612   158.618     193.738    338.618     
1 1 1 3  10 41 o 3  158.21  5.40106 340.9     350.674     29.3753    350.674     
1 1 1 3  10 43 o 17 251.091 4.76655 557.855   61.8513     34.2417    61.8513     
1 1 1 3  10 45 o 8  143.255 6.94177 334.412   98.7887     65.1905    98.7887     
1 1 1 3  10 47 o 7  62.1185 12.3408 102.826   201.83      55.8946    201.83      
1 1 1 3  10 49 o 3  62.33   12.8214 86.9257   275.866     77.5184    95.866      
1 1 1 3  10 51 o 9  61.3412 13.1224 114.892   244.066     17.8047    64.0658     
1 1 1 3  10 53 o 11 29.8354 9.82216 33.7899   54.1508     23.9529    234.151     
1 1 1 3  11 4  o 11 1346.39 7.47042 3319.25   184.645     880.086    184.645     
1 1 1 3  11 6  o 7  1255.22 7.52861 2847.13   323.336     318.262    323.336     
1 1 1 3  11 8  o 14 636.432 4.92867 1275.41   8.53376     55.2597    188.534     
1 1 1 3  11 10 o 13 1136.11 6.61545 2806.25   6.06761     740.051    6.06761     
1 1 1 3  11 12 o 9  625.886 4.66289 1471.68   19.5751     326.14     19.5751     
1 1 1 3  11 14 o 5  319.901 3.30641 762.983   21.2175     460.254    21.2175     
1 1 1 3  11 16 o 17 611.869 4.22277 1136.35   258.134     348.046    78.1336     
1 1 1 3  11 18 o 13 427.4   3.87816 783.246   272.958     237.669    92.9575     
1 1 1 3  11 20 o 4  210.718 4.09872 54.874    56.5635     746.024    236.564     
1 1 1 3  11 22 o 5  45.8606 7.76141 79.6507   116.928     176.848    116.928     
1 1 1 3  11 24 o 3  314.731 3.36329 669.055   177.294     71.4091    177.294     
1 1 1 3  11 26 o 9  329.282 2.92869 801.231   82.794      271.6      82.794      
1 1 1 3  11 28 o 10 531.43  4.07406 1262.74   259.637     242.351    259.637     
1 1 1 3  11 30 o 8  588.388 4.4098  1321.57   295.036     98.4286    295.036     
1 1 1 3  11 32 o 17 69.5221 7.68288 39.3124   271.048     206.913    271.048     
1 1 1 3  11 34 o 1  270.358 3.82451 647.972   154.7       165.913    154.7       
1 1 1 3  11 36 o 17 168.144 4.55669 355.708   45.1731     50.189     45.1731     
1 1 1 3  11 38 o 13 318.427 5.7365  711.593   321.93      67.1478    321.93      
1 1 1 3  11 40 o 11 121.727 6.53833 253.444   288.869     62.0661    288.869     
1 1 1 3  11 42 o 8  43.4108 11.6866 83.5246   303.624     307.742    303.624     
1 1 1 3  11 44 o 10 167.566 5.94787 413.538   116.617     116.654    116.617     
1 1 1 3  11 46 o 6  52.8732 12.5969 67.1781   40.094      13.5908    220.094     
1 1 1 3  11 48 o 4  84.7307 9.90855 224.667   33.8372     110.937    33.8372     
1 1 1 3  11 50 o 10 50.7021 11.9809 80.9251   12.6754     34.7276    192.675     
1 1 1 3  11 52 o 5  34.1136 10.8517 45.2812   153.832     20.6916    333.832     
1 1 1 3  12 3  f 0  1420.5  7.49217 2835.92   326.33      0          0           
1 1 1 3  12 5  o 8  842.463 4.89963 1991.3    263.232     467.761    263.232     
1 1 1 3  12 7  o 6  364.124 2.85002 350.391   74.3269     658.614    254.327     
1 1 1 3  12 9  o 16 189.264 2.38337 3.39152   344.534     137.248    344.534     
1 1 1 3  12 11 o 9  1359.56 8.36013 3674.39   158.253     1473.01    158.253     
1 1 1 3  12 13 o 4  601.183 4.50597 1347.42   214.23      143.014    214.23      
1 1 1 3  12 15 o 17 278.703 3.02971 511.662   333.986     49.1412    153.986     
1 1 1 3  12 17 o 3  140.435 3.37109 20.7019   252.122     23.7104    72.1221     
1 1 1 3  12 19 o 14 255.363 3.06343 516.529   137.496     32.033     137.496     
1 1 1 3  12 21 o 5  443.65  3.6946  984.816   274.509     94.3101    274.509     
1 1 1 3  12 23 o 8  401.133 3.34716 957.58    29.3959     250.921    29.3959     
1 1 1 3  12 25 o 13 462.134 3.26571 944.786   319.941     68.8529    139.941     
1 1 1 3  12 27 o 11 472.815 3.36115 944.222   279.468     136.187    99.4683     
1 1 1 3  12 29 f 0  639.253 5.26615 1339.99   77.8928     0          0           
1 1 1 3  12 31 o 7  630.023 4.07738 1449.03   112.104     169.589    112.104     
1 1 1 3  12 33 o 8  295.893 3.50406 445.24    241.3       370.303    61.3        
1 1 1 3  12 35 o 8  433.812 3.70939 819.322   204.713     234.829    24.7133     
1 1 1 3  12 37 o 7  58.6051 10.5251 81.4418   305.423     301.015    305.423     
1 1 1 3  12 39 o 13 219.202 4.63551 492.374   50.4285     71.225     50.4285     
1 1 1 3  12 41 o 12 71.3488 10.5014 4.5931    310.474     260.768    130.474     
1 1 1 3  12 43 o 2  118.942 6.94433 182.927   25.2578     130.615    205.258     
1 1 1 3  12 45 o 6  138.861 7.01464 402.427   156.302     231.445    156.302     
1 1 1 3  12 47 o 12 107.386 7.44948 259.73    276.289     71.9089    276.289     
1 1 1 3  12 49 o 14 51.1797 12.7723 92.4891   137.381     2.2035     317.381     
1 1 1 3  12 51 o 14 31.7949 10.2599 30.2489   59.9792     0.321582   239.979     
1 1 1 3  12 53 o 15 42.7354 12.4889 83.4152   87.0959     13.7379    87.0959     
1 1 1 3  13 4  o 3  1022.17 5.68272 2614.54   131.065     898.108    131.065     
1 1 1 3  13 6  o 7  711.786 4.25129 1005.91   148.942     995.336    328.942     
1 1 1 3  13 8  o 16 450.74  3.1314  979.494   205.481     225.035    205.481     
1 1 1 3  13 10 o 17 1122.05 7.15606 2385.92   324.025     75.152     144.025     
1 1 1 3  13 12 o 4  892.323 5.67804 2100.97   331.551     356.51     331.551     
1 1 1 3  13 14 f 0  712.948 5.05682 1568.38   142.096     0          0           
1 1 1 3  13 16 o 14 461.541 3.86769 1047.61   24.3732     154.91     24.3732     
1 1 1 3  13 18 o 9  1246.48 7.2253  3123.01   316.529     828.581    316.529     
1 1 1 3  13 20 o 16 252.376 3.062   424.041   195.287     159.017    15.2872     
1 1 1 3  13 22 o 15 450.798 3.38528 770.214   295.901     375.722    115.901     
1 1 1 3  13 24 f 0  129.061 4.47288 619.55    269.213     0          0           
1 1 1 3  13 26 o 6  967.645 5.4529  2239.7    109.158     279.324    109.158     
1 1 1 3  13 28 o 14 517.155 3.65347 1125.98   221.483     21.666     221.483     
1 1 1 3  13 30 f 0  276.188 3.22841 802.237   246.425     0          0           
1 1 1 3  13 32 o 3  330.974 3.45667 667.111   135.147     75.0984    315.148     
1 1 1 3  13 34 o 15 178.226 4.41608 423.749   357.477     160.854    357.477     
1 1 1 3  13 36 o 15 57.9338 10.3204 32.3388   162.746     142.215    162.746     
1 1 1 3  13 38 o 10 274.812 4.01727 587.511   303.352     11.944     303.351     
1 1 1 3  13 40 o 3  143.951 5.81684 224.031   256.375     146.366    76.3749     
1 1 1 3  13 42 o 1  251.082 4.48622 496.348   213.778     89.8545    33.7784     
1 1 1 3  13 44 o 16 73.4929 10.7471 148.207   201.148     46.826     201.148     
1 1 1 3  13 46 o 5  90.7382 9.6037  140.61    53.6295     94.2038    233.629     
1 1 1 3  13 48 o 16 38.3933 11.2867 33.5321   3.02839     60.3243    183.028     
1 1 1 3  13 50 o 14 105.413 8.21153 258.331   341.935     67.8111    341.935     
1 1 1 3  13 52 o 8  52.5806 12.5726 112.745   284.12      22.0204    284.12      
1 1 1 3  14 3  o 16 861.813 4.70437 1855.22   5.21049     59.7184    5.21047     
1 1 1 3  14 5  o 3  912.736 5.40607 1707.63   254.903     487.123    74.9026     
1 1 1 3  14 7  o 13 415.385 2.95125 497.127   331.041     686.713    151.041     
1 1 1 3  14 9  o 16 644.63  4.79199 988.47    124.703     770.154    304.703     
1 1 1 3  14 11 o 5  564.61  3.84027 1459.43   112.392     549.817    112.392     
1 1 1 3  14 13 f 0  325.125 3.11242 459.649   105.735     0          0           
1 1 1 3  14 15 f 0  333.216 3.07466 747.27    125.192     0          0           
1 1 1 3  14 17 o 1  389.603 3.99271 907.923   129.189     194.303    129.189     
1 1 1 3  14 19 o 17 176.263 3.48707 268.348   136.713     2.34109    316.714     
1 1 1 3  14 21 o 13 377.798 3.27549 948.597   131.721     346.274    131.721     
1 1 1 3  14 23 o 17 235.368 3.04495 344.522   138.795     217.764    318.795     
1 1 1 3  14 25 o 1  623.44  3.98196 1585.64   272.169     496.46     272.169     
1 1 1 3  14 27 o 4  811.692 4.75435 1863.64   266.749     204.756    266.749     
1 1 1 3  14 29 o 14 381.87  3.3416  623.584   41.4342     391.383    221.434     
1 1 1 3  14 31 o 3  303.128 3.69824 705.682   90.4309     136.201    90.4309     
1 1 1 3  14 33 o 14 203.275 3.76607 498.914   90.7981     190.392    90.7981     
1 1 1 3  14 35 o 8  85.239  7.28906 25.4036   330.621     216.191    150.621     
1 1 1 3  14 37 o 2  393.416 5.15067 918.933   60.9294     148.8      60.9294     
1 1 1 3  14 39 o 8  197.826 5.06648 351.048   63.1095     129.671    243.109     
1 1 1 3  14 41 o 1  69.6106 10.6323 19.4589   118.738     223.469    298.738     
1 1 1 3  14 43 o 12 127.445 6.74775 236.727   298.22      61.3533    118.22      
1 1 1 3  14 45 o 5  124.613 7.41566 271.309   241.817     19.3605    241.817     
1 1 1 3  14 47 o 3  37.2116 11.2412 26.14     154.683     18.1786    334.683     
1 1 1 3  14 49 o 12 41.5726 11.878  65.8149   78.6046     6.55658    78.6046     
1 1 1 3  14 51 o 13 49.9261 12.2418 100.563   49.0649     10.9368    49.0649     
1 1 1 3  15 4  o 15 867.146 4.82488 1483.18   48.2907     748.787    228.291     
1 1 1 3  15 6  o 6  1057.58 6.32632 2150.68   68.056      259.558    248.056     
1 1 1 3  15 8  o 17 547.68  4.06437 1073.38   61.4126     158.214    241.413     
1 1 1 3  15 10 o 2  286.057 2.80367 602.343   15.3519     337.469    15.3519     
1 1 1 3  15 12 o 17 724.258 5.0695  2024.54   297.719     959.027    297.719     
1 1 1 3  15 14 f 0  246.715 3.27324 729.601   341         0          0           
1 1 1 3  15 16 o 14 642.008 4.17629 1561.42   64.6837     367.507    64.6837     
1 1 1 3  15 18 o 1  521.532 3.60003 887.261   319.347     463.91     139.347     
1 1 1 3  15 20 o 10 268.721 3.26222 579.836   227.118     117.211    227.118     
1 1 1 3  15 22 o 8  447.659 3.62727 944.88    5.60733     2.75881    5.60729     
1 1 1 3  15 24 f 0  305.661 3.33227 683.249   240.112     0          0           
1 1 1 3  15 26 o 3  896.239 5.13668 2176.92   95.2041     463.772    95.2041     
1 1 1 3  15 28 o 4  196.962 3.57873 486.806   154.938     249.018    154.938     
1 1 1 3  15 30 o 17 472.316 3.82455 1251.04   235.569     475.881    235.569     
1 1 1 3  15 32 o 11 86.8823 6.03367 21.2917   171.01      326.861    171.01      
1 1 1 3  15 34 o 5  433.139 3.81885 1002.01   52.9103     137.569    52.9103     
1 1 1 3  15 36 o 3  36.8265 10.5695 82.6427   192.211     199.005    192.211     
1 1 1 3  15 38 f 0  152.91  5.41598 528.763   182.011     0          0           
1 1 1 3  15 40 o 17 56.9104 11.7174 28.7269   235.958     63.3566    55.9577     
1 1 1 3  15 42 o 11 110.528 7.17621 273.701   213.377     110.555    213.377     
1 1 1 3  15 44 o 12 110.691 6.9031  157.298   10.9676     150.402    190.968     
1 1 1 3  15 46 o 15 56.0322 10.9983 71.6111   353.529     67.4257    173.529     
1 1 1 3  15 48 o 12 72.0026 11.7728 93.3256   149.33      112.577    329.33      
1 1 1 3  15 50 o 4  74.6882 11.3057 191.082   133.65      77.1852    133.65      
1 1 1 3  15 52 o 1  41.6229 11.2579 83.2792   19.0715     21.0793    19.0715     
1 1 1 3  16 3  o 14 191.517 2.65495 53.6149   132.649     347.209    312.649     
1 1 1 3  16 5  o 7  413.176 3.86844 583.72    300.517     532.826    120.517     
1 1 1 3  16 7  o 8  407.54  3.2258  862.055   231.913     57.8428    231.913     
1 1 1 3  16 9  o 15 830.768 5.67814 1687.73   236.948     207.77     56.9481     
1 1 1 3  16 11 o 17 132.632 3.35896 160.714   13.2511     752.61     13.2511     
1 1 1 3  16 13 o 14 72.215  5.8752  240.051   284.203     608.048    284.203     
1 1 1 3  16 15 o 14 296.49  3.18285 725.156   349.06      293.693    349.06      
1 1 1 3  16 17 f 0  719.632 4.4249  1498.36   172.135     0          0           
1 1 1 3  16 19 o 2  567.242 4.04694 1252.22   205.179     76.4152    205.178     
1 1 1 3  16 21 o 13 151.166 3.35667 115.943   45.9785     111.669    225.979     
1 1 1 3  16 23 o 4  1022.06 6.18036 2249.08   95.3333     62.5653    95.3333     
1 1 1 3  16 25 o 2  215.135 3.3439  175.459   70.1945     528.205    250.195     
1 1 1 3  16 27 o 7  437.629 3.35869 1001.22   248.553     125.927    248.553     
1 1 1 3  16 29 o 2  581.458 4.45836 1339.98   49.2818     165.543    49.2818     
1 1 1 3  16 31 o 8  447.081 3.8475  1003.48   316.088     83.0827    316.088     
1 1 1 3  16 33 o 4  203.051 4.40153 509.239   178.13      208.185    178.13      
1 1 1 3  16 35 o 12 149.572 4.77191 324.654   205.493     103.711    205.493     
1 1 1 3  16 37 o 16 47.4798 11.4243 23.7157   258.507     72.9787    258.507     
1 1 1 3  16 39 o 4  99.2576 8.07979 194.515   142.787     64.5344    142.787     
1 1 1 3  16 41 o 11 141.452 5.81336 379.813   340.604     183.576    340.604     
1 1 1 3  16 43 o 10 98.7257 7.82926 207.191   279.611     15.7725    279.611     
1 1 1 3  16 45 o 14 71.8006 10.2874 82.8765   196.441     123.228    16.4411     
1 1 1 3  16 47 o 11 45.3902 11.3538 24.5759   232.006     125.805    52.0058     
1 1 1 3  16 49 o 10 150.338 6.16763 395.057   288.194     141.931    288.194     
1 1 1 3  16 51 o 8  35.3787 10.886  54.3841   153.207     8.16094    153.207     
1 1 1 3  17 4  o 13 177.144 2.99749 277.694   102.486     1228.77    102.486     
1 1 1 3  17 6  o 4  276.248 2.84159 417.576   303.17      233.058    123.17      
1 1 1 3  17 8  o 8  713.367 4.89023 1519.1    146.001     24.6337    326.001     
1 1 1 3  17 10 f 0  464.592 3.4967  612.454   112.049     0          0           
1 1 1 3  17 12 o 3  151.16  3.47036 11.3111   317.306     488.092    137.306     
1 1 1 3  17 14 o 1  697.76  4.80875 1478.25   182.846     53.0699    2.84642     
1 1 1 3  17 16 f 0  214.818 3.41578 578.503   10.2264     0          0           
1 1 1 3  17 18 o 8  389.635 3.35514 995.173   10.6275     383.164    10.6275     
1 1 1 3  17 20 o 13 310.774 3.11341 722.777   125.259     215.377    125.259     
1 1 1 3  17 22 o 2  419.393 3.44128 558.589   146.219     665.41     326.219     
1 1 1 3  17 24 o 8  569.456 3.85161 1222.3    236.804     5.64594    56.8054     
1 1 1 3  17 26 o 11 137.701 3.79141 212.191   79.0759     38.0808    259.076     
1 1 1 3  17 28 o 8  530.085 3.67344 1479.32   30.1095     680.094    30.1095     
1 1 1 3  17 30 f 0  119.539 4.53531 141.051   22.8104     0          0           
1 1 1 3  17 32 o 14 228.11  3.82646 399.323   225.96      155.353    45.9601     
1 1 1 3  17 34 o 17 317.763 3.88162 846.412   263.023     348.731    263.023     
1 1 1 3  17 36 x 0  ?       ?       333.501   19.2371     0          0           
1 1 1 3  17 38 o 15 62.7233 10.7431 16.6821   83.9372     77.7734    263.937     
1 1 1 3  17 40 o 4  145.679 5.78158 307.215   17.1864     8.15388    17.1864     
1 1 1 3  17 42 o 6  87.8178 8.50831 197.245   46.3332     62.5326    46.3332     
1 1 1 3  17 44 o 16 107.254 6.88859 284.16    80.3098     135.587    80.3098     
1 1 1 3  17 46 o 8  132.895 6.61202 323.357   261.446     80.5314    261.446     
1 1 1 3  17 48 o 3  50.7747 11.4954 84.5817   182.954     25.7983    2.95351     
1 1 1 3  17 50 o 4  45.6627 11.2394 96.8615   212.379     47.4236    212.379     
1 1 1 3  17 52 x 7  ?       ?       ?         ?           ?          ?           
1 1 1 3  18 3  o 8  514.387 3.5521  989.972   277.592     195.094    97.5923     
1 1 1 3  18 5  o 14 329.595 2.89986 679.753   77.8562     53.7067    77.8562     
1 1 1 3  18 7  o 5  876.581 6.23709 2031.97   352.642     280.375    352.642     
1 1 1 3  18 9  o 3  541.566 3.87229 1111.83   281.283     82.1244    101.283     
1 1 1 3  18 11 o 13 358.297 3.25376 694.567   178.395     94.5215    358.395     
1 1 1 3  18 13 o 9  380.686 3.12036 1005.38   1.7523      448.81     1.7523      
1 1 1 3  18 15 o 1  302.074 3.19693 615.543   234.41      1.83505    54.4089     
1 1 1 3  18 17 o 8  421.235 3.49199 621.522   183.352     547.454    3.35159     
1 1 1 3  18 19 o 17 231.108 3.23448 399.837   358.091     67.2917    178.091     
1 1 1 3  18 21 o 15 145.891 3.70039 14.2304   346.904     462.398    166.904     
1 1 1 3  18 23 o 13 177.188 3.48144 222.686   28.7128     214.319    208.713     
1 1 1 3  18 25 f 0  482.91  3.69287 934.322   243.969     0          0           
1 1 1 3  18 27 o 7  682.157 4.40814 1435.43   233.474     88.1622    53.4742     
1 1 1 3  18 29 f 0  32.0313 9.26739 376.388   263.866     0          0           
1 1 1 3  18 31 o 1  249.184 3.63215 503.322   102.622     36.8234    282.622     
1 1 1 3  18 33 o 15 125.109 5.79466 218.619   225.698     4.19794    225.698     
1 1 1 3  18 35 o 1  317.334 4.35096 774.343   278.474     201.498    278.474     
1 1 1 3  18 37 o 16 285.651 4.69993 811.982   178.096     419.239    178.096     
1 1 1 3  18 39 f 0  134.334 5.88987 218.798   126.217     0          0           
1 1 1 3  18 41 o 7  150.056 6.06442 387.075   242.275     147.833    242.275     
1 1 1 3  18 43 f 0  114.605 6.41514 288.239   315.873     0          0           
1 1 1 3  18 45 o 1  86.3908 8.17923 178.446   41.6484     3.29825    41.6485     
1 1 1 3  18 47 o 8  84.7319 8.67395 162.461   130.678     30.6364    310.678     
1 1 1 3  18 49 o 12 79.6221 10.2714 249.082   309.581     193.46     309.581     
1 1 1 3  18 51 o 13 30.8008 9.99001 29.9453   343.456     5.90958    343.456     
1 1 1 3  19 4  o 10 346.47  2.91502 756.862   48.0618     122.894    48.0618     
1 1 1 3  19 6  o 11 562.186 3.89368 1077.58   269.475     245.298    89.475      
1 1 1 3  19 8  o 7  281.291 2.90101 513.328   178.118     86.6874    358.118     
1 1 1 3  19 10 o 1  126.22  3.66743 64.4862   193.763     526.914    193.763     
1 1 1 3  19 12 o 14 301.823 3.18383 408.18    299.435     438.313    119.435     
1 1 1 3  19 14 o 17 291.584 3.26839 637.25    223.876     102.697    223.876     
1 1 1 3  19 16 o 2  378.27  3.51944 955.359   1.67906     355.752    1.67906     
1 1 1 3  19 18 o 17 363.722 3.31227 672.872   38.3629     168.222    218.363     
1 1 1 3  19 20 o 17 292.766 3.48035 746.976   327.501     421.99     327.501     
1 1 1 3  19 22 o 15 264.075 3.2113  352.872   163.824     381.868    343.824     
1 1 1 3  19 24 o 17 420.724 3.44078 1053.31   60.0285     314.195    60.0285     
1 1 1 3  19 26 o 12 443.28  3.88833 788.29    16.19       332.744    196.19      
1 1 1 3  19 28 o 17 125.589 4.62773 152.991   129.961     134.517    309.961     
1 1 1 3  19 30 o 14 516.029 4.16081 1327.59   219.924     429.63     219.924     
1 1 1 3  19 32 o 12 148.331 6.43655 112.331   334.583     378.53     154.583     
1 1 1 3  19 34 f 0  237.581 4.15797 541.511   325.803     0          0           
1 1 1 3  19 36 f 0  206.417 4.40754 229.026   151.575     0          0           
1 1 1 3  19 38 o 8  129.388 5.82924 236.697   3.31437     54.8297    183.314     
1 1 1 3  19 40 o 9  149.205 5.91507 295.981   97.0966     36.568     277.097     
1 1 1 3  19 42 o 7  62.4978 11.0825 14.082    345.374     276.539    345.374     
1 1 1 3  19 44 o 2  100.042 7.51344 120.526   197.904     180.665    17.9044     
1 1 1 3  19 46 f 0  67.411  10.3181 214.983   7.88668     0          0           
1 1 1 3  19 48 o 16 32.2169 10.1089 33.9091   70.544      9.05672    250.544     
1 1 1 3  19 50 o 3  57.8863 10.8682 115.363   173.615     4.27042    353.615     
1 1 1 3  20 3  o 8  377.067 3.36703 684.304   277.428     198.416    97.4277     
1 1 1 3  20 5  o 14 679.165 4.0968  1630.27   126.965     347.131    126.965     
1 1 1 3  20 7  o 15 760.376 5.03521 1354.96   90.4625     577.418    270.463     
1 1 1 3  20 9  o 1  427.007 3.25576 904.641   35.6303     8.63395    35.6307     
1 1 1 3  20 11 o 4  436.293 3.61468 835.105   104.109     185.26     284.109     
1 1 1 3  20 13 o 16 570.953 3.92212 1474.37   14.0819     511.656    14.0819     
1 1 1 3  20 15 o 10 455.328 3.84374 1069.8    336.94      219.662    336.94      
1 1 1 3  20 17 o 13 130.834 4.25097 53.6118   128.064     523.669    128.064     
1 1 1 3  20 19 o 17 165.474 3.75011 166.335   272.302     21.6171    92.3017     
1 1 1 3  20 21 o 9  65.5256 7.43447 94.2225   317.604     256.777    317.604     
1 1 1 3  20 23 o 8  817.375 5.13798 1960.83   319.386     374.905    319.386     
1 1 1 3  20 25 o 15 140.955 4.56477 180.397   203.756     161.65     23.7559     
1 1 1 3  20 27 o 17 565.51  4.15933 1319.13   162.42      194.095    162.42      
1 1 1 3  20 29 o 3  176.663 4.13245 248.759   17.5377     218.852    197.538     
1 1 1 3  20 31 o 10 255.582 4.08768 504.511   47.0956     68.6873    227.096     
1 1 1 3  20 33 o 13 134.773 5.21016 248.664   262.004     8.20221    262.004     
1 1 1 3  20 35 o 13 152.282 5.00125 85.4096   218.973     455.681    38.9726     
1 1 1 3  20 37 o 5  48.6219 10.9609 0.237481  228.502     2.44573    228.502     
1 1 1 3  20 39 o 2  161.106 5.08492 340.612   172.069     2.24356    172.069     
1 1 1 3  20 41 o 3  146.745 6.31176 294.542   218.123     32.8665    38.1233     
1 1 1 3  20 43 o 6  91.8332 7.68682 208.899   23.2391     49.0745    23.2391     
1 1 1 3  20 45 o 13 124.321 7.54603 235.323   39.6114     61.0767    219.611     
1 1 1 3  20 47 o 5  87.0493 7.98921 213.368   105.145     62.6461    105.145     
1 1 1 3  20 49 o 16 75.1254 10.0615 162.29    46.0969     10.5045    46.0969     
1 1 1 3  21 4  o 13 512.098 3.37325 1102.62   329.046     26.0258    329.046     
1 1 1 3  21 6  o 13 683.149 4.36107 1453.72   262.394     36.4772    82.3937     
1 1 1 3  21 8  o 7  843.987 5.28285 1937.38   213.71      221.064    213.71      
1 1 1 3  21 10 o 10 321.462 3.41831 738.635   174.463     165.232    174.463     
1 1 1 3  21 12 o 5  170.643 3.59737 224.687   67.2367     19.1003    67.2367     
1 1 1 3  21 14 o 13 540.136 4.0452  1066.68   175.211     177.878    355.211     
1 1 1 3  21 16 o 13 251.935 3.37897 247.343   110.384     521.936    290.384     
1 1 1 3  21 18 o 15 295.313 3.46693 761.613   66.8031     438.87     66.8031     
1 1 1 3  21 20 o 9  292.372 3.42767 627.826   223.419     66.4169    223.419     
1 1 1 3  21 22 o 3  98.2863 5.51241 31.007    280.211     370.535    280.211     
1 1 1 3  21 24 o 11 543.511 3.97978 1104.04   161.387     141.127    341.387     
1 1 1 3  21 26 o 10 433.492 3.82813 889.681   346.306     84.5353    166.306     
1 1 1 3  21 28 o 14 39.705  10.217  82.3636   282.101     198.221    282.101     
1 1 1 3  21 30 o 4  79.6391 8.16749 23.6319   347.739     53.5156    167.739     
1 1 1 3  21 32 o 13 212.267 4.13275 364.02    42.4776     156.99     222.478     
1 1 1 3  21 34 o 2  386.613 4.80809 881.02    130.047     102.435    130.047     
1 1 1 3  21 36 o 11 93.4769 7.47707 116.807   138.225     101.992    318.225     
1 1 1 3  21 38 o 5  248.551 4.92425 439.354   350.081     192.431    170.081     
1 1 1 3  21 40 o 13 199.196 5.21253 463.211   2.62315     73.012     2.62315     
1 1 1 3  21 42 o 1  57.3256 10.8451 27.8294   305.53      163.378    125.53      
1 1 1 3  21 44 o 4  129.606 6.66237 197.621   195.952     160.333    15.9517     
1 1 1 3  21 46 o 9  29.3427 9.38783 10.5112   136.448     11.0591    316.448     
1 1 1 3  21 48 o 9  67.4163 10.3523 159.961   321.994     45.3924    321.994     
1 1 1 3  21 50 o 10 55.9193 11.0769 133.082   200.335     45.1946    200.335     
1 1 1 3  22 3  o 15 996.39  5.66867 2207.27   187.568     90.7298    187.568     
1 1 1 3  22 5  o 7  317.007 2.90794 742.491   139.826     199.226    139.826     
1 1 1 3  22 7  o 11 457.319 3.35129 1079.39   58.9517     221.561    58.9517     
1 1 1 3  22 9  o 12 687.09  4.62199 1650.97   33.7034     342.963    33.7034     
1 1 1 3  22 11 o 5  150.758 3.84755 41.2509   82.0253     446.108    262.025     
1 1 1 3  22 13 o 15 249.613 3.79574 519.239   35.7722     102.257    35.7722     
1 1 1 3  22 15 o 8  43.8268 9.51196 303.147   23.2701     656.238    23.2701     
1 1 1 3  22 17 o 2  152.548 4.00988 129.663   240.628     172.279    60.6283     
1 1 1 3  22 19 o 15 480.518 3.85729 1109.53   33.31       171.658    33.31       
1 1 1 3  22 21 o 3  457.99  4.20686 939.54    256.258     86.6545    76.2585     
1 1 1 3  22 23 o 3  161.275 4.15315 307.725   333.402     25.8204    333.402     
1 1 1 3  22 25 o 16 110.594 6.15093 87.2357   47.2183     191.331    227.218     
1 1 1 3  22 27 f 0  146.116 4.68947 393.382   34.7874     0          0           
1 1 1 3  22 29 o 8  354.833 4.35366 548.011   355.382     429.845    175.382     
1 1 1 3  22 31 f 0  216.642 4.49109 617.881   222.616     0          0           
1 1 1 3  22 33 o 9  191.844 23.1053 344.814   191.63      90.5241    11.6302     
1 1 1 3  22 35 o 5  296.912 4.05255 796.298   8.92702     329.948    8.92702     
1 1 1 3  22 37 o 2  125.682 5.91011 254.992   151.107     1.03252    331.106     
1 1 1 3  22 39 o 13 303.966 4.07647 682.409   206.017     48.4494    206.017     
1 1 1 3  22 41 o 7  106.528 6.67484 206.675   105.198     27.7987    285.198     
1 1 1 3  22 43 o 5  95.6026 7.08154 172.414   358.783     54.1757    178.783     
1 1 1 3  22 45 o 8  109.008 6.38454 252.556   257.221     41.9978    257.221     
1 1 1 3  22 47 o 15 31.2133 9.77198 22.1725   285.432     0.503153   105.432     
1 1 1 3  22 49 o 1  35.4831 10.4805 51.3333   12.2076     21.3343    192.208     
1 1 1 3  23 4  o 7  857.681 5.30447 1842.09   23.5373     32.4645    203.537     
1 1 1 3  23 6  o 4  393.236 3.14941 857.515   283.188     65.824     283.188     
1 1 1 3  23 8  f 0  477.151 3.68526 1030.97   244.627     0          0           
1 1 1 3  23 10 o 17 341.03  3.56903 710.932   154.829     17.6048    154.829     
1 1 1 3  23 12 o 8  554.846 4.03545 1343.47   192.626     324.328    192.626     
1 1 1 3  23 14 o 17 99.2538 5.14544 51.6834   74.1743     230.091    74.1743     
1 1 1 3  23 16 o 4  148.361 4.20775 90.2996   89.3752     27.1784    269.375     
1 1 1 3  23 18 o 13 147.632 4.22267 164.954   5.26675     131.143    185.267     
1 1 1 3  23 20 o 8  130.301 4.79219 2.24235   178.796     490.661    358.796     
1 1 1 3  23 22 o 3  197.966 3.8606  327.829   118.32      144.786    298.32      
1 1 1 3  23 24 o 17 273.514 4.44109 353.2     192.957     452.766    12.9575     
1 1 1 3  23 26 o 3  220.087 4.15019 537.684   131.223     192.391    131.223     
1 1 1 3  23 28 o 13 412.262 5.96634 1139.08   73.0194     515.443    73.0194     
1 1 1 3  23 30 o 15 109.489 6.96724 127.068   191.863     36.172     191.863     
1 1 1 3  23 32 o 4  235.299 4.49231 411.51    74.1198     166.165    254.12      
1 1 1 3  23 34 o 11 316.03  4.29839 717.192   128.037     81.4024    128.037     
1 1 1 3  23 36 o 13 53.9177 11.3622 17.9858   84.6062     75.1806    264.606     
1 1 1 3  23 38 o 17 227.207 4.58442 459.474   36.1381     58.9112    216.138     
1 1 1 3  23 40 o 17 176.558 5.62454 423.334   51.9027     93.2198    51.9026     
1 1 1 3  23 42 o 10 31.7862 9.77009 6.05637   239.62      76.4052    239.62      
1 1 1 3  23 44 o 16 39.5415 10.6575 33.8584   41.339      5.38637    41.339      
1 1 1 3  23 46 o 12 31.831  9.76621 28.0465   228.631     43.2852    48.631      
1 1 1 3  23 48 o 3  65.217  9.95816 156.62    208.125     47.4976    208.125     
1 1 1 3  24 3  o 9  151.012 3.46055 89.6443   153.308     330.748    333.307     
1 1 1 3  24 5  o 12 374.985 3.0338  1009.13   206.085     491.101    206.085     
1 1 1 3  24 7  o 5  340     3.20755 910.189   26.8395     472.093    26.8396     
1 1 1 3  24 9  o 5  198.647 3.34804 309.881   275.311     68.841     95.3112     
1 1 1 3  24 11 o 3  94.005  5.73149 72.0145   184.146     276.93     184.146     
1 1 1 3  24 13 f 0  102.861 5.02711 240.987   98.1799     0          0           
1 1 1 3  24 15 f 0  108.017 4.86924 446.514   69.9797     0          0           
1 1 1 3  24 17 o 8  522.68  3.96642 792.012   124.888     667.683    304.888     
1 1 1 3  24 19 o 17 781.097 5.37194 1538.77   73.6492     314.562    253.649     
1 1 1 3  24 21 o 11 113.15  5.52971 61.479    338.327     270.891    158.327     
1 1 1 3  24 23 o 17 151.174 4.66449 159.574   91.9759     272.91     271.976     
1 1 1 3  24 25 o 6  63.1796 10.6117 148.464   297.452     475.006    297.452     
1 1 1 3  24 27 o 11 194.683 5.1963  369.619   247.364     54.5663    67.3643     
1 1 1 3  24 29 o 9  335.807 4.46239 789.338   41.2286     145.794    41.2286     
1 1 1 3  24 31 o 3  251.96  4.4071  536.015   233.747     14.0694    233.747     
1 1 1 3  24 33 o 8  309.547 4.30233 853.485   274.452     395.191    274.452     
1 1 1 3  24 35 o 11 260.302 4.87311 627.044   9.14669     139.498    9.14669     
1 1 1 3  24 37 f 0  128.193 5.75722 248.589   181.118     0          0           
1 1 1 3  24 39 o 2  109.501 6.89746 251.537   205.251     56.6188    205.251     
1 1 1 3  24 41 o 2  39.0038 10.4646 3.941     61.2326     106.676    241.233     
1 1 1 3  24 43 o 9  69.4611 8.91001 137.795   271.629     2.9142     91.6291     
1 1 1 3  24 45 o 1  54.7932 9.75397 124.376   278.406     44.1468    278.406     
1 1 1 3  24 47 o 11 66.6865 9.57422 127.639   356.618     21.8256    176.618     
1 1 1 3  24 49 o 9  32.9728 9.87419 23.8044   220.269     11.0986    220.269     
1 1 1 3  25 4  o 10 549.693 4.22012 1203.02   250.911     57.3862    250.911     
1 1 1 3  25 6  o 2  729.106 4.67918 1702.43   118.494     263.493    118.494     
1 1 1 3  25 8  o 12 827.429 5.28572 1984.95   98.7316     396.606    98.7316     
1 1 1 3  25 10 o 1  330.125 3.71042 556.376   168.019     247.341    348.019     
1 1 1 3  25 12 o 13 600.236 4.52577 1521.38   242.771     479.753    242.771     
1 1 1 3  25 14 o 1  321.499 3.64007 589.645   42.1376     154.785    222.138     
1 1 1 3  25 16 o 2  128.877 4.83818 30.7168   332.013     389.919    152.013     
1 1 1 3  25 18 f 0  510.625 4.18016 1265.97   274.602     0          0           
1 1 1 3  25 20 o 15 312.09  3.71444 548.222   306.771     228.361    126.771     
1 1 1 3  25 22 o 16 343.795 4.27032 812.377   53.88       167.371    53.88       
1 1 1 3  25 24 o 6  646.477 4.94406 1510.29   357.693     218.696    357.693     
1 1 1 3  25 26 o 1  267.937 4.03128 600.75    153.159     76.6453    153.159     
1 1 1 3  25 28 o 14 330.023 5.56224 681.962   211.039     47.5987    31.039      
1 1 1 3  25 30 o 6  544.28  4.66949 1265.69   207.648     175.238    207.648     
1 1 1 3  25 32 o 1  239.136 4.6793  426.055   13.6684     159.279    193.668     
1 1 1 3  25 34 o 11 203.092 4.91435 377.475   293.228     107.472    113.228     
1 1 1 3  25 36 o 7  122.308 6.83387 145.415   238.766     220.224    58.7665     
1 1 1 3  25 38 o 13 32.788  10.2308 5.24666   207.03      30.603     207.03      
1 1 1 3  25 40 o 13 69.8282 8.75879 137.661   346.987     19.2844    346.987     
1 1 1 3  25 42 o 10 78.9133 7.48453 171.069   278.03      22.5344    278.03      
1 1 1 3  25 44 o 3  118.451 6.12477 328.872   56.0752     154.742    56.0752     
1 1 1 3  25 46 o 13 80.5634 7.753   212.13    142.105     88.9253    142.105     
1 1 1 3  25 48 o 2  44.0751 9.38195 80.5623   224.163     10.4051    44.1625     
1 1 1 3  26 3  o 10 225.527 3.43675 254.391   331.699     373.074    151.699     
1 1 1 3  26 5  o 5  395.95  3.54513 931.329   313.484     223.724    313.484     
1 1 1 3  26 7  o 14 474.501 3.80407 1157.93   292.836     321.545    292.836     
1 1 1 3  26 9  o 17 106.001 5.14774 62.7199   348.827     342.088    348.827     
1 1 1 3  26 11 o 9  269.65  3.55199 675.081   55.8216     379.686    55.8216     
1 1 1 3  26 13 o 6  428.995 4.05328 1129.43   296.833     456.627    296.833     
1 1 1 3  26 15 o 3  370.818 3.62635 836.376   183.332     106.581    183.332     
1 1 1 3  26 17 o 11 479.305 4.23654 1080.06   190.057     98.3033    190.057     
1 1 1 3  26 19 o 12 554.389 4.49723 1331.45   194.086     269.998    194.086     
1 1 1 3  26 21 o 10 241.977 4.06447 530.875   107.23      66.3584    107.23      
1 1 1 3  26 23 o 3  246.825 4.51116 501.68    154.679     24.0436    334.679     
1 1 1 3  26 25 o 1  322.901 4.19391 776.048   57.7741     181.831    57.7741     
1 1 1 3  26 27 o 4  587.152 14.288  1368.2    263.329     192.025    263.329     
1 1 1 3  26 29 o 9  194.952 5.18062 347.687   191.606     107.135    11.6057     
1 1 1 3  26 31 o 3  136.262 6.51545 187.957   179.106     159.458    359.106     
1 1 1 3  26 33 o 14 164.41  5.79204 336.744   70.0634     7.02858    250.063     
1 1 1 3  26 35 o 5  128.815 6.74819 231.207   30.7011     70.9752    210.701     
1 1 1 3  26 37 o 12 67.5344 10.8972 107.944   18.4026     18.4563    198.403     
1 1 1 3  26 39 o 10 45.0161 11.0927 18.3655   160.25      8.72643    340.25      
1 1 1 3  26 41 f 0  30.1794 9.26115 57.5549   308.225     0          0           
1 1 1 3  26 43 o 13 93.5059 6.33072 209.647   136.344     25.3421    136.344     
1 1 1 3  26 45 o 4  39.4898 10.1144 68.2538   201.673     8.99691    201.673     
1 1 1 3  26 47 o 17 69.6732 8.71132 191.784   21.8635     99.6218    21.8635     
1 1 1 3  27 4  o 14 650.34  4.44548 1366.83   166.797     60.7819    346.797     
1 1 1 3  27 6  o 12 556.691 3.98262 1298.22   179.355     222.323    179.355     
1 1 1 3  27 8  o 5  414.81  3.54887 861.118   299.979     25.5243    119.979     
1 1 1 3  27 10 o 1  1139.77 7.15122 2560.45   348.122     166.276    348.122     
1 1 1 3  27 12 o 11 264.53  3.62728 566.161   200.046     65.0708    200.046     
1 1 1 3  27 14 o 4  425.323 3.77947 744.372   182.827     336.083    2.82693     
1 1 1 3  27 16 o 7  1138.71 7.15717 2673.54   302.482     389.455    302.482     
1 1 1 3  27 18 o 7  260.191 3.99882 522.779   133.118     38.5263    313.118     
1 1 1 3  27 20 o 17 224.129 4.37031 478.556   97.9627     43.7651    97.9627     
1 1 1 3  27 22 f 0  274.115 4.38164 414.353   342.119     0          0           
1 1 1 3  27 24 o 11 189.314 4.99318 288.331   180.409     201.446    0.409466    
1 1 1 3  27 26 o 4  237.21  12.6211 432.905   332.249     130.581    152.249     
1 1 1 3  27 28 o 10 178.59  5.40781 357.532   352.176     2.37865    172.176     
1 1 1 3  27 30 o 4  149.731 6.33971 305.986   310.241     38.7926    310.241     
1 1 1 3  27 32 o 10 310.9   4.59195 585.776   327.989     168.187    147.989     
1 1 1 3  27 34 o 9  57.5914 12.1096 40.3398   168.5       44.5101    348.5       
1 1 1 3  27 36 o 1  234.503 5.11153 555.99    147.041     102.409    147.041     
1 1 1 3  27 38 o 8  71.2826 10.5882 104.07    232.479     67.2698    52.4785     
1 1 1 3  27 40 o 4  43.9559 10.7525 41.8511   142.981     50.6924    322.981     
1 1 1 3  27 42 o 3  88.5544 6.72064 193.492   174.349     16.1519    174.349     
1 1 1 3  27 44 o 15 38.8453 10.0176 59.9027   39.9351     13.6933    219.935     
1 1 1 3  27 46 o 16 41.6136 8.90134 76.2868   127.258     3.14494    307.258     
1 1 1 3  28 3  o 2  558.707 3.70634 1402.97   273.003     423.775    273.003     
1 1 1 3  28 5  o 14 416.975 3.92715 821.115   334.775     121.643    154.775     
1 1 1 3  28 7  o 16 295.835 3.22219 567.246   294.459     79.728     114.459     
1 1 1 3  28 9  o 16 240.342 3.51804 467.032   323.336     21.9758    143.336     
1 1 1 3  28 11 o 10 404.553 4.33281 742.923   164.69      242.005    344.69      
1 1 1 3  28 13 o 14 464.783 4.0289  1070.47   55.6058     144.563    55.6058     
1 1 1 3  28 15 o 4  619.699 4.78829 1472.92   85.425      264.915    85.425      
1 1 1 3  28 17 o 8  70.2938 8.71241 94.8618   323.82      373.355    323.82      
1 1 1 3  28 19 o 17 522.512 4.95722 1290.75   348.075     328.994    348.075     
1 1 1 3  28 21 o 14 218.888 4.49884 381.787   307.218     142.724    127.218     
1 1 1 3  28 23 o 13 367.582 4.39092 1016.14   259.979     469.793    259.979     
1 1 1 3  28 25 o 14 216.768 7.09204 489.4     217.372     86.5281    217.372     
1 1 1 3  28 27 o 10 53.9212 12.7772 149.347   253.617     442.963    253.617     
1 1 1 3  28 29 o 10 313.724 4.82977 992.148   180.982     680.933    180.982     
1 1 1 3  28 31 o 9  50.6909 12.7469 5.55105   245.195     44.5054    245.195     
1 1 1 3  28 33 o 7  95.7504 9.11029 180.681   153.106     2.26633    333.106     
1 1 1 3  28 35 o 14 50.676  12.4571 35.015    135.185     55.9244    315.185     
1 1 1 3  28 37 o 2  57.1369 12.3841 48.986    69.5371     14.5946    69.5371     
1 1 1 3  28 39 o 4  93.2235 8.05473 155.412   328.063     76.6903    148.063     
1 1 1 3  28 41 o 15 105.188 6.09433 263.813   5.79311     84.3958    5.79311     
1 1 1 3  28 43 f 0  80.202  7.59235 145.316   183.311     0          0           
1 1 1 3  28 45 o 6  55.159  10.5203 92.7112   254.403     38.8757    74.4034     
1 1 1 3  28 47 x 2  ?       ?       ?         ?           ?          ?           
1 1 1 3  29 4  o 15 261.417 4.57891 378.72    315.887     317.66     135.887     
1 1 1 3  29 6  o 5  436.485 3.46542 915.647   347.191     29.7111    167.191     
1 1 1 3  29 8  o 4  413.865 3.50558 777.526   154.129     213.733    334.129     
1 1 1 3  29 10 o 8  747.646 5.11712 1661.19   60.9349     78.8999    60.9349     
1 1 1 3  29 12 f 0  399.871 3.78207 1018.24   120.029     0          0           
1 1 1 3  29 14 o 14 160.284 4.5653  301.53    256.104     13.6423    256.104     
1 1 1 3  29 16 o 2  306.243 4.08146 528.781   325.958     242.828    145.958     
1 1 1 3  29 18 f 0  62.6062 10.7995 147.108   185.322     0          0           
1 1 1 3  29 20 o 3  171.269 4.83309 394.763   101.722     156.426    101.722     
1 1 1 3  29 22 o 8  333.031 4.75179 492.582   112.029     444.491    292.029     
1 1 1 3  29 24 o 9  103.622 8.56485 102.8     225.236     148.781    45.2356     
1 1 1 3  29 26 o 9  243.286 4.89816 504.171   356.058     11.2986    176.058     
1 1 1 3  29 28 o 10 546.772 4.94323 1429.33   51.7628     493.468    51.7628     
1 1 1 3  29 30 o 8  323.409 4.9851  724.421   39.8098     57.796     39.8097     
1 1 1 3  29 32 o 16 151.868 6.45396 270.85    262.778     95.9244    82.7782     
1 1 1 3  29 34 o 15 112.438 8.41996 300.399   164.989     165.72     164.989     
1 1 1 3  29 36 o 16 105.962 8.36899 246.811   200.159     63.7958    200.159     
1 1 1 3  29 38 o 15 56.3867 12.1446 78.9338   12.2738     40.697     192.274     
1 1 1 3  29 40 o 11 45.3707 11.5958 68.9291   193.031     0.0794536  193.03      
1 1 1 3  29 42 o 9  49.7964 10.6433 95.5501   234.897     5.37801    234.897     
1 1 1 3  29 44 o 2  30.5229 9.0245  34.4694   338.766     15.4244    158.766     
1 1 1 3  29 46 o 10 38.9693 12.2865 65.0916   325.436     29.9154    325.436     
1 1 1 3  30 3  o 1  631.816 4.13306 1045.24   79.3727     645.81     259.373     
1 1 1 3  30 5  o 8  470.999 3.55993 901.776   136.557     221.92     316.557     
1 1 1 3  30 7  o 16 164.909 4.14037 327.278   239.084     170.908    239.084     
1 1 1 3  30 9  o 1  125.481 4.77874 78.403    313.211     306.199    133.211     
1 1 1 3  30 11 o 8  177.405 4.11494 273.441   232.509     157.029    52.5086     
1 1 1 3  30 13 f 0  685.338 4.71082 1284.35   318.559     0          0           
1 1 1 3  30 15 o 17 253.59  4.17919 342.372   77.4972     383.935    257.497     
1 1 1 3  30 17 f 0  192.99  5.57128 218.803   173.594     0          0           
1 1 1 3  30 19 o 14 398.654 4.42626 906.76    269.776     103.611    269.776     
1 1 1 3  30 21 o 4  85.3189 10.1462 28.8155   334.686     192.103    154.686     
1 1 1 3  30 23 o 15 71.2927 11.5733 74.0484   242.645     372.783    242.645     
1 1 1 3  30 25 o 6  109.961 8.13005 144.441   145.711     75.1055    325.711     
1 1 1 3  30 27 o 4  154.821 6.68343 216.806   324.695     191.285    144.695     
1 1 1 3  30 29 o 8  156.892 6.38991 317.956   230.196     4.80804    50.1954     
1 1 1 3  30 31 o 4  135.904 7.03444 215.338   79.637      135.715    259.637     
1 1 1 3  30 33 o 7  49.2123 13.0698 21.1726   229.456     87.4202    49.4555     
1 1 1 3  30 35 o 16 92.8512 9.72963 233.421   220.137     118.008    220.137     
1 1 1 3  30 37 o 2  100.352 8.59134 276.981   115.386     158.791    115.386     
1 1 1 3  30 39 o 11 101.337 8.24104 201.724   57.0749     24.0122    237.075     
1 1 1 3  30 41 o 15 59.3409 11.5291 91.549    38.7782     56.2719    218.778     
1 1 1 3  30 43 o 12 38.8847 10.4134 66.6125   106.461     18.4804    106.461     
1 1 1 3  30 45 o 8  55.9183 11.637  122.385   312.295     21.6382    312.295     
1 1 1 3  31 4  o 9  307.678 3.41171 566.168   304.262     170.133    124.262     
1 1 1 3  31 6  o 13 289.978 3.57129 600.053   17.691      17.5818    197.691     
1 1 1 3  31 8  o 16 177.244 3.9944  286.113   150.6       128.209    330.6       
1 1 1 3  31 10 o 17 225.396 3.67802 482.646   131.346     48.9037    131.346     
1 1 1 3  31 12 o 7  435.247 3.89365 1201.45   81.0199     545.509    81.0199     
1 1 1 3  31 14 o 3  140.033 5.95797 206.444   274.635     100.816    94.6354     
1 1 1 3  31 16 o 8  157.62  5.32178 219.859   257.434     181.426    77.4336     
1 1 1 3  31 18 o 1  152.444 6.10713 332.101   174.728     145.076    174.728     
1 1 1 3  31 20 o 10 188.999 5.87606 207.547   82.2238     371.99     262.224     
1 1 1 3  31 22 f 0  91.6188 10.2705 204.661   24.4674     0          0           
1 1 1 3  31 24 o 3  97.4686 9.14641 59.3104   255.099     214.781    75.0987     
1 1 1 3  31 26 o 3  45.5764 12.9486 102.075   358.566     286.946    358.566     
1 1 1 3  31 28 o 9  158.14  6.66029 266.759   176.175     120.828    356.175     
1 1 1 3  31 30 o 4  120.92  7.85991 310.622   13.8709     159.908    13.8709     
1 1 1 3  31 32 o 5  179.124 6.09543 327.695   143.977     110.251    323.977     
1 1 1 3  31 34 o 14 83.1562 11.279  189.042   20.7855     76.6548    20.7855     
1 1 1 3  31 36 o 7  109.822 8.20998 216.085   289.219     26.6948    109.219     
1 1 1 3  31 38 o 2  35.926  11.1068 19.0341   196.912     15.2886    16.9121     
1 1 1 3  31 40 o 7  34.55   10.796  20.4726   146.019     0.879261   326.018     
1 1 1 3  31 42 o 11 36.2856 10.1379 53.4383   276.659     10.4107    276.659     
1 1 1 3  31 44 o 10 29.4044 9.19877 32.7588   317.813     3.57694    137.813     
1 1 1 3  32 3  o 2  304.024 3.8514  713.358   52.1945     151.588    52.1945     
1 1 1 3  32 5  o 8  247.994 3.67724 467.716   333.931     95.4347    153.931     
1 1 1 3  32 7  o 2  148.933 4.48995 81.1589   7.04027     430.056    187.04      
1 1 1 3  32 9  o 17 281.549 3.59523 637.078   42.6856     97.3858    42.6856     
1 1 1 3  32 11 o 17 189.115 4.09042 213.483   315.752     348.914    135.752     
1 1 1 3  32 13 o 3  53.0646 11.7412 45.0815   22.7148     134.508    22.7148     
1 1 1 3  32 15 o 11 83.6683 8.54977 36.9166   342.349     342.976    342.349     
1 1 1 3  32 17 o 14 83.759  9.68206 24.3953   33.5911     179.501    213.591     
1 1 1 3  32 19 o 12 570.765 5.41138 1399.2    194.321     326.505    194.321     
1 1 1 3  32 21 o 13 223.67  5.35317 544.508   184.58      171.34     184.58      
1 1 1 3  32 23 o 4  39.4886 12.0888 87.727    198.624     217.885    198.624     
1 1 1 3  32 25 o 1  54.281  13.5785 42.1646   339.109     170.368    339.109     
1 1 1 3  32 27 o 10 291.399 5.04284 669.438   267.911     89.565     267.911     
1 1 1 3  32 29 o 16 115.342 8.43625 280.436   201.324     119.245    201.324     
1 1 1 3  32 31 o 5  85.4548 11.5054 111.313   152.706     115.499    332.706     
1 1 1 3  32 33 o 16 108.926 8.50827 266.095   54.1895     92.316     54.1895     
1 1 1 3  32 35 o 11 151.314 6.80589 363.759   79.5461     84.6272    79.5461     
1 1 1 3  32 37 o 14 93.1085 9.35839 221.505   353.009     59.9533    353.009     
1 1 1 3  32 39 o 13 60.2655 12.2748 101.391   94.4047     37.4478    274.405     
1 1 1 3  32 41 o 7  36.2146 10.9913 49.5279   176.411     7.72672    176.411     
1 1 1 3  32 43 f 0  37.5758 11.0077 45.425    11.4558     0          0           
1 1 1 3  33 4  o 3  161.023 4.3937  275.911   151.273     63.0216    331.273     
1 1 1 3  33 6  o 12 204.38  4.0119  409.851   91.0959     3.48947    271.096     
1 1 1 3  33 8  o 6  258.572 3.78987 502.168   107.64      76.8735    287.64      
1 1 1 3  33 10 o 2  617.424 4.52253 1271.85   197.079     132.758    17.0787     
1 1 1 3  33 12 o 8  63.3993 10.6079 61.4975   79.1577     249.022    79.1577     
1 1 1 3  33 14 o 14 323.46  4.18284 486.185   349.173     413.284    169.173     
1 1 1 3  33 16 o 4  432.509 4.41511 1135.6    56.8654     413.713    56.8654     
1 1 1 3  33 18 o 15 108.984 8.29796 154.793   17.5137     8.43399    197.514     
1 1 1 3  33 20 o 13 259.602 4.84619 585.559   11.0653     80.8986    11.0653     
1 1 1 3  33 22 o 9  125.173 32.2012 180.717   292.271     48.6343    112.271     
1 1 1 3  33 24 o 8  358.626 4.96245 780.952   315.328     20.0777    315.328     
1 1 1 3  33 26 o 14 85.9089 12.0635 63.8054   164.652     191.369    344.652     
1 1 1 3  33 28 o 7  136.398 7.72091 393.957   346.296     293.477    346.296     
1 1 1 3  33 30 o 7  308.268 5.84824 820.718   313.394     309.509    313.394     
1 1 1 3  33 32 o 16 118.175 8.51972 220.479   211.034     52.6612    31.0336     
1 1 1 3  33 34 o 6  51.5383 12.9495 10.8318   296.344     169.99     116.344     
1 1 1 3  33 36 o 10 66.6552 12.5251 140.735   324.801     31.103     324.801     
1 1 1 3  33 38 o 10 130.144 7.25089 206.195   237.199     148.32     57.1987     
1 1 1 3  33 40 o 6  46.6471 12.3058 92.5655   187.068     21.8976    187.068     
1 1 1 3  33 42 o 4  38.6697 11.1622 59.8343   342.097     27.5405    342.097     
1 1 1 3  34 3  o 3  126.744 4.9772  104.696   29.0611     264.093    209.061     
1 1 1 3  34 5  o 17 424.467 3.97263 898.785   315.177     26.6105    135.177     
1 1 1 3  34 7  o 17 412.129 3.82758 714.226   188.302     346.195    8.30165     
1 1 1 3  34 9  o 3  164.71  4.8013  278.129   65.794      91.7584    245.794     
1 1 1 3  34 11 o 1  200.84  4.55927 320.611   356.212     187.536    176.212     
1 1 1 3  34 13 o 15 304.683 4.16387 515.961   138.33      269.299    318.33      
1 1 1 3  34 15 o 5  199.895 4.92811 328.817   274.212     172.181    94.2117     
1 1 1 3  34 17 o 17 147.09  5.89727 286.199   260.951     15.1845    260.951     
1 1 1 3  34 19 f 0  218.153 5.57039 571.272   240.51      0          0           
1 1 1 3  34 21 o 2  60.4714 13.7708 42.4823   331.769     190.106    331.769     
1 1 1 3  34 23 o 11 329.829 5.12885 832.956   128.372     255.452    128.372     
1 1 1 3  34 25 o 11 116.952 8.78185 234.53    311.938     16.3733    311.938     
1 1 1 3  34 27 o 9  52.4461 13.1566 16.5813   27.0377     95.3544    207.038     
1 1 1 3  34 29 o 15 74.4621 12.3622 130.738   94.3821     54.4859    94.3821     
1 1 1 3  34 31 o 14 82.1739 11.751  166.143   303.982     19.6033    303.982     
1 1 1 3  34 33 o 6  67.2245 13.2301 131.106   195.638     49.2837    195.638     
1 1 1 3  34 35 o 4  58.0678 13.4574 63.7527   184.72      98.1065    4.72007     
1 1 1 3  34 37 o 10 52.687  13.2609 82.9691   2.53283     34.2333    182.533     
1 1 1 3  34 39 o 7  50.3582 11.9522 58.6405   286.685     84.4667    106.685     
1 1 1 3  34 41 f 0  52.3948 11.1581 146.624   216.571     0          0           
1 1 1 3  35 4  o 13 180.346 4.64372 447.844   192.784     284.403    192.784     
1 1 1 3  35 6  o 1  568.629 4.18323 1236.41   178.363     10.4171    178.363     
1 1 1 3  35 8  o 1  390.899 4.02245 847.188   309.591     16.3462    309.591     
1 1 1 3  35 10 o 1  399.211 3.77236 1043.58   266.901     378.453    266.901     
1 1 1 3  35 12 o 8  201.604 4.72963 425.66    287.636     26.1265    287.636     
1 1 1 3  35 14 o 8  150.204 5.83032 333.418   271.399     124.39     271.399     
1 1 1 3  35 16 o 12 150.081 6.33503 228.639   269.466     136.144    89.4658     
1 1 1 3  35 18 o 1  451.72  4.67072 992.974   310.445     36.7404    310.445     
1 1 1 3  35 20 o 13 341.378 4.77122 820.139   151.01      181.873    151.01      
1 1 1 3  35 22 o 5  111.189 8.42481 188.015   5.73648     96.5436    5.73648     
1 1 1 3  35 24 o 11 262.169 5.23778 588.266   339.969     51.8333    339.969     
1 1 1 3  35 26 o 5  280.555 5.65821 693.174   83.5118     178.185    83.5118     
1 1 1 3  35 28 o 14 105.93  9.36326 163.989   30.6121     108.363    210.612     
1 1 1 3  35 30 o 16 82.5501 11.3082 155.893   152.88      8.89582    332.88      
1 1 1 3  35 32 o 11 119.321 7.69473 213.523   107.519     76.5836    287.519     
1 1 1 3  35 34 o 4  38.137  11.2872 27.5903   290.84      195.415    290.84      
1 1 1 3  35 36 o 9  89.0678 9.7108  192.282   54.8886     11.9045    54.8886     
1 1 1 3  35 38 o 13 37.9422 11.5443 28.4015   104.519     85.3255    284.519     
1 1 1 3  35 40 o 11 79.4137 10.7185 207.108   93.9186     85.0866    93.9186     
1 1 1 3  35 42 o 8  31.5938 10.0199 39.0509   47.4088     31.3333    227.409     
1 1 1 3  36 3  o 9  136.387 5.23299 92.924    88.8577     355.679    268.858     
1 1 1 3  36 5  o 2  363.633 4.14139 942.379   353.474     334.842    353.474     
1 1 1 3  36 7  o 5  226.678 4.64188 398.708   349.498     151.558    169.498     
1 1 1 3  36 9  o 7  104.35  7.57738 124.338   227.761     8.87137    227.761     
1 1 1 3  36 11 o 17 36.5172 11.0031 71.3798   262.905     172.091    262.905     
1 1 1 3  36 13 o 15 185.311 5.65349 385.612   75.3647     23.3862    75.3647     
1 1 1 3  36 15 o 3  77.1125 11.5752 6.54739   14.2366     230.732    14.2366     
1 1 1 3  36 17 x 0  ?       ?       312.841   93.4347     0          0           
1 1 1 3  36 19 f 0  411.036 4.6945  812.207   100.556     0          0           
1 1 1 3  36 21 o 11 130.891 7.58375 280.352   55.5322     56.9981    55.5322     
1 1 1 3  36 23 o 13 102.408 10.3135 119.323   112.909     172.114    292.909     
1 1 1 3  36 25 o 7  53.1702 13.8691 4.67645   200.308     156.829    20.3082     
1 1 1 3  36 27 o 1  118.204 8.99491 269.2     222.914     54.1135    222.914     
1 1 1 3  36 29 o 16 46.35   13.1437 29.4256   70.0904     39.2834    250.09      
1 1 1 3  36 31 o 7  65.7926 12.7438 102.779   1.63562     41.0797    181.636     
1 1 1 3  36 33 o 10 52.9782 12.4878 36.1349   279.548     133.357    99.5479     
1 1 1 3  36 35 o 9  109.073 8.76978 260.104   276.085     57.9767    276.085     
1 1 1 3  36 37 o 12 44.5595 12.5455 24.5539   172.753     127.648    352.753     
1 1 1 3  36 39 o 12 54.1211 12.4005 103.77    21.0817     7.00149    201.082     
1 1 1 3  36 41 o 8  34.5775 10.9547 49.4128   311.379     22.8134    131.379     
1 1 1 3  37 4  o 4  374.004 4.69349 993.288   171.925     388.877    171.925     
1 1 1 3  37 6  o 4  307.547 10.6834 781.011   39.4386     261.321    39.4386     
1 1 1 3  37 8  o 13 178.889 5.21556 191.704   115.158     358.116    295.158     
1 1 1 3  37 10 o 2  95.7003 8.91268 53.7178   257.1       2.06002    77.0996     
1 1 1 3  37 12 o 7  244.004 4.50744 565.661   5.36489     114.681    5.36489     
1 1 1 3  37 14 o 2  87.5708 12.223  56.3163   274.213     101.573    94.2133     
1 1 1 3  37 16 o 16 191.933 5.65553 364.001   269.661     61.042     89.6611     
1 1 1 3  37 18 o 16 196.288 5.67322 427.985   16.8596     42.6775    16.8596     
1 1 1 3  37 20 o 5  156.389 6.85951 379.915   197.579     127.944    197.579     
1 1 1 3  37 22 o 2  248.2   5.5067  559.215   201.649     53.4579    201.649     
1 1 1 3  37 24 f 0  121.278 8.93518 238.232   143.317     0          0           
1 1 1 3  37 26 o 12 40.4437 12.1066 4.29791   203.927     56.1362    23.9269     
1 1 1 3  37 28 o 2  86.3256 10.9551 174.186   293.201     9.4584     293.201     
1 1 1 3  37 30 o 2  64.8786 13.8535 122.231   3.09077     27.6931    3.09077     
1 1 1 3  37 32 o 14 72.5264 11.9802 123.739   333.894     44.7799    153.894     
1 1 1 3  37 34 o 10 43.8813 12.5523 55.0887   244.105     20.1886    244.105     
1 1 1 3  37 36 o 7  50.6268 12.6617 99.2255   290.264     8.62361    290.264     
1 1 1 3  37 38 o 1  36.2714 11.2562 29.9973   132.871     13.0881    132.871     
1 1 1 3  37 40 o 5  56.4695 12.7907 148.224   21.1912     88.2649    21.1912     
1 1 1 3  38 3  o 13 299.583 3.84985 688.16    15.9369     105.301    15.9368     
1 1 1 3  38 5  f 0  375.747 4.41406 806.395   79.1369     0          0           
1 1 1 3  38 7  o 5  86.1909 10.5597 45.9206   134.262     398.069    134.262     
1 1 1 3  38 9  o 10 189.547 5.28207 416.37    140.204     69.9368    140.204     
1 1 1 3  38 11 o 13 337.364 5.27584 751.894   168.225     62.8074    168.225     
1 1 1 3  38 13 o 10 64.9817 11.505  39.8888   75.0843     232.757    75.0843     
1 1 1 3  38 15 f 0  156.887 6.79348 331.849   200.077     0          0           
1 1 1 3  38 17 o 15 93.728  10.3684 12.6631   154.704     339.951    334.704     
1 1 1 3  38 19 o 8  381.713 5.03735 1094.37   331.74      541.164    331.74      
1 1 1 3  38 21 o 5  168.817 7.23998 220.685   297.206     277.643    117.206     
1 1 1 3  38 23 o 17 68.1695 13.092  101.893   334.105     2.25005    334.105     
1 1 1 3  38 25 o 13 60.2767 12.4394 81.1135   265.261     28.0529    85.2607     
1 1 1 3  38 27 o 8  265.193 5.67781 600.512   268.269     53.2095    268.269     
1 1 1 3  38 29 o 15 56.27   13.2201 77.339    244.808     41.5479    64.8081     
1 1 1 3  38 31 o 2  75.97   12.8822 177.715   64.4713     59.0013    64.4713     
1 1 1 3  38 33 o 10 96.7784 10.5749 231.703   26.9603     57.8862    26.9603     
1 1 1 3  38 35 o 8  34.9253 11.2454 28.6764   252.13      6.19645    252.13      
1 1 1 3  38 37 o 9  40.9049 12.1581 58.5802   206.406     34.6706    26.4061     
1 1 1 3  38 39 o 2  43.524  11.5666 84.9092   143.98      7.2006     143.98      
1 1 1 3  39 4  o 15 156.267 5.5679  94.4039   173.456     452.78     353.456     
1 1 1 3  39 6  o 2  305.752 4.3657  767.763   219.471     242.476    219.471     
1 1 1 3  39 8  x 12 ?       ?       282.574   191.387     0          0           
1 1 1 3  39 10 o 16 86.7012 9.92135 62.0715   55.119      57.8615    235.119     
1 1 1 3  39 12 o 13 230.755 4.51845 547.151   183.123     130.79     183.123     
1 1 1 3  39 14 o 8  296.841 4.5533  562.501   179.846     149.556    359.846     
1 1 1 3  39 16 o 4  171.073 6.24186 359.966   15.8689     7.50152    15.869      
1 1 1 3  39 18 f 0  155.401 6.97489 282.197   92.699      0          0           
1 1 1 3  39 20 o 2  134.228 7.61894 341.333   91.7607     139.022    91.7607     
1 1 1 3  39 22 o 13 126.014 8.1068  185.144   202.854     159.527    22.854      
1 1 1 3  39 24 o 2  158.506 6.93818 409.543   249.903     150.485    249.903     
1 1 1 3  39 26 o 10 65.9116 13.2407 46.2136   87.3105     166.027    267.31      
1 1 1 3  39 28 o 4  84.7581 11.3877 138.629   116.685     69.3122    296.685     
1 1 1 3  39 30 o 11 42.1248 12.3579 49.4407   157.753     13.9119    337.753     
1 1 1 3  39 32 o 13 34.7421 11.5614 31.1407   120.803     36.6791    300.803     
1 1 1 3  39 34 o 6  60.8027 12.5666 121.333   109.043     0.991877   289.044     
1 1 1 3  39 36 o 5  60.4217 13.4158 104.692   115.587     36.7229    295.587     
1 1 1 3  39 38 o 10 54.4254 13.2358 137.509   230.174     76.5376    230.174     
1 1 1 3  40 3  o 4  189.684 5.07825 438.861   345.69      118.208    345.69      
1 1 1 3  40 5  o 13 382.306 4.31864 900.878   40.19       160.21     40.19       
1 1 1 3  40 7  o 12 354.586 4.14929 959.061   99.7826     404.372    99.7826     
1 1 1 3  40 9  o 15 209.405 4.80185 417.694   115.371     40.9479    295.371     
1 1 1 3  40 11 o 11 263.402 4.74134 595.878   34.9479     70.4052    34.9479     
1 1 1 3  40 13 o 3  420.725 4.41308 948.895   22.6574     75.2374    22.6574     
1 1 1 3  40 15 o 17 127.864 6.8243  211.277   51.1141     103.429    231.114     
1 1 1 3  40 17 o 4  160.313 6.84269 373.381   164.547     77.039     164.547     
1 1 1 3  40 19 o 9  72.5809 12.8998 118.637   20.1517     24.6794    20.1517     
1 1 1 3  40 21 o 13 104.87  9.48837 180.678   47.3681     69.4992    227.368     
1 1 1 3  40 23 o 17 160.021 7.15666 402.993   327.416     128.666    327.416     
1 1 1 3  40 25 o 13 136.644 7.49029 387.178   52.3297     206.846    52.3297     
1 1 1 3  40 27 o 4  108.425 9.04992 219.748   49.9494     15.3687    229.949     
1 1 1 3  40 29 o 11 91.4017 10.9284 187.875   158.468     5.43259    338.468     
1 1 1 3  40 31 o 7  109.032 11.4201 254.52    165.97      47.0779    165.97      
1 1 1 3  40 33 o 9  69.868  12.556  165.955   110.335     49.4486    110.335     
1 1 1 3  40 35 o 15 66.9513 14.2087 165.948   4.09286     65.9164    4.09286     
1 1 1 3  40 37 o 3  64.183  11.7421 152.684   12.0009     43.7583    12.0009     
1 1 1 3  41 4  o 7  86.4208 10.1602 4.44481   30.4061     330.616    30.4062     
1 1 1 3  41 6  f 0  156.521 5.74434 331.968   307.882     0          0           
1 1 1 3  41 8  o 1  187.072 5.38829 358.782   309.427     66.6813    129.427     
1 1 1 3  41 10 o 3  240.465 4.64827 517.472   241.408     8.14257    241.408     
1 1 1 3  41 12 o 12 346.298 4.91601 824.399   218.059     151.669    218.059     
1 1 1 3  41 14 o 1  116.194 7.3942  159.313   248.374     159.63     68.3738     
1 1 1 3  41 16 o 11 41.1134 11.5539 22.5158   241.761     141.906    241.761     
1 1 1 3  41 18 o 7  161.658 6.9298  224.801   122.81      241.394    302.81      
1 1 1 3  41 20 o 3  131.764 8.02974 242.706   68.1359     69.8177    248.136     
1 1 1 3  41 22 o 7  81.1987 12.3234 175.152   73.6996     46.8013    73.6996     
1 1 1 3  41 24 o 2  105.762 9.46959 251.526   81.4577     69.6888    81.4577     
1 1 1 3  41 26 f 0  67.1012 13.0381 63.8635   344.654     0          0           
1 1 1 3  41 28 o 15 36.9448 11.6534 27.2623   178.775     63.7992    358.775     
1 1 1 3  41 30 o 15 58.6631 13.8775 125.676   293.587     30.5352    293.587     
1 1 1 3  41 32 o 3  59.1958 13.6683 142.581   212.508     62.8702    212.508     
1 1 1 3  41 34 o 10 67.1838 13.1498 107.718   224.069     63.8583    44.0689     
1 1 1 3  41 36 o 3  77.1059 13.1381 199.509   227.095     80.6419    227.095     
1 1 1 3  42 3  o 3  233.723 4.60495 465.222   137.368     67.1042    317.368     
1 1 1 3  42 5  o 13 95.2859 8.65922 73.4011   61.0226     229.583    241.023     
1 1 1 3  42 7  o 12 124.865 6.93556 241.511   42.1673     22.4889    222.167     
1 1 1 3  42 9  o 15 86.8395 10.597  125.169   320.242     75.292     140.242     
1 1 1 3  42 11 o 8  63.5581 12.0303 37.5313   113.784     0.171076   113.783     
1 1 1 3  42 13 o 1  82.0033 10.3205 159.344   226.109     57.017     226.109     
1 1 1 3  42 15 o 11 154.988 6.05876 392.064   122.671     135.348    122.671     
1 1 1 3  42 17 o 6  117.41  7.86538 241.902   135.391     2.15339    315.39      
1 1 1 3  42 19 o 7  201.72  6.29832 411.046   203.536     45.8836    23.5361     
1 1 1 3  42 21 o 1  242.514 5.90184 533.882   217.732     19.1674    217.732     
1 1 1 3  42 23 o 10 197.476 7.24031 468.307   226.789     86.3444    226.789     
1 1 1 3  42 25 o 10 49.2437 12.9229 36.4676   33.823      15.3887    33.823      
1 1 1 3  42 27 o 3  92.5548 11.4813 154.212   10.0922     82.0577    190.092     
1 1 1 3  42 29 o 10 70.2267 13.2906 175.97    189.036     76.1939    189.036     
1 1 1 3  42 31 o 4  49.6915 13.4311 103.582   133.485     57.2448    133.485     
1 1 1 3  42 33 f 0  33.9356 10.9787 63.9754   9.8265      0          0           
1 1 1 3  42 35 o 9  68.2847 12.7566 155.586   356.315     29.7651    356.315     
1 1 1 3  43 4  o 2  67.508  11.7047 76.1325   272.975     53.0469    92.9748     
1 1 1 3  43 6  o 17 138.378 7.69842 194.894   207.283     190.874    27.2834     
1 1 1 3  43 8  o 6  140.001 6.38473 232.127   268.072     123.101    88.072      
1 1 1 3  43 10 o 17 173.831 5.69535 262.808   288.235     217.119    108.235     
1 1 1 3  43 12 o 2  51.2854 12.6264 9.18058   188.029     195.948    188.029     
1 1 1 3  43 14 o 12 203.462 5.21691 435.413   359.994     3.06073    179.994     
1 1 1 3  43 16 o 10 67.315  11.5132 91.3619   354.342     67.6001    174.342     
1 1 1 3  43 18 f 0  67.7741 12.7559 65.8387   93.3633     0          0           
1 1 1 3  43 20 o 6  115.106 8.50979 214.248   10.6892     55.1259    190.689     
1 1 1 3  43 22 o 5  32.297  10.5951 25.1573   179.471     148.771    179.471     
1 1 1 3  43 24 o 9  47.9539 12.6283 74.2239   14.0932     5.57052    194.093     
1 1 1 3  43 26 o 13 42.599  12.7724 62.0476   252.695     1.42192    72.6946     
1 1 1 3  43 28 o 3  78.6581 12.5826 156.943   330.973     13.2177    150.973     
1 1 1 3  43 30 o 10 43.6494 12.779  74.5318   336.82      8.2767     156.82      
1 1 1 3  43 32 o 8  33.1751 10.9603 29.7378   76.7138     8.86748    76.7138     
1 1 1 3  44 3  o 13 163.112 5.40816 328.863   139.39      32.7148    319.39      
1 1 1 3  44 5  o 2  174.16  5.58667 402.482   72.6529     67.1941    72.6529     
1 1 1 3  44 7  o 17 83.1241 10.4656 117.912   353.594     89.0231    173.594     
1 1 1 3  44 9  o 9  116.042 7.70428 232.671   39.2742     13.515     219.274     
1 1 1 3  44 11 o 10 31.1312 10.2028 14.1917   294.053     60.399     294.053     
1 1 1 3  44 13 o 16 57.1555 12.4665 73.1461   231.942     16.7784    51.9423     
1 1 1 3  44 15 o 12 58.173  12.2237 69.5373   219.806     18.8532    219.806     
1 1 1 3  44 17 o 16 42.1733 11.921  19.44     82.34       184.465    82.34       
1 1 1 3  44 19 o 2  77.871  12.1316 181.149   333.966     70.6318    333.966     
1 1 1 3  44 21 o 4  89.2827 11.3419 239.944   313.196     128.094    313.196     
1 1 1 3  44 23 o 16 115.194 8.73559 215.357   239.903     61.1768    59.9034     
1 1 1 3  44 25 o 3  114.045 11.906  305.065   260.971     129.142    260.971     
1 1 1 3  44 27 o 10 53.9693 13.3454 103.531   203.437     1.25108    23.4374     
1 1 1 3  44 29 o 13 52.4577 13.7251 103.504   148.405     5.72463    148.405     
1 1 1 3  44 31 o 12 28.4022 9.76326 28.7456   332.67      18.3816    152.67      
1 1 1 3  45 4  o 3  48.7203 11.995  15.6724   274.475     122.551    94.4751     
1 1 1 3  45 6  o 15 52.473  12.2161 42.2926   199.966     77.3004    19.9658     
1 1 1 3  45 8  o 5  114.999 8.09179 175.221   151.759     131.321    331.759     
1 1 1 3  45 10 o 8  70.0114 11.5873 66.2424   155.755     41.0045    155.755     
1 1 1 3  45 12 o 6  62.2561 12.4195 91.9614   163.481     33.483     343.481     
1 1 1 3  45 14 o 5  51.5932 12.4474 59.8282   179.691     14.3665    359.691     
1 1 1 3  45 16 o 14 52.1797 12.2492 65.7226   32.5279     40.1119    212.528     
1 1 1 3  45 18 o 1  46.6664 11.5819 57.4832   37.422      27.98      217.422     
1 1 1 3  45 20 o 13 46.9143 13.0987 69.2307   255.538     6.62214    75.5379     
1 1 1 3  45 22 o 8  151.781 8.32518 368.363   50.323      84.0286    50.3231     
1 1 1 3  45 24 o 10 143.408 9.58417 349.077   76.8437     81.6171    76.8437     
1 1 1 3  45 26 o 10 49.062  13.3901 70.4515   83.753      50.2892    263.753     
1 1 1 3  45 28 f 0  37.5104 11.8433 106.205   16.2518     0          0           
1 1 1 3  45 30 o 12 33.9914 11.0663 49.3208   184.061     12.0561    4.06134     
1 1 1 3  46 3  o 10 57.0644 11.4799 53.3709   156.257     95.4212    336.257     
1 1 1 3  46 5  o 2  108.122 7.9675  209.387   28.2923     28.5664    208.292     
1 1 1 3  46 7  f 0  105.844 7.90436 339.217   3.42255     0          0           
1 1 1 3  46 9  o 6  88.3434 9.46133 176.429   223.483     0.551185   43.4823     
1 1 1 3  46 11 o 6  89.4351 9.85977 205.887   132.317     58.7904    132.317     
1 1 1 3  46 13 o 5  72.5793 11.2631 117.762   79.2696     50.6038    259.27      
1 1 1 3  46 15 o 15 39.4883 11.7416 25.5511   114.285     54.7799    294.285     
1 1 1 3  46 17 o 8  84.9366 10.0914 146.897   343.497     58.9408    163.497     
1 1 1 3  46 19 f 0  157.055 6.52437 214.617   358.448     0          0           
1 1 1 3  46 21 o 9  52.7699 13.7421 66.46     304.341     43.3533    304.341     
1 1 1 3  46 23 f 0  52.6756 13.4392 97.0368   114.01      0          0           
1 1 1 3  46 25 o 15 39.4976 12.2287 61.588    229.526     19.3004    229.526     
1 1 1 3  46 27 o 14 41.467  12.4629 65.0528   175.517     22.5058    355.517     
1 1 1 3  46 29 o 8  40.7517 12.05   79.7503   20.0459     23.2964    20.0458     
1 1 1 3  47 4  o 8  39.233  11.5237 10.21     241.747     24.0099    61.7472     
1 1 1 3  47 6  f 0  143.463 6.25066 300.724   194.067     0          0           
1 1 1 3  47 8  f 0  49.2816 12.4027 144.264   186.457     0          0           
1 1 1 3  47 10 o 7  52.4914 11.7605 69.8195   331.256     18.2579    331.256     
1 1 1 3  47 12 o 12 101.35  9.05465 205.519   289.23      12.5416    109.23      
1 1 1 3  47 14 o 3  82.7842 10.5403 223.212   214.887     124.79     214.887     
1 1 1 3  47 16 o 11 63.2525 12.432  114.87    125.359     19.9713    305.359     
1 1 1 3  47 18 o 8  55.3637 12.8216 80.0771   257.55      57.3413    77.5502     
1 1 1 3  47 20 o 9  76.0724 11.7441 118.437   248.863     81.4028    68.8628     
1 1 1 3  47 22 o 6  71.6126 12.9189 173.488   139.437     57.2814    139.438     
1 1 1 3  47 24 o 16 33.5402 11.0842 39.4      268.103     30.4648    88.1025     
1 1 1 3  47 26 o 5  35.3436 11.2762 52.0567   311.632     13.0794    311.632     
1 1 1 3  47 28 x 17 ?       ?       ?         ?           ?          ?           
1 1 1 3  48 3  o 1  62.5705 10.97   102.036   326.014     31.6304    146.014     
1 1 1 3  48 5  o 10 85.9485 9.74778 160.068   66.1108     31.8316    246.111     
1 1 1 3  48 7  o 13 79.9029 10.325  175.262   287.59      32.0604    287.59      
1 1 1 3  48 9  o 4  55.5984 12.2764 89.407    238.486     24.226     58.4858     
1 1 1 3  48 11 o 4  43.5551 11.5395 46.825    115.631     9.77166    115.631     
1 1 1 3  48 13 o 16 54.3352 12.9911 109.228   238.563     48.217     238.563     
1 1 1 3  48 15 o 12 62.1233 12.7801 136.475   174.581     35.3552    174.581     
1 1 1 3  48 17 o 4  56.2325 12.2122 104.08    159.513     11.3258    339.513     
1 1 1 3  48 19 o 13 88.9327 10.6853 187.818   89.5116     0.215981   89.5116     
1 1 1 3  48 21 o 12 59.5654 13.215  116.05    69.4063     6.52158    249.406     
1 1 1 3  48 23 o 10 76.433  12.8769 163.074   41.3199     7.74529    41.3199     
1 1 1 3  48 25 o 14 38.5358 11.9777 67.9744   35.1368     7.20215    35.1368     
1 1 1 3  49 4  o 9  105.923 7.61288 279.854   35.537      118.205    35.537      
1 1 1 3  49 6  o 15 65.9686 11.7383 106.641   270.69      51.6481    90.6902     
1 1 1 3  49 8  o 16 50.301  12.4678 92.335    126.732     24.7671    126.732     
1 1 1 3  49 10 o 3  35.58   10.9362 33.5191   65.2344     28.5495    245.234     
1 1 1 3  49 12 o 14 44.569  12.3935 70.3308   59.8296     9.39154    239.83      
1 1 1 3  49 14 o 5  39.9057 11.6187 58.4187   317.712     5.72445    317.712     
1 1 1 3  49 16 o 8  64.5045 13.3105 117.108   263.005     28.1272    83.0051     
1 1 1 3  49 18 o 3  41.9875 12.2123 65.5526   312.234     20.7193    132.234     
1 1 1 3  49 20 o 14 41.3127 11.9407 75.5208   91.0104     27.1039    91.0104     
1 1 1 3  49 22 o 16 60.589  12.8561 102.05    198.765     44.7672    18.7651     
1 1 1 3  49 24 o 4  69.1109 13.4229 159.309   223.74      34.6383    223.74      
1 1 1 3  50 3  o 6  60.9155 11.4669 111.433   213.957     17.9366    33.9568     
1 1 1 3  50 5  o 10 42.0162 11.925  45.173    262.728     60.2878    82.7275     
1 1 1 3  50 7  o 1  91.2505 9.46383 227.855   273.986     75.6286    273.986     
1 1 1 3  50 9  o 1  35.2946 10.9516 38.8868   325.364     15.1146    145.364     
1 1 1 3  50 11 o 16 38.4939 11.5109 29.1094   347.315     84.2353    167.315     
1 1 1 3  50 13 o 8  29.6856 9.92023 14.8665   229.964     66.8722    49.9645     
1 1 1 3  50 15 o 11 42.2374 12.252  74.2613   131.81      28.4518    131.81      
1 1 1 3  50 17 o 14 37.2747 11.7384 57.0603   173.259     11.3258    173.259     
1 1 1 3  50 19 o 11 35.93   11.2257 54.7025   188.492     8.96954    8.49152     
1 1 1 3  50 21 o 8  28.8355 9.74977 32.3953   275.266     10.8631    95.2661     
1 1 1 3  51 4  o 4  63.9528 11.9636 141.612   349.404     29.2697    349.404     
1 1 1 3  51 6  o 12 85.5197 10.4065 260.089   18.0665     178.103    18.0665     
1 1 1 3  51 8  o 8  33.9319 10.8053 0.61585   70.3799     126.526    250.38      
1 1 1 3  51 10 o 9  47.8036 11.802  83.6503   126.24      14.8763    306.24      
1 1 1 3  51 12 o 2  73.3801 12.5392 100.779   135.55      106.876    315.55      
1 1 1 3  51 14 o 7  54.2125 12.9943 129.332   345.509     82.4556    345.509     
1 1 1 3  51 16 o 9  50.5955 13.0774 109.28    1.2792      29.0699    1.2792      
1 1 1 3  51 18 o 9  33.8097 10.9319 45.1467   279.908     25.5209    99.9081     
1 1 1 3  52 3  o 7  82.6637 10.2474 169.846   156.723     8.42776    336.723     
1 1 1 3  52 5  o 15 34.1642 10.7995 39.9358   123.497     32.4492    303.497     
1 1 1 3  52 7  o 8  50.27   12.3447 113.253   42.469      51.1479    42.469      
1 1 1 3  52 9  o 2  36.6116 11.2341 51.904    347.747     20.6132    167.747     
1 1 1 3  52 11 o 17 44.8714 12.4801 86.6252   43.3438     11.4641    43.3438     
1 1 1 3  52 13 o 8  51.2513 12.4539 122.443   78.8432     63.6345    78.8432     
1 1 1 3  52 15 o 3  29.8999 10.0586 29.0824   146.188     41.9451    326.188     
1 1 1 3  52 17 x 8  ?       ?       ?         ?           ?          ?           
1 1 1 3  53 4  o 11 65.7109 12.1598 102.238   241.395     68.9585    61.3954     
1 1 1 3  53 6  o 9  57.6318 12.4412 103.797   216.895     26.0551    36.8949     
1 1 1 3  53 8  o 16 30.1892 10.1625 28.8032   153.876     41.3787    333.876     
1 1 1 3  53 10 o 1  30.7555 10.1513 35.5682   95.2736     27.4904    275.274     
1 1 1 3  53 12 o 13 35.6779 11.2229 53.1097   116.333     20.3069    116.333     
1 1 1 3  54 3  o 5  32.0372 10.394  43.1188   191.819     14.2946    11.8192     
1 1 1 3  54 5  o 11 36.7082 11.289  58.8581   135.677     10.0083    315.677     
1 1 1 3  54 7  o 14 48.9359 11.8497 83.1504   68.6982     28.8515    248.698     
1 1 1 4  4  4  o 6  984.979 9.32013 1511.16   343.859     470.376    163.859     
1 1 1 4  5  5  o 3  167.587 1.99269 577.772   2.27487     1398.55    2.27487     
1 1 1 4  5  7  o 1  445.334 2.83739 504.398   243.761     490.451    63.7615     
1 1 1 4  5  9  o 8  727.054 4.18711 1426.71   275.432     100.5      95.4321     
1 1 1 4  5  11 o 2  599.314 3.51291 1495.49   237.994     791.284    237.994     
1 1 1 4  5  13 o 14 971.262 5.4188  2180.89   248.102     226.529    248.102     
1 1 1 4  5  15 o 7  1083.86 6.02113 3149.39   43.4979     1660.82    43.4979     
1 1 1 4  5  17 o 5  760.281 4.47866 1583.36   12.822      101.511    192.822     
1 1 1 4  5  19 o 16 203.152 3.94319 292.815   334.588     65.3678    154.588     
1 1 1 4  5  21 o 14 583.604 3.7394  1531.53   190.86      575.989    190.86      
1 1 1 4  5  23 o 6  556.185 3.99807 1210.87   210.943     38.6674    210.943     
1 1 1 4  5  25 o 9  144.168 4.54641 10.0876   260.252     464.196    80.2525     
1 1 1 4  5  27 o 9  295.077 4.60438 600.81    336.476     22.7405    336.476     
1 1 1 4  5  29 o 11 394.783 3.37541 847.799   73.927      24.1181    73.9269     
1 1 1 4  5  31 o 9  251.562 3.35245 384.303   102.989     284.963    282.989     
1 1 1 4  5  33 o 12 142.991 4.5305  109.387   157.744     340.729    337.744     
1 1 1 4  5  35 o 12 317.862 3.70927 713.005   110.943     77.061     110.943     
1 1 1 4  5  37 x 1  ?       ?       975.492   37.3759     0          0           
1 1 1 4  5  39 f 0  175.196 5.20359 388.872   20.7385     0          0           
1 1 1 4  5  41 o 14 132.131 6.59774 280.505   197.421     59.2382    197.421     
1 1 1 4  5  43 o 4  287.615 5.03782 687.044   114.69      134.549    114.69      
1 1 1 4  5  45 o 3  97.0604 8.70264 162.515   216.937     70.4122    36.9371     
1 1 1 4  5  47 o 2  165.827 6.41939 339.808   0.0411433   30.885     180.041     
1 1 1 4  5  49 o 4  98.8987 8.6334  176.681   59.6492     64.7818    239.649     
1 1 1 4  5  51 o 10 65.9626 12.5139 145.31    185.355     26.3567    185.355     
1 1 1 4  5  53 o 7  32.9789 10.5422 31.7812   117.103     8.18465    117.103     
1 1 1 4  6  4  o 9  291.729 2.72885 32.3671   157.902     434.961    157.902     
1 1 1 4  6  6  o 14 679.105 4.19349 1150.9    332.7       404.61     152.7       
1 1 1 4  6  8  o 4  925.866 5.32752 2146.72   34.641      453.812    34.641      
1 1 1 4  6  10 o 17 307.796 3.58659 117.73    122.671     85.9367    302.671     
1 1 1 4  6  12 f 0  661.219 4.743   953.996   14.491      0          0           
1 1 1 4  6  14 o 14 291.717 2.368   395.89    33.1543     94.43      213.154     
1 1 1 4  6  16 o 9  882.73  6.4939  2014.65   25.912      228.874    25.912      
1 1 1 4  6  18 o 11 82.4489 4.24338 93.6425   3.19685     255.381    3.19685     
1 1 1 4  6  20 o 5  369.074 2.92088 849.365   182.086     183.945    182.086     
1 1 1 4  6  22 o 1  61.7831 6.74618 326.195   208.596     797.318    208.596     
1 1 1 4  6  24 o 2  698.8   4.27044 1443.75   94.1224     126.917    274.122     
1 1 1 4  6  26 o 4  275.125 2.77425 413.774   317.406     278.773    137.406     
1 1 1 4  6  28 o 11 668.681 4.0447  1688.61   184.439     500.157    184.439     
1 1 1 4  6  30 f 0  376.853 3.23531 670.123   132.816     0          0           
1 1 1 4  6  32 o 7  478.98  3.68918 1214.24   357.764     371.306    357.764     
1 1 1 4  6  34 o 3  64.061  9.16898 38.4871   120.883     169.367    120.883     
1 1 1 4  6  36 o 7  387.762 3.95897 801.928   297.203     63.2043    117.203     
1 1 1 4  6  38 o 8  502.375 4.80764 1155.87   353.986     139.836    353.986     
1 1 1 4  6  40 o 9  422.162 4.34898 1031.63   12.2323     244.82     12.2323     
1 1 1 4  6  42 o 6  214.16  4.94781 410.768   132.004     92.9406    312.004     
1 1 1 4  6  44 f 0  93.4979 9.40211 338.48    192.604     0          0           
1 1 1 4  6  46 o 9  100.061 8.85429 137.705   196.394     140.564    16.3941     
1 1 1 4  6  48 o 15 100.134 8.61663 190.231   225.986     38.6187    45.9863     
1 1 1 4  6  50 o 4  90.856  10.6373 210.437   301.549     41.5192    301.549     
1 1 1 4  6  52 f 0  30.1942 10.1009 63.1611   88.0542     0          0           
1 1 1 4  6  54 o 8  30.7291 10.2519 39.2899   102.086     16.4139    282.086     
1 1 1 4  7  5  o 1  410.852 2.61598 298.379   167.244     791.409    347.244     
1 1 1 4  7  7  o 8  696.83  4.1621  1231.52   150.218     358.738    330.218     
1 1 1 4  7  9  o 7  488.797 3.17323 795.389   122.869     239.315    302.869     
1 1 1 4  7  11 o 10 699.982 4.18584 1723.25   44.686      606.575    44.686      
1 1 1 4  7  13 o 17 216.025 2.46476 20.2818   346.457     648.36     346.457     
1 1 1 4  7  15 o 1  518.602 3.51753 1203.2    200.579     265.383    200.579     
1 1 1 4  7  17 o 12 340.155 2.92629 873.356   244.252     592.36     244.252     
1 1 1 4  7  19 o 9  350.569 3.03499 718.477   315.886     2.8298     315.884     
1 1 1 4  7  21 o 6  132.933 3.42147 48.835    231.274     295.001    51.2743     
1 1 1 4  7  23 o 13 436.066 4.09868 748.827   308.537     356.61     128.537     
1 1 1 4  7  25 o 2  399.174 3.70414 1053.69   355.12      472.047    355.12      
1 1 1 4  7  27 o 2  111.489 4.07777 13.4739   24.7838     244.496    24.7838     
1 1 1 4  7  29 o 10 257.371 3.02181 590.257   31.4829     147.498    31.4829     
1 1 1 4  7  31 o 12 271.54  3.47076 512.049   33.7797     114.212    213.78      
1 1 1 4  7  33 o 17 232.22  4.10332 147.573   265.958     685.537    85.9582     
1 1 1 4  7  35 o 2  399.902 4.05639 776.42    176.892     167.676    356.892     
1 1 1 4  7  37 o 10 183.401 4.60445 307.999   79.835      135.635    259.835     
1 1 1 4  7  39 x 16 ?       ?       458.703   123.503     0          0           
1 1 1 4  7  41 o 14 33.0277 10.3784 35.5945   355.615     91.2363    355.615     
1 1 1 4  7  43 o 12 100.593 8.77406 187.622   73.2387     20.0372    253.239     
1 1 1 4  7  45 o 11 127.778 7.23338 308.044   125.805     86.4172    125.805     
1 1 1 4  7  47 o 13 181.085 6.42694 436.47    4.95436     96.3383    4.95436     
1 1 1 4  7  49 o 9  82.1314 12.3679 132.468   72.2194     76.9807    252.219     
1 1 1 4  7  51 o 16 51.6746 13.139  85.1056   161.075     30.7696    341.075     
1 1 1 4  7  53 o 12 36.2681 11.3813 39.1178   90.8144     17.0384    90.8144     
1 1 1 4  8  4  o 4  374.514 2.38784 304.283   313.66      300.719    133.66      
1 1 1 4  8  6  o 4  674.9   3.96851 1668.82   255.589     827.355    255.589     
1 1 1 4  8  8  o 6  235.055 2.14638 51.0009   333.654     424.624    333.654     
1 1 1 4  8  10 o 12 1096.93 6.28614 2754.38   185.887     847.883    185.887     
1 1 1 4  8  12 o 9  1256.72 7.29307 3118.05   176.445     831.848    176.445     
1 1 1 4  8  14 o 17 869.883 5.32805 1984.26   177.319     244.876    177.319     
1 1 1 4  8  16 o 5  93.6568 4.23544 38.8748   279.6       116.649    279.6       
1 1 1 4  8  18 f 0  235.165 3.47345 587.166   1.80218     0          0           
1 1 1 4  8  20 o 17 502.672 3.6679  1189.04   76.2263     245.551    76.2263     
1 1 1 4  8  22 o 3  230.884 3.1386  506.598   127.758     189.035    127.758     
1 1 1 4  8  24 o 9  249.129 2.9224  551.733   7.20404     328.863    7.20404     
1 1 1 4  8  26 o 2  424.828 3.79814 1183.83   126.886     629.908    126.886     
1 1 1 4  8  28 o 6  200.913 3.44644 398.491   74.8204     78.544     74.8204     
1 1 1 4  8  30 o 12 65.3449 7.2974  23.0867   226.129     94.1601    226.129     
1 1 1 4  8  32 o 1  419.681 3.89771 786.004   29.016      232.527    209.016     
1 1 1 4  8  34 o 16 399.122 3.87414 731.871   336.084     252.875    156.084     
1 1 1 4  8  36 o 16 144.012 5.07362 276.152   217.658     11.5569    217.658     
1 1 1 4  8  38 o 5  49.6099 11.136  94.0084   333.525     277.643    333.525     
1 1 1 4  8  40 o 13 116.028 7.22122 215.548   1.02966     65.4971    1.02966     
1 1 1 4  8  42 o 15 112.511 7.41901 159.98    12.3728     137.358    192.373     
1 1 1 4  8  44 o 13 275.726 4.98088 583.795   40.2891     25.0615    220.289     
1 1 1 4  8  46 o 7  181.967 6.17551 474.276   131.21      171.844    131.21      
1 1 1 4  8  48 o 3  90.769  9.73741 142.147   203.948     95.2758    23.9477     
1 1 1 4  8  50 o 13 82.5814 11.7307 152.183   316.719     41.0417    136.719     
1 1 1 4  8  52 o 9  41.8448 12.2154 42.1362   52.5155     77.5068    232.516     
1 1 1 4  8  54 o 15 71.5006 12.4793 204.554   164.411     122.631    164.411     
1 1 1 4  9  5  o 8  954.587 5.72535 2147.72   117.489     308.265    117.489     
1 1 1 4  9  7  o 7  598.469 3.60536 1211.96   212.453     80.6398    212.453     
1 1 1 4  9  9  o 16 549.554 4.67963 1226.51   330.057     354.178    330.057     
1 1 1 4  9  11 o 16 670.466 4.07068 1720.75   352.803     712.122    352.803     
1 1 1 4  9  13 o 6  793.697 4.92309 2174.51   337.149     1003.82    337.149     
1 1 1 4  9  15 o 17 521.937 4.17668 1069.92   78.6419     61.1116    258.642     
1 1 1 4  9  17 o 10 365.414 3.40245 863.853   152.709     260.309    152.709     
1 1 1 4  9  19 o 9  715.502 4.69008 1762.49   289.993     448.583    289.993     
1 1 1 4  9  21 o 14 657.728 4.9029  1529.11   283.783     225.508    283.783     
1 1 1 4  9  23 o 6  157.873 3.24519 143.506   313.077     216.674    133.077     
1 1 1 4  9  25 o 14 408.72  3.05262 1039.45   217.5       394.343    217.501     
1 1 1 4  9  27 o 2  296.459 3.03934 741.672   328.456     315.776    328.456     
1 1 1 4  9  29 o 13 201.284 3.23618 384.509   305.63      22.7348    125.63      
1 1 1 4  9  31 o 5  172.381 3.77592 70.7448   254.007     564.829    74.0069     
1 1 1 4  9  33 o 15 342.922 3.99462 598.446   198.794     269.213    18.7937     
1 1 1 4  9  35 o 10 41.8986 11.0492 63.6445   193.936     162.259    193.936     
1 1 1 4  9  37 o 3  203.996 4.46507 346.654   260.389     153.856    80.3891     
1 1 1 4  9  39 o 12 98.1688 7.63006 78.4968   62.2216     173.485    242.222     
1 1 1 4  9  41 o 4  35.7483 10.9628 111.017   113.117     300.739    113.117     
1 1 1 4  9  43 o 14 119.921 7.05484 209.567   303.964     75.802     123.964     
1 1 1 4  9  45 o 8  83.3845 10.6011 193.443   98.8927     90.4663    98.8927     
1 1 1 4  9  47 o 4  148.26  6.30053 308.393   316.731     16.8638    136.731     
1 1 1 4  9  49 o 4  33.938  11.2148 20.2689   206.227     11.3187    26.2272     
1 1 1 4  9  51 o 2  45.5757 12.2377 90.1078   108.927     30.389     108.927     
1 1 1 4  9  53 o 3  32.6682 10.4561 36.8432   203.809     39.9442    23.8092     
1 1 1 4  10 4  o 13 235.785 1.99647 117.418   111.67      660.217    111.67      
1 1 1 4  10 6  o 17 221.965 2.39054 138.352   308.533     705.953    308.533     
1 1 1 4  10 8  o 12 507.202 3.5155  1043.18   222.617     171.909    222.617     
1 1 1 4  10 10 o 13 306.36  3.39092 356.249   74.0844     49.1032    254.084     
1 1 1 4  10 12 o 12 1104.51 6.36895 2604.72   334.091     455.572    334.091     
1 1 1 4  10 14 o 12 910.424 6.18801 1907.46   282.96      114.633    102.96      
1 1 1 4  10 16 o 3  255.662 2.98229 403.646   268.409     162.287    88.4086     
1 1 1 4  10 18 o 16 257.556 3.15286 456.352   9.26257     84.7502    189.263     
1 1 1 4  10 20 o 1  225.024 3.21047 473.905   153.43      139.335    153.43      
1 1 1 4  10 22 o 16 374.517 2.98435 717.13    159.946     135.833    339.946     
1 1 1 4  10 24 o 14 341.771 2.93949 663.021   329.658     82.3835    149.658     
1 1 1 4  10 26 o 16 34.9823 8.41297 136.01    179.528     287.515    179.528     
1 1 1 4  10 28 o 6  568.406 3.95256 1281.89   42.7292     116.516    42.7292     
1 1 1 4  10 30 o 8  241.092 3.3689  480.27    23.9536     33.8087    203.954     
1 1 1 4  10 32 o 4  466.853 3.64364 785.201   233.025     445.231    53.025      
1 1 1 4  10 34 o 14 168.912 4.09265 350.979   39.5713     50.4806    39.5713     
1 1 1 4  10 36 x 0  ?       ?       1226.91   113.548     0          0           
1 1 1 4  10 38 o 14 62.152  10.9203 37.3664   112.702     190.796    112.702     
1 1 1 4  10 40 o 14 124.021 6.43849 183.052   270.39      120.771    90.3902     
1 1 1 4  10 42 o 15 174.793 5.49563 443.146   169.939     155.003    169.939     
1 1 1 4  10 44 o 10 103.201 7.9931  99.3299   207.792     232.114    27.7922     
1 1 1 4  10 46 o 1  206.756 5.64177 520.861   147.717     152.87     147.717     
1 1 1 4  10 48 o 10 81.4422 12.16   181.689   142.908     34.6734    142.908     
1 1 1 4  10 50 o 14 39.9289 11.6695 54.0826   281.398     14.3621    281.398     
1 1 1 4  10 52 o 2  45.7241 12.7167 84.7147   219.85      0.385856   219.849     
1 1 1 4  11 5  o 2  841.36  5.53574 2193.39   42.4418     929.521    42.4418     
1 1 1 4  11 7  o 10 683.126 4.07452 983.439   185.647     888.574    5.64742     
1 1 1 4  11 9  o 16 1225.39 7.09572 2869.67   209.103     471.004    209.103     
1 1 1 4  11 11 o 16 131.386 2.70472 153.962   154.036     485.589    154.036     
1 1 1 4  11 13 o 7  246.621 3.36384 268.268   125.002     376.239    305.002     
1 1 1 4  11 15 o 15 316.786 3.06133 671.046   200.203     106.924    200.203     
1 1 1 4  11 17 o 10 334.219 3.34184 518.396   106.71      342.577    286.71      
1 1 1 4  11 19 o 12 120.408 3.87885 27.1737   346.954     183.415    166.954     
1 1 1 4  11 21 o 2  209.635 3.57701 277.813   96.9391     253.306    276.939     
1 1 1 4  11 23 o 14 181.783 3.0513  236.999   229.541     134.026    49.5411     
1 1 1 4  11 25 o 10 824.146 4.74696 2214.24   172.888     877.28     172.888     
1 1 1 4  11 27 o 17 299.744 2.94198 483.18    195.083     282.525    15.083      
1 1 1 4  11 29 o 5  580.117 3.79648 1230      228.114     49.0516    48.1134     
1 1 1 4  11 31 f 0  30.9336 8.9666  198.494   195.26      0          0           
1 1 1 4  11 33 o 11 313.612 3.32676 510.848   85.0453     316.347    265.045     
1 1 1 4  11 35 o 8  517.875 3.95642 1221.01   336.422     202.727    336.422     
1 1 1 4  11 37 o 6  331.42  3.94739 746.717   236.298     78.9426    236.298     
1 1 1 4  11 39 o 7  182.216 4.89167 381.187   152.926     20.8764    152.926     
1 1 1 4  11 41 o 4  129.372 6.11835 258.495   136.551     8.43367    316.551     
1 1 1 4  11 43 o 5  149.77  6.43352 269.963   266.684     93.7313    86.684      
1 1 1 4  11 45 o 7  256.642 5.61107 592.398   315.981     75.1434    315.981     
1 1 1 4  11 47 o 13 60.0392 13.2314 46.1333   307.963     144.147    127.963     
1 1 1 4  11 49 o 1  71.6672 12.2183 156.134   294.258     23.6908    294.258     
1 1 1 4  11 51 o 10 63.2629 12.0642 143.441   65.4921     33.5309    65.4921     
1 1 1 4  11 53 o 14 35.3353 11.3172 56.0711   14.929      2.12189    194.929     
1 1 1 4  12 4  o 15 215.036 2.13214 75.2654   137.566     515.406    137.566     
1 1 1 4  12 6  f 0  587.403 3.55017 783.538   189.465     0          0           
1 1 1 4  12 8  o 9  815.724 5.07414 1597.49   41.5749     265.133    221.575     
1 1 1 4  12 10 o 12 329.868 3.37752 235.484   313.601     141.706    313.601     
1 1 1 4  12 12 o 2  278.646 4.11046 480.282   343.033     49.1571    163.033     
1 1 1 4  12 14 o 5  732.259 4.92636 1707.48   81.5123     274.445    81.5123     
1 1 1 4  12 16 o 8  420.196 3.70804 1075.24   169.863     424.615    169.863     
1 1 1 4  12 18 o 1  766.759 4.89737 1961.12   138.871     617.777    138.871     
1 1 1 4  12 20 f 0  96.8646 4.94569 580.885   283.923     0          0           
1 1 1 4  12 22 o 6  550.331 3.97969 1079.87   161.082     197.308    341.082     
1 1 1 4  12 24 o 4  86.1907 4.4432  108.938   334.997     340.141    334.997     
1 1 1 4  12 26 o 10 685.972 4.22745 1633.12   300.188     309.402    300.188     
1 1 1 4  12 28 o 4  524.024 3.81368 997.763   34.7856     266.031    214.786     
1 1 1 4  12 30 o 15 202.182 3.60586 333.003   55.0601     156.45     235.06      
1 1 1 4  12 32 o 13 487.471 4.26445 899.397   265.84      306.982    85.8398     
1 1 1 4  12 34 o 8  92.0196 6.36383 30.1297   263.886     389.897    263.886     
1 1 1 4  12 36 o 11 382.868 3.78144 827.59    37.1678     9.87226    37.1674     
1 1 1 4  12 38 o 3  100.697 8.01341 25.9688   220.089     433.064    220.089     
1 1 1 4  12 40 o 17 54.4333 11.6632 4.60419   292.66      100.838    292.66      
1 1 1 4  12 42 o 12 107.496 7.63342 250.431   103.586     85.9219    103.586     
1 1 1 4  12 44 o 7  53.7313 12.9155 55.904    266.766     31.8687    86.7663     
1 1 1 4  12 46 o 9  46.5843 12.4269 22.0939   177.804     115.345    357.804     
1 1 1 4  12 48 o 14 61.4724 12.4323 126.808   101.488     19.8355    101.488     
1 1 1 4  12 50 o 5  63.991  12.3055 159.431   151.41      70.8349    151.41      
1 1 1 4  12 52 o 7  40.1407 11.7279 62.9348   269.731     20.9158    89.7308     
1 1 1 4  13 5  o 14 1162.31 6.51593 2796.73   13.7877     613.018    13.7877     
1 1 1 4  13 7  o 17 717.137 4.74442 1547.12   293.694     84.5613    293.694     
1 1 1 4  13 9  o 6  743.683 4.93106 1363.34   176.026     442.633    356.026     
1 1 1 4  13 11 o 7  1252.98 8.62414 2805.49   149.238     178.173    149.238     
1 1 1 4  13 13 o 8  701.938 4.71873 1905.04   322.387     820.467    322.387     
1 1 1 4  13 15 o 17 631.604 4.31859 1360.62   300.703     16.3168    300.703     
1 1 1 4  13 17 f 0  149.669 3.4422  173.374   162.811     0          0           
1 1 1 4  13 19 o 17 354.696 3.21669 487.682   70.5588     522.417    250.559     
1 1 1 4  13 21 o 3  818.523 4.95919 2132.12   36.6019     731.488    36.6019     
1 1 1 4  13 23 o 17 170.568 4.30614 195.7     121.872     83.3062    301.872     
1 1 1 4  13 25 o 16 99.0388 4.06048 144.844   300.137     568.09     300.137     
1 1 1 4  13 27 o 9  682.214 4.17061 1859.17   89.9137     774.793    89.9137     
1 1 1 4  13 29 o 5  696.148 4.44248 1663.52   173.831     309.672    173.831     
1 1 1 4  13 31 o 5  346.721 3.39587 660.221   45.4157     159.593    225.416     
1 1 1 4  13 33 o 2  310.28  3.66785 466.869   36.2415     392.501    216.241     
1 1 1 4  13 35 x 1  ?       ?       227.5     127.41      0          0           
1 1 1 4  13 37 o 1  199.686 4.54412 278.065   189.541     275.835    9.54062     
1 1 1 4  13 39 o 2  214.423 4.44011 410.696   212.031     81.3724    32.0307     
1 1 1 4  13 41 o 17 283.447 4.49807 705.203   338.846     191.024    338.846     
1 1 1 4  13 43 o 15 120.26  6.97203 285.352   18.606      77.8272    18.606      
1 1 1 4  13 45 o 11 232.667 5.24199 539.509   32.388      74.4647    32.3879     
1 1 1 4  13 47 o 7  62.0104 12.5035 100.961   71.1855     37.148     251.186     
1 1 1 4  13 49 o 14 58.8091 12.1479 60.4799   251.943     119.193    71.9434     
1 1 1 4  13 51 o 8  45.2317 12.425  74.4006   156.778     22.0898    336.778     
1 1 1 4  13 53 o 12 66.1248 13.0607 160.381   70.8032     52.0514    70.8032     
1 1 1 4  14 4  o 14 315.583 3.2237  268.319   251.732     612.507    71.732      
1 1 1 4  14 6  o 14 635.134 4.21064 1440.88   89.5973     243.993    89.5973     
1 1 1 4  14 8  o 17 112.435 3.84517 173.501   13.1897     491.738    13.1897     
1 1 1 4  14 10 o 12 1221.31 7.70836 2620.45   333.198     56.6189    153.198     
1 1 1 4  14 12 o 5  415.336 3.26158 897.588   58.5171     82.364     58.517      
1 1 1 4  14 14 o 6  290.046 2.88913 598.749   13.1349     73.3387    13.1349     
1 1 1 4  14 16 o 6  413.967 4.31738 858.499   290.916     21.1615    110.917     
1 1 1 4  14 18 o 8  310.171 2.93715 574.904   141.763     132.251    321.763     
1 1 1 4  14 20 o 14 360.814 3.30787 691.478   328.639     123.028    148.639     
1 1 1 4  14 22 o 3  123.468 4.50367 172.479   264.166     764.49     264.166     
1 1 1 4  14 24 o 8  234.124 3.30109 482.119   141.343     119.268    141.343     
1 1 1 4  14 26 o 12 390.706 3.24127 829.098   263.296     3.20514    263.296     
1 1 1 4  14 28 o 3  158.374 3.27897 265.347   35.0227     62.9491    215.023     
1 1 1 4  14 30 f 0  170.185 5.3951  142.528   187.369     0          0           
1 1 1 4  14 32 o 1  347.377 3.68214 722.22    240.662     38.6641    60.6624     
1 1 1 4  14 34 o 2  286.322 3.71738 596.263   238.24      22.1908    58.2399     
1 1 1 4  14 36 o 14 187.082 4.30831 234.488   262.376     307.349    82.3761     
1 1 1 4  14 38 o 10 83.3829 9.04845 67.5524   140.858     442.646    140.858     
1 1 1 4  14 40 o 1  135.27  5.72357 298.231   85.701      49.5191    85.701      
1 1 1 4  14 42 o 16 159.057 6.05109 385.228   111.314     102.659    111.314     
1 1 1 4  14 44 o 17 119.206 6.79313 273.593   179.735     53.0582    179.735     
1 1 1 4  14 46 f 0  156.517 6.33346 369.463   222.877     0          0           
1 1 1 4  14 48 o 3  31.4478 10.3559 18.3707   112.048     37.2211    292.048     
1 1 1 4  14 50 o 14 34.052  10.9268 41.1863   106.42      22.4854    286.42      
1 1 1 4  14 52 f 0  35.9439 11.2667 82.26     303.916     0          0           
1 1 1 4  15 5  o 7  609.274 3.71552 1454.31   220.042     380.233    220.042     
1 1 1 4  15 7  o 1  430.446 3.35742 733.427   289.317     300.413    109.317     
1 1 1 4  15 9  o 17 392.139 3.05988 721.63    14.3943     168.897    194.394     
1 1 1 4  15 11 o 15 348.443 3.25511 783.913   185.304     184.021    185.304     
1 1 1 4  15 13 o 17 56.3366 6.69558 70.9014   25.2444     161.447    25.2444     
1 1 1 4  15 15 f 0  256.812 2.89329 315.68    31.2167     0          0           
1 1 1 4  15 17 o 4  376.915 3.00447 930.606   246.216     295.63     246.216     
1 1 1 4  15 19 f 0  229.532 3.3267  380.927   93.6787     0          0           
1 1 1 4  15 21 o 8  74.2522 5.21609 180.441   52.0129     484.191    52.0129     
1 1 1 4  15 23 o 17 289.669 3.98047 452.146   293.602     274.247    113.602     
1 1 1 4  15 25 o 3  203.932 3.52832 354.949   26.112      65.3929    206.112     
1 1 1 4  15 27 f 0  515.129 3.81313 1069.23   36.5919     0          0           
1 1 1 4  15 29 o 3  332.305 3.61689 707.921   267.497     5.77089    267.497     
1 1 1 4  15 31 o 2  153.913 4.42105 129.021   356.821     357.837    176.821     
1 1 1 4  15 33 o 15 356.148 3.57258 851.211   302.574     181.653    302.574     
1 1 1 4  15 35 o 13 132.006 5.10197 194.872   345.771     111.539    165.771     
1 1 1 4  15 37 f 0  117.971 6.50058 367.035   153.742     0          0           
1 1 1 4  15 39 o 15 297.314 4.05604 600.492   207.875     77.5197    27.8753     
1 1 1 4  15 41 o 4  156.366 5.75239 442.44    248.765     245.639    248.765     
1 1 1 4  15 43 o 3  31.035  10.044  61.5991   292.212     205.622    292.212     
1 1 1 4  15 45 o 2  91.8243 8.28096 124.454   99.1011     132.434    279.101     
1 1 1 4  15 47 o 4  69.8352 11.5385 159.95    355.556     47.5393    355.556     
1 1 1 4  15 49 o 12 33.8746 10.6383 37.5786   302.341     22.3094    122.341     
1 1 1 4  15 51 o 17 47.9721 12.4814 78.0776   232.483     31.2055    52.4825     
1 1 1 4  16 4  o 7  569.017 3.58549 1370.69   169.535     374.825    169.535     
1 1 1 4  16 6  o 9  615.073 4.32553 1315.56   140.439     19.3921    140.439     
1 1 1 4  16 8  o 5  612.573 3.85329 1708.97   121.282     841.757    121.282     
1 1 1 4  16 10 o 3  455.748 3.70186 1118.04   129.576     348.558    129.576     
1 1 1 4  16 12 o 8  446.406 3.69095 1308.23   187.744     810.802    187.744     
1 1 1 4  16 14 o 6  425.261 3.25738 938.48    216.133     92.1918    216.133     
1 1 1 4  16 16 o 14 72.1507 5.22517 324.377   79.4114     848.167    79.4114     
1 1 1 4  16 18 o 13 446.402 3.25002 634.963   31.6212     635.859    211.621     
1 1 1 4  16 20 o 14 167.854 3.68543 131.189   293.436     319.035    113.436     
1 1 1 4  16 22 f 0  420.1   3.44945 733.314   259.431     0          0           
1 1 1 4  16 24 o 2  202.434 3.75421 321.895   192.763     124.624    12.7632     
1 1 1 4  16 26 o 6  346.475 3.43286 762.741   274.503     59.1057    274.503     
1 1 1 4  16 28 o 16 224.079 4.30731 522.479   227.195     145.774    227.195     
1 1 1 4  16 30 o 4  30.7873 8.98159 180.205   47.2487     395.032    47.2487     
1 1 1 4  16 32 o 9  380.891 3.64669 806.571   87.2319     21.0335    267.232     
1 1 1 4  16 34 o 11 158.496 4.24778 352.017   64.9679     104.278    64.9679     
1 1 1 4  16 36 o 2  224.557 4.59431 483.414   141.941     36.0086    141.941     
1 1 1 4  16 38 o 17 435.593 4.85349 967.338   7.61446     50.2691    7.61446     
1 1 1 4  16 40 o 2  145.622 5.5957  351.131   40.6107     104.661    40.6107     
1 1 1 4  16 42 o 12 243.892 4.69516 682.4     87.8906     317.595    87.8906     
1 1 1 4  16 44 o 6  39.7668 10.742  13.6455   121.746     44.6137    301.746     
1 1 1 4  16 46 o 15 58.6765 12.2575 116.428   86.2816     41.4392    86.2816     
1 1 1 4  16 48 o 16 40.85   12.1521 59.266    62.7541     3.95285    242.754     
1 1 1 4  16 50 o 6  47.9176 12.5495 86.8147   56.1669     8.22193    236.167     
1 1 1 4  16 52 o 17 31.8866 10.3771 44.7372   78.9155     3.06251    78.9155     
1 1 1 4  17 5  o 5  487.625 3.90668 1033.52   107.454     23.8337    107.454     
1 1 1 4  17 7  o 12 298.358 2.96087 556.164   216.963     49.8327    36.9629     
1 1 1 4  17 9  o 10 137.431 4.14575 23.9478   15.5581     206.724    195.558     
1 1 1 4  17 11 o 10 442.006 3.41591 827.94    323.145     208.199    143.145     
1 1 1 4  17 13 f 0  258.921 2.93502 418.966   320.277     0          0           
1 1 1 4  17 15 o 4  841.221 5.50767 1824.9    21.71       5.05354    21.7104     
1 1 1 4  17 17 o 9  247.73  3.17504 573.715   207.047     257.487    207.047     
1 1 1 4  17 19 o 2  386.021 3.24573 757.496   127.347     100.163    307.347     
1 1 1 4  17 21 o 4  149.87  3.24698 86.3792   182.63      251.011    2.63028     
1 1 1 4  17 23 o 8  819.255 5.2423  1844.75   330.889     142.674    330.889     
1 1 1 4  17 25 o 4  587.898 4.07711 1340.67   49.7204     144.211    49.7204     
1 1 1 4  17 27 o 2  398.992 3.59005 984.201   114.606     267.288    114.606     
1 1 1 4  17 29 o 11 209.154 3.51049 534.74    231.395     264.279    231.395     
1 1 1 4  17 31 o 13 81.4325 6.39967 41.8278   77.056      342.397    77.056      
1 1 1 4  17 33 o 16 245.777 5.18458 568.225   158.184     110.227    158.184     
1 1 1 4  17 35 o 12 185.568 4.34593 222.221   79.6091     325.548    259.609     
1 1 1 4  17 37 o 6  145.012 5.40402 256.217   261.047     61.1787    81.047      
1 1 1 4  17 39 o 1  235.97  4.33407 548.067   175.781     87.6525    175.781     
1 1 1 4  17 41 o 13 137.741 6.58733 270.128   191.212     37.0456    11.2118     
1 1 1 4  17 43 o 12 105.234 8.07466 227.951   256.923     25.5876    256.923     
1 1 1 4  17 45 o 13 95.2094 8.18262 219.239   356.685     48.6416    356.685     
1 1 1 4  17 47 o 17 114.414 7.39614 249.298   15.7895     10.723     15.7896     
1 1 1 4  17 49 o 4  48.8609 13.0564 59.4314   118.202     74.1151    298.202     
1 1 1 4  17 51 o 2  28.9987 9.82132 29.4434   346.342     6.06809    166.342     
1 1 1 4  18 4  f 0  409.484 2.91548 645.96    158.167     0          0           
1 1 1 4  18 6  o 11 526.568 4.0321  1054.16   179.737     125.21     359.737     
1 1 1 4  18 8  f 0  426.421 3.34615 773.812   341.587     0          0           
1 1 1 4  18 10 o 16 322.457 2.93925 772.201   42.1045     272.454    42.1045     
1 1 1 4  18 12 o 1  307.117 3.18408 735.988   66.7971     256.027    66.7971     
1 1 1 4  18 14 o 8  35.8678 8.25062 362.931   156.271     774.103    156.271     
1 1 1 4  18 16 o 13 122.607 4.07364 38.3006   23.5073     135.991    203.507     
1 1 1 4  18 18 o 6  224.096 3.17591 355.574   342.378     138.279    162.378     
1 1 1 4  18 20 f 0  334.25  3.54149 524.367   213.652     0          0           
1 1 1 4  18 22 o 9  254.565 3.14749 352.749   305.847     327.441    125.847     
1 1 1 4  18 24 o 10 384.199 3.51016 1021.81   135.815     429.85     135.815     
1 1 1 4  18 26 o 9  390.451 3.62302 891.765   103.55      116.999    103.55      
1 1 1 4  18 28 f 0  148.514 4.19432 388.375   65.9125     0          0           
1 1 1 4  18 30 o 4  215.646 3.55501 184.293   150.479     537.575    330.479     
1 1 1 4  18 32 o 8  120.721 4.92599 198.091   251.318     8.18558    71.3177     
1 1 1 4  18 34 f 0  321.574 3.80263 457.137   101.62      0          0           
1 1 1 4  18 36 o 7  305.836 5.04139 847.897   128.616     406.821    128.616     
1 1 1 4  18 38 o 9  238.615 5.00986 582.624   4.16428     151.532    4.16429     
1 1 1 4  18 40 o 14 304.239 4.16209 712.706   301.385     110.49     301.385     
1 1 1 4  18 42 o 4  103.486 7.27512 166.304   79.1548     95.7086    259.155     
1 1 1 4  18 44 o 1  84.0852 8.41828 121.601   134.842     101.669    314.842     
1 1 1 4  18 46 o 2  54.6313 12.662  85.2306   175.84      36.8933    355.84      
1 1 1 4  18 48 o 17 39.6343 11.5046 32.4162   268.228     84.1       88.228      
1 1 1 4  18 50 o 7  36.2789 11.1874 56.6271   283.536     0.919933   103.536     
1 1 1 4  19 5  o 16 536.242 3.67093 1271.31   346.321     273.951    346.321     
1 1 1 4  19 7  o 9  481.557 3.47585 995.71    51.0592     45.7402    231.059     
1 1 1 4  19 9  o 9  497.36  3.55591 1314.9    103.054     538.949    103.054     
1 1 1 4  19 11 o 12 149.626 3.60322 61.7885   328.477     389.856    148.477     
1 1 1 4  19 13 o 17 409.666 3.66133 603.677   167.014     536.304    347.014     
1 1 1 4  19 15 f 0  320.465 3.37142 573.303   221.45      0          0           
1 1 1 4  19 17 o 2  397.687 3.33625 742.437   231.868     186.736    51.8683     
1 1 1 4  19 19 o 16 249.33  3.06554 540.179   132.333     225.406    132.333     
1 1 1 4  19 21 f 0  306.805 3.18354 464.27    127.369     0          0           
1 1 1 4  19 23 o 16 410.337 3.44193 790.021   159.903     170.819    339.903     
1 1 1 4  19 25 f 0  565.697 3.96807 1077.87   298.742     0          0           
1 1 1 4  19 27 o 7  111.012 5.17647 114.683   173.329     91.9705    353.329     
1 1 1 4  19 29 o 6  123.917 5.30355 151.595   113.44      136.982    293.44      
1 1 1 4  19 31 o 15 442.478 4.13519 1294.09   324.844     694.13     324.844     
1 1 1 4  19 33 o 5  227.668 4.78405 488.311   103.301     30.1301    103.301     
1 1 1 4  19 35 o 4  104.318 8.14405 120.61    66.6107     89.8442    246.611     
1 1 1 4  19 37 o 8  207.968 4.24619 444.2     255.053     13.3763    255.053     
1 1 1 4  19 39 o 13 132.314 5.66952 251.978   161.36      43.5524    341.36      
1 1 1 4  19 41 o 17 33.2059 9.78405 52.5951   207.14      194.537    207.14      
1 1 1 4  19 43 o 8  83.4735 9.51192 167.428   308.115     5.01217    308.115     
1 1 1 4  19 45 o 16 87.4984 8.93087 220.572   183.616     87.605     183.616     
1 1 1 4  19 47 f 0  52.7818 12.3806 122.505   5.17859     0          0           
1 1 1 4  19 49 o 3  32.3796 10.3934 39.1312   359.328     13.4362    179.328     
1 1 1 4  19 51 o 7  44.0919 12.6384 75.0815   342.811     18.6572    162.811     
1 1 1 4  20 4  o 4  177.935 2.89644 170.852   277.083     13.4582    277.083     
1 1 1 4  20 6  o 5  418.438 3.17795 1151.56   218         591.101    218         
1 1 1 4  20 8  o 17 922.644 5.48042 2157.49   273.863     318.923    273.863     
1 1 1 4  20 10 o 1  458.227 3.52418 929.411   212.504     90.1662    32.5041     
1 1 1 4  20 12 f 0  547.888 3.99437 994.235   196.172     0          0           
1 1 1 4  20 14 o 14 155.141 4.02442 156.815   136.929     55.2011    316.929     
1 1 1 4  20 16 o 14 333.46  3.19123 740.826   80.0375     125.723    80.0375     
1 1 1 4  20 18 f 0  349.453 3.22728 860.086   201.251     0          0           
1 1 1 4  20 20 o 7  332.615 3.22901 789.601   219.706     223.473    219.707     
1 1 1 4  20 22 o 2  444.267 3.6716  931.457   305.343     35.3584    125.343     
1 1 1 4  20 24 f 0  175.194 3.72414 474.935   70.9293     0          0           
1 1 1 4  20 26 o 3  478.358 4.42168 1311.62   121.823     573.315    121.823     
1 1 1 4  20 28 o 17 553.9   4.53839 1314.01   335.649     234.454    335.649     
1 1 1 4  20 30 o 12 115.819 5.92525 131.313   190.249     151.112    10.2487     
1 1 1 4  20 32 o 13 335.253 4.60367 814.916   182.962     201.088    182.962     
1 1 1 4  20 34 o 11 164.968 4.71241 358.739   313.492     80.3893    313.492     
1 1 1 4  20 36 o 12 144.32  5.0752  338.441   17.2863     128.109    17.2862     
1 1 1 4  20 38 o 16 43.0998 10.8533 44.5649   296.791     202.963    296.791     
1 1 1 4  20 40 o 11 111.297 6.35745 148.025   342.279     168.099    162.279     
1 1 1 4  20 42 o 2  33.0898 10.18   6.96982   241.473     60.2402    241.473     
1 1 1 4  20 44 o 14 138.557 6.40477 282.228   309.65      27.5835    129.65      
1 1 1 4  20 46 f 0  144.495 7.02883 332.258   223.844     0          0           
1 1 1 4  20 48 o 7  53.0165 12.174  92.9032   196.115     23.4983    16.1151     
1 1 1 4  20 50 f 0  33.4405 10.5452 6.2548    113.512     0          0           
1 1 1 4  21 5  o 14 279.661 2.91988 708.728   343.544     431.12     343.544     
1 1 1 4  21 7  o 6  540.949 4.24036 1353.02   28.0343     401.296    28.0344     
1 1 1 4  21 9  o 14 261.304 3.16203 529.838   80.2114     21.7911    80.2114     
1 1 1 4  21 11 o 2  417.492 3.52145 957.88    287.352     160.494    287.352     
1 1 1 4  21 13 o 3  422.851 3.51982 1115.88   54.5728     475.564    54.5728     
1 1 1 4  21 15 o 8  306.153 3.15996 671.062   264.647     119.29     264.647     
1 1 1 4  21 17 o 4  337.539 3.27348 894.657   233.794     481.324    233.794     
1 1 1 4  21 19 f 0  496.921 3.80505 1170.83   349.596     0          0           
1 1 1 4  21 21 o 10 509.276 3.76775 1317.56   5.40703     458.588    5.40703     
1 1 1 4  21 23 o 6  718.351 4.61077 1899.18   137.955     687.102    137.955     
1 1 1 4  21 25 o 2  300.063 3.47462 651.526   282.496     39.8995    282.496     
1 1 1 4  21 27 o 3  281.529 3.88434 572.495   282.427     39.9517    102.427     
1 1 1 4  21 29 o 13 197.621 4.01454 131.799   204.258     564.894    24.2582     
1 1 1 4  21 31 f 0  217.263 5.25906 434.498   78.0481     0          0           
1 1 1 4  21 33 o 14 133.751 4.80163 238.374   310.688     11.0788    130.689     
1 1 1 4  21 35 o 9  163.942 6.24472 337.639   334.793     16.4837    334.793     
1 1 1 4  21 37 o 12 123.167 5.50982 299.009   206.839     118.908    206.839     
1 1 1 4  21 39 o 15 67.3619 8.95325 102.338   89.2371     12.8867    89.2371     
1 1 1 4  21 41 o 11 54.3961 10.784  65.9512   63.0445     15.849     243.045     
1 1 1 4  21 43 o 14 113.97  6.08048 233.714   153.323     12.0791    333.323     
1 1 1 4  21 45 o 5  45.9379 11.5504 74.8502   354.109     2.37514    354.109     
1 1 1 4  21 47 o 10 41.6528 11.4904 51.6584   339.201     52.3922    159.201     
1 1 1 4  21 49 o 13 62.2239 11.7577 159.271   139.204     73.4901    139.204     
1 1 1 4  22 4  o 4  97.4704 4.30548 95.522    44.4622     432.803    44.4622     
1 1 1 4  22 6  o 1  178.218 4.13828 83.4232   128.405     523.975    308.405     
1 1 1 4  22 8  o 3  343.4   3.21109 634.942   268.683     163.063    88.6834     
1 1 1 4  22 10 o 16 411.936 3.30564 894.115   347.454     55.8391    347.454     
1 1 1 4  22 12 o 6  42.5722 9.48101 100.594   49.5492     218.866    49.5492     
1 1 1 4  22 14 o 3  195.301 3.48029 52.5007   30.6961     656.297    210.696     
1 1 1 4  22 16 f 0  730.167 4.81867 1249.07   40.0248     0          0           
1 1 1 4  22 18 o 9  283.005 3.26045 395.012   176.003     376.987    356.003     
1 1 1 4  22 20 o 2  761.901 5.04168 1905.42   154.332     513.397    154.332     
1 1 1 4  22 22 o 4  100.442 5.15142 62.7468   210.438     85.9716    30.4383     
1 1 1 4  22 24 o 17 220.533 3.51361 404.121   9.42154     96.4117    189.422     
1 1 1 4  22 26 o 11 306.343 3.78861 594.1     168.833     110.56     348.833     
1 1 1 4  22 28 o 5  509.514 4.43088 1242.64   221.766     286.13     221.766     
1 1 1 4  22 30 o 13 135.844 15.4819 162.826   253.49      203.543    73.4903     
1 1 1 4  22 32 o 2  301.563 4.64966 776.994   356.529     281.473    356.529     
1 1 1 4  22 34 o 8  168.994 5.28694 268.525   291.416     154.556    111.416     
1 1 1 4  22 36 o 9  152.566 6.43907 145.943   227.708     350.957    47.708      
1 1 1 4  22 38 o 12 40.7756 12.002  40.019    30.5635     190.027    30.5635     
1 1 1 4  22 40 o 9  26.3604 8.55219 54.0093   279.782     159.093    279.782     
1 1 1 4  22 42 o 17 30.2513 9.15542 1.25366   99.9861     11.3297    99.9861     
1 1 1 4  22 44 o 11 71.0402 10.9202 92.173    28.5889     107.735    208.589     
1 1 1 4  22 46 o 2  72.4821 10.8711 181.331   82.8672     70.9783    82.8672     
1 1 1 4  22 48 o 5  30.4592 10.0208 32.788    203.699     15.4432    23.6993     
1 1 1 4  22 50 x 15 ?       ?       ?         ?           ?          ?           
1 1 1 4  23 5  o 6  80.8877 5.31059 124.153   109.878     396.117    109.878     
1 1 1 4  23 7  o 13 292.11  3.28613 559.246   75.3547     67.6682    255.355     
1 1 1 4  23 9  o 6  523.202 3.89326 1174.71   157.014     119.207    157.014     
1 1 1 4  23 11 o 14 321.989 3.44704 679.627   269.597     50.5564    269.597     
1 1 1 4  23 13 o 17 473.902 3.6865  1080.86   3.08226     161.487    3.08226     
1 1 1 4  23 15 o 17 352.653 3.46818 656.27    155.29      150.333    335.29      
1 1 1 4  23 17 o 8  398.045 3.46395 880.277   236.572     86.7647    236.572     
1 1 1 4  23 19 o 16 500.46  3.81329 1073.16   274.718     2.34265    94.718      
1 1 1 4  23 21 o 6  605.47  4.26289 1356.08   33.3495     92.6412    33.3495     
1 1 1 4  23 23 o 4  462.31  3.86616 1182.51   310.085     382.474    310.085     
1 1 1 4  23 25 o 10 228.709 3.94259 488.874   329.663     41.3194    329.663     
1 1 1 4  23 27 o 10 258.56  4.19627 633.801   68.8208     195.049    68.8208     
1 1 1 4  23 29 o 15 133.738 5.70095 254.043   67.9705     31.2225    67.9705     
1 1 1 4  23 31 o 6  63.2631 11.1094 18.9686   279.684     128.648    279.684     
1 1 1 4  23 33 o 16 185.928 5.16169 269.934   264.881     230.546    84.8807     
1 1 1 4  23 35 o 17 38.8865 11.8449 88.4302   201.405     258.274    201.405     
1 1 1 4  23 37 o 14 78.8913 11.7826 129.182   347.789     15.0649    167.789     
1 1 1 4  23 39 o 11 115.167 8.30996 235.769   317.035     4.10583    137.035     
1 1 1 4  23 41 o 16 207.454 5.99037 445.941   240.39      2.34622    60.3886     
1 1 1 4  23 43 o 11 143.968 6.16305 331.769   148.843     47.5427    148.843     
1 1 1 4  23 45 o 13 57.1521 11.7588 121.624   15.4001     27.0929    15.4001     
1 1 1 4  23 47 o 6  32.1672 10.3687 34.0308   144.434     33.8612    324.434     
1 1 1 4  23 49 o 12 33.1927 10.4249 48.7703   351.799     7.31035    351.799     
1 1 1 4  24 4  o 10 333.138 2.85653 641.21    166.85      95.5001    346.851     
1 1 1 4  24 6  o 2  143.027 3.85037 24.1897   294.701     431.958    114.701     
1 1 1 4  24 8  o 9  198.375 4.71602 268.895   234.562     185.489    54.5622     
1 1 1 4  24 10 o 14 763.078 4.86969 1854.19   33.3628     419.872    33.3628     
1 1 1 4  24 12 o 4  249.941 3.39169 422.208   79.42       282.211    79.42       
1 1 1 4  24 14 o 8  674.576 4.76233 1618.31   263.392     336.985    263.392
[truncated: 829,454 more chars]
