# Supplementary material for: TAS3351 is a brain penetrable EGFR-TKI that overcomes T790M and C797S resistant mutations
Source: Commun Med (Lond). 2026 Mar 25;6:284. doi: 10.1038/s43856-026-01546-1 (PMC13181001; doi:10.1038/s43856-026-01546-1)
Supplement: Supplementary file 8 — Supplementary Data 5 [file 43856_2026_1546_MOESM8_ESM.xlsx]

## Sheet: Fig 1
Fig. 1b. the IC50 values of recombinant human EGFR enzyme
1 mmol/L ATP condition		IC50 value (nmol/L)
Recombinant EGFR		test1	test2	test3	Mean	SD
TAS3351	Wild type	237	273	226	250	20
	ex19del	1.4	1.74	1.57	1.6	0.2
	ex19del/C797S	1.92	2.67	1.97	2.2	0.4
	ex19del/T790M	5.03	8.65	5.43	6.4	2
	ex19del/T790M/C797S	8.01	9.53	8.82	8.8	0.8
	L858R	9.42	9.98	9.8	9.7	0.3
	L858R/C797S	16.2	21.5	13.3	17	4
	L858R/T790M	29	29.5	24.6	28	3
	L858R/T790M/C797S	38.6	49.8	43.6	44	6
Erlotinib	Wild type	50.6	49.4	41.7	47	5
	ex19del	2.15	2.08	1.8	2	0.2
	ex19del/C797S	2.91	3.28	2.42	2.9	0.4
	ex19del/T790M	> 1000	> 1000	> 1000	> 1000	-
	ex19del/T790M/C797S	> 1000	> 1000	> 1000	> 1000	-
	L858R	4.15	3.97	3.96	4	0.1
	L858R/C797S	6.79	6.34	4.85	6	1
	L858R/T790M	> 1000	> 1000	> 1000	> 1000	-
	L858R/T790M/C797S	> 1000	> 1000	> 1000	> 1000	-
Osimertinib	Wild type	698	552	441	560	130
	ex19del	20.3	21.2	12.5	18	5
	ex19del/C797S	> 1000	> 1000	> 1000	> 1000	-
	ex19del/T790M	33.4	30.8	22.3	29	6
	ex19del/T790M/C797S	> 1000	> 1000	> 1000	> 1000	-
	L858R	42.8	42.8	27	38	9
	L858R/C797S	> 1000	> 1000	> 1000	> 1000	-
	L858R/T790M	127	121	92.3	110	20
	L858R/T790M/C797S	> 1000	> 1000	> 1000	> 1000	-
						SD: Standard deviation

## Sheet: Fig 5a
Fig. 5a: NIH/3T3-EGFR (ex19del/C797S)
Group	Animal No	Body Weight Change (%)				Tumor volume (mm3)
		Day 1	Day 4	Day 8	Day 11	Day 1	Day 4	Day 8	Day 11
Vehicle control	1	0	-0.749064	0	1.49813	122.005	204.426	465.796	872.601
	2	0	-1.90114	-2.28137	-1.52091	130.286	230.107	679.659	1362.46
	3	0	-1.20482	-1.20482	0.401606	136.843	234.777	514.114	1196.71
	4	0	0	1.19048	3.1746	110.11	216.045	471.068	1086.02
	5	0	-0.395257	-1.18577	2.7668	124.898	208.282	389.126	758.98
	Mean	0	-0.9	-0.7	1.3	124.8	218.7	504	1055.4
	SE	0	0.3	0.6	0.9	4.5	5.9	48.3	108.7
TAS3351 10 mg/kg	1	0	0	0	4.81928	112.341	173.227	295.242	570.982
	2	0	-1.5748	0.787402	4.72441	130.799	268.759	300.078	478.436
	3	0	-2.89855	-2.53623	1.08696	133.49	176.621	204.843	303.04
	4	0	1.21457	2.83401	5.66802	126.746	167.122	237.023	420.314
	5	0	0.406504	0.813008	6.09756	121.797	180.788	264.464	429.289
	Mean	0	-0.6	0.4	4.5	125	193.3	260.3	440.4
	SE	0	0.7	0.9	0.9	3.7	19	17.9	43.5
TAS3351 20 mg/kg	1	0	1.5748	1.1811	3.14961	119.017	150.937	191.774	273.684
	2	0	0.420168	-0.420168	1.68067	136.076	254.242	223.426	371.114
	3	0	1.63265	1.63265	3.67347	113.215	99.5687	88.1289	101.236
	4	0	-2.3622	0.393701	3.54331	132.179	131.89	192.461	249.784
	5	0	1.07914	-1.43885	0.719424	124.127	110.812	85.9434	110.701
	Mean	0	0.5	0.3	2.6	124.9	149.5	156.3	221.3
	SE	0	0.7	0.6	0.6	4.2	27.6	28.9	51.3
TAS3351 40 mg/kg	1	0	0	1.66667	4.58333	124.464	143.306	95.9853	109.316
	2	0	-2.32558	-5.42636	-3.10078	135.023	109.518	80.4292	90.4731
	3	0	-2.00803	0.401606	3.61446	130.299	88.8685	77.2667	67.555
	4	0	-2.48963	-3.3195	3.3195	115.674	116.915	116.212	81.4508
	5	0	2.82258	5.64516	8.06452	121.075	123.398	85.3059	149.779
	Mean	0	-0.8	-0.2	3.3	125.3	116.4	91	99.7
	SE	0	1	1.9	1.8	3.4	8.9	7	14.2
TAS3351 80 mg/kg	1	0	0.833333	2.91667	4.58333	132.645	79.8284	46.7201	49.6741
	2	0	0	-8.09717	-10.5263	137.141	90.4153	30.1885	46.5033
	3	0	-1.23457	-6.99588	-3.7037	111.349	109.044	48.3214	50.8452
	4	0	0	-0.796813	-0.398406	120.933	63.2395	45.508	42.1952
	5	0	-0.784314	-0.784314	-2.35294	124.667	70.2824	44.3295	41.571
	Mean	0	-0.2	-2.8	-2.5	125.3	82.6	43	46.2
	SE	0	0.4	2.1	2.5	4.5	8	3.3	1.9
Erlotinib 80 mg/kg	1	0	-7.03125	-7.42188	-2.73438	134.909	127.355	75.2728	83.0945
	2	0	-3.6	-3.6	0.4	119.983	130.873	85.9738	106.535
	3	0	-2.3622	-3.54331	-0.787402	126.49	109.876	99.0693	119.602
	4	0	-1.55642	-1.94553	1.94553	112.071	90.2349	78.5924	101.202
	5	0	-2.47934	-2.06612	0.413223	129.041	109.68	166.144	137.462
	Mean	0	-3.4	-3.7	-0.2	124.5	113.6	101	109.6
	SE	0	1	1	0.8	3.9	7.3	16.8	9.1
Osimertinib 25 mg/kg	1	0	-4.5977	-6.51341	-3.44828	127.884	208.358	381.836	714.02
	2	0	-3.4749	-3.4749	-0.772201	140.195	222.605	498.324	1210.91
	3	0	-6.22568	-11.284	-9.72763	128.095	203.837	350.112	653.943
	4	0	-5.74713	-6.89655	-4.5977	116.935	184.973	459.568	1013.1
	5	0	-3.26531	-1.63265	1.22449	122.791	287.786	549.952	1105.52
	Mean	0	-4.7	-6	-3.5	127.2	221.5	448	939.5
	SE	0	0.6	1.6	1.9	3.8	17.6	36.8	109.3
	SE: Standard error

## Sheet: Fig 5b
Fig. 5b: NIH/3T3-EGFR (ex19del/C797S/T790M)
Group	Animal No	Body Weight Change (%)				Tumor volume (mm3)
		Day 1	Day 4	Day 8	Day 11	Day 1	Day 4	Day 8	Day 11
Vehicle control	1	0	5.85586	13.0631	12.6126	129.472	177.27	606.042	836.457
	2	0	0.41841	6.27615	8.3682	122.493	127.948	416.638	904.577
	3	0	1.28755	9.87124	12.0172	111.586	203.698	658.482	1586.13
	4	0	1.69492	11.4407	10.1695	103.198	230.266	621.241	1271.24
	5	0	2.15517	8.18966	11.2069	92.63	161.394	495.427	982.186
	Mean	0	2.3	9.8	10.9	111.9	180.1	559.6	1116.1
	SE	0	0.9	1.2	0.7	6.6	17.5	44.9	138.9
TAS3351 10 mg/kg	1	0	1.33333	5.33333	4	123.243	132.51	225.253	435.766
	2	0	2.92887	8.78661	6.27615	104.656	153.318	295.498	384.727
	3	0	-0.396825	7.53968	9.52381	98.7229	123.725	226.726	332.049
	4	0	4.60251	11.2971	10.8787	121.334	113.455	259.893	402.37
	5	0	-1.67364	2.92887	4.1841	115.133	142.568	218.891	337.567
	Mean	0	1.4	7.2	7	112.6	133.1	245.3	378.5
	SE	0	1.1	1.4	1.4	4.8	7	14.5	19.6
TAS3351 20 mg/kg	1	0	0	7.82609	6.52174	131.502	132.144	175.819	241.698
	2	0	2.94118	12.605	7.98319	103.715	84.2178	99.8312	137.265
	3	0	6.09756	10.9756	7.31707	106.214	81.6164	78.8902	107.888
	4	0	2.1097	6.75105	5.06329	116.812	93.9597	96.5365	155.571
	5	0	3.40426	10.2128	8.51064	94.4374	87.1711	98.646	133.088
	Mean	0	2.9	9.7	7.1	110.5	95.8	109.9	155.1
	SE	0	1	1.1	0.6	6.3	9.3	16.9	22.9
TAS3351 40 mg/kg	1	0	3.94737	10.0877	8.77193	91.7914	80.4429	115.306	87.348
	2	0	5.88235	12.605	14.2857	102.85	97.3232	53.5852	58.9515
	3	0	2.44898	9.38776	7.34694	110.313	92.429	68.7737	78.1867
	4	0	1.72414	12.069	10.7759	129.542	77.9973	50.6268	46.1999
	5	0	2.99145	8.54701	9.82906	120.654	92.4073	58.0217	77.9834
	Mean	0	3.4	10.5	10.2	111	88.1	69.3	69.7
	SE	0	0.7	0.8	1.2	6.6	3.8	11.9	7.5
TAS3351 80 mg/kg	1	0	3.55556	8	5.33333	108.955	88.9181	60.543	37.7404
	2	0	4.4898	5.30612	-1.22449	129.667	62.7806	42.0965	30.9451
	3	0	5.24194	7.25806	-1.6129	119.696	59.5947	46.7958	46.8903
	4	0	-1.55039	-0.387597	-4.65116	94.3385	81.4811	60.2187	31.344
	5	0	-0.869565	5.65217	4.78261	99.6824	54.9232	46.1125	23.4621
	Mean	0	2.2	5.2	0.5	110.5	69.5	51.2	34.1
	SE	0	1.4	1.5	1.9	6.5	6.6	3.9	3.9
Erlotinib 80 mg/kg	1	0	-1.52091	2.6616	4.18251	107.229	152.608	438.985	728.458
	2	0	0.396825	3.1746	5.55556	132.826	131.239	359.518	952.179
	3	0	-2.15517	3.01724	6.89655	120.933	173.698	427.47	824.352
	4	0	0	3.8961	8.22511	94.4991	156.581	326.853	688.375
	5	0	-3.52941	1.56863	3.52941	100.141	205.103	386.705	860.827
	Mean	0	-1.4	2.9	5.7	111.1	163.8	387.9	810.8
	SE	0	0.7	0.4	0.9	7	12.3	20.9	47.1
Osimertinib 25 mg/kg	1	0	-1.7094	4.2735	3.84615	135.326	226.189	415.217	907.473
	2	0	-0.833333	6.66667	8.33333	105.136	179.25	352.84	1091.88
	3	0	-5.70175	2.19298	5.26316	115.371	158.58	319.475	795.824
	4	0	-5.17241	-0.431034	2.58621	98.8581	188.702	305.457	836.974
	5	0	2.02429	8.09717	6.47773	116.637	169.061	570.085	1232.12
	Mean	0	-2.3	4.2	5.3	114.3	184.4	392.6	972.9
	SE	0	1.4	1.5	1	6.2	11.6	48.2	82.3
	SE: Standard error

## Sheet: Fig 5c
Fig. 5c: NIH/3T3-EGFR (L858R/C797S)
Group	Animal No	Body Weight Change (%)					Tumor volume (mm3)
		Day 0	Day 5	Day 8	Day 12	Day 15	Day 0	Day 5	Day 8	Day 12	Day 15
Vehicle control	1	0	-2.3166	-3.0888	3.861	-	129.96	403.92	790.534	1768.89	-
	2	0	0.378788	5.30303	13.6364	-	173.414	683.015	1322.51	3062.68	-
	3	0	4.72103	8.15451	14.5923	-	224.788	487.367	1097.57	1900.57	-
	4	0	0.772201	-1.5444	3.861	-	193.989	364.733	780.639	1857.23	-
	5	0	-0.754717	-0.377358	6.03774	-	151.209	271.495	557.895	1214.07	-
	Mean	0	0.6	1.7	8.4	-	174.7	442.1	909.8	1960.7	-
	SE	0	1.2	2.1	2.4	-	16.5	69.5	134.2	301.9	-
TAS3351 12.5 mg/kg	1	0	-4.07407	-4.07407	1.11111	-	123.227	318.917	573.753	1153.24	-
	2	0	1.14504	-0.381679	3.05344	-	243.57	306.264	472.887	1144.79	-
	3	0	-1.48148	-4.81481	0.740741	-	195.521	309.411	608.129	1491.04	-
	4	0	-1.53257	0.766284	10.3448	-	168.645	755.984	785.542	1260.72	-
	5	0	1.55039	0	6.20155	-	157.645	247.096	714.101	1335.93	-
	Mean	0	-0.9	-1.7	4.3	-	177.7	387.5	630.9	1277.1	-
	SE	0	1	1.1	1.8	-	20.1	93	54.6	64.2	-
TAS3351 25 mg/kg	1	0	6.30252	4.62185	10.5042	13.4454	112.984	127.846	236.745	434.323	804.467
	2	0	0.37037	0.740741	4.81481	7.03704	185.418	218.534	248.805	474.406	691.632
	3	0	-4.44444	-8.51852	-2.96296	-2.59259	171.639	189.71	362.028	639.212	1017.25
	4	0	-1.83824	0.735294	2.94118	7.35294	248.146	268.02	443.744	964.799	1534.14
	5	0	-3.14961	-3.14961	-0.787402	5.90551	143.346	293.566	458.066	525.178	854.308
	Mean	0	-0.6	-1.1	2.9	6.2	172.3	219.5	349.9	607.6	980.4
	SE	0	1.9	2.2	2.3	2.6	22.7	29.3	46.7	95.7	148
TAS3351 50 mg/kg	1	0	-3.88693	-3.53357	-3.53357	-1.41343	150.152	121.038	60.7445	91.2235	149.698
	2	0	-3.125	-7.03125	-3.125	-1.17188	201.737	202.842	100.675	114.578	130.273
	3	0	-2	-4.4	-4.4	-3.2	180.156	173.65	120.944	78.1687	87.1988
	4	0	-0.727273	-2.54545	-3.27273	-1.81818	112.096	474.881	179.672	75.4346	110.934
	5	0	-2.96296	-3.33333	0	2.22222	162.424	555.043	481.578	71.5705	93.4316
	Mean	0	-2.5	-4.2	-2.9	-1.1	161.3	305.5	188.7	86.2	114.3
	SE	0	0.5	0.8	0.7	0.9	15.1	87.4	75.7	7.8	11.6
TAS3351 80 mg/kg	1	0	0.381679	0.381679	-0.763359	1.14504	173.422	137.577	58.9316	73.7141	43.0556
	2	0	1.55039	-1.16279	-3.10078	-4.65116	207.318	138.769	53.8574	29.7432	73.8559
	3	0	-5.85774	-10.4603	-11.7155	-13.3891	147.695	249.647	125.573	47.4594	41.9661
	4	0	-4.33213	-9.74729	-10.4693	-6.49819	111.657	104.875	69.0905	42.8238	67.6441
	5	0	-5.30035	-7.06714	-8.83392	-14.1343	184.443	85.1372	61.6287	88.7927	52.1578
	Mean	0	-2.7	-5.6	-7	-7.5	164.9	143.2	73.8	56.5	55.7
	SE	0	1.5	2.2	2.1	2.9	16.4	28.5	13.2	10.8	6.5
Erlotinib 80 mg/kg	1	0	-3.58423	-5.01792	-2.50896	0	160.814	227.159	211.576	258.228	225.504
	2	0	-3.7594	-4.51128	-1.12782	0	196.907	134.996	174.131	170.392	183.874
	3	0	-6.13718	-7.22022	-2.88809	0	236.655	323.827	240.305	193.643	120.158
	4	0	1.88679	-2.64151	2.64151	3.39623	112.638	222.526	206.626	121.773	171.417
	5	0	6.35593	6.35593	10.1695	14.4068	168.257	317.846	255.764	240.02	217.603
	Mean	0	-1	-2.6	1.3	3.6	175.1	245.3	217.7	196.8	183.7
	SE	0	2.3	2.4	2.4	2.8	20.5	35	14.2	24.5	18.8
Osimertinib 25 mg/kg	1	0	-5.01931	-7.33591	0.3861	-	131.641	297.905	520.66	1519.5	-
	2	0	-4.5614	-7.01754	0.701754	-	255.081	443.744	781.975	1813.56	-
	3	0	-5.38462	-5.76923	2.30769	-	141.075	261.673	713.273	1427.72	-
	4	0	0.732601	-2.1978	2.9304	-	197.052	868.769	1495.4	2196.1	-
	5	0	-6.15942	-8.69565	-3.26087	-	174.46	532.911	1141.46	2467.19	-
	Mean	0	-4.1	-6.2	0.6	-	179.9	481	930.6	1884.8	-
	SE	0	1.2	1.1	1.1	-	22.1	108.6	173.3	197.9	-
	SE: Standard error

## Sheet: Fig 5d
Fig. 5d: NIH/3T3-EGFR (L858R/C797S/T790M)
Group	Animal No	Body Weight Change (%)				Tumor volume (mm3)
		Day 1	Day 4	Day 8	Day 11	Day 1	Day 4	Day 8	Day 11
Vehicle control	1	0	4.54545	1.51515	4.54545	143.825	328.756	654.882	1181.69
	2	0	2.4	3.6	1.6	153.307	155.522	367.777	762.793
	3	0	5.92593	3.7037	5.92593	124.436	188.959	569.673	1004.74
	4	0	3.13725	3.13725	5.88235	114.967	167.236	344.164	686.816
	5	0	3.27273	4.36364	4	131.641	228.248	516.481	980.757
	Mean	0	3.9	3.3	4.4	133.6	213.7	490.6	923.4
	SE	0	0.6	0.5	0.8	6.8	31.3	59.3	89
TAS3351 20 mg/kg	1	0	7.35294	4.41176	1.47059	158.078	216.109	665.954	639.895
	2	0	-2.91971	1.45985	-0.729927	143.499	211.464	318.193	466.331
	3	0	-10.7807	-5.20446	-9.29368	116.048	143.161	315.447	390.202
	4	0	3.39623	2.26415	3.39623	119.596	172.655	354.77	399.695
	5	0	-1.48148	-0.740741	1.48148	129.141	149.041	258.682	451.942
	Mean	0	-0.9	0.4	-0.7	133.3	178.5	382.6	469.6
	SE	0	3.1	1.6	2.2	7.8	15.3	72.5	45
TAS3351 40 mg/kg	1	0	2.06612	4.13223	6.19835	129.814	136.284	177.887	229.922
	2	0	2.90909	-2.18182	1.09091	149.959	169.101	139.444	209.853
	3	0	-0.398406	0	0.398406	119.325	157.541	167.441	294.881
	4	0	-1.14068	1.14068	4.18251	142.494	179.099	169.538	205.629
	5	0	2.27273	-3.0303	-2.65152	114.319	170.355	179.234	193.121
	Mean	0	1.1	0	1.8	131.2	162.5	166.7	226.7
	SE	0	0.8	1.3	1.5	6.7	7.4	7.2	18
TAS3351 80 mg/kg	1	0	0.37037	-1.85185	-5.55556	130.411	89.8621	143.639	209.779
	2	0	2.30769	6.53846	1.92308	118.046	98.568	156.284	185.701
	3	0	0.738007	1.10701	1.10701	156.594	89.771	82.4328	175.731
	4	0	0.401606	1.20482	3.21285	115.516	153.119	171.942	217.019
	5	0	3.0888	6.17761	2.3166	140.914	154.658	183.414	219.649
	Mean	0	1.4	2.6	0.6	132.3	117.2	147.5	201.6
	SE	0	0.6	1.6	1.6	7.6	15.1	17.6	8.8
Erlotinib 40 mg/kg	1	0	2.23048	0.743494	2.60223	142.133	269.949	375.635	556.221
	2	0	-0.823045	-0.411523	1.64609	116.411	246.968	310.115	562.891
	3	0	3.2	2.8	3.6	122.367	164.761	401.987	549.714
	4	0	10.0437	8.73362	10.917	130.661	184.175	237.969	407.791
	5	0	0	-2.67176	-2.29008	156.725	277.77	421.076	715.777
	Mean	0	2.9	1.8	3.3	133.7	228.7	349.4	558.5
	SE	0	1.9	1.9	2.2	7.2	22.9	33.6	48.8
Osimertinib 25 mg/kg	1	0	-0.404858	-2.42915	-3.23887	127.258	168.533	393.602	816.748
	2	0	-7.44681	-8.86525	-9.57447	144.969	213.998	346.929	577.659
	3	0	-4.5082	-1.22951	0.819672	162.5	185.292	327.322	670.257
	4	0	-4.49438	-6.36704	-3.74532	117.049	138.095	231.447	667.31
	5	0	-1.17647	-1.96078	-4.70588	137.959	156.461	250.771	408.99
	Mean	0	-3.6	-4.2	-4.1	137.9	172.5	310	628.2
	SE	0	1.3	1.5	1.7	7.8	12.9	30.3	66.9
	SE: Standard error

## Sheet: Fig 5e
Fig. 5e: HCC827
Group	Animal No	Body Weight Change (%)					Tumor volume (mm3)
		Day 1	Day 4	Day 8	Day 11	Day 15	Day 1	Day 4	Day 8	Day 11	Day 15
Vehicle control	1	0	4.58015	4.19847	3.43511	5.34351	162.667	180.098	204.242	222.865	274.596
	2	0	4.4	9.6	8	6	202.059	190.469	155.372	131.266	148.09
	3	0	5.81395	8.52713	7.36434	5.81395	190.605	165.037	191.116	165.79	364.226
	4	0	-0.843882	4.64135	5.90717	5.90717	144.012	136.763	149.906	192	294.711
	5	0	4.70085	6.83761	5.98291	8.11966	166.832	160.99	187.296	288.079	411.368
	Mean	0	3.7	6.8	6.1	6.2	173.2	166.7	177.6	200	298.6
	SE	0	1.2	1.1	0.8	0.5	10.3	9.2	10.6	26.7	44.9
TAS3351 5 mg/kg	1	0	2.73437	3.90625	3.51562	3.125	197.2	124.824	113.708	129.542	129.274
	2	0	2.21402	4.05904	1.47601	-7.01107	143.053	80.142	77.6689	76.6857	106.653
	3	0	0.809717	3.64372	2.42915	4.04858	171.274	134.776	88.0957	105.499	127.111
	4	0	0.757576	3.40909	1.13636	1.51515	191.833	182.504	73.375	76.4318	95.7007
	5	0	3.125	5.46875	3.125	2.73437	161.809	125.879	88.3745	92.3483	116.587
	Mean	0	1.9	4.1	2.3	0.9	173	129.6	88.2	96.1	115.1
	SE	0	0.5	0.4	0.5	2	9.9	16.3	7	10	6.3
TAS3351 10 mg/kg	1	0	5.76132	9.0535	7.40741	6.17284	184.617	94.6995	85.3687	84.8703	123.575
	2	0	4.58333	5	2.5	4.16667	161.885	114.219	86.993	84.3769	95.9466
	3	0	6.53061	9.79592	6.93878	8.16327	196.297	139.02	86.0958	65.3864	81.0338
	4	0	6.61479	5.83658	4.28016	3.11284	144.546	107.85	62.8016	45.1562	51.2209
	5	0	5.90551	7.87402	4.33071	5.51181	177.511	97.9814	89.908	60.4545	63.0649
	Mean	0	5.9	7.5	5.1	5.4	173	110.8	82.2	68	83
	SE	0	0.4	0.9	0.9	0.9	9	7.9	4.9	7.5	12.7
TAS3351 20 mg/kg	1	0	8.33333	9.16667	10.4167	5.83333	162.002	117.323	58.6916	64.512	64.8895
	2	0	3.96476	4.84581	6.1674	4.40529	148.056	131.211	51.1782	59.3721	55.3355
	3	0	5.71429	7.7551	5.30612	4.89796	168.662	162.096	47.2259	54.0638	71.9007
	4	0	4.90566	6.41509	3.39623	5.66038	199.724	77.6658	68.4305	46.2338	77.4009
	5	0	1.1811	4.72441	1.9685	1.9685	191.909	130.049	82.5817	77.9558	91.4834
	Mean	0	4.8	6.6	5.5	4.6	174.1	123.7	61.6	60.4	72.2
	SE	0	1.2	0.9	1.4	0.7	9.6	13.7	6.4	5.3	6.1
TAS3351 40 mg/kg	1	0	1.9685	1.9685	0	3.14961	182.417	88.5698	51.3333	53.6256	37.76
	2	0	5.57769	3.18725	3.98406	6.77291	159.783	65.8144	14.4222	18.5076	20.9198
	3	0	1.49254	0.746269	0	2.98507	166.946	82.2198	45.555	40.2289	58.2188
	4	0	3.61446	0	0	3.61446	202.479	86.0106	20.58	27.6941	55.5171
	5	0	3.93701	5.90551	7.87402	7.08661	149.724	92.4338	52.3533	56.7685	54.3782
	Mean	0	3.3	2.4	2.4	4.7	172.3	83	36.8	39.4	45.4
	SE	0	0.7	1	1.6	0.9	9.2	4.6	8	7.3	7.1
TAS3351 80 mg/kg	1	0	4.95868	6.19835	4.13223	5.78512	168.108	56.5586	21.6171	10.8595	11.4103
	2	0	4.47154	4.87805	0.406504	2.84553	141.252	71.6611	10.5317	11.0074	12.2694
	3	0	3.36134	0	-2.94118	-5.88235	161.631	98.2917	13.3295	12.4463	15.0958
	4	0	5.81395	5.42636	3.87597	6.58915	192.275	73.2692	13.7417	18.3467	15.7709
	Mean	0	4.7	4.1	1.4	2.3	165.8	74.9	14.8	13.2	13.6
	SE	0	0.5	1.4	1.7	2.9	10.5	8.6	2.4	1.8	1.1
Erlotinib 40 mg/kg	1	0	-0.374532	-1.1236	-0.374532	0.374532	178.486	108.977	47.7526	86.2653	80.1556
	2	0	3.23887	2.02429	0.404858	3.23887	150.087	124.669	53.6433	72.3824	61.781
	3	0	-2.37154	-1.18577	-0.395257	3.55731	163.588	87.8452	54.6755	82.3324	61.8624
	4	0	1.30435	6.52174	3.91304	6.08696	194.501	115.201	61.0392	72.5031	58.2726
	5	0	-0.740741	-2.22222	-2.59259	-0.740741	181.486	109.534	84.6913	65.1498	72.1554
	Mean	0	0.2	0.8	0.2	2.5	173.6	109.2	60.4	75.7	66.8
	SE	0	1	1.6	1.1	1.2	7.7	6	6.4	3.8	4.1
Osimertinib 25 mg/kg	1	0	-4.329	-2.5974	-2.1645	0.4329	152.75	89.3216	38.0898	29.0015	29.6298
	2	0	-0.763359	1.9084	0	0.763359	150.635	60.9847	25.8093	31.8408	33.6689
	3	0	-0.440529	1.76211	2.64317	1.76211	203.981	80.4025	34.8489	31.9112	0
	4	0	-1.50943	1.13208	1.13208	3.01887	180.965	68.2152	40.3101	36.1564	14.5381
	5	0	0.816327	1.22449	1.22449	0	192.202	47.4516	46.4556	48.0901	38.9228
	Mean	0	-1.2	0.7	0.6	1.2	176.1	69.3	37.1	35.4	23.4
	SE	0	0.9	0.8	0.8	0.5	10.6	7.3	3.4	3.4	7.1
	SE: Standard error

## Sheet: Fig 5f
Fig. 5f: PC-9
Group	Animal No	Body Weight Change (%)							Tumor volume (mm3)
		Day 0	Day 3	Day 7	Day 10	Day 14	Day 17	Day 22	Day 0	Day 3	Day 7	Day 10	Day 14	Day 17	Day 22
Vehicle control	1	0	3.11111	11.1111	11.5556	13.3333	19.5556	21.3333	191.704	275.154	461.061	696.258	1050.34	1486.16	1662.82
	2	3	5.07812	7.8125	5.85938	6.64062	11.3281	14.4531	136.815	156.226	246.477	519.867	564.812	1132.44	1542.72
	3	0	6.54206	13.0841	11.6822	12.6168	16.8224	21.9626	179.439	232.21	317.292	479.488	643.475	885.737	1170.47
	4	0	3.07692	6.53846	4.23077	7.69231	2.30769	5.38462	156.919	127.812	440.661	743.116	997.785	1383.9	2010.86
	Mean	0	4.5	9.6	8.3	10.1	12.5	15.8	166.2	197.9	366.4	609.7	814.1	1222.1	1596.7
	SE	0	0.8	1.5	1.9	1.7	3.8	3.9	12.2	33.9	51	64.8	122.7	134.5	173.3
TAS3351 12.5 mg/kg	1	0	3.0837	10.5727	8.37004	9.69163	14.0969	19.8238	181.949	196.896	257.535	493.937	801.69	879.946	1281.56
	2	0	1.76211	6.1674	4.84581	7.04846	10.1322	13.6564	160.7	193.217	494.306	600.032	780.264	1259.58	1278.11
	3	0	2.12766	8.08511	9.3617	10.2128	10.6383	18.2979	187.655	175.082	315.256	420.355	797.686	1158.65	1581.67
	4	0	4.34783	12.1739	13.913	12.1739	10	19.1304	128.266	134.142	321.28	447.322	304.06	865.107	1346.49
	5	0	3.0837	7.92952	7.48899	7.48899	11.4537	13.6564	154.253	342.779	500.113	528.413	1026.69	1185.59	1215.28
	Mean	0	2.9	9	8.8	9.3	11.3	16.9	162.6	208.4	377.7	498	742.1	1069.8	1340.6
	SE	0	0.5	1.1	1.5	0.9	0.8	1.4	10.6	35.4	50.1	31.6	118.5	82.2	63.7
TAS3351 25 mg/kg	1	0	2.53165	1.68776	3.79747	5.06329	5.06329	13.5021	179.665	252.679	321.285	476.855	571.53	585.675	858.803
	2	0	2.3166	5.79151	8.10811	7.72201	7.33591	12.7413	166.218	133.048	163.71	238.292	270.798	376.789	527.894
	3	0	3.01724	5.17241	4.74138	6.89655	10.3448	14.2241	187.193	161.583	208.622	360.506	558.605	686.572	1106.99
	4	0	0.425532	4.25532	3.40426	5.10638	5.53191	14.0426	148.022	114.456	216.008	284.613	455.978	561.975	723.354
	5	0	2	8	8.8	5.6	5.2	0.8	128.559	152.061	219.764	259.547	427.604	424.545	409.96
	Mean	0	2.1	5	5.8	6.1	6.7	11.1	161.9	162.8	225.9	324	456.9	527.1	725.4
	SE	0	0.4	1	1.1	0.5	1	2.6	10.7	23.9	25.9	43.4	54.3	56.2	122.9
TAS3351 50 mg/kg	1	0	3.23887	0.404858	7.28745	11.336	12.9555	2.02429	133.916	100.259	89.2982	100.101	98.3414	132.342	136.04
	2	0	2.69058	2.69058	11.2108	6.27803	9.86547	14.7982	182.554	127.976	100.401	122.705	151.801	170.626	174.478
	3	0	0.438596	4.82456	7.45614	6.57895	10.0877	11.4035	161.134	110.63	87.4079	90.1471	74.4876	82.2073	90.4731
	4	0	-0.42735	8.54701	13.2479	12.8205	14.5299	19.2308	142.096	144.809	100.179	103.488	120.368	114.485	135.176
	5	0	0.930233	2.7907	7.44186	5.5814	7.90698	10.6977	187.655	131.433	91.6244	119.355	162.57	195.707	183.013
	Mean	0	1.4	3.9	9.3	8.5	11.1	11.6	161.5	123	93.8	107.2	121.5	139.1	143.8
	SE	0	0.7	1.4	1.2	1.5	1.2	2.8	10.6	7.9	2.7	6.1	16.4	20.1	16.5
Erlotinib 20 mg/kg	1	0	6.55022	11.7904	16.1572	12.2271	15.2838	16.5939	152.385	184.113	272.309	367.467	527.428	689.991	1144.02
	2	0	4.74138	6.03448	7.32759	8.18966	9.48276	14.2241	135.627	152.991	242.612	311.812	413.657	581.106	655.395
	3	0	4.2735	9.40171	9.82906	10.2564	12.8205	14.9573	191.002	215.65	241.103	281.573	506.64	770.35	628.005
	4	0	2.9661	8.89831	10.5932	6.35593	11.0169	16.5254	185.736	171.404	286.466	428.773	469.661	800.513	867.899
	Mean	0	4.6	9	11	9.3	12.2	15.6	166.2	181	260.6	347.4	479.3	710.5	823.8
	SE	0	0.7	1.2	1.9	1.3	1.2	0.6	13.3	13.2	11.2	32.4	24.9	49	119.4
Erlotinib 40 mg/kg	1	0	1.2766	5.53191	5.10638	5.10638	9.3617	9.3617	152.858	189.678	320.636	571.825	851.654	1060.48	1662.9
	2	0	1.28205	8.54701	7.26496	10.2564	11.1111	18.8034	193.362	233.741	284.151	443.445	544.936	781.189	823.42
	3	0	2.17391	8.69565	8.69565	9.13043	12.6087	20	117.792	179.134	250.882	379.32	631.385	761.635	915.192
	4	0	5.80357	9.82143	10.7143	11.1607	15.1786	20.5357	167.785	179.873	310.111	424.133	544.588	698.834	766.177
	5	0	2.77778	7.93651	7.53968	10.7143	11.1111	13.8889	173.956	264.408	403.521	677.562	835.732	1535.13	1687.67
	Mean	0	2.7	8.1	7.9	9.3	11.9	16.5	161.2	209.4	313.9	499.3	681.7	967.5	1171.1
	SE	0	0.8	0.7	0.9	1.1	1	2.1	12.6	17	25.4	54.9	68.1	154.9	207.2
Erlotinib 80 mg/kg	1	0	0.840336	3.36134	2.94118	8.82353	10.084	17.2269	201.059	230.318	271.73	308.25	435.593	545.451	704.407
	2	0	3.34728	8.78661	7.11297	12.1339	11.7155	8.78661	169.234	162.332	171.3	192.047	239.934	205.742	339.57
	3	0	0	4.68085	5.95745	7.23404	4.25532	19.1489	169.152	119.627	148.275	169.701	213.26	290.047	228.945
	4	0	1.89573	3.79147	8.53081	9.95261	9.47867	13.2701	154.7	154.87	249.312	331.481	302.513	721.388	523.898
	5	0	-0.769231	-2.30769	-1.53846	3.07692	3.84615	6.15385	119.742	145.058	170.754	211.243	312.695	421.478	447.379
	Mean	0	1.1	3.7	4.6	8.2	7.9	12.9	162.8	162.4	202.3	242.5	300.8	436.8	448.8
	SE	0	0.7	1.8	1.8	1.5	1.6	2.5	13.2	18.4	24.4	32.5	38.5	91.6	81
	SE: Standard error

## Sheet: Fig 5g
Fig. 5g: PC-9 (C797S)
Group	Animal No	Body Weight Change (%)					Tumor volume (mm3)
		Day 1	Day 4	Day 8	Day 11	Day 15	Day 1	Day 4	Day 8	Day 11	Day 15
Vehicle control	1	0	4.78088	9.56175	7.17131	6.77291	113.819	140.008	214.835	344.313	538.735
	2	0	1.94553	2.72374	1.55642	5.83658	122.356	288.771	333.209	452.631	727.813
	3	0	4.42804	8.11808	5.53506	7.38007	90.2137	207.448	366.345	461.929	721.113
	4	0	6.97674	6.58915	3.48837	7.75194	106.333	162.794	291.166	514.69	719.504
	5	0	3.21429	1.78571	-1.42857	4.28571	146.722	216.496	445.63	633.804	982.569
	6	0	8.19672	10.6557	11.0656	11.8852	133.981	184.353	390.841	431.325	660.992
	Mean	0	4.9	6.6	4.6	7.3	118.9	200	340.3	473.1	725.1
	SE	0	0.9	1.5	1.8	1	8.2	21.2	32.9	39.3	59.2
TAS3351 20 mg/kg	1	0	1.2	0.4	2	6.8	112.891	133.176	257.344	359.652	524.315
	2	0	7.2	6	6	10.8	94.6152	110.31	163.445	205.207	314.435
	3	0	-11.1111	0.740741	0.740741	4.81481	104.762	101.236	279.814	417.082	637.974
	4	0	2.7027	3.0888	3.0888	7.72201	128.404	148.348	211.32	282.308	573.929
	5	0	3.21285	0.803213	1.20482	3.61446	144.339	180.01	217.231	302.646	463.466
	6	0	6.17761	3.861	5.01931	8.10811	132.041	146.086	225.001	292.724	415.33
	Mean	0	1.6	2.5	3	7	119.5	136.5	225.7	309.9	488.2
	SE	0	2.7	0.9	0.9	1	7.6	11.6	16.4	29.5	47.3
TAS3351 40 mg/kg	1	0	4.41176	5.88235	4.04412	6.25	105.148	65.9974	58.0697	65.419	78.576
	2	0	2.72374	1.94553	2.72374	5.05837	90.5954	93.0896	39.09	97.125	115.4
	3	0	6.71642	6.71642	5.97015	6.34328	112.131	44.6148	65.2757	61.9624	96.8877
	4	0	-0.393701	-0.393701	-0.393701	-4.72441	128.087	104.274	100.811	114.485	159.49
	5	0	4.14938	9.12863	10.7884	7.88382	136.088	89.3517	117.866	132.49	153.053
	6	0	7.11297	6.27615	5.85774	10.0418	160.599	68.2147	73.5989	105.976	91.6518
	Mean	0	4.1	4.9	4.8	5.1	122.1	77.6	75.8	96.2	115.8
	SE	0	1.1	1.4	1.5	2.1	10.2	8.9	11.8	11.4	13.7
TAS3351 80 mg/kg	1	0	5.13834	7.90514	6.32411	12.253	107.516	40.3501	25.8535	20.7707	15.0399
	2	0	0.380228	-1.90114	-5.70342	-7.60456	123.543	35.4091	18.8667	12.4932	7.84476
	3	0	3.92157	2.7451	-4.70588	0	139.175	56.1908	19.6749	8.37828	12.6994
	4	0	0.888889	5.33333	1.77778	2.22222	115.097	33.4247	16.2491	11.0013	9.12473
	5	0	1.6129	0	0.806452	0.403226	90.6724	46.7464	16.2961	18.859	11.1979
	6	0	4.47154	4.87805	2.84553	3.25203	145.958	48.441	17.5828	27.1261	12.3032
	Mean	0	2.7	3.2	0.2	1.8	120.3	43.4	19.1	16.4	11.4
	SE	0	0.8	1.5	1.9	2.6	8.4	3.5	1.5	2.9	1.1
Erlotinib 40 mg/kg	1	0	2.01613	3.22581	3.22581	6.85484	128.796	179.249	229.666	304.711	360.298
	2	0	2.63158	2.25564	2.25564	4.51128	144.294	190.008	257.129	313.529	394.77
	3	0	0.374532	-3.37079	-4.86891	-3.37079	132.851	195.611	248.279	344.271	453.238
	4	0	4.87805	4.47154	2.43902	5.28455	107.528	159.13	206.493	321.264	373.129
	5	0	3.55731	6.32411	5.5336	6.32411	116.641	159.168	212.524	285.719	397.831
	6	0	1.79856	3.95683	1.43885	3.59712	94.4959	160.599	255.41	350.479	464.115
	Mean	0	2.5	2.8	1.7	3.9	120.8	174	234.9	320	407.2
	SE	0	0.6	1.4	1.4	1.5	7.4	6.8	9	10	17.3
Osimertinib 25mg/kg	1	0	-3.1746	-7.53968	-4.36508	-5.15873	95.4593	136.034	236.286	338.051	524.732
	2	0	-0.766284	-0.766284	0	0	130.83	234.664	398.686	358.218	709.795
	3	0	-2.78884	-1.59363	-2.78884	1.19522	107.807	146.715	252.174	358.72	768.064
	4	0	0.775194	2.32558	-1.55039	0	139.881	99.5215	238.58	569.424	1043.39
	5	0	2.39044	1.19522	0	2.78884	117.978	189.499	288.23	389.217	674.103
	6	0	-2.28137	0	-5.32319	-1.52091	161.257	199.03	331.509	420.65	642.757
	Mean	0	-1	-1.1	-2.3	-0.4	125.5	167.6	290.9	405.7	727.1
	SE	0	0.9	1.4	0.9	1.1	9.6	20	26.1	34.8	71.4
	SE: Standard error

## Sheet: Fig 5h
Fig. 5h: NCI-H1975
Group	Animal No	Body Weight Change (%)				Tumor volume (mm3)
		Day 1	Day 4	Day 8	Day 11	Day 1	Day 4	Day 8	Day 11
Vehicle control	1	0	1.31579	6.57895	3.07018	131.657	253.535	604.789	934.1
	2	0	3.81356	6.77966	7.62712	143.69	215.593	485.277	678.139
	3	0	2.53165	5.06329	-5.48523	170.699	314.698	563.096	855.11
	4	0	3.663	4.3956	4.3956	153.528	300.991	570.303	819.195
	5	0	1.67364	6.69456	3.34728	176.176	354.781	699.317	1024.18
	Mean	0	2.6	5.9	2.6	155.2	287.9	584.6	862.1
	SE	0	0.5	0.5	2.2	8.3	24.3	34.7	58
TAS3351 20 mg/kg	1	0	5.83658	4.28016	2.72374	128.166	197.519	470.366	745.762
	2	0	4.49438	3.37079	3.74532	187.693	283.449	509.253	784.688
	3	0	1.21457	5.26316	-0.404858	145.497	196.165	382.226	609.154
	4	0	-0.790514	-2.7668	-3.16206	157.288	242.733	454.147	646.743
	5	0	2.85714	3.26531	2.85714	162.341	249.474	503.913	734.678
	Mean	0	2.7	2.7	1.2	156.2	233.9	464	704.2
	SE	0	1.2	1.4	1.3	9.8	16.6	22.9	32.8
TAS3351 40 mg/kg	1	0	1.2	3.6	2	158.956	181.352	187.907	253.389
	2	0	2.42915	1.21457	0.404858	124.84	192.354	236.95	413.566
	3	0	2.71318	2.71318	2.71318	137.312	97.7327	203.116	291.373
	4	0	4.83871	8.46774	8.87097	176.195	217.197	212.297	283.558
	5	0	3.55731	3.16206	2.37154	168.274	163.925	200.37	315.631
	Mean	0	2.9	3.8	3.3	153.1	170.5	208.1	311.5
	SE	0	0.6	1.2	1.5	9.6	20.1	8.2	27.4
TAS3351 80 mg/kg	1	0	0	-0.363636	-12.3636	165.173	106.734	42.5863	41.0143
	2	0	2.82258	0.403226	-3.22581	160.475	133.755	39.9799	21.6172
	3	0	2.1645	7.35931	0.865801	125.814	66.4081	40.7242	20.5272
	4	0	6.77966	1.27119	-6.35593	139.014	102.656	41.7646	29.9087
	5	0	2.41935	2.01613	-8.46774	176.732	93.4107	27.6544	38.1109
	Mean	0	2.8	2.1	-5.9	153.4	100.6	38.5	30.2
	SE	0	1.1	1.4	2.3	9.2	10.9	2.8	4.2
Erlotinib 40 mg/kg	1	0	-2.50896	0.716846	-1.79211	120.352	260.425	494.374	804.913
	2	0	-1.9685	-2.75591	-3.54331	164.189	280.229	621.241	916.528
	3	0	0	2.92887	2.92887	140.252	285.759	569.037	989.602
	4	0	1.24481	4.56432	6.22407	148.652	282.53	503.793	749.923
	5	0	-0.716846	-2.86738	-0.358423	177.586	413.899	743.609	1298.86
	Mean	0	-0.8	0.5	0.7	150.2	304.6	586.4	952
	SE	0	0.7	1.5	1.7	9.8	27.7	45.6	96.3
Osimertinib 25 mg/kg	1	0	-0.4	0	-2.4	169.79	78.4086	25.4066	17.567
	2	0	0	-1.1811	-3.54331	147.462	75.2692	18.4074	5.63945
	3	0	-2.38095	-1.5873	-4.7619	189.766	71.5653	13.7922	19.5339
	4	0	-2	-4.4	-4.8	161.495	60.2762	23.7162	15.9444
	5	0	2.69231	2.30769	-1.15385	132.405	49.3982	0	0
	Mean	0	-0.4	-1	-3.3	160.2	67	16.3	11.7
	SE	0	0.9	1.1	0.7	9.8	5.4	4.6	3.8
	SE: Standard error

## Sheet: Fig 5i
Fig. 5i: A-431
Group	Animal No	Body Weight Change (%)					Tumor volume (mm3)
		Day 0	Day 5	Day 8	Day 12	Day 15	Day 0	Day 5	Day 8	Day 12	Day 15
Vehicle control	1	0	3.10078	6.97674	13.9535	13.1783	352.568	714.464	921.451	1252.67	1280.94
	2	0	5.18519	-	-	-	479.142	1411.02	2003	-	-
	3	0	3.58566	4.38247	9.16335	11.9522	498.767	1024.52	1392.93	1699.91	1501.28
	4	0	3.48837	5.81395	-	-	261.108	753.038	747.622	-	-
	5	0	1.50376	3.38346	10.1504	12.406	282.454	692.225	1159.07	2187.57	2412.86
	Mean	0	3.4	5.1	11.1	12.5	374.8	919.1	1244.8	1713.4	1731.7
	SE	0	0.6	0.8	1.5	0.4	49.1	136.8	218.6	270	346.5
TAS3351 25 mg/kg	1	0	-2.9304	-7.69231	4.3956	8.05861	320.079	626.077	986.701	1234.68	1400.6
	2	0	4.94297	6.08365	7.60456	11.0266	271.13	867.47	1314.67	1405.04	924.99
	3	0	2.39044	4.78088	7.56972	12.749	530.141	1128.76	1738.12	2505.19	2219.24
	4	0	7.80669	8.92193	9.29368	12.6394	376.622	1034.6	1417.07	2482.9	2502.59
	5	0	-0.740741	2.96296	8.14815	12.5926	405.435	1176.95	1979.44	2534.61	2061.29
	Mean	0	2.3	3	7.4	11.4	380.7	966.8	1487.2	2032.5	1821.7
	SE	0	1.9	2.8	0.8	0.9	44	100.2	171.8	292.3	288.1
TAS3351 50 mg/kg	1	0	6.15942	7.24638	13.0435	16.3043	251.209	1018.1	1172.43	1553.16	1377.67
	2	0	4.51128	8.27068	12.782	16.1654	286.172	998.623	1462.65	1794.17	1315.64
	3	0	3.57143	-	-	-	501.68	1572.34	2145.52	-	-
	4	0	8.98437	-	-	-	392.788	1207.36	1668.56	-	-
	5	0	-0.378788	0.757576	7.19697	9.4697	468.483	945.95	1002.16	1203.68	1197.05
	Mean	0	4.6	5.4	11	14	380.1	1148.5	1490.3	1517	1296.8
	SE	0	1.5	2.4	1.9	2.3	49.1	114.8	200.1	171.4	53
TAS3351 80 mg/kg	1	0	3.42205	4.18251	2.6616	5.70342	272.518	1026.06	1099.48	567.643	779.778
	2	0	3.27273	2.54545	2.18182	7.27273	367.487	1008.69	1136.11	855.014	419.92
	3	0	4.23077	4.23077	5.38462	5	434.725	1364.26	1255.55	1331.66	551.962
	4	0	6.53846	6.53846	5	8.84615	527.318	987.157	989.077	1197.83	988.943
	5	0	4.04858	6.07287	2.42915	9.7166	319.786	553.648	588.283	639.538	385.826
	Mean	0	4.3	4.7	3.5	7.3	384.4	988	1013.7	918.3	625.3
	SE	0	0.6	0.7	0.7	0.9	44.7	128.9	114.5	150.6	114.2
Erlotinib 80 mg/kg	1	0	-1.08303	-	-	-	527.802	689.07	-	-	-
	2	0	3.55731	4.34783	9.48617	11.8577	285.008	547.05	612.537	625.592	441.21
	3	0	-0.727273	2.18182	6.54545	8.72727	371.12	623.84	793.15	806.157	705.811
	4	0	1.9685	1.9685	5.51181	6.29921	411.687	569.477	570.897	717.787	536.604
	5	0	2.34375	2.73437	7.42187	10.1562	278.225	512.771	734.252	742.139	765.601
	Mean	0	1.2	2.8	7.2	9.3	374.8	588.4	677.7	722.9	612.3
	SE	0	0.9	0.5	0.8	1.2	45.9	31	51.8	37.4	74.9
Afatinib 20 mg/kg	1	0	-2.40964	-2.40964	-0.803213	0.401606	186.29	258.334	304.133	239.051	181.399
	2	0	-1.1583	0.772201	3.861	6.56371	371.772	418.828	396.495	423.215	268.354
	3	0	-1.15385	0.769231	5	6.15385	475.491	494.282	395.981	507.466	382.942
	4	0	0.769231	1.92308	6.15385	5.76923	542.245	438.14	301.84	399.812	320.068
	5	0	-5.36398	-8.42912	-3.06513	-3.83142	320.411	327.938	225.095	218.865	200.641
	Mean	0	-1.9	-1.5	2.2	3	379.2	387.5	324.7	357.7	270.7
	SE	0	1	1.9	1.8	2	61.9	41.9	32.5	55.6	37.4
Osimertinib 25 mg/kg	1	0	-3.97112	-3.2491	1.44404	5.05415	228.477	283.753	297.199	365.461	294.119
	2	0	-3.7037	-1.23457	6.17284	9.0535	396.149	324.631	352.153	420.204	277.074
	3	0	-4	-2	4	2.8	392.837	578.104	481.775	593.021	496.471
	4	0	-0.793651	1.19048	6.34921	11.1111	280.134	275.05	310.077	307.164	265.736
	5	0	-1.5444	1.1583	3.861	-1.5444	543.449	565.946	620.144	556.628	317.561
	Mean	0	-2.8	-0.8	4.4	5.3	368.2	405.5	412.3	448.5	330.2
	SE	0	0.7	0.9	0.9	2.2	54.5	68.5	61.4	54.9	42.5
	SE: Standard error

[truncated: 6 more sheets: Fig 7a, Fig 7b, Fig 7c, Fig 8b, Fig 8c, Table 1]
