# Supplementary material for: TAS3351 is a brain penetrable EGFR-TKI that overcomes T790M and C797S resistant mutations
Source: Commun Med (Lond). 2026 Mar 25;6:284. doi: 10.1038/s43856-026-01546-1 (PMC13181001; doi:10.1038/s43856-026-01546-1)
Supplement: Supplementary file 9 — Supplementary Data 6 [file 43856_2026_1546_MOESM9_ESM.xlsx]

## Sheet: test 1
Fig. 2a: In-Cell Western Assay_test 1
EGFR	T/C (%)
WT	Compound	10000	3000	1000	300	100	30	10	3	1	0.3	nmol/L
	TAS3351	13.7685	33.644	51.1624	69.0259	86.4365	89.0285	107.833	107.647	108.425	109.919
	Gefitinib	5.3598	15.7436	37.0977	66.7564	77.3961	94.843	99.4571	105.138	108.174	102.941
	Erlotinib	5.60761	16.9716	35.8124	66.0893	76.2555	94.3327	93.655	102.369	101.951	103.665
	Afatinib	1.37308	2.04727	1.97266	1.9944	2.38962	4.72069	13.3598	48.0185	80.4177	94.0536
	Dacomitinib	1.32435	1.80863	1.8233	3.05532	4.397	10.8516	31.8798	60.6669	84.3273	87.7986
	Osimertinib	3.80675	6.54258	18.5076	50.4741	83.9445	89.551	93.745	99.4796	99.3429	102.186
EGFR	T/C (%)
ex19del	Compound	10000	3000	1000	300	100	30	10	3	1	0.3	nmol/L
	TAS3351	3.23809	4.3799	6.46658	12.1107	18.442	24.3604	32.1275	60.9517	82.3949	97.4459
	Gefitinib	2.93268	3.56047	5.12331	12.7355	30.2361	50.3332	66.6834	82.4973	91.3557	98.2815
	Erlotinib	2.21368	2.63764	5.40852	12.469	23.1748	39.9392	54.9195	70.2375	89.7132	94.4763
	Afatinib	3.46855	3.61481	2.77919	2.79295	2.08127	2.34295	3.57048	17.4084	65.2828	88.0952
	Dacomitinib	2.55142	3.46309	3.02896	2.67129	1.90868	2.88693	5.74153	23.1881	69.0752	91.8291
	Osimertinib	4.02414	4.70935	4.44631	4.64414	9.82783	27.3999	58.8808	81.7965	93.8531	98.1548
EGFR	T/C (%)
ex19del/C797S	Compound	10000	3000	1000	300	100	30	10	3	1	0.3	nmol/L
	TAS3351	2.57244	3.66377	5.67131	13.4849	18.0883	27.6076	37.9807	65.778	88.1526	99.2962
	Gefitinib	3.13962	3.35733	3.33298	7.06423	15.652	33.1804	53.9939	77.6139	91.4598	105.996
	Erlotinib	2.01743	3.24015	7.13538	18.609	32.7797	51.5434	62.1145	75.8067	89.5095	100.617
	Afatinib	3.53099	4.3052	3.63882	5.33516	9.05526	20.676	36.0052	64.0136	86.5081	97.9685
	Dacomitinib	2.9137	3.89211	3.20763	4.06092	7.04495	18.3526	34.4553	67.8987	89.4154	97.7624
	Osimertinib	61.3632	76.6026	88.5608	95.603	99.6096	106.943	102.377	104.529	100.547	99.5789
EGFR	T/C (%)
ex19del/T790M	Compound	10000	3000	1000	300	100	30	10	3	1	0.3	nmol/L
	TAS3351	2.63804	5.20291	9.44495	15.1253	17.484	24.5218	37.7194	72.9653	95.8805	100.507
	Gefitinib	76.6947	107.661	119.73	110.955	110.869	108.411	106.149	111.017	108.565	102.928
	Erlotinib	64.936	92.465	108.73	108.879	106.48	108.466	106.567	105.451	107.55	101.912
	Afatinib	3.04662	3.81398	5.24252	12.4093	29.5699	66.4366	96.7164	101.615	104.089	104.104
	Dacomitinib	3.75357	6.67424	13.4168	32.6764	65.3893	96.2484	103.419	106.6	109.748	108.959
	Osimertinib	2.98019	3.99058	3.72944	4.25147	9.22387	30.6027	65.756	92.5221	97.8815	101.834
EGFR	T/C (%)
ex19del/T790M/C797S	Compound	10000	3000	1000	300	100	30	10	3	1	0.3	nmol/L
	TAS3351	2.17878	4.36292	8.04606	11.9475	16.5144	27.1223	45.3439	82.3619	95.1017	99.5421
	Gefitinib	70.5412	91.8156	100.69	105.17	104.452	108.913	108.043	118.666	106.625	106.384
	Erlotinib	69.5683	83.4989	96.39	99.0259	101.725	102.342	101.78	102.404	102.266	100.63
	Afatinib	47.8807	71.2339	93.4813	99.3487	102.828	105.025	107.074	105.567	102.777	101.225
	Dacomitinib	48.171	72.8458	94.8359	103.081	104.518	110.272	110.101	106.535	107.439	103.759
	Osimertinib	67.5973	83.1662	95.2524	96.9385	99.626	103.934	105.254	101.208	104.087	102.376
EGFR	T/C (%)
L858R	Compound	10000	3000	1000	300	100	30	10	3	1	0.3	nmol/L
	TAS3351	3.65976	11.2213	22.6399	38.9452	50.6758	68.2114	80.0009	97.2283	101.686	95.1205
	Gefitinib	1.86998	4.9849	13.8312	34.4684	51.2126	69.064	84.321	95.5212	103.306	103.326
	Erlotinib	1.84203	4.21559	11.8406	33.8186	49.5546	66.0313	73.0248	89.2434	96.5136	97.7168
	Afatinib	1.43194	1.50814	1.38399	1.47969	1.29019	1.83131	3.63542	50.7726	84.4883	96.051
	Dacomitinib	1.13529	1.51992	1.57884	1.43423	1.73863	2.50106	8.89235	61.693	96.8254	101.823
	Osimertinib	1.83765	2.16734	2.57658	4.27618	19.8473	59.5283	86.6476	98.3856	98.9122	100.232
EGFR	T/C (%)
L858R/C797S	Compound	10000	3000	1000	300	100	30	10	3	1	0.3	nmol/L
	TAS3351	2.20164	8.9621	19.5089	35.9924	50.4585	70.2347	86.3023	101.79	105.237	105.285
	Gefitinib	0.745089	2.43519	7.10517	20.5459	40.7208	64.107	82.0707	103.257	108.34	107.322
	Erlotinib	1.66922	6.09499	17.7005	38.7255	55.6026	69.5216	78.7917	91.2161	97.9225	94.2095
	Afatinib	1.25365	1.66228	3.03498	8.6383	18.071	40.313	60.5166	87.1893	99.4676	101.68
	Dacomitinib	1.47984	2.05451	3.38493	9.41828	22.7976	42.9552	66.5531	93.4552	101.369	103.643
	Osimertinib	93.2143	92.5045	96.9871	94.2288	95.6041	97.0659	98.1099	101.876	101.559	103.778
EGFR	T/C (%)
L858R/T790M	Compound	10000	3000	1000	300	100	30	10	3	1	0.3	nmol/L
	TAS3351	6.46294	18.2299	31.942	46.07	66.3577	83.3309	93.8931	104.291	100.954	99.1836
	Gefitinib	71.5104	88.9902	103.622	107.475	112.484	108.117	110.456	107.199	106.907	102.836
	Erlotinib	71.0009	82.2853	95.2701	98.0862	96.1193	100.195	99.5299	100.216	97.0571	96.3415
	Afatinib	2.84564	4.51536	6.56598	14.4178	30.7657	63.2733	91.3952	104.14	99.9287	97.8469
	Dacomitinib	3.30362	4.70713	7.12706	15.2489	36.0946	72.6618	100.907	109.98	108.183	106.554
	Osimertinib	4.16643	4.98469	5.94585	11.444	29.6794	70.2282	92.3747	99.2594	101.077	100.984
EGFR	T/C (%)
L858R/T790M/C797S	Compound	10000	3000	1000	300	100	30	10	3	1	0.3	nmol/L
	TAS3351	4.55397	15.6596	30.3179	48.4518	68.64	89.2774	99.0517	102.719	97.8974	99.3404
	Gefitinib	85.495	91.9626	101.165	103.962	106.305	107.774	105.61	110.708	105.052	103.873
	Erlotinib	83.2335	91.3788	98.6832	99.2999	103.191	104.738	103.138	106.376	102.955	101.629
	Afatinib	73.0931	90.1867	95.854	101.612	105.358	106.323	107.038	104.737	103.723	102.878
	Dacomitinib	74.1182	91.4303	99.3892	108.562	104.793	105.706	109.632	109.791	109.243	108.376
	Osimertinib	91.5889	97.3887	99.8295	99.6546	100.092	101.267	106.5	107.005	104.577	102.679

## Sheet: test 2
Fig. 2a: In-Cell Western Assay_test 2
EGFR	T/C (%)
WT	Compound	10000	3000	1000	300	100	30	10	3	1	0.3	nmol/L
	TAS3351	15.3443	34.594	46.8581	74.3736	89.1078	98.3182	96.9797	105.536	101.628	97.1252
	Gefitinib	4.29407	14.9722	37.25	65.0017	84.2384	92.5125	89.552	102.191	97.9496	103.739
	Erlotinib	4.08539	18.2702	37.5416	61.2094	85.5065	94.3191	97.594	95.9299	84.5704	99.62
	Afatinib	1.25393	1.37503	1.51368	1.6934	2.43012	9.62818	34.7327	79.5567	94.982	98.4418
	Dacomitinib	1.34051	1.53098	1.83389	2.66379	5.86665	20.1114	50.4757	89.0525	99.0539	99.7367
	Osimertinib	4.80034	8.60314	27.443	65.8003	90.4663	100.759	103.257	100.342	105.416	73.6028
EGFR	T/C (%)
ex19del	Compound	10000	3000	1000	300	100	30	10	3	1	0.3	nmol/L
	TAS3351	2.19301	4.47768	7.74741	15.5475	25.6669	36.4584	58.2174	89.2026	98.6312	102.566
	Gefitinib	2.85623	4.40846	7.0278	20.0935	46.2507	67.4463	92.5599	104.721	109.873	106.767
	Erlotinib	1.4723	2.87555	5.50621	16.677	35.342	64.4217	86.072	99.8094	103.566	103.619
	Afatinib	3.63749	4.18292	3.33581	2.41912	2.45502	2.86798	6.52044	52.1088	88.2768	99.0407
	Dacomitinib	2.64877	3.81636	3.42366	2.39351	2.33139	3.43562	9.58934	57.1613	87.0005	99.4765
	Osimertinib	3.83706	5.2094	4.60619	6.75208	16.6651	46.7392	79.7792	94.6193	100.871	103.835
EGFR	T/C (%)
ex19del/C797S	Compound	10000	3000	1000	300	100	30	10	3	1	0.3	nmol/L
	TAS3351	2.42345	3.29162	6.67947	13.2136	23.4971	36.1457	56.0299	89.2574	101.136	101.176
	Gefitinib	2.68395	3.63911	4.07115	9.14506	23.2415	45.8183	70.4002	94.3992	106.076	105.539
	Erlotinib	1.68456	3.61112	8.93367	24.0573	48.6806	64.5124	77.7417	93.3882	102.115	101.985
	Afatinib	3.41454	3.937	3.50055	4.90437	9.23379	30.7333	55.3388	85.1083	100.08	104.225
	Dacomitinib	2.32359	3.70465	3.43069	4.66095	10.9168	30.7037	57.4545	89.5936	101.66	104.365
	Osimertinib	58.2949	76.088	94.8709	98.6161	101.732	101.089	104.423	105.013	103.858	104.944
EGFR	T/C (%)
ex19del/T790M	Compound	10000	3000	1000	300	100	30	10	3	1	0.3	nmol/L
	TAS3351	3.08656	6.70884	12.1971	17.7768	23.7263	33.8694	66.9938	98.8399	101.775	103.856
	Gefitinib	73.4306	102.121	106.108	107.871	104.103	103.577	105.772	108.66	107.843	105.812
	Erlotinib	62.7877	90.1262	100.7	103.788	100.678	100.8	103.016	103.91	101.773	99.5862
	Afatinib	3.91412	5.48673	7.59862	18.3699	43.6943	81.7459	103.461	105.82	107.486	104.979
	Dacomitinib	5.35239	10.0425	20.1302	45.828	78.3945	101.613	109.215	111.376	109.609	107.044
	Osimertinib	4.13359	5.6307	5.76049	7.87289	20.5506	57.8997	91.9233	105.267	107.101	104.44
EGFR	T/C (%)
ex19del/T790M/C797S	Compound	10000	3000	1000	300	100	30	10	3	1	0.3	nmol/L
	TAS3351	2.4243	5.34607	10.8862	17.3917	23.8248	42.213	75.4639	99.3972	106.58	102.899
	Gefitinib	80.1082	96.6606	103.813	100.209	103.054	105.303	100.765	104.495	105.062	100.774
	Erlotinib	74.6961	92.2675	101.346	95.3283	104.064	106.599	99.6356	104.264	105.627	96.455
	Afatinib	49.8565	69.4658	89.8885	95.7088	99.7583	100.854	101.781	103.806	106.576	104.927
	Dacomitinib	76.7814	86.7234	93.3807	94.3927	95.0723	97.1405	99.6771	101.308	103.666	101.651
	Osimertinib	68.5214	82.303	91.7924	93.7413	98.0223	99.1505	100.101	96.983	98.829	98.1312
EGFR	T/C (%)
L858R	Compound	10000	3000	1000	300	100	30	10	3	1	0.3	nmol/L
	TAS3351	4.47329	16.5248	31.706	53.7111	65.9625	82.5894	93.7257	104.447	105.114	102.135
	Gefitinib	2.58542	6.70171	21.8846	47.5437	66.7444	82.4886	94.2801	106.295	107.188	103.65
	Erlotinib	2.17099	7.90903	18.0688	44.3098	62.9277	74.5485	87.1584	101.805	102.954	101.507
	Afatinib	2.05722	2.22526	2.05374	1.65592	1.96727	3.26655	39.2857	91.2772	100.008	99.78
	Dacomitinib	1.80678	1.88252	2.02218	1.87648	2.16782	5.68599	50.2601	88.1111	96.4675	98.0889
	Osimertinib	2.89664	3.66939	4.77343	10.6748	45.2562	82.9144	95.4964	99.9999	102.617	100.801
EGFR	T/C (%)
L858R/C797S	Compound	10000	3000	1000	300	100	30	10	3	1	0.3	nmol/L
	TAS3351	3.87194	15.9	32.9824	56.1635	72.9221	89.2159	103.676	107.083	105.884	102.048
	Gefitinib	1.62005	4.34117	12.3846	33.1129	55.1133	76.788	91.7688	103.599	105.019	101.597
	Erlotinib	2.41637	11.1217	27.195	53.5184	73.2039	84.1618	95.2077	105.949	102.356	103.393
	Afatinib	1.51898	2.35163	5.05018	16.6395	38.4564	66.0804	91.9594	103.704	110.43	106.832
	Dacomitinib	1.71883	2.43986	5.71379	19.1099	41.5336	69.1227	91.7722	101.494	104.551	101.585
	Osimertinib	87.2445	95.3167	97.4987	104.2	104.954	106.17	107.124	103.29	106.418	100.214
EGFR	T/C (%)
L858R/T790M	Compound	10000	3000	1000	300	100	30	10	3	1	0.3	nmol/L
	TAS3351	7.45698	21.9344	38.2625	54.981	73.3429	92.4626	100.622	106.169	107.168	103.987
	Gefitinib	86.8902	101.174	103.745	105.556	101.64	98.4	101.318	102.785	103.237	101.778
	Erlotinib	82.9832	96.0518	104.611	102.342	106.351	101.705	101.859	102.045	100.332	100.581
	Afatinib	3.85963	5.51962	9.5104	25.2593	54.0969	94.3449	108.143	110.73	109.1	109.972
	Dacomitinib	7.62373	11.735	23.5207	49.0556	79.3759	93.2475	98.0724	104.148	101.267	100.494
	Osimertinib	5.11495	6.6797	8.87694	21.0381	58.0195	89.2436	97.2451	102.577	100.442	98.1335
EGFR	T/C (%)
L858R/T790M/C797S	Compound	10000	3000	1000	300	100	30	10	3	1	0.3	nmol/L
	TAS3351	6.87066	24.0564	42.7226	67.7741	84.3919	97.3937	102.413	104.175	105.256	102.817
	Gefitinib	92.8653	107.852	111.943	113.547	113.793	107.59	109.492	112.29	107.311	106.352
	Erlotinib	79.2289	96.4477	102.805	104.773	108.262	104.466	105.197	104.08	102.378	101.147
	Afatinib	80.9531	94.1781	104.347	107.077	111.813	114.332	115.443	111.274	115.826	113.575
	Dacomitinib	98.9738	108.317	111.331	110.289	111.331	108.344	106.602	106.971	107.841	105.747
	Osimertinib	101.484	105.065	110.033	110.653	112.118	111.347	110.487	107.406	107.864	102.743

## Sheet: test 3
Fig. 2a: In-Cell Western Assay_test 3
EGFR	T/C (%)
WT	Compound	10000	3000	1000	300	100	30	10	3	1	0.3	nmol/L
	TAS3351	14.0562	36.2077	56.1596	72.9565	87.1485	99.1674	102.037	104.415	108.938	102.907
	Gefitinib	4.76572	14.9152	36.4189	63.2563	82.1844	99.8271	108.095	111.413	110.317	105.414
	Erlotinib	5.03532	15.2228	35.7525	66.5106	81.848	91.2341	98.6722	105.583	108.053	105.263
	Afatinib	1.12907	0.935678	0.568565	0.551686	0.855552	3.44372	14.7484	52.8007	87.6804	97.1597
	Dacomitinib	1.87677	0.836973	0.844735	1.27453	2.90035	10.4961	29.181	66.0094	99.5198	110.81
	Osimertinib	4.13339	6.23631	17.8963	59.1782	88.2474	107.838	107.487	106.974	110.151	107.965
EGFR	T/C (%)
ex19del	Compound	10000	3000	1000	300	100	30	10	3	1	0.3	nmol/L
	TAS3351	1.32206	3.52967	7.64385	14.0931	26.8047	34.832	45.7221	68.8871	87.9484	99.1422
	Gefitinib	2.4653	3.47338	6.17447	17.3858	39.2925	67.4591	87.6293	101.03	109.24	109.461
	Erlotinib	1.7954	2.64631	6.00232	15.2936	31.79	58.2928	77.9814	95.2211	102.688	102.275
	Afatinib	3.34168	3.35088	2.16896	1.91567	1.24061	1.70756	3.15146	13.2914	60.0485	89.1883
	Dacomitinib	2.62959	2.44001	2.2891	1.17691	1.81921	1.91671	3.80846	18.3409	66.6808	92.4176
	Osimertinib	3.89229	4.12225	3.70413	3.42437	7.80269	24.0129	49.8059	83.5189	94.4854	99.1707
EGFR	T/C (%)
ex19del/C797S	Compound	10000	3000	1000	300	100	30	10	3	1	0.3	nmol/L
	TAS3351	1.03003	2.66769	5.83129	11.2963	17.9229	24.9016	44.0436	69.4174	88.2225	97.0698
	Gefitinib	2.15027	1.8392	2.71012	6.46358	16.8512	35.3904	58.4835	83.2164	93.9771	100.594
	Erlotinib	1.43269	2.66463	7.65376	21.6676	41.533	58.8938	75.2031	88.5498	96.3514	98.2236
	Afatinib	2.14968	2.57944	1.93257	2.95616	8.17918	20.2682	38.5642	66.9094	89.0215	99.2902
	Dacomitinib	2.19213	1.92181	1.85548	2.37448	6.49658	18.7345	39.9069	68.7284	92.9873	102.007
	Osimertinib	60.3659	72.2411	88.4705	102.075	105.513	102.751	104.737	106.947	106.292	105.275
EGFR	T/C (%)
ex19del/T790M	Compound	10000	3000	1000	300	100	30	10	3	1	0.3	nmol/L
	TAS3351	2.29953	6.09817	11.5571	21.3222	22.826	32.9534	48.6713	81.74	101.147	99.6918
	Gefitinib	86.8494	113.598	121.262	117.921	114.5	113.081	115.956	112.518	105.483	107.352
	Erlotinib	75.0665	99.293	111.131	113.385	109.794	109.592	109.875	107.902	105.288	105.205
	Afatinib	3.49835	4.02695	5.88979	14.7052	33.7336	66.4256	93.8306	106.955	102.487	102.434
	Dacomitinib	3.99161	7.78074	13.4746	31.0083	56.9375	91.7485	103.976	109.936	106.307	103.663
	Osimertinib	3.8903	4.25173	4.26041	4.81892	10.1177	28.5082	60.6957	89.9761	98.8161	103.108
EGFR	T/C (%)
ex19del/T790M/C797S	Compound	10000	3000	1000	300	100	30	10	3	1	0.3	nmol/L
	TAS3351	1.92991	4.90214	9.37123	17.9345	22.9264	34.1965	54.4232	88.3967	95.8561	99.9585
	Gefitinib	83.9855	108.804	108.45	116.915	112.113	110.093	108.582	108.964	104.996	107.873
	Erlotinib	83.6248	99.12	110.353	111.764	110.212	108.408	110.229	113.998	105.914	105.046
	Afatinib	54.0412	78.555	104.605	111.251	109.007	111.118	109.25	109.331	102.074	103.503
	Dacomitinib	83.4631	98.7253	107.54	113.861	109.952	110.667	109.839	111.508	108.33	108.972
	Osimertinib	77.2736	90.482	103.69	111.192	109.298	109.044	111.139	107.217	104.319	102.133
EGFR	T/C (%)
L858R	Compound	10000	3000	1000	300	100	30	10	3	1	0.3	nmol/L
	TAS3351	3.44877	11.759	26.3155	35.6017	52.5386	64.5814	80.3641	93.6687	95.4539	96.0827
	Gefitinib	1.51871	5.17861	16.2695	34.9085	51.571	67.3917	78.3152	93.9791	96.2825	102.661
	Erlotinib	1.33063	4.77456	15.0655	34.0871	51.4754	67.3514	78.0394	90.9554	95.3296	99.4212
	Afatinib	1.25594	1.19523	0.96895	0.956703	0.823089	1.07185	2.78475	43.6127	86.2632	100.302
	Dacomitinib	1.27247	1.08549	1.03049	1.00674	1.10441	1.94016	5.16017	53.1047	87.6479	100.325
	Osimertinib	1.70582	1.91839	2.35325	3.41361	10.4716	45.0337	77.1373	95.5561	101.858	100.789
EGFR	T/C (%)
L858R/C797S	Compound	10000	3000	1000	300	100	30	10	3	1	0.3	nmol/L
	TAS3351	2.60513	11.2042	25.1609	42.6626	59.7486	73.5536	91.1954	98.2018	100.752	104.913
	Gefitinib	1.01127	2.86984	8.46107	24.1345	44.9176	65.129	83.2288	94.2119	101.313	99.9512
	Erlotinib	2.20307	8.91617	24.832	46.0182	63.6026	78.6927	84.1045	96.1672	98.9425	99.964
	Afatinib	1.09864	1.63182	3.58955	10.6517	27.2895	48.8784	69.9179	93.9911	98.8743	102.487
	Dacomitinib	1.42145	1.63826	3.53149	11.538	30.0891	54.3824	77.8529	98.193	101.914	106.032
	Osimertinib	96.8487	94.0688	102.586	104.485	108.829	110.519	106.228	107.008	105.142	102.654
EGFR	T/C (%)
L858R/T790M	Compound	10000	3000	1000	300	100	30	10	3	1	0.3	nmol/L
	TAS3351	6.6864	18.756	30.4705	44.4685	62.2166	78.1755	89.8962	97.88	101.591	100.389
	Gefitinib	87.6092	97.5931	97.9691	102.803	101.973	101.686	101.575	100.613	99.9408	103.889
	Erlotinib	85.6204	94.0279	96.963	100.334	101.644	103.794	100.232	100.499	101.362	98.9209
	Afatinib	2.5888	3.63024	6.22065	14.1437	30.8456	60.1942	90.2715	104.928	105.79	102.889
	Dacomitinib	5.88852	8.29393	15.0856	31.0318	55.1968	79.8503	96.4504	101.204	102.738	101.365
	Osimertinib	3.40105	3.92776	4.75917	8.6271	20.2998	53.6465	82.9883	95.8447	99.2299	99.8741
EGFR	T/C (%)
L858R/T790M/C797S	Compound	10000	3000	1000	300	100	30	10	3	1	0.3	nmol/L
	TAS3351	5.56439	16.0023	33.0299	50.943	70.7605	88.9226	97.6702	101.721	104.3	104.17
	Gefitinib	86.6928	96.8686	99.0456	103.243	103.858	103.476	102.869	105.095	105.159	103.178
	Erlotinib	87.8312	89.9075	95.791	98.0367	102.022	100.285	101.267	101.335	98.7115	96.6254
	Afatinib	61.1115	79.2856	90.5861	96.4597	101.048	102.374	102.296	102.422	103.946	102.675
	Dacomitinib	73.8335	91.0447	96.7961	99.4557	102.667	105.292	104.526	105.61	107.015	101.671
	Osimertinib	89.5508	89.8596	93.0247	97.1677	98.5417	99.388	103.577	102.358	107.771	101.236

## Sheet: Mean&SD
Fig. 2a: In-Cell Western Assay_Mean & SD
EGFR	Average of T/C (%)													SD of T/C (%)
WT	Compound	10000	3000	1000	300	100	30	10	3	1	0.3	nmol/L		Compound	10000	3000	1000	300	100	30	10	3	1	0.3	nmol/L
	TAS3351	14.3897	34.8152	51.3934	72.1187	87.5643	95.5047	102.283	105.866	106.33	103.317			TAS3351	0.685138	1.05827	3.80082	2.26216	1.12949	4.59247	4.43429	1.3398	3.33151	5.2312
	Gefitinib	4.80653	15.2103	36.9222	65.0048	81.273	95.7275	99.0346	106.247	105.48	104.031			Gefitinib	0.436041	0.377797	0.361294	1.42891	2.86672	3.05097	7.57583	3.84574	5.39646	1.03065
	Erlotinib	4.90944	16.8216	36.3689	64.6031	81.2033	93.2953	96.6404	101.294	98.1914	102.85			Erlotinib	0.627786	1.24861	0.829618	2.40589	3.80413	1.45751	2.15642	4.0136	9.94846	2.37499
	Afatinib	1.25203	1.45266	1.35163	1.41316	1.89176	5.93086	20.947	60.1253	87.6934	96.5517			Afatinib	0.0996269	0.457114	0.584559	0.621425	0.732898	2.66587	9.76446	13.8781	5.94587	1.84238
	Dacomitinib	1.51388	1.39219	1.50064	2.33121	4.388	13.8197	37.1788	71.9096	94.3003	99.4483			Dacomitinib	0.256688	0.408635	0.463816	0.764096	1.211	4.45124	9.46664	12.3165	7.05456	9.39636
	Osimertinib	4.24683	7.12734	21.2823	58.4842	87.5527	99.3828	101.497	102.265	104.97	94.5846			Osimertinib	0.413488	1.05101	4.3634	6.27611	2.70746	7.52886	5.74679	3.34843	4.42353	15.0228
EGFR	Average of T/C (%)													SD of T/C (%)
ex19del	Compound	10000	3000	1000	300	100	30	10	3	1	0.3	nmol/L		Compound	10000	3000	1000	300	100	30	10	3	1	0.3	nmol/L
	TAS3351	2.25105	4.12908	7.28595	13.9171	23.6379	31.8836	45.3557	73.0138	89.6582	99.7181			TAS3351	0.783289	0.425726	0.580922	1.4086	3.70331	5.36099	10.6543	11.8968	6.73781	2.12958
	Gefitinib	2.7514	3.8141	6.10853	16.7383	38.5931	61.7462	82.2909	96.0827	103.489	104.836			Gefitinib	0.204702	0.421778	0.778901	3.03858	6.55663	8.07021	11.2182	9.72386	8.58376	4.76361
	Erlotinib	1.82713	2.71983	5.63902	14.8132	30.1023	54.2179	72.991	88.4227	98.6559	100.124			Erlotinib	0.303501	0.110164	0.259971	1.75118	5.10858	10.402	13.1984	12.9946	6.33357	4.03078
	Afatinib	3.48257	3.71621	2.76132	2.37592	1.92563	2.30616	4.41413	27.6029	71.2027	92.108			Afatinib	0.121171	0.347163	0.476528	0.359448	0.507848	0.474456	1.49918	17.4096	12.2609	4.92239
	Dacomitinib	2.60993	3.23982	2.91391	2.08057	2.01976	2.74642	6.37978	32.8968	74.2522	94.5744			Dacomitinib	0.0421064	0.58365	0.470269	0.64897	0.223362	0.628003	2.4028	17.2714	9.06729	3.47461
	Osimertinib	3.91783	4.68033	4.25221	4.9402	11.4319	32.7173	62.822	86.6449	96.403	100.387			Osimertinib	0.0784804	0.444301	0.393006	1.37456	3.79168	10.0109	12.5499	5.68245	3.16954	2.47339
EGFR	Average of T/C (%)													SD of T/C (%)
ex19del/C797S	Compound	10000	3000	1000	300	100	30	10	3	1	0.3	nmol/L		Compound	10000	3000	1000	300	100	30	10	3	1	0.3	nmol/L
	TAS3351	2.00864	3.20769	6.06069	12.6649	19.8361	29.5516	46.018	74.8176	92.5038	99.1808			TAS3351	0.694647	0.410958	0.442391	0.974068	2.58958	4.79178	7.49966	10.318	6.10412	1.67845
	Gefitinib	2.65794	2.94521	3.37142	7.55762	18.5816	38.1297	60.9592	85.0765	97.1709	104.043			Gefitinib	0.404318	0.790483	0.556303	1.14896	3.33124	5.51103	6.92285	6.97767	6.37993	2.44577
	Erlotinib	1.71156	3.17197	7.90761	21.4446	40.9978	58.3165	71.6865	85.9149	95.9918	100.275			Erlotinib	0.239483	0.3894	0.755772	2.22982	6.50256	5.31029	6.84727	7.4155	5.15227	1.55453
	Afatinib	3.03174	3.60721	3.02398	4.39856	8.82274	23.8925	43.3027	72.0104	91.87	100.494			Afatinib	0.625517	0.742124	0.773804	1.03499	0.460868	4.84002	8.57465	9.33674	5.89552	2.69227
	Dacomitinib	2.47647	3.17286	2.83127	3.69878	8.15279	22.5969	43.9389	75.4069	94.6874	101.378			Dacomitinib	0.313787	0.887929	0.695968	0.967934	1.96725	5.73445	9.81271	10.0372	5.14118	2.73184
	Osimertinib	60.008	74.9772	90.6341	98.7645	102.285	103.594	103.845	105.496	103.566	103.266			Osimertinib	1.27791	1.94609	2.99614	2.64407	2.44179	2.46349	1.04654	1.04498	2.35458	2.61076
EGFR	Average of T/C (%)													SD of T/C (%)
ex19del/T790M	Compound	10000	3000	1000	300	100	30	10	3	1	0.3	nmol/L		Compound	10000	3000	1000	300	100	30	10	3	1	0.3	nmol/L
	TAS3351	2.67471	6.00331	11.0664	18.0748	21.3454	30.4482	51.1281	84.5151	99.6007	101.352			TAS3351	0.322349	0.618441	1.17593	2.53865	2.75508	4.20724	12.0768	10.744	2.64305	1.80205
	Gefitinib	78.9916	107.793	115.7	112.249	109.824	108.356	109.292	110.731	107.297	105.364			Gefitinib	5.71387	4.68622	6.81129	4.20353	4.30827	3.88024	4.71433	1.58803	1.31646	1.83369
	Erlotinib	67.5967	93.9614	106.854	108.684	105.651	106.286	106.486	105.755	104.871	102.234			Erlotinib	5.3542	3.88902	4.46043	3.92043	3.76736	3.90634	2.80081	1.64398	2.37679	2.30512
	Afatinib	3.48636	4.44255	6.24365	15.1615	35.6659	71.536	98.0027	104.797	104.687	103.839			Afatinib	0.354257	0.743447	0.993886	2.4547	5.92592	7.21948	4.03541	2.29722	2.08406	1.05602
	Dacomitinib	4.36586	8.16584	15.6739	36.5042	66.9071	96.5368	105.537	109.304	108.555	106.555			Dacomitinib	0.704319	1.4018	3.15121	6.62797	8.82532	4.03253	2.61119	2.00028	1.59028	2.18978
	Osimertinib	3.66803	4.62434	4.58344	5.64776	13.2974	39.0035	72.7917	95.9219	101.266	103.128			Osimertinib	0.496412	0.719551	0.860061	1.59037	5.14176	13.3889	13.6849	6.68953	4.14345	1.06384
EGFR	Average of T/C (%)													SD of T/C (%)
ex19del/T790M/C797S	Compound	10000	3000	1000	300	100	30	10	3	1	0.3	nmol/L		Compound	10000	3000	1000	300	100	30	10	3	1	0.3	nmol/L
	TAS3351	2.17766	4.87038	9.43449	15.7579	21.0885	34.5106	58.4103	90.052	99.1794	100.8			TAS3351	0.201838	0.401996	1.16034	2.70343	3.25513	6.16473	12.6155	7.05244	5.24239	1.49391
	Gefitinib	78.2116	99.0935	104.318	107.431	106.54	108.103	105.797	110.708	105.561	105.01			Gefitinib	5.65007	7.14574	3.18765	7.00516	3.98211	2.03756	3.56458	5.91526	0.752627	3.05676
	Erlotinib	75.9631	91.6288	102.696	102.039	105.334	105.783	103.882	106.889	104.602	100.71			Erlotinib	5.80806	6.39324	5.77991	7.03987	3.57916	2.54252	4.57316	5.08393	1.65625	3.50769
	Afatinib	50.5928	73.0849	95.9915	102.103	103.864	105.666	106.035	106.234	103.809	103.219			Afatinib	2.56834	3.93475	6.2645	6.63705	3.84608	4.21479	3.13642	2.30448	1.97757	1.52471
	Dacomitinib	69.4719	86.0981	98.5856	103.778	103.181	106.027	106.539	106.45	106.478	104.794			Dacomitinib	15.307	10.5745	6.35966	7.96315	6.14784	6.28547	4.8535	4.16471	2.02186	3.07717
	Osimertinib	71.1308	85.3171	96.9116	100.624	102.315	104.043	105.498	101.803	102.412	100.88			Osimertinib	4.36002	3.66912	4.9968	7.58593	4.98049	4.03958	4.50953	4.1993	2.53507	1.94617
EGFR	Average of T/C (%)													SD of T/C (%)
L858R	Compound	10000	3000	1000	300	100	30	10	3	1	0.3	nmol/L		Compound	10000	3000	1000	300	100	30	10	3	1	0.3	nmol/L
	TAS3351	3.86061	13.1683	26.8871	42.7527	56.3923	71.7941	84.6969	98.4481	100.751	97.7794			TAS3351	0.441713	2.38351	3.7232	7.8681	6.80976	7.77596	6.38605	4.48407	3.99882	3.10472
	Gefitinib	1.99137	5.62174	17.3284	38.9735	56.5093	72.9814	85.6388	98.5983	102.259	103.212			Gefitinib	0.443862	0.767742	3.37196	6.06268	7.23878	6.75712	6.58388	5.47849	4.51331	0.411704
	Erlotinib	1.78122	5.63306	14.9916	37.4052	54.6526	69.3104	79.4075	94.0012	98.2656	99.5482			Erlotinib	0.345759	1.62545	2.54321	4.88355	5.90372	3.7429	5.85057	5.5621	3.34998	1.54983
	Afatinib	1.5817	1.64288	1.46889	1.3641	1.36018	2.05657	15.2353	61.8875	90.2531	98.711			Afatinib	0.343834	0.431166	0.446914	0.296925	0.469723	0.910032	17.0098	20.9862	6.93553	1.89289
	Dacomitinib	1.40485	1.49598	1.54383	1.43915	1.67028	3.37574	21.4376	67.6363	93.6469	100.079			Dacomitinib	0.289677	0.325826	0.405613	0.355087	0.436816	1.64956	20.4375	14.8964	4.24449	1.53445
	Osimertinib	2.1467	2.58504	3.23442	6.12152	25.1917	62.4921	86.4271	97.9806	101.129	100.608			Osimertinib	0.533012	0.773458	1.09206	3.23884	14.695	15.6061	7.4967	1.83668	1.59801	0.265422
EGFR	Average of T/C (%)													SD of T/C (%)
L858R/C797S	Compound	10000	3000	1000	300	100	30	10	3	1	0.3	nmol/L		Compound	10000	3000	1000	300	100	30	10	3	1	0.3	nmol/L
	TAS3351	2.8929	12.0221	25.8841	44.9395	61.0431	77.6681	93.7246	102.358	103.958	104.082			TAS3351	0.711611	2.89081	5.52423	8.39073	9.21629	8.27721	7.31477	3.64789	2.28234	1.44619
	Gefitinib	1.12547	3.2154	9.31696	25.9311	46.9172	68.6747	85.6894	100.356	104.891	102.956			Gefitinib	0.366215	0.815578	2.23869	5.2854	6.04346	5.75213	4.32469	4.34683	2.8703	3.15882
	Erlotinib	2.09622	8.71095	23.2425	46.0874	64.1363	77.4587	86.0347	97.7776	99.7403	99.1887			Erlotinib	0.314241	2.05727	4.03579	6.03939	7.19559	6.04018	6.83936	6.12167	1.89579	3.78884
	Afatinib	1.29042	1.88191	3.89157	11.9765	27.939	51.7573	74.1313	94.9614	102.924	103.666			Afatinib	0.173561	0.332375	0.84997	3.39814	8.33495	10.7147	13.1777	6.77689	5.31298	2.26256
	Dacomitinib	1.54004	2.04421	4.21007	13.3554	31.4734	55.4868	78.7261	97.714	102.611	103.753			Dacomitinib	0.128651	0.327336	1.06497	4.16006	7.71131	10.7113	10.3142	3.29923	1.38974	1.81751
	Osimertinib	92.4359	93.9633	99.0239	100.971	103.129	104.585	103.821	104.058	104.373	102.215			Osimertinib	3.95934	1.15049	2.52732	4.7692	5.55096	5.60532	4.05463	2.16448	2.05665	1.48767
EGFR	Average of T/C (%)													SD of T/C (%)
L858R/T790M	Compound	10000	3000	1000	300	100	30	10	3	1	0.3	nmol/L		Compound	10000	3000	1000	300	100	30	10	3	1	0.3	nmol/L
	TAS3351	6.86877	19.6401	33.5583	48.5065	67.3057	84.6563	94.8037	102.78	103.238	101.186			TAS3351	0.42581	1.63646	3.38018	4.62464	4.59149	5.90749	4.42578	3.54855	2.79141	2.04047
	Gefitinib	82.0033	95.9192	101.779	105.278	105.366	102.734	104.45	103.532	103.362	102.834			Gefitinib	7.4254	5.11302	2.69442	1.91777	5.03534	4.03541	4.24837	2.74017	2.8453	0.861924
	Erlotinib	79.8682	90.7883	98.9481	100.254	101.371	101.898	100.54	100.92	99.5838	98.6144			Erlotinib	6.36186	6.06906	4.06369	1.73827	4.18144	1.47527	0.975509	0.804094	1.83541	1.7442
	Afatinib	3.09802	4.55507	7.43234	17.9403	38.5694	72.6041	96.6033	106.599	104.939	103.569			Afatinib	0.548649	0.771847	1.47616	5.17655	10.9796	15.4244	8.17282	2.93812	3.79216	4.97327
	Dacomitinib	5.60529	8.24536	15.2445	31.7788	56.8891	81.9199	98.4764	105.111	104.063	102.804			Dacomitinib	1.77501	2.86934	6.69363	13.8116	17.71	8.53057	1.84153	3.6468	2.97481	2.67514
	Osimertinib	4.22748	5.19738	6.52732	13.703	35.9996	71.0394	90.8694	99.227	100.249	99.6639			Osimertinib	0.701025	1.1335	1.73062	5.3126	16.0344	14.5438	5.91683	2.74858	0.766133	1.17317
EGFR	Average of T/C (%)													SD of T/C (%)
L858R/T790M/C797S	Compound	10000	3000	1000	300	100	30	10	3	1	0.3	nmol/L		Compound	10000	3000	1000	300	100	30	10	3	1	0.3	nmol/L
	TAS3351	5.66301	18.5727	35.3568	55.723	74.5975	91.8646	99.7117	102.872	102.484	102.109			TAS3351	0.948352	3.88003	5.3248	8.58194	6.97959	3.91236	1.9917	1.00761	3.26703	2.03435
	Gefitinib	88.351	98.8945	104.051	106.917	107.985	106.28	105.99	109.365	105.841	104.468			Gefitinib	3.2293	6.64328	5.64694	4.69717	4.22664	1.98407	2.71734	3.08742	1.04058	1.36251
	Erlotinib	83.4312	92.578	99.0931	100.703	104.492	103.163	103.2	103.931	101.348	99.8006			Erlotinib	3.51469	2.80144	2.87817	2.92367	2.70836	2.03841	1.60513	2.06072	1.87919	2.25382
	Afatinib	71.7192	87.8835	96.929	101.716	106.073	107.676	108.259	106.144	107.832	106.376			Afatinib	8.15835	6.2942	5.66895	4.33499	4.42396	4.97487	5.43645	3.74815	5.65373	5.09113
	Dacomitinib	82.3085	96.9305	102.506	106.102	106.264	106.447	106.92	107.457	108.033	105.265			Dacomitinib	11.7847	8.05271	6.32994	4.75246	3.68691	1.3514	2.09641	1.74103	0.91981	2.75836
	Osimertinib	94.2078	97.4379	100.963	102.492	103.584	104.001	106.855	105.59	106.737	102.219			Osimertinib	5.21166	6.20788	6.98985	5.85969	6.06769	5.25085	2.83219	2.29078	1.52783	0.695923

## Sheet: IC50
Fig. 2b: In-Cell Western Assay_IC50
In-Cell Western Assay		IC50 value (nmol/L)
Test compound	EGFR	test 1	test 2	test 3	Mean	SD
TAS3351	Wild type	1051.35	1108.22	1296.95	1150	104.974
	ex19del	6.1089	20.6801	12.3071	13.032	5.97071
	ex19del/C797S	8.1274	18.9072	8.9091	11.9812	4.90778
	ex19del/T790M	8.9366	23.7764	16.3549	16.356	6.05832
	ex19del/T790M/C797S	11.4063	30.5406	18.1939	20.0469	7.92068
	L858R	121.025	319.915	113.869	184.936	95.4888
	L858R/C797S	121.228	401.157	182.833	235.073	120.102
	L858R/T790M	290.825	474.434	240.465	335.241	100.549
	L858R/T790M/C797S	313.16	730.518	352.028	465.236	188.253
Gefitinib	Wild type	549.6	550.484	546.476	548.853	1.71942
	ex19del	28.0057	80.0038	65.8628	57.9574	21.9518
	ex19del/C797S	13.2622	27.5092	15.8161	18.8625	6.2024
	ex19del/T790M	10000	10000	10000	10000	NA
	ex19del/T790M/C797S	10000	10000	10000	10000	NA
	L858R	104.76	235.162	97.7398	145.887	63.1918
	L858R/C797S	64.4078	128.246	71.6495	88.101	28.5401
	L858R/T790M	10000	10000	10000	10000	NA
	L858R/T790M/C797S	10000	10000	10000	10000	NA
Erlotinib	Wild type	524.577	550.867	547.783	541.076	11.7342
	ex19del	14.8396	57.2202	44.3533	38.8044	17.7411
	ex19del/C797S	27.265	72.0108	51.6298	50.3019	18.2915
	ex19del/T790M	10000	10000	10000	10000	NA
	ex19del/T790M/C797S	10000	10000	10000	10000	NA
	L858R	78.8658	177.586	92.3312	116.261	43.7104
	L858R/C797S	114.818	319.381	201.614	211.938	83.8312
	L858R/T790M	10000	10000	10000	10000	NA
	L858R/T790M/C797S	10000	10000	10000	10000	NA
Afatinib	Wild type	2.7801	6.8665	3.2671	4.30487	1.82219
	ex19del	1.3389	3.0518	1.1917	1.8608	0.844306
	ex19del/C797S	6.1049	13.5802	6.6977	8.79427	3.39281
	ex19del/T790M	54.9649	91.2545	59.7525	68.6573	16.0977
	ex19del/T790M/C797S	8604.37	9230.47	10000	8600	NA
	L858R	2.8536	8.2809	2.5886	4.57437	2.62315
	L858R/C797S	19.1681	64.7637	30.232	38.0546	19.4188
	L858R/T790M	53.3938	131.053	50.6588	78.3685	37.2703
	L858R/T790M/C797S	10000	10000	10000	10000	NA
Dacomitinib	Wild type	4.5457	10.8881	5.414	6.94867	2.80816
	ex19del	1.5473	3.3608	1.4085	2.10553	0.889414
	ex19del/C797S	6.1826	14.7045	7.0657	9.3176	3.82614
	ex19del/T790M	181.112	295.888	153.235	210.078	61.7347
	ex19del/T790M/C797S	8751.71	10000	10000	8750	NA
	L858R	3.6912	9.591	3.071	5.45107	2.9383
	L858R/C797S	24.395	72.7452	39.2163	45.4522	20.2254
	L858R/T790M	69.9599	326.548	136.263	177.591	108.752
	L858R/T790M/C797S	10000	10000	10000	10000	NA
Osimertinib	Wild type	312.745	496.346	385.168	398.119	75.4722
	ex19del	13.047	28.2502	10.7527	17.35	7.76433
	ex19del/C797S	10000	10000	10000	10000	NA
	ex19del/T790M	16.6463	40.0651	14.8472	23.8529	11.4873
	ex19del/T790M/C797S	10000	10000	10000	10000	NA
	L858R	38.549	85.8866	24.988	49.8079	26.1053
	L858R/C797S	10000	10000	10000	10000	NA
	L858R/T790M	56.4792	126.579	34.6122	72.557	39.229
	L858R/T790M/C797S	10000	10000	10000	10000	NA
						NA: Not Available
