# Supplementary material for: TAS3351 is a brain penetrable EGFR-TKI that overcomes T790M and C797S resistant mutations
Source: Commun Med (Lond). 2026 Mar 25;6:284. doi: 10.1038/s43856-026-01546-1 (PMC13181001; doi:10.1038/s43856-026-01546-1)
Supplement: Supplementary file 10 — Supplementary Data 7 [file 43856_2026_1546_MOESM10_ESM.xlsx]

## Sheet: test 1
Fig. 3a: Ba/F3-EGFR cell viability assay_test 1
Ba/F3 cell	T/C (%)
EGFR (Wild-type)	Compound	10000	3000	1000	300	100	30	10	3	1	0.3	nmol/L
	TAS3351	4.49245	29.5204	99.1005	135.419	128.247	110.255	110.069	106.502	104.604	104.474
	Gefitinib	0.323315	4.98907	29.9225	141.189	179.453	138.323	117.549	111.496	110.096	107.005
	Erlotinib	2.32546	6.34574	26.0745	121.923	160.727	130.564	111.499	106.604	103.266	104.32
	Afatinib	-0.0931727	-0.0896633	1.02209	5.20732	8.57768	25.5347	66.6051	91.9397	102.619	105.721
	Osimertinib	-0.0973839	-0.106508	1.16527	52.5088	85.613	101.16	104.644	105.493	105.658	107.861
Ba/F3 cell	T/C (%)
EGFR (ex19del)	Compound	10000	3000	1000	300	100	30	10	3	1	0.3	nmol/L
	TAS3351	2.79654	5.57014	7.55969	7.88621	7.53311	7.61284	11.8065	36.5866	78.221	93.4653
	Gefitinib	0.161524	3.71348	7.19519	8.44625	8.23742	11.0205	29.3061	75.2936	100.374	103.741
	Erlotinib	1.60172	4.33571	5.03506	6.24163	7.37327	10.6894	29.7621	67.4828	92.669	98.9132
	Afatinib	-0.00064043	-0.0160108	0.318294	3.44808	5.63066	7.16385	7.75561	7.8901	8.57985	18.3592
	Osimertinib	-0.0313811	-0.0390663	-0.0179321	2.45093	5.90349	7.23686	10.5261	36.8709	73.5887	98.894
Ba/F3 cell	T/C (%)
EGFR (ex19del/C797S)	Compound	10000	3000	1000	300	100	30	10	3	1	0.3	nmol/L
	TAS3351	1.56617	5.05216	9.14654	11.5107	12.9741	14.6893	32.796	71.0543	91.57	99.2507
	Gefitinib	0.413423	7.76965	11.2834	12.9837	14.6648	26.6875	71.6691	95.975	107.179	105.943
	Erlotinib	1.08449	5.83672	10.8397	12.1643	13.0757	23.6584	63.4981	87.3595	99.0597	101.289
	Afatinib	0.109839	-0.0602342	0.349686	5.88796	10.179	24.1381	70.627	88.6296	100.105	100.987
	Osimertinib	-0.0427908	-0.0460615	20.7639	73.3318	94.7566	98.3881	105.786	100.129	101.139	100.83
Ba/F3 cell	T/C (%)
EGFR (ex19del/T790M)	Compound	10000	3000	1000	300	100	30	10	3	1	0.3	nmol/L
	TAS3351	1.70319	3.04318	2.86539	2.67208	2.56184	6.91331	39.3936	74.5928	91.3659	100.089
	Gefitinib	0.905876	44.9213	96.8695	106.981	106.121	108.274	105.728	106.086	103.683	103.802
	Erlotinib	7.29732	49.1604	87.6529	99.3286	102.755	102.5	100.617	102.012	103.054	101.596
	Afatinib	0.0569079	-0.0361786	0.211791	13.2376	83.1143	122.269	139.558	127.036	112.476	105.336
	Osimertinib	-0.0862419	-0.0885886	-0.0463477	0.829761	1.85919	2.44196	22.0691	93.6503	102.125	105.05
Ba/F3 cell	T/C (%)
EGFR (ex19del/T790M/C797S)	Compound	10000	3000	1000	300	100	30	10	3	1	0.3	nmol/L
	TAS3351	1.58604	3.18207	3.63091	3.39854	5.13032	25.908	69.4227	92.2172	97.8051	101.687
	Gefitinib	3.77767	60.9338	101.133	107.255	105.991	105.784	107.78	107.283	108.492	106.44
	Erlotinib	8.62883	63.0625	93.9892	99.3759	100.921	104.725	107.35	106.649	104.934	103.646
	Afatinib	-0.0738205	0.129736	49.9646	103.326	106.156	107.655	109.31	108.848	106.117	107.922
	Osimertinib	-0.0989509	-0.0537162	30.8529	86.964	100.175	102.174	105.744	104.999	105.893	107.081
Ba/F3 cell	T/C (%)
EGFR (L858R/C797S)	Compound	10000	3000	1000	300	100	30	10	3	1	0.3	nmol/L
	TAS3351	3.31254	8.98201	9.51455	11.2774	29.2323	59.8343	84.724	101.775	104.166	105.548
	Gefitinib	0.229992	2.66726	7.32995	8.85373	16.5931	46.1339	82.0263	103.019	80.5005	106.916
	Erlotinib	1.26236	3.91129	4.98273	6.2815	11.5319	40.6069	72.8606	95.5584	103.13	103.353
	Afatinib	-0.0522209	-0.0522209	0.262093	3.93304	9.57882	35.4415	66.774	95.0128	104.705	106.575
	Osimertinib	-0.0561745	-0.018615	31.7607	82.4719	100.955	105.698	103.644	108.483	105.215	106.69
Ba/F3 cell	T/C (%)
EGFR (L858R/T790M/C797S)	Compound	10000	3000	1000	300	100	30	10	3	1	0.3	nmol/L
	TAS3351	7.47945	13.9295	14.0385	25.8173	55.6558	72.9755	84.1205	87.1921	98.9078	99.837
	Gefitinib	19.3529	88.8154	115.258	117.025	116.77	115.786	109.634	112.769	113.084	111.983
	Erlotinib	25.156	72.1211	88.8376	98.7822	99.1398	106.544	101.738	104.787	100.713	104.513
	Afatinib	0.157113	5.69875	124.184	144.64	119	118.646	109.393	115.473	108.964	104.779
	Osimertinib	-0.0402915	-0.0345697	21.9117	75.4942	97.3746	102.521	99.6176	101.017	106.77	108.252

## Sheet: test 2
Fig. 3a: Ba/F3-EGFR cell viability assay_test 2
Ba/F3 cell	T/C (%)
EGFR (Wild-type)	Compound	10000	3000	1000	300	100	30	10	3	1	0.3	nmol/L
	TAS3351	7.52197	23.8003	117.241	114.53	108.203	99.0929	100.342	100.443	105.289	105.488
	Gefitinib	0.880476	8.17833	31.8633	133.053	167.304	124.404	115.172	108.846	105.845	103.819
	Erlotinib	3.7972	9.38324	21.6907	97.4644	149.346	130.022	111.262	106.467	104.742	106.287
	Afatinib	-0.0957665	-0.0487196	1.70456	8.86321	13.8841	30.8711	66.5979	91.3401	102.532	109.281
	Osimertinib	-0.0913755	-0.0982757	0.202824	38.8339	78.5214	94.0331	100.571	101.245	104.651	107.23
Ba/F3 cell	T/C (%)
EGFR (ex19del)	Compound	10000	3000	1000	300	100	30	10	3	1	0.3	nmol/L
	TAS3351	3.52357	6.22816	7.6675	8.04757	7.94336	8.76234	20.0858	63.8852	97.7282	101.891
	Gefitinib	0.3016	3.33967	5.75982	7.68344	8.10274	10.9667	34.8507	80.8545	97.5492	102.394
	Erlotinib	1.41798	3.37024	4.66875	5.42803	6.82306	8.81908	22.6921	63.0114	97.4328	102.84
	Afatinib	-0.0323876	-0.042683	0.186389	2.47969	5.29548	7.04312	8.1576	7.49483	8.57971	17.8481
	Osimertinib	-0.0298137	-0.0439699	-0.0401091	1.73585	4.74982	7.08173	9.17941	30.5514	84.1144	98.6361
Ba/F3 cell	T/C (%)
EGFR (ex19del/C797S)	Compound	10000	3000	1000	300	100	30	10	3	1	0.3	nmol/L
	TAS3351	1.06452	4.76253	15.7675	17.7278	17.1172	23.9749	48.7684	79.7824	96.7316	98.8651
	Gefitinib	0.450004	7.22951	12.2248	16.7551	18.7985	25.6601	62.374	84.6065	99.3421	105.467
	Erlotinib	1.19621	5.42973	13.3249	13.9883	17.581	22.9244	47.549	79.144	94.6824	102.894
	Afatinib	-0.0236567	-0.048342	0.155311	5.52641	13.1346	23.9046	59.9944	88.076	100.464	105.134
	Osimertinib	-0.0370279	-0.0555418	2.79561	63.6654	90.851	99.5824	99.3242	100.68	101.404	101.301
Ba/F3 cell	T/C (%)
EGFR (ex19del/T790M)	Compound	10000	3000	1000	300	100	30	10	3	1	0.3	nmol/L
	TAS3351	1.52011	2.78371	2.6346	2.54779	7.72539	48.3516	73.6404	100.688	104.544	106.672
	Gefitinib	2.46448	51.8218	94.1814	103.414	103.105	102.034	99.2337	105.461	101.446	103.314
	Erlotinib	2.81339	30.1123	76.1201	98.0498	103.12	103.247	101.551	105.408	104.118	104.129
	Afatinib	-0.0677808	-0.0316619	0.0593299	7.79988	79.9251	121.461	141.023	124.878	114.117	109.265
	Osimertinib	-0.0747267	-0.0830618	-0.0712537	0.364256	1.14498	1.6826	13.1378	88.9097	102.082	107.882
Ba/F3 cell	T/C (%)
EGFR (ex19del/T790M/C797S)	Compound	10000	3000	1000	300	100	30	10	3	1	0.3	nmol/L
	TAS3351	3.69607	6.31036	8.652	10.2108	29.3458	71.768	92.1812	104.762	107.259	105.193
	Gefitinib	4.88694	57.231	89.4476	102.054	101.452	100.73	101.551	74.9587	101.844	101.822
	Erlotinib	6.54263	46.1678	86.7602	94.8287	103.417	100.127	104.091	104.804	104.928	105.008
	Afatinib	-0.0452928	0.115247	54.8583	94.938	102.838	102.198	104.957	102.917	104.188	104.625
	Osimertinib	-0.0820428	-0.0530296	19.0434	76.9527	95.525	102.628	103.109	108.119	104	103.42
Ba/F3 cell	T/C (%)
EGFR (L858R/C797S)	Compound	10000	3000	1000	300	100	30	10	3	1	0.3	nmol/L
	TAS3351	9.15327	16.7174	19.3494	34.2789	67.2811	97.5646	104.085	108.448	107.09	106.348
	Gefitinib	0.221574	4.56038	9.75709	14.06	18.9563	46.572	75.8884	94.1883	99.9185	100.046
	Erlotinib	2.97001	7.23924	9.48425	11.7648	18.4421	43.4321	73.6961	98.2163	103.412	106.845
	Afatinib	-0.0663131	-0.0752042	0.587186	7.11032	14.7745	37.8485	66.2645	93.8152	101.509	105.517
	Osimertinib	-0.0752042	-0.0366759	17.8197	82.8539	100.866	102.786	104.753	104.541	104.427	104.572
Ba/F3 cell	T/C (%)
EGFR (L858R/T790M/C797S)	Compound	10000	3000	1000	300	100	30	10	3	1	0.3	nmol/L
	TAS3351	12.0181	19.0945	30.8236	65.2764	85.5421	88.2699	104.101	109.771	106.561	106.943
	Gefitinib	15.658	75.1705	95.3356	101.429	99.0804	99.9347	102.59	103.697	100.684	104.091
	Erlotinib	18.7419	64.4714	91.4869	95.8764	101.772	99.2442	105.34	105.577	106.857	108.753
	Afatinib	-0.00639873	3.29321	113.311	133.763	123.331	108.868	108.343	105.737	103.568	106.351
	Osimertinib	-0.0959809	-0.0618544	10.3467	68.2659	92.468	102.783	104.905	107.648	107.27	106.432

## Sheet: test 3
Fig. 3a: Ba/F3-EGFR cell viability assay_test 3
Ba/F3 cell	T/C (%)
EGFR (Wild-type)	Compound	10000	3000	1000	300	100	30	10	3	1	0.3	nmol/L
	TAS3351	4.48277	29.7436	102.644	131.19	123.608	106.518	104.629	103.544	107.674	107.218
	Gefitinib	0.261234	5.36887	36.4699	136.392	175.847	134.952	114.902	113.649	112.651	105.968
	Erlotinib	2.02636	6.04749	24.1733	106.156	151.435	126.917	107.245	105.126	100.648	101.143
	Afatinib	-0.0906234	-0.0849668	0.872412	5.43375	9.47751	27.1883	65.3456	86.3591	98.1517	105.23
	Osimertinib	-0.0863809	-0.0984012	0.309581	47.7175	89.5353	103.315	109.572	111.291	109.94	108.628
Ba/F3 cell	T/C (%)
EGFR (ex19del)	Compound	10000	3000	1000	300	100	30	10	3	1	0.3	nmol/L
	TAS3351	2.84395	6.58387	6.59926	7.56619	6.89334	6.77017	10.4115	34.4754	84.9066	96.3204
	Gefitinib	0.224924	3.17344	6.91028	5.13347	7.27211	10.4547	34.5894	86.2816	105.917	109.021
	Erlotinib	1.15081	3.49797	4.85316	6.99429	6.34111	9.7657	30.7085	71.6342	98.7806	104.755
	Afatinib	-0.0395517	-0.0334472	0.187839	2.58078	4.7799	5.99316	6.83099	6.84931	7.43686	17.5916
	Osimertinib	-0.0349734	-0.0502344	-0.0212384	1.49419	4.65629	6.6677	8.72184	31.058	80.2842	96.9157
Ba/F3 cell	T/C (%)
EGFR (ex19del/C797S)	Compound	10000	3000	1000	300	100	30	10	3	1	0.3	nmol/L
	TAS3351	1.17911	4.05989	8.84529	12.0062	12.7627	13.6668	24.2731	60.5615	86.3942	98.2038
	Gefitinib	0.340867	5.7003	9.37476	11.6423	13.7071	21.4698	53.5532	86.2201	105.32	110.645
	Erlotinib	0.41262	5.91758	10.3663	9.88955	12.428	19.8476	45.9518	79.2605	97.1927	105.405
	Afatinib	-0.0349556	-0.0576587	0.165048	3.65376	10.0539	20.6087	53.7595	80.1092	98.9679	107.932
	Osimertinib	-0.0446855	-0.0673886	2.80942	63.6732	90.0823	102.272	102.55	102.69	103.166	104.133
Ba/F3 cell	T/C (%)
EGFR (ex19del/T790M)	Compound	10000	3000	1000	300	100	30	10	3	1	0.3	nmol/L
	TAS3351	0.62406	1.26572	1.39496	1.04637	1.19017	5.72454	42.4245	81.1942	95.2988	102.646
	Gefitinib	0.650454	52.5235	102.211	110.553	110.749	109.258	108.08	107.033	106.353	106.29
	Erlotinib	2.00475	35.3535	86.8585	101.678	106.078	106.266	104.419	105.255	107.747	106.62
	Afatinib	-0.0709712	-0.0543105	0.00253177	3.38661	84.2633	129.196	161.473	143.37	119.357	113.756
	Osimertinib	-0.0797915	-0.0984123	-0.0846917	0.851246	0.530773	5.11932	12.499	90.6365	102.3	106.755
Ba/F3 cell	T/C (%)
EGFR (ex19del/T790M/C797S)	Compound	10000	3000	1000	300	100	30	10	3	1	0.3	nmol/L
	TAS3351	1.59604	2.74351	3.28635	3.35402	5.29737	24.3042	65.9721	98.4455	103.927	107.269
	Gefitinib	2.24186	54.899	101.199	105.755	111.29	109.535	108.439	109.361	108.031	110.07
	Erlotinib	4.19271	49.7539	94.6914	102.643	108.543	117.618	109.61	107.559	108.743	108.199
	Afatinib	-0.0917631	0.048163	39.6168	97.9417	111.048	108.85	110.552	110.906	109.717	109.621
	Osimertinib	-0.103931	-0.0811166	9.9966	75.9459	98.6854	104.26	107.194	108.368	105.507	105.114
Ba/F3 cell	T/C (%)
EGFR (L858R/C797S)	Compound	10000	3000	1000	300	100	30	10	3	1	0.3	nmol/L
	TAS3351	4.58964	11.8236	12.6121	13.5193	30.5608	66.001	93.1944	105.433	107.057	108.485
	Gefitinib	0.0845139	3.60332	7.98388	10.7582	17.1553	48.7059	83.2741	103.853	107.613	106.159
	Erlotinib	1.53853	4.76899	6.20305	7.87408	15.4878	44.169	78.0605	104.208	108.653	109.763
	Afatinib	0.222193	-0.0774617	0.295578	4.37761	11.82	39.376	77.001	103.478	110.516	109.29
	Osimertinib	-0.0499424	-0.0728752	19.1172	86.9263	103.005	105.901	106.093	106.274	105.919	103.961
Ba/F3 cell	T/C (%)
EGFR (L858R/T790M/C797S)	Compound	10000	3000	1000	300	100	30	10	3	1	0.3	nmol/L
	TAS3351	5.96619	11.4694	13.8842	26.9555	63.1271	82.2222	90.6433	103.388	107.885	109.481
	Gefitinib	16.8801	88.6421	112.541	114.851	114.042	112.483	110.73	111.63	109.091	109.55
	Erlotinib	20.8016	80.0959	91.8832	99.5991	106.818	103.004	106.088	106.152	111.786	110.523
	Afatinib	-0.022468	2.67975	131.829	147.948	128.593	115.791	116.627	115.097	112.404	114.873
	Osimertinib	-0.0254974	-0.0679089	6.79064	65.0125	90.6927	105.028	106.664	108.708	106.037	106.721

## Sheet: Mean&SD
Fig. 3a: Ba/F3-EGFR cell viability assay_Mean & SD
Ba/F3 cell	Average of T/C (%)													SD of T/C (%)
EGFR (Wild-type)	Compound	10000	3000	1000	300	100	30	10	3	1	0.3	nmol/L		Compound	10000	3000	1000	300	100	30	10	3	1	0.3	nmol/L
	TAS3351	5.49906	27.6881	106.328	127.046	120.019	105.289	105.014	103.496	105.856	105.727			TAS3351	1.43042	2.75062	7.85048	9.0173	8.56711	4.63914	3.9804	2.47372	1.3155	1.13314
	Gefitinib	0.488342	6.17876	32.7519	136.878	174.201	132.559	115.874	111.33	109.53	105.597			Gefitinib	0.278437	1.42239	2.74584	3.33905	5.09427	5.92892	1.18961	1.96446	2.80695	1.32663
	Erlotinib	2.71634	7.25882	23.9795	108.515	153.836	129.168	110.002	106.066	102.885	103.917			Erlotinib	0.77398	1.50711	1.79491	10.1237	4.94671	1.60683	1.9517	0.667163	1.69261	2.11924
	Afatinib	-0.0931875	-0.0744499	1.19969	6.50143	10.6464	27.8647	66.1829	89.8796	101.101	106.744			Afatinib	0.00209971	0.0182948	0.362191	1.67259	2.31864	2.23045	0.592053	2.50138	2.08582	1.80478
	Osimertinib	-0.0917134	-0.101062	0.559226	46.3534	84.5566	99.5029	104.929	106.01	106.75	107.906			Osimertinib	0.00449828	0.00385156	0.43075	5.66546	4.55802	3.96655	3.67988	4.1176	2.29306	0.571478
Ba/F3 cell	Average of T/C (%)													SD of T/C (%)
EGFR (ex19del)	Compound	10000	3000	1000	300	100	30	10	3	1	0.3	nmol/L		Compound	10000	3000	1000	300	100	30	10	3	1	0.3	nmol/L
	TAS3351	3.05468	6.12739	7.27548	7.83333	7.4566	7.71512	14.1013	44.9824	86.9519	97.2254			TAS3351	0.332117	0.419943	0.480183	0.200049	0.432066	0.816508	4.26986	13.3941	8.09405	3.4986
	Gefitinib	0.229349	3.40886	6.62176	7.08772	7.87076	10.814	32.9154	80.8099	101.28	105.052			Gefitinib	0.0572712	0.225833	0.620483	1.41652	0.426864	0.255013	2.55437	4.48594	3.47587	2.85983
	Erlotinib	1.39017	3.73464	4.85232	6.22132	6.84581	9.75807	27.7209	67.3761	96.2941	102.17			Erlotinib	0.185127	0.428209	0.14955	0.639583	0.421685	0.763585	3.57682	3.52103	2.62176	2.43176
	Afatinib	-0.0241932	-0.0307137	0.230841	2.83618	5.23535	6.73338	7.5814	7.41141	8.1988	17.933			Afatinib	0.0169092	0.0110591	0.0618416	0.434639	0.349914	0.525729	0.555416	0.428977	0.538776	0.319072
	Osimertinib	-0.0320561	-0.0444235	-0.0264265	1.89365	5.1032	6.99543	9.47579	32.8267	79.3291	98.1486			Osimertinib	0.0021598	0.00457067	0.00976877	0.406214	0.567176	0.240239	0.765822	2.8671	4.34988	0.878101
Ba/F3 cell	Average of T/C (%)													SD of T/C (%)
EGFR (ex19del/C797S)	Compound	10000	3000	1000	300	100	30	10	3	1	0.3	nmol/L		Compound	10000	3000	1000	300	100	30	10	3	1	0.3	nmol/L
	TAS3351	1.26993	4.62486	11.2531	13.7482	14.2847	17.4437	35.2792	70.4661	91.5653	98.7732			TAS3351	0.21463	0.416622	3.19451	2.82123	2.00477	4.63712	10.1531	7.8579	4.22026	0.432317
	Gefitinib	0.401431	6.89982	10.961	13.7937	15.7235	24.6058	62.5321	88.9339	103.947	107.351			Gefitinib	0.045355	0.876385	1.18566	2.16444	2.20926	2.2568	7.39665	5.02221	3.34351	2.33684
	Erlotinib	0.897772	5.72801	11.5103	12.0141	14.3616	22.1435	52.3329	81.9214	96.9783	103.196			Erlotinib	0.346073	0.213486	1.29758	1.67668	2.29181	1.65087	7.9218	3.84566	1.79345	1.69368
	Afatinib	0.0170755	-0.0554116	0.223348	5.02271	11.1225	22.8838	61.4603	85.6049	99.8457	104.684			Afatinib	0.0657556	0.00510839	0.0894223	0.979185	1.42369	1.61158	6.96367	3.89265	0.637705	2.8531
	Osimertinib	-0.0415014	-0.0563306	8.78965	66.8901	91.8967	100.081	102.553	101.166	101.903	102.088			Osimertinib	0.00325645	0.00872461	8.46709	4.55494	2.0465	1.62417	2.63813	1.10065	0.899604	1.45887
Ba/F3 cell	Average of T/C (%)													SD of T/C (%)
EGFR (ex19del/T790M)	Compound	10000	3000	1000	300	100	30	10	3	1	0.3	nmol/L		Compound	10000	3000	1000	300	100	30	10	3	1	0.3	nmol/L
	TAS3351	1.28245	2.3642	2.29832	2.08875	3.8258	20.3298	51.8195	85.4918	97.0697	103.136			TAS3351	0.471517	0.783936	0.645683	0.738817	2.81371	19.8204	15.4792	11.0784	5.52385	2.70987
	Gefitinib	1.34027	49.7555	97.7541	106.983	106.659	106.522	104.347	106.193	103.827	104.469			Gefitinib	0.801748	3.43032	3.33737	2.91428	3.1439	3.19882	3.74121	0.646494	2.00613	1.30293
	Erlotinib	4.03849	38.2088	83.5438	99.6854	103.984	104.004	102.196	104.225	104.973	104.115			Erlotinib	2.32787	8.03418	5.25937	1.5024	1.48807	1.62826	1.61763	1.56628	2.00911	2.05126
	Afatinib	-0.0272813	-0.040717	0.0912177	8.14138	82.4343	124.309	147.351	131.762	115.316	109.452			Afatinib	0.059545	0.00978733	0.0883554	4.02891	1.83521	3.47157	10.0032	8.25594	2.93434	3.4398
	Osimertinib	-0.0802534	-0.0900209	-0.067431	0.681754	1.17831	3.08129	15.902	91.0655	102.169	106.563			Osimertinib	0.0047124	0.0063481	0.0158855	0.224676	0.542835	1.47407	4.36862	1.95898	0.0942833	1.16441
Ba/F3 cell	Average of T/C (%)													SD of T/C (%)
EGFR (ex19del/T790M/C797S)	Compound	10000	3000	1000	300	100	30	10	3	1	0.3	nmol/L		Compound	10000	3000	1000	300	100	30	10	3	1	0.3	nmol/L
	TAS3351	2.29272	4.07865	5.18976	5.65444	13.2578	40.6601	75.8587	98.4751	102.997	104.716			TAS3351	0.992328	1.58819	2.45222	3.22185	11.3761	22.0064	11.6274	5.12164	3.91532	2.30373
	Gefitinib	3.63549	57.6879	97.26	105.022	106.244	105.35	105.923	97.2011	106.123	106.111			Gefitinib	1.08452	2.4848	5.52427	2.18594	4.02008	3.60775	3.10346	15.7506	3.03088	3.37521
	Erlotinib	6.45473	52.9947	91.8136	98.9492	104.294	107.49	107.017	106.337	106.202	105.618			Erlotinib	1.81211	7.26796	3.5848	3.20435	3.17251	7.40367	2.26562	1.14573	1.79723	1.90812
	Afatinib	-0.0702921	0.0977151	48.1465	98.7354	106.681	106.234	108.273	107.557	106.674	107.389			Afatinib	0.0191348	0.0355344	6.3537	3.47024	3.37189	2.89545	2.39878	3.387	2.29105	2.07423
	Osimertinib	-0.0949748	-0.0626208	19.9643	79.9542	98.1285	103.021	105.349	107.162	105.133	105.205			Osimertinib	0.00936755	0.0130815	8.53941	4.9737	1.93878	0.895432	1.69071	1.53277	0.816956	1.49612
Ba/F3 cell	Average of T/C (%)													SD of T/C (%)
EGFR (L858R/C797S)	Compound	10000	3000	1000	300	100	30	10	3	1	0.3	nmol/L		Compound	10000	3000	1000	300	100	30	10	3	1	0.3	nmol/L
	TAS3351	5.68515	12.5077	13.8254	19.6919	42.3581	74.4666	94.0013	105.219	106.104	106.794			TAS3351	2.50714	3.1948	4.10569	10.3551	17.6316	16.5256	7.92486	2.72848	1.37072	1.23964
	Gefitinib	0.178693	3.61032	8.35697	11.224	17.5683	47.1372	80.3963	100.354	96.0106	104.373			Gefitinib	0.0666835	0.772879	1.02539	2.15083	1.00798	1.12354	3.22795	4.37283	11.4082	3.07583
	Erlotinib	1.92363	5.30651	6.89001	8.64014	15.1539	42.736	74.8724	99.3277	105.065	106.654			Erlotinib	0.748441	1.41079	1.90085	2.30317	2.83092	1.53525	2.27998	3.61773	2.53976	2.62026
	Afatinib	0.0345529	-0.0682956	0.381619	5.14032	12.0578	37.5553	70.0132	97.4352	105.577	107.128			Afatinib	0.132806	0.0114039	0.145999	1.40477	2.12777	1.61958	4.94551	4.3005	3.72857	1.58903
	Osimertinib	-0.0604404	-0.042722	22.8992	84.084	101.609	104.795	104.83	106.433	105.187	105.074			Osimertinib	0.0107452	0.0225604	6.28835	2.01582	0.98812	1.42267	1.00165	1.6132	0.609592	1.16938
Ba/F3 cell	Average of T/C (%)													SD of T/C (%)
EGFR (L858R/T790M/C797S)	Compound	10000	3000	1000	300	100	30	10	3	1	0.3	nmol/L		Compound	10000	3000	1000	300	100	30	10	3	1	0.3	nmol/L
	TAS3351	8.48792	14.8312	19.5821	39.3497	68.1083	81.1558	92.955	100.117	104.451	105.42			TAS3351	2.57154	3.17754	7.94919	18.3388	12.6993	6.28926	8.31932	9.50354	3.95692	4.08167
	Gefitinib	17.297	84.2093	107.711	111.102	109.964	109.401	107.651	109.365	107.62	108.541			Gefitinib	1.53696	6.39182	8.82111	6.89685	7.77592	6.82824	3.60701	4.03503	5.16808	3.30008
	Erlotinib	21.5665	72.2295	90.7359	98.0859	102.577	102.931	104.389	105.505	106.452	107.929			Erlotinib	2.67383	6.37912	1.35203	1.59756	3.18591	2.98053	1.89927	0.559302	4.52959	2.52186
	Afatinib	0.0427488	3.89057	123.108	142.117	123.642	114.435	111.455	112.102	108.312	108.668			Afatinib	0.0811334	1.30287	7.59818	6.05956	3.92247	4.10534	3.68267	4.50376	3.63693	4.43473
	Osimertinib	-0.0539233	-0.0547776	13.0164	69.5909	93.5118	103.444	103.729	105.791	106.692	107.135			Osimertinib	0.0303463	0.0145014	6.45531	4.38048	2.82596	1.12498	2.99437	3.40367	0.506682	0.798475

## Sheet: IC50
Fig. 3b: Ba/F3-EGFR cell viability assay_IC50
Ba/F3-EGFR cell viability assay		IC50 value (nmol/L)
Test compound	EGFR	test 1	test 2	test 3	Mean	SD
TAS3351	Wild type	2210.83	2690.08	2305.57	2400	207
	ex19del	2.16261	4.13602	2.22529	2.84	0.916
	ex19del/C797S	5.76287	9.82434	4.07444	6.55	2.41
	ex19del/T790M	6.71973	23.9851	7.74767	12.8	7.91
	ex19del/T790M/C797S	15.9086	52.963	14.6776	27.8	17.8
	L858R/C797S	41.7046	173.568	49.0175	88.1	60.5
	L858R/T790M/C797S	101.875	490.53	131.424	241	177
Gefitinib	Wild type	941.203	934.08	950.487	942	6.72
	ex19del	5.72347	6.80574	7.02392	6.52	0.569
	ex19del/C797S	16.3826	13.7258	10.6955	13.6	2.32
	ex19del/T790M	2776.67	3092.25	3103.11	2990	151
	ex19del/T790M/C797S	3555.51	3441.13	3242.6	3410	129
	L858R/C797S	28.2084	26.9748	29.049	28.1	0.852
	L858R/T790M/C797S	3695.67	5530.65	3732.81	4320	856
Erlotinib	Wild type	889.367	602.137	713.337	735	118
	ex19del	5.15722	4.28893	5.52474	4.99	0.518
	ex19del/C797S	13.6795	9.29958	8.53832	10.5	2.27
	ex19del/T790M	2945.54	1883	2261.3	2360	440
	ex19del/T790M/C797S	4162.7	2794.18	3014.02	3320	600
	L858R/C797S	21.2929	23.649	24.6135	23.2	1.39
	L858R/T790M/C797S	5960.67	5043.94	6201.08	5740	499
Afatinib	Wild type	15.0682	16.507	14.7336	15.4	0.769
	ex19del	<0.3	<0.3	<0.3	< 0.3	NA
	ex19del/C797S	15.9204	13.1824	10.2	13.1	2.34
	ex19del/T790M	152.877	138.6	133.691	142	8.14
	ex19del/T790M/C797S	996.038	1052.45	836.572	962	91.4
	L858R/C797S	17.7076	19.0379	22.1318	19.6	1.85
	L858R/T790M/C797S	2534.63	2261.47	2614.36	2470	151
Osimertinib	Wild type	288.23	214.899	270.498	258	31.2
	ex19del	2.00512	2.07958	2.01953	2.03	0.0322
	ex19del/C797S	500.789	362.381	361.048	408	65.6
	ex19del/T790M	6.53009	5.40445	5.47696	5.8	0.514
	ex19del/T790M/C797S	678.779	509.365	448.436	546	97.5
	L858R/C797S	651.682	542.61	576.206	590	45.6
	L858R/T790M/C797S	521.028	405.458	372.675	433	63.6
						NA: Not Available
