# Supplementary material for: TAS3351 is a brain penetrable EGFR-TKI that overcomes T790M and C797S resistant mutations
Source: Commun Med (Lond). 2026 Mar 25;6:284. doi: 10.1038/s43856-026-01546-1 (PMC13181001; doi:10.1038/s43856-026-01546-1)
Supplement: Supplementary file 11 — Supplementary Data 8 [file 43856_2026_1546_MOESM11_ESM.xlsx]

## Sheet: pEGFR
Fig. 4a: In-Cell Westerm Assay
	test 1													test 2													test 3
	T/C (%)													T/C (%)													T/C (%)													Average of T/C (%)
PC-9	Compound	10000	3000	1000	300	100	30	10	3	1	0.3	nmol/L		Compound	10000	3000	1000	300	100	30	10	3	1	0.3	nmol/L		Compound	10000	3000	1000	300	100	30	10	3	1	0.3	nmol/L		Compound	10000	3000	1000	300	100	30	10	3	1
	TAS3351	13.44	12.8682	16.2045	14.3719	19.6848	29.5522	41.799	51.4324	66.3468	86.5258			TAS3351	12.9104	13.1978	15.0609	15.9053	22.1483	30.5084	38.2198	56.5751	77.6147	88.8785			TAS3351	15.0383	13.6628	8.88948	13.6652	16.7346	26.5512	36.6439	45.1849	63.4651	81.7659			TAS3351	13.7962	13.2429	13.3849	14.6475	19.5226	28.8706	38.8876	51.0641	69.1422
	Erlotinib	4.7084	12.8928	15.7972	25.2234	61.5835	67.515	97.7539	100.863	103.654	105.358			Erlotinib	11.8463	14.0585	16.8582	25.1056	40.8042	70.3324	92.039	99.1226	101.94	105.368			Erlotinib	1.94295	7.66352	12.3822	20.357	37.3344	65.4441	91.0803	100.801	102.757	102.709			Erlotinib	6.16589	11.5383	15.0125	23.562	46.574	67.7638	93.6244	100.262	102.783
	Osimertinib	27.3637	18.4671	16.0321	14.1676	20.7864	24.1133	36.4825	67.9545	91.3116	103.395			Osimertinib	22.1686	17.5961	17.5335	18.48	17.4265	29.6594	60.2705	89.1985	101.517	103.064			Osimertinib	17.5259	5.67906	9.2215	5.17472	4.54311	9.4181	32.3456	73.5832	89.7079	98.3674			Osimertinib	22.3527	13.9141	14.2624	12.6075	14.252	21.0636	43.0328	76.912	94.1788
	test 1													test 2													test 3
	T/C (%)													T/C (%)													T/C (%)													Average of T/C (%)
PC-9(C797S)	Compound	10000	3000	1000	300	100	30	10	3	1	0.3	nmol/L		Compound	10000	3000	1000	300	100	30	10	3	1	0.3	nmol/L		Compound	10000	3000	1000	300	100	30	10	3	1	0.3	nmol/L		Compound	10000	3000	1000	300	100	30	10	3	1
	TAS3351	15.5297	14.8066	17.8182	18.2071	24.3102	33.8044	43.3092	64.69	75.0549	89.175			TAS3351	16.2464	14.6936	13.9382	14.5602	21.9658	33.4953	47.4554	64.3462	82.7013	90.4563			TAS3351	16.2577	11.9004	12.207	12.0067	15.059	27.5059	39.7948	51.0746	76.502	88.7223			TAS3351	16.0113	13.8002	14.6545	14.9246	20.445	31.6019	43.5198	60.0369	78.0861
	Erlotinib	10.436	14.7415	18.2677	35.1156	65.4393	107.465	127.311	124.443	110.212	109.824			Erlotinib	10.8429	14.8723	18.2641	32.3895	62.0236	101.528	114.401	106.013	105.002	101.773			Erlotinib	3.62574	7.4881	14.9231	28.3782	54.4818	100.518	119.846	114.288	109.817	104.068			Erlotinib	8.30157	12.3673	17.1516	31.9611	60.6482	103.17	120.519	114.915	108.343
	Osimertinib	47.8513	81.7513	112.366	122.4	104.202	104.499	101.879	102.899	100.649	102.091			Osimertinib	36.8013	76.6972	111.139	111.539	108.438	112.126	110.381	108.625	108.492	109.03			Osimertinib	39.4478	64.9332	103.491	102.751	104.48	104.171	98.8655	98.592	100.334	103.233			Osimertinib	41.3668	74.4605	108.999	112.23	105.707	106.932	103.708	103.372	103.158
	test 1													test 2													test 3
	T/C (%)													T/C (%)													T/C (%)													Average of T/C (%)
HCC827	Compound	10000	3000	1000	300	100	30	10	3	1	0.3	nmol/L		Compound	10000	3000	1000	300	100	30	10	3	1	0.3	nmol/L		Compound	10000	3000	1000	300	100	30	10	3	1	0.3	nmol/L		Compound	10000	3000	1000	300	100	30	10	3	1
	TAS3351	9.228	11.1568	12.0473	16.8023	21.1099	29.4026	40.1179	46.8862	72.7549	89.4375			TAS3351	8.15735	8.77933	10.3773	14.1344	22.4012	29.6863	39.8129	49.5385	81.7665	95.1394			TAS3351	6.62774	7.13136	8.54066	13.3556	21.6897	28.3276	37.975	42.6368	68.4401	85.302			TAS3351	8.00436	9.02249	10.3218	14.7641	21.7336	29.1388	39.3019	46.3538	74.3205
	Erlotinib	8.74621	10.8624	13.4606	22.8996	36.916	58.391	77.9862	86.0468	95.7361	96.3328			Erlotinib	7.44262	9.25591	11.5665	20.466	41.2062	64.2486	83.6339	83.2164	101.511	102.893			Erlotinib	5.80762	6.74846	9.15004	18.0222	35.5445	54.781	70.8951	76.7752	89.3762	98.1474			Erlotinib	7.33215	8.95558	11.3924	20.4626	37.8889	59.1402	77.5051	82.0128	95.541
	Osimertinib	11.6766	13.6044	13.0535	11.4694	12.9155	27.3862	53.2073	85.6279	105.454	106.147			Osimertinib	7.45701	9.58917	9.12718	8.66324	11.7409	35.1837	64.0167	90.5724	100.138	102.153			Osimertinib	8.39469	9.11919	8.95016	7.59559	8.96141	18.7938	44.5947	79.8152	96.3134	101.306			Osimertinib	9.17609	10.7709	10.3769	9.24275	11.206	27.1212	53.9396	85.3385	100.635
	test 1													test 2													test 3
	T/C (%)													T/C (%)													T/C (%)													Average of T/C (%)
NCI-H1975	Compound	10000	3000	1000	300	100	30	10	3	1	0.3	nmol/L		Compound	10000	3000	1000	300	100	30	10	3	1	0.3	nmol/L		Compound	10000	3000	1000	300	100	30	10	3	1	0.3	nmol/L		Compound	10000	3000	1000	300	100	30	10	3	1
	TAS3351	-16.5992	-3.75889	7.65094	16.6401	20.4575	33.6714	48	72.9514	92.0949	99.7638			TAS3351	-13.3117	-9.60702	9.10383	18.8721	24.8859	38.1703	61.7968	86.1197	96.5674	101.345			TAS3351	-2.52525	2.3322	13.6781	18.9355	20.7737	33.5932	48.9211	75.6446	90.7574	99.2723			TAS3351	-10.812	-3.67791	10.1443	18.1492	22.039	35.145	52.906	78.2386	93.1399
	Erlotinib	55.3879	80.7945	92.64	103.42	105.681	110.311	111.455	111.951	112.42	107.081			Erlotinib	48.3612	76.3594	89.6457	98.6126	102.669	105.066	101.311	104.261	106.808	102.796			Erlotinib	46.7551	66.6189	85.4522	98.0592	99.5539	101.293	101.866	105.201	103.94	106.22			Erlotinib	50.1681	74.5909	89.246	100.031	102.635	105.557	104.877	107.138	107.722
	Osimertinib	21.8682	18.1037	16.6488	18.6398	13.0286	27.2554	73.4531	94.22	108.767	112.276			Osimertinib	15.791	16.5874	16.1579	15.3996	18.9273	52.6676	87.4002	97.2237	102.8	102.309			Osimertinib	24.9086	12.9744	12.2795	14.0577	11.7285	23.6699	60.8503	85.1654	97.965	97.654			Osimertinib	20.8559	15.8885	15.0287	16.0324	14.5615	34.531	73.9012	92.203	103.177
	test 1													test 2													test 3
	T/C (%)													T/C (%)													T/C (%)													Average of T/C (%)
A-431	Compound	10000	3000	1000	300	100	30	10	3	1	0.3	nmol/L		Compound	10000	3000	1000	300	100	30	10	3	1	0.3	nmol/L		Compound	10000	3000	1000	300	100	30	10	3	1	0.3	nmol/L		Compound	10000	3000	1000	300	100	30	10	3	1
	TAS3351	65.4893	71.7553	90.3567	101.217	110.202	102.232	102.743	99.4557	103.217	99.3956			TAS3351	59.5856	67.4223	80.4298	89.7057	93.6883	95.0321	92.4865	95.3768	99.5939	97.4539			TAS3351	58.2347	66.0242	83.5794	102.059	103.573	95.9192	102.213	91.4195	101.125	98.0755			TAS3351	61.1032	68.4006	84.7886	97.6605	102.488	97.7279	99.1474	95.4174	101.312
	Erlotinib	62.6529	84.4515	101.943	120.855	125.945	115.557	112.496	105.993	99.7476	101.766			Erlotinib	52.7031	72.4099	82.9515	100.16	107.961	110.865	100.147	98.3455	103.998	101.146			Erlotinib	53.1838	77.914	94.0325	108.614	122.079	114.433	102.027	102.876	101.977	97.0394			Erlotinib	56.1799	78.2585	92.9757	109.876	118.662	113.618	104.89	102.405	101.907
	Osimertinib	67.6303	76.6742	76.5648	87.0322	84.5099	91.5263	92.1279	92.9618	95.2545	97.2555			Osimertinib	67.5333	77.5636	84.2028	91.5464	98.7645	104.416	106.387	99.3075	104.561	101.993			Osimertinib	75.8644	73.0528	70.5546	78.7857	87.3729	94.985	99.4995	96.8762	97.8908	102.483			Osimertinib	70.3427	75.7635	77.1074	85.7881	90.2158	96.9757	99.3383	96.3818	99.2353
[truncated: 14 more columns]

## Sheet: CTX
Fig. 4a: Cell Proliferation
	test 1													test 2													test 3
	T/C (%)													T/C (%)													T/C (%)													Average of T/C (%)
PC-9	Compound	10000	3000	1000	300	100	30	10	3	1	0.3	nmol/L		Compound	10000	3000	1000	300	100	30	10	3	1	0.3	nmol/L		Compound	10000	3000	1000	300	100	30	10	3	1	0.3	nmol/L		Compound	10000	3000	1000	300	100	30	10	3	1
	TAS3351	-99.3733	-94.8084	-81.5783	-63.6806	-53.6486	-35.1566	4.56915	65.2548	95.363	105.632			TAS3351	-99.3843	-96.7051	-86.6808	-61.7788	-53.7122	-36.4198	15.6407	89.5494	120.44	114.515			TAS3351	-99.375	-95.3355	-79.4749	-58.0656	-42.99	-19.8887	21.1556	79.3452	94.3949	95.2958			TAS3351	-99.3776	-95.6163	-82.578	-61.175	-50.1169	-30.4884	13.7885	78.0498	103.399
	Erlotinib	-63.1025	-60.0016	-63.7832	-58.1432	-52.1791	-32.8985	3.81033	65.135	85.0141	100.475			Erlotinib	-83.0588	-69.7828	-65.5836	-60.5522	-47.5504	-10.4548	75.5012	102.019	109.61	96.1963			Erlotinib	-77.699	-59.3232	-54.2624	-49.2626	-35.7037	-4.13475	55.5027	94.1066	100.598	106.282			Erlotinib	-74.6201	-63.0359	-61.2097	-55.986	-45.1444	-15.8293	44.9381	87.0867	98.4071
	Osimertinib	-99.892	-99.2815	-48.9162	-43.1141	-55.0964	-54.0969	-28.971	57.1812	97.1267	105.134			Osimertinib	-99.822	-97.8403	-55.617	-55.6988	-62.0818	-60.9563	-30.7295	72.4432	118.004	115.982			Osimertinib	-99.8399	-95.7395	-34.5757	-42.083	-50.1162	-47.0981	-14.645	62.2883	96.8368	100.334			Osimertinib	-99.8513	-97.6204	-46.3696	-46.9653	-55.7648	-54.0504	-24.7818	63.9709	103.989
	test 1													test 2													test 3
	T/C (%)													T/C (%)													T/C (%)													Average of T/C (%)
PC-9(C797S)	Compound	10000	3000	1000	300	100	30	10	3	1	0.3	nmol/L		Compound	10000	3000	1000	300	100	30	10	3	1	0.3	nmol/L		Compound	10000	3000	1000	300	100	30	10	3	1	0.3	nmol/L		Compound	10000	3000	1000	300	100	30	10	3	1
	TAS3351	-95.9858	-84.718	-82.4849	-87.161	-89.6847	-87.0103	-54.8106	41.8798	91.9569	99.0819			TAS3351	-95.1541	-88.292	-86.9363	-90.2688	-90.9097	-89.4505	-41.174	60.6675	98.3681	97.2246			TAS3351	-91.9115	-82.9034	-73.8952	-70.4511	-75.1672	-77.0327	-39.5323	70.8636	101.08	96.2895			TAS3351	-94.3505	-85.3045	-81.1055	-82.627	-85.2538	-84.4978	-45.1723	57.8036	97.1351
	Erlotinib	-90.2927	-91.1322	-91.7456	-92.02	-91.8371	-90.056	-67.8864	38.9972	93.81	100.069			Erlotinib	-92.9505	-92.3886	-92.497	-92.3984	-91.4766	-87.6807	3.13793	87.3498	102.431	103.684			Erlotinib	-82.9621	-82.4402	-85.0233	-85.0755	-84.6711	-80.2746	3.68855	88.527	95.9215	99.4382			Erlotinib	-88.7351	-88.6536	-89.7553	-89.8313	-89.3282	-86.0038	-20.3533	71.6247	97.3874
	Osimertinib	-99.774	-91.4443	3.96092	62.0989	95.5573	98.25	103.186	102.1	101.792	104.454			Osimertinib	-99.6993	-82.263	2.5492	74.316	93.2766	99.1089	102.711	105.234	103.05	106.524			Osimertinib	-96.7124	-74.9584	10.3227	77.7394	94.02	97.4475	97.8287	97.6713	98.4477	98.1574			Osimertinib	-98.7286	-82.8885	5.61094	71.3848	94.2846	98.2688	101.242	101.669	101.096
	test 1													test 2													test 3
	T/C (%)													T/C (%)													T/C (%)													Average of T/C (%)
HCC827	Compound	10000	3000	1000	300	100	30	10	3	1	0.3	nmol/L		Compound	10000	3000	1000	300	100	30	10	3	1	0.3	nmol/L		Compound	10000	3000	1000	300	100	30	10	3	1	0.3	nmol/L		Compound	10000	3000	1000	300	100	30	10	3	1
	TAS3351	-96.3867	-90.3411	-69.5703	-51.3948	-49.9883	-37.0736	-2.38558	46.2208	89.3801	104.558			TAS3351	-97.2645	-91.6131	-63.372	-47.3428	-42.0285	-22.1116	5.1555	46.5423	87.1561	94.0805			TAS3351	-96.4083	-90.8025	-72.9817	-55.5978	-44.7339	-39.2493	2.58411	50.9349	84.8615	94.4776			TAS3351	-96.6865	-90.9189	-68.6413	-51.4452	-45.5836	-32.8115	1.78468	47.8994	87.1326
	Erlotinib	-54.0368	-45.9476	-53.5706	-44.2381	-42.4742	-20.6621	3.94823	65.9672	90.2824	93.1562			Erlotinib	-62.3922	-48.597	-42.3499	-43.2748	-26.0856	-5.03214	33.1977	96.6351	97.2528	109.673			Erlotinib	-75.1982	-62.9024	-54.2873	-48.8999	-45.2839	-28.6604	17.0443	63.1081	86.4507	89.3409			Erlotinib	-63.8757	-52.4823	-50.0693	-45.4709	-37.9479	-18.1182	18.0634	75.2368	91.3286
	Osimertinib	-99.2385	-88.0566	-57.4015	-51.0451	-47.393	-43.3756	-22.0141	48.8228	87.6098	92.9785			Osimertinib	-98.1188	-64.8377	-48.8635	-44.7092	-46.8882	-37.4667	-7.80687	48.8523	82.3175	98.7767			Osimertinib	-96.9503	-66.575	-53.3004	-48.3821	-41.5709	-38.8448	-23.0303	63.3566	98.6117	102.724			Osimertinib	-98.1025	-73.1564	-53.1885	-48.0455	-45.284	-39.8957	-17.6171	53.6772	89.513
	test 1													test 2													test 3
	T/C (%)													T/C (%)													T/C (%)													Average of T/C (%)
NCI-H1975	Compound	10000	3000	1000	300	100	30	10	3	1	0.3	nmol/L		Compound	10000	3000	1000	300	100	30	10	3	1	0.3	nmol/L		Compound	10000	3000	1000	300	100	30	10	3	1	0.3	nmol/L		Compound	10000	3000	1000	300	100	30	10	3	1
	TAS3351	-99.0094	-93.5414	-73.1864	-48.8062	-27.8729	25.0279	75.8789	108.698	107.155	116.815			TAS3351	-98.0051	-96.183	-77.972	-60.1412	-28.193	32.7107	82.3583	111.014	110.856	113.599			TAS3351	-99.0318	-97.1582	-83.7161	-72.2482	-26.5588	32.5256	79.4194	92.8986	95.9398	88.3718			TAS3351	-98.6821	-95.6275	-78.2915	-60.3985	-27.5416	30.0881	79.2189	104.203	104.65
	Erlotinib	56.304	80.9462	82.7085	92.7125	99.999	108.265	97.0678	106.615	110.757	104.876			Erlotinib	-33.2691	46.999	78.0819	105.892	102.759	109.323	110.282	109.261	102.159	110.015			Erlotinib	-67.2058	-2.95657	53.0191	94.7752	101.864	105.631	107.538	102.831	103.297	104.545			Erlotinib	-14.7237	41.6629	71.2698	97.7932	101.541	107.739	104.963	106.236	105.404
	Osimertinib	-99.7996	-92.2416	-56.6161	-62.9831	-60.6756	-52.1958	-9.14973	39.5473	73.6632	91.676			Osimertinib	-99.8173	-90.8106	-58.7833	-55.6576	-63.257	-46.2706	-11.7547	40.0345	82.743	96.9552			Osimertinib	-99.7485	-81.6916	-49.0168	-50.4377	-50.4377	-40.309	-6.87352	50.1097	84.7503	108.735			Osimertinib	-99.7885	-88.2479	-54.8054	-56.3595	-58.1235	-46.2585	-9.25931	43.2305	80.3855
	test 1													test 2													test 3
	T/C (%)													T/C (%)													T/C (%)													Average of T/C (%)
A-431	Compound	10000	3000	1000	300	100	30	10	3	1	0.3	nmol/L		Compound	10000	3000	1000	300	100	30	10	3	1	0.3	nmol/L		Compound	10000	3000	1000	300	100	30	10	3	1	0.3	nmol/L		Compound	10000	3000	1000	300	100	30	10	3	1
	TAS3351	-98.9067	-95.6071	-28.8639	16.2345	52.0902	92.9182	102.197	107.446	109.279	124.377			TAS3351	-99.2107	-98.0932	-46.4313	1.93298	49.5759	83.8215	95.7839	108.705	118.021	107.178			TAS3351	-99.498	-97.726	-61.4456	19.4733	60.337	94.7297	91.369	102.443	116.127	93.818			TAS3351	-99.2051	-97.1421	-45.5803	12.5469	54.001	90.4898	96.4498	106.198	114.476
	Erlotinib	-45.2349	-32.5735	-35.1897	3.58797	44.0003	81.3695	100.171	110.137	112.456	107.547			Erlotinib	-96.612	-67.3533	-60.0275	-25.9795	29.078	56.533	82.4266	96.3522	111.782	118.785			Erlotinib	-95.0829	-80.745	-56.0117	-16.0693	40.0749	85.1394	103.667	116.895	136.684	134.458			Erlotinib	-78.9766	-60.2239	-50.4096	-12.8202	37.7177	74.3473	95.4218	107.795	120.307
	Osimertinib	-99.8536	-98.8676	-78.3868	-56.5394	14.0652	48.3355	95.0269	94.2839	103.267	105.052			Osimertinib	-99.7517	-99.1397	-94.9535	-58.9721	-25.4119	35.4154	92.2441	117.381	116.449	115.177			Osimertinib	-99.6751	-98.3905	-90.1362	-77.0682	-38.6614	36.0995	89.4563	118.354	122.811	110.204			Osimertinib	-99.7601	-98.7993	-87.8255	-64.1932	-16.6694	39.9502	92.2424	110.006	114.176
[truncated: 14 more columns]

## Sheet: IC50&GI50
Fig. 4b: pEGFR & Cell proliferation_IC50 & GI50
Compound	Cell line	pEGFR (IC50; nmol/L)					Cell growth (GI50; nmol/L)
		test 1	test 2	test 3	Mean	SD	test 1	test 2	test 3	Mean	SD
TAS3351	HCC827	5.5337	6.8335	4.032	5.47	1.14	2.8249	2.8297	3.1353	2.93	0.145
	PC-9	5.3219	7.2024	3.3632	5.3	1.57	4.7597	6.7458	6.5301	6.01	0.89
	PC-9 (C797S)	10.1329	10.9261	5.5429	8.87	2.37	2.6757	3.8091	4.5891	3.69	0.786
	HCI-H1975	12.501	21.4498	13.9239	16	3.93	20.1783	23.035	22.5473	21.9	1.25
	A431	> 10000	> 10000	> 10000	> 10000	NA	111.659	99.1341	150.595	120	21.9
Erlotinib	HCC827	53.128	63.6827	35.3954	50.7	11.7	4.8022	8.1459	4.9919	5.98	1.53
	PC-9	125.828	89.798	67.7746	94.5	23.9	4.7277	15.8426	11.8993	10.8	4.6
	PC-9 (C797S)	211.531	191.406	147.536	183	26.7	2.5985	6.1047	6.1788	4.96	1.67
	HCI-H1975	> 10000	9264.27	7839.41	NA	NA	> 10000	2806.88	1109.62	NA	NA
	A431	> 10000	> 10000	> 10000	> 10000	NA	88.7613	46.6577	84.5839	73.3	18.9
Osimertinib	HCC827	13.4036	17.9844	9.0703	13.5	3.64	2.9393	2.9314	4.2164	3.36	0.604
	PC-9	9.131	18.5235	5.9883	11.2	5.33	3.5837	4.4582	4.2103	4.08	0.368
	PC-9 (C797S)	9233.7	7090.83	6456.36	7590	1190	445.677	537.173	588.025	524	58.9
	HCI-H1975	18.802	37.8925	13.9856	23.6	10.3	2.3872	2.5333	3.0139	2.64	0.268
	A431	> 10000	> 10000	> 10000	> 10000	NA	29.2869	24.8674	24.7896	26.3	2.1
											NA: Not Available
